# Supplementary material for: Learning the natural history of human disease with generative transformers
Source: Nature. 2025 Sep 17;647(8088):248–56. doi: 10.1038/s41586-025-09529-3 (PMC12589094; doi:10.1038/s41586-025-09529-3)
Supplement: Supplementary file 5 — Subgroup-related biases in Delphi. This table contains list of diseases for which Delphi may be biased towards certain population subgroups, with their AUC values for all subgroups (Methods). [file 41586_2025_9529_MOESM5_ESM.xlsx]

## Sheet: outliers_individual_ethnicity
Disease	Cases	Standardised residual	AUC residual	Weighted mean AUC	Subgroup AUC	Subgroup AUC variance	Subgroup
J02 Acute pharyngitis	23	44468	0.0913	0.8191	0.9104	0.0004	black
H57 Other disorders of eye and adnexa	25	41908	0.0927	0.8258	0.9185	0.0005	asian

## Sheet: outliers_compound_ethnicity
Disease	Cases	Weighted mean AUC	Chi-squared statistic	Number of subgroups
M79 Other soft tissue disorders, not elsewhere classified	15711	0.7887	102044	5
F17 Mental and behavioural disorders due to use of tobacco	7237	0.7949	283431	4
J06 Acute upper respiratory infections of multiple and unspecified sites	8898	0.8473	163123	4
J02 Acute pharyngitis	3569	0.8191	223913	3
G44 Other headache syndromes	931	0.8153	20009	3
L30 Other dermatitis	6366	0.758	198909	3
E14 Unspecified diabetes mellitus	3996	0.7349	15.79	3
H10 Conjunctivitis	3719	0.824	15428	3
H57 Other disorders of eye and adnexa	1273	0.8258	199262	2

## Sheet: outliers_individual_deprivation
Disease	Cases	Standardised residual	AUC residual	Weighted mean AUC	Subgroup AUC	Subgroup AUC variance	Subgroup
J03 Acute tonsillitis	19	45545	0.112	0.8136	0.9256	0.0006	Deprivation group 4
F17 Mental and behavioural disorders due to use of tobacco	577	44001	0.0473	0.7915	0.8388	0.0001	Deprivation group 4
E16 Other disorders of pancreatic internal secretion	30	41908	0.0543	0.898	0.9524	0.0002	Deprivation group 4

## Sheet: outliers_compound_variance
Disease	Cases	Weighted mean AUC	Chi-squared statistic	Number of subgroups
F17 Mental and behavioural disorders due to use of tobacco	6925	0.7915	347523	5
K64 Haemorrhoids and perianal venous thrombosis	6129	0.7455	193577	5
E16 Other disorders of pancreatic internal secretion	615	0.898	290199	4
J03 Acute tonsillitis	854	0.8136	266035	4
G47 Sleep disorders	2971	0.742	220383	4
C85 Other and unspecified types of non-hodgkin's lymphoma	38	0.8011	193946	2
K65 Peritonitis	258	0.8286	146223	2
