# Supplementary material for: Learning the natural history of human disease with generative transformers
Source: Nature. 2025 Sep 17;647(8088):248–56. doi: 10.1038/s41586-025-09529-3 (PMC12589094; doi:10.1038/s41586-025-09529-3)
Supplement: Supplementary file 6 — Used UK Biobank data fields. This table contains UKB field IDs for all fields used in the study, including general participant information (sex, lifestyle), first disease occurrences and additional information, used for comparisons to other methods. [file 41586_2025_9529_MOESM6_ESM.xlsx]

## Sheet: Baseline
UKB_field_id	Description
f.53.0.0	Date of attending assessment centre
f.21001.0.0	Body mass index (BMI)
f.1239.0.0	Current tobacco smoking
f.1558.0.0	Alcohol intake frequency
f.31.0.0	Sex
f.34.0.0	Year of birth
f.52.0.0	Month of birth
f.40000.0.0	Date of death

## Sheet: First Occurrences
UKB_field_id	Description
f.130000.0.0	Source of report of A00 (cholera)
f.130002.0.0	Source of report of A01 (typhoid and paratyphoid fevers)
f.130004.0.0	Source of report of A02 (other salmonella infections)
f.130006.0.0	Source of report of A03 (shigellosis)
f.130008.0.0	Source of report of A04 (other bacterial intestinal infections)
f.130010.0.0	Source of report of A05 (other bacterial foodborne intoxications)
f.130012.0.0	Source of report of A06 (amoebiasis)
f.130014.0.0	Source of report of A07 (other protozoal intestinal diseases)
f.130016.0.0	Source of report of A08 (viral and other specified intestinal infections)
f.130018.0.0	Source of report of A09 (diarrhoea and gastro-enteritis of presumed infectious origin)
f.130020.0.0	Source of report of A15 (respiratory tuberculosis, bacteriologically and histologically confirmed)
f.130022.0.0	Source of report of A16 (respiratory tuberculosis, not confirmed bacteriologically or histologically)
f.130024.0.0	Source of report of A17 (tuberculosis of nervous system)
f.130026.0.0	Source of report of A18 (tuberculosis of other organs)
f.130028.0.0	Source of report of A19 (miliary tuberculosis)
f.130030.0.0	Source of report of A20 (plague)
f.130034.0.0	Source of report of A22 (anthrax)
f.130036.0.0	Source of report of A23 (brucellosis)
f.130038.0.0	Source of report of A24 (glanders and melioidosis)
f.130040.0.0	Source of report of A25 (rat-bite fevers)
f.130042.0.0	Source of report of A26 (erysipeloid)
f.130044.0.0	Source of report of A27 (leptospirosis)
f.130046.0.0	Source of report of A28 (other zoonotic bacterial diseases, not elsewhere classified)
f.130048.0.0	Source of report of A30 (leprosy [hansen's disease])
f.130050.0.0	Source of report of A31 (infection due to other mycobacteria)
f.130052.0.0	Source of report of A32 (listeriosis)
f.130054.0.0	Source of report of A33 (tetanus neonatorum)
f.130058.0.0	Source of report of A35 (other tetanus)
f.130060.0.0	Source of report of A36 (diphtheria)
f.130062.0.0	Source of report of A37 (whooping cough)
f.130064.0.0	Source of report of A38 (scarlet fever)
f.130066.0.0	Source of report of A39 (meningococcal infection)
f.130068.0.0	Source of report of A40 (streptococcal septicaemia)
f.130070.0.0	Source of report of A41 (other septicaemia)
f.130072.0.0	Source of report of A42 (actinomycosis)
f.130074.0.0	Source of report of A43 (nocardiosis)
f.130076.0.0	Source of report of A44 (bartonellosis)
f.130078.0.0	Source of report of A46 (erysipelas)
f.130080.0.0	Source of report of A48 (other bacterial diseases, not elsewhere classified)
f.130082.0.0	Source of report of A49 (bacterial infection of unspecified site)
f.130084.0.0	Source of report of A50 (congenital syphilis)
f.130086.0.0	Source of report of A51 (early syphilis)
f.130088.0.0	Source of report of A52 (late syphilis)
f.130090.0.0	Source of report of A53 (other and unspecified syphilis)
f.130092.0.0	Source of report of A54 (gonococcal infection)
f.130094.0.0	Source of report of A55 (chlamydial lymphogranuloma (venereum))
f.130096.0.0	Source of report of A56 (other sexually transmitted chlamydial diseases)
f.130100.0.0	Source of report of A58 (granuloma inguinale)
f.130102.0.0	Source of report of A59 (trichomoniasis)
f.130104.0.0	Source of report of A60 (anogenital herpesviral [herpes simplex] infections)
f.130106.0.0	Source of report of A63 (other predominantly sexually transmitted diseases, not elsewhere classified)
f.130108.0.0	Source of report of A64 (unspecified sexually transmitted disease)
f.130112.0.0	Source of report of A66 (yaws)
f.130114.0.0	Source of report of A67 (pinta [carate])
f.130116.0.0	Source of report of A68 (relapsing fevers)
f.130118.0.0	Source of report of A69 (other spirochaetal infections)
f.130120.0.0	Source of report of A70 (chlamydia psittaci infection)
f.130122.0.0	Source of report of A71 (trachoma)
f.130124.0.0	Source of report of A74 (other diseases caused by chlamydiae)
f.130126.0.0	Source of report of A75 (typhus fever)
f.130128.0.0	Source of report of A77 (spotted fever [tick-borne rickettsioses])
f.130130.0.0	Source of report of A78 (q fever)
f.130132.0.0	Source of report of A79 (other rickettsioses)
f.130134.0.0	Source of report of A80 (acute poliomyelitis)
f.130136.0.0	Source of report of A81 (atypical virus infections of central nervous system)
f.130138.0.0	Source of report of A82 (rabies)
f.130140.0.0	Source of report of A83 (mosquito-borne viral encephalitis)
f.130142.0.0	Source of report of A84 (tick-borne viral encephalitis)
f.130144.0.0	Source of report of A85 (other viral encephalitis, not elsewhere classified)
f.130146.0.0	Source of report of A86 (unspecified viral encephalitis)
f.130148.0.0	Source of report of A87 (viral meningitis)
f.130150.0.0	Source of report of A88 (other viral infections of central nervous system, not elsewhere classified)
f.130152.0.0	Source of report of A89 (unspecified viral infection of central nervous system)
f.130154.0.0	Source of report of A90 (dengue fever [classical dengue])
f.130156.0.0	Source of report of A91 (dengue haemorrhagic fever)
f.130158.0.0	Source of report of A92 (other mosquito-borne viral fevers)
f.130160.0.0	Source of report of A93 (other arthropod-borne viral fevers, not elsewhere classified)
f.130162.0.0	Source of report of A94 (unspecified arthropod-borne viral fever)
f.130164.0.0	Source of report of A95 (yellow fever)
f.130168.0.0	Source of report of A97 (dengue)
f.130170.0.0	Source of report of A98 (other viral haemorrhagic fevers, not elsewhere classified)
f.130174.0.0	Source of report of B00 (herpesviral [herpes simplex] infections)
f.130176.0.0	Source of report of B01 (varicella [chickenpox])
f.130178.0.0	Source of report of B02 (zoster [herpes zoster])
f.130180.0.0	Source of report of B03 (smallpox)
f.130184.0.0	Source of report of B05 (measles)
f.130186.0.0	Source of report of B06 (rubella [german measles])
f.130188.0.0	Source of report of B07 (viral warts)
f.130190.0.0	Source of report of B08 (other viral infections characterised by skin and mucous membrane lesions, not elsewhere classified)
f.130192.0.0	Source of report of B09 (unspecified viral infection characterised by skin and mucous membrane lesions)
f.130194.0.0	Source of report of B15 (acute hepatitis a)
f.130196.0.0	Source of report of B16 (acute hepatitis b)
f.130198.0.0	Source of report of B17 (other acute viral hepatitis)
f.130200.0.0	Source of report of B18 (chronic viral hepatitis)
f.130202.0.0	Source of report of B19 (unspecified viral hepatitis)
f.130204.0.0	Source of report of B20 (human immunodeficiency virus [hiv] disease resulting in infectious and parasitic diseases)
f.130206.0.0	Source of report of B21 (human immunodeficiency virus [hiv] disease resulting in malignant neoplasms)
f.130208.0.0	Source of report of B22 (human immunodeficiency virus [hiv] disease resulting in other specified diseases)
f.130210.0.0	Source of report of B23 (human immunodeficiency virus [hiv] disease resulting in other conditions)
f.130212.0.0	Source of report of B24 (unspecified human immunodeficiency virus [hiv] disease)
f.130214.0.0	Source of report of B25 (cytomegaloviral disease)
f.130216.0.0	Source of report of B26 (mumps)
f.130218.0.0	Source of report of B27 (infectious mononucleosis)
f.130220.0.0	Source of report of B30 (viral conjunctivitis)
f.130222.0.0	Source of report of B33 (other viral diseases, not elsewhere classified)
f.130224.0.0	Source of report of B34 (viral infection of unspecified site)
f.130226.0.0	Source of report of B35 (dermatophytosis)
f.130228.0.0	Source of report of B36 (other superficial mycoses)
f.130230.0.0	Source of report of B37 (candidiasis)
f.130232.0.0	Source of report of B38 (coccidioidomycosis)
f.130234.0.0	Source of report of B39 (histoplasmosis)
f.130236.0.0	Source of report of B40 (blastomycosis)
f.130240.0.0	Source of report of B42 (sporotrichosis)
f.130242.0.0	Source of report of B43 (chromomycosis and phaeomycotic abscess)
f.130244.0.0	Source of report of B44 (aspergillosis)
f.130246.0.0	Source of report of B45 (cryptococcosis)
f.130248.0.0	Source of report of B46 (zygomycosis)
f.130250.0.0	Source of report of B47 (mycetoma)
f.130252.0.0	Source of report of B48 (other mycoses, not elsewhere classified)
f.130254.0.0	Source of report of B49 (unspecified mycosis)
f.130256.0.0	Source of report of B50 (plasmodium falciparum malaria)
f.130258.0.0	Source of report of B51 (plasmodium vivax malaria)
f.130260.0.0	Source of report of B52 (plasmodium malariae malaria)
f.130262.0.0	Source of report of B53 (other parasitologically confirmed malaria)
f.130264.0.0	Source of report of B54 (unspecified malaria)
f.130266.0.0	Source of report of B55 (leishmaniasis)
f.130270.0.0	Source of report of B57 (chagas' disease)
f.130272.0.0	Source of report of B58 (toxoplasmosis)
f.130274.0.0	Source of report of B59 (pneumocystosis)
f.130276.0.0	Source of report of B60 (other protozoal diseases, not elsewhere classified)
f.130280.0.0	Source of report of B65 (schistosomiasis [bilharziasis])
f.130282.0.0	Source of report of B66 (other fluke infections)
f.130284.0.0	Source of report of B67 (echinococcosis)
f.130286.0.0	Source of report of B68 (taeniasis)
f.130288.0.0	Source of report of B69 (cysticercosis)
f.130292.0.0	Source of report of B71 (other cestode infections)
f.130296.0.0	Source of report of B73 (onchocerciasis)
f.130298.0.0	Source of report of B74 (filariasis)
f.130300.0.0	Source of report of B75 (trichinellosis)
f.130302.0.0	Source of report of B76 (hookworm diseases)
f.130304.0.0	Source of report of B77 (ascariasis)
f.130306.0.0	Source of report of B78 (strongyloidiasis)
f.130308.0.0	Source of report of B79 (trichuriasis)
f.130310.0.0	Source of report of B80 (enterobiasis)
f.130312.0.0	Source of report of B81 (other intestinal helminthiases, not elsewhere classified)
f.130314.0.0	Source of report of B82 (unspecified intestinal parasitism)
f.130316.0.0	Source of report of B83 (other helminthiases)
f.130318.0.0	Source of report of B85 (pediculosis and phthiriasis)
f.130320.0.0	Source of report of B86 (scabies)
f.130322.0.0	Source of report of B87 (myiasis)
f.130324.0.0	Source of report of B88 (other infestations)
f.130326.0.0	Source of report of B89 (unspecified parasitic disease)
f.130328.0.0	Source of report of B90 (sequelae of tuberculosis)
f.130330.0.0	Source of report of B91 (sequelae of poliomyelitis)
f.130334.0.0	Source of report of B94 (sequelae of other and unspecified infectious and parasitic diseases)
f.130336.0.0	Source of report of B95 (streptococcus and staphylococcus as the cause of diseases classified to other chapters)
f.130338.0.0	Source of report of B96 (other bacterial agents as the cause of diseases classified to other chapters)
f.130340.0.0	Source of report of B97 (viral agents as the cause of diseases classified to other chapters)
f.130342.0.0	Source of report of B98 (other specified infectious agents as the cause of diseases classified to other chapters)
f.130344.0.0	Source of report of B99 (other and unspecified infectious diseases)
f.130622.0.0	Source of report of D50 (iron deficiency anaemia)
f.130624.0.0	Source of report of D51 (vitamin b12 deficiency anaemia)
f.130626.0.0	Source of report of D52 (folate deficiency anaemia)
f.130628.0.0	Source of report of D53 (other nutritional anaemias)
f.130630.0.0	Source of report of D55 (anaemia due to enzyme disorders)
f.130632.0.0	Source of report of D56 (thalassaemia)
f.130634.0.0	Source of report of D57 (sickle-cell disorders)
f.130636.0.0	Source of report of D58 (other hereditary haemolytic anaemias)
f.130638.0.0	Source of report of D59 (acquired haemolytic anaemia)
f.130640.0.0	Source of report of D60 (acquired pure red cell aplasia [erythroblastopenia])
f.130642.0.0	Source of report of D61 (other aplastic anaemias)
f.130644.0.0	Source of report of D62 (acute posthaemorrhagic anaemia)
f.130646.0.0	Source of report of D63 (anaemia in chronic diseases classified elsewhere)
f.130648.0.0	Source of report of D64 (other anaemias)
f.130650.0.0	Source of report of D65 (disseminated intravascular coagulation [defibrination syndrome])
f.130652.0.0	Source of report of D66 (hereditary factor viii deficiency)
f.130654.0.0	Source of report of D67 (hereditary factor ix deficiency)
f.130656.0.0	Source of report of D68 (other coagulation defects)
f.130658.0.0	Source of report of D69 (purpura and other haemorrhagic conditions)
f.130660.0.0	Source of report of D70 (agranulocytosis)
f.130662.0.0	Source of report of D71 (functional disorders of polymorphonuclear neutrophils)
f.130664.0.0	Source of report of D72 (other disorders of white blood cells)
f.130666.0.0	Source of report of D73 (diseases of spleen)
f.130668.0.0	Source of report of D74 (methaemoglobinaemia)
f.130670.0.0	Source of report of D75 (other diseases of blood and blood-forming organs)
f.130672.0.0	Source of report of D76 (certain diseases involving lymphoreticular tissue and reticulohistiocytic system)
f.130674.0.0	Source of report of D77 (other disorders of blood and blood-forming organs in diseases classified elsewhere)
f.130676.0.0	Source of report of D80 (immunodeficiency with predominantly antibody defects)
f.130678.0.0	Source of report of D81 (combined immunodeficiencies)
f.130680.0.0	Source of report of D82 (immunodeficiency associated with other major defects)
f.130682.0.0	Source of report of D83 (common variable immunodeficiency)
f.130684.0.0	Source of report of D84 (other immunodeficiencies)
f.130686.0.0	Source of report of D86 (sarcoidosis)
f.130688.0.0	Source of report of D89 (other disorders involving the immune mechanism, not elsewhere classified)
f.130692.0.0	Source of report of E01 (iodine-deficiency-related thyroid disorders and allied conditions)
f.130694.0.0	Source of report of E02 (subclinical iodine-deficiency hypothyroidism)
f.130696.0.0	Source of report of E03 (other hypothyroidism)
f.130698.0.0	Source of report of E04 (other non-toxic goitre)
f.130700.0.0	Source of report of E05 (thyrotoxicosis [hyperthyroidism])
f.130702.0.0	Source of report of E06 (thyroiditis)
f.130704.0.0	Source of report of E07 (other disorders of thyroid)
f.130706.0.0	Source of report of E10 (insulin-dependent diabetes mellitus)
f.130708.0.0	Source of report of E11 (non-insulin-dependent diabetes mellitus)
f.130710.0.0	Source of report of E12 (malnutrition-related diabetes mellitus)
f.130712.0.0	Source of report of E13 (other specified diabetes mellitus)
f.130714.0.0	Source of report of E14 (unspecified diabetes mellitus)
f.130716.0.0	Source of report of E15 (nondiabetic hypoglycaemic coma)
f.130718.0.0	Source of report of E16 (other disorders of pancreatic internal secretion)
f.130720.0.0	Source of report of E20 (hypoparathyroidism)
f.130722.0.0	Source of report of E21 (hyperparathyroidism and other disorders of parathyroid gland)
f.130724.0.0	Source of report of E22 (hyperfunction of pituitary gland)
f.130726.0.0	Source of report of E23 (hypofunction and other disorders of pituitary gland)
f.130728.0.0	Source of report of E24 (cushing's syndrome)
f.130730.0.0	Source of report of E25 (adrenogenital disorders)
f.130732.0.0	Source of report of E26 (hyperaldosteronism)
f.130734.0.0	Source of report of E27 (other disorders of adrenal gland)
f.130736.0.0	Source of report of E28 (ovarian dysfunction)
f.130738.0.0	Source of report of E29 (testicular dysfunction)
f.130740.0.0	Source of report of E30 (disorders of puberty, not elsewhere classified)
f.130742.0.0	Source of report of E31 (polyglandular dysfunction)
f.130744.0.0	Source of report of E32 (diseases of thymus)
f.130746.0.0	Source of report of E34 (other endocrine disorders)
f.130748.0.0	Source of report of E35 (disorders of endocrine glands in diseases classified elsewhere)
f.130752.0.0	Source of report of E41 (nutritional marasmus)
f.130756.0.0	Source of report of E43 (unspecified severe protein-energy malnutrition)
f.130758.0.0	Source of report of E44 (protein-energy malnutrition of moderate and mild degree)
f.130760.0.0	Source of report of E45 (retarded development following protein-energy malnutrition)
f.130762.0.0	Source of report of E46 (unspecified protein-energy malnutrition)
f.130764.0.0	Source of report of E50 (vitamin a deficiency)
f.130766.0.0	Source of report of E51 (thiamine deficiency)
f.130768.0.0	Source of report of E52 (niacin deficiency [pellagra])
f.130770.0.0	Source of report of E53 (deficiency of other b group vitamins)
f.130772.0.0	Source of report of E54 (ascorbic acid deficiency)
f.130774.0.0	Source of report of E55 (vitamin d deficiency)
f.130776.0.0	Source of report of E56 (other vitamin deficiencies)
f.130778.0.0	Source of report of E58 (dietary calcium deficiency)
f.130780.0.0	Source of report of E59 (dietary selenium deficiency)
f.130782.0.0	Source of report of E60 (dietary zinc deficiency)
f.130784.0.0	Source of report of E61 (deficiency of other nutrient elements)
f.130786.0.0	Source of report of E63 (other nutritional deficiencies)
f.130788.0.0	Source of report of E64 (sequelae of malnutrition and other nutritional deficiencies)
f.130790.0.0	Source of report of E65 (localised adiposity)
f.130792.0.0	Source of report of E66 (obesity)
f.130794.0.0	Source of report of E67 (other hyperalimentation)
f.130796.0.0	Source of report of E68 (sequelae of hyperalimentation)
f.130798.0.0	Source of report of E70 (disorders of aromatic amino-acid metabolism)
f.130800.0.0	Source of report of E71 (disorders of branched-chain amino-acid metabolism and fatty-acid metabolism)
f.130802.0.0	Source of report of E72 (other disorders of amino-acid metabolism)
f.130804.0.0	Source of report of E73 (lactose intolerance)
f.130806.0.0	Source of report of E74 (other disorders of carbohydrate metabolism)
f.130808.0.0	Source of report of E75 (disorders of sphingolipid metabolism and other lipid storage disorders)
f.130810.0.0	Source of report of E76 (disorders of glycosaminoglycan metabolism)
f.130812.0.0	Source of report of E77 (disorders of glycoprotein metabolism)
f.130814.0.0	Source of report of E78 (disorders of lipoprotein metabolism and other lipidaemias)
f.130816.0.0	Source of report of E79 (disorders of purine and pyrimidine metabolism)
f.130818.0.0	Source of report of E80 (disorders of porphyrin and bilirubin metabolism)
f.130820.0.0	Source of report of E83 (disorders of mineral metabolism)
f.130822.0.0	Source of report of E84 (cystic fibrosis)
f.130824.0.0	Source of report of E85 (amyloidosis)
f.130826.0.0	Source of report of E86 (volume depletion)
f.130828.0.0	Source of report of E87 (other disorders of fluid, electrolyte and acid-base balance)
f.130830.0.0	Source of report of E88 (other metabolic disorders)
f.130832.0.0	Source of report of E89 (postprocedural endocrine and metabolic disorders, not elsewhere classified)
f.130836.0.0	Source of report of F00 (dementia in alzheimer's disease)
f.130838.0.0	Source of report of F01 (vascular dementia)
f.130840.0.0	Source of report of F02 (dementia in other diseases classified elsewhere)
f.130842.0.0	Source of report of F03 (unspecified dementia)
f.130844.0.0	Source of report of F04 (organic amnesic syndrome, not induced by alcohol and other psychoactive substances)
f.130846.0.0	Source of report of F05 (delirium, not induced by alcohol and other psychoactive substances)
f.130848.0.0	Source of report of F06 (other mental disorders due to brain damage and dysfunction and to physical disease)
f.130850.0.0	Source of report of F07 (personality and behavioural disorders due to brain disease, damage and dysfunction)
f.130852.0.0	Source of report of F09 (unspecified organic or symptomatic mental disorder)
f.130854.0.0	Source of report of F10 (mental and behavioural disorders due to use of alcohol)
f.130856.0.0	Source of report of F11 (mental and behavioural disorders due to use of opioids)
f.130858.0.0	Source of report of F12 (mental and behavioural disorders due to use of cannabinoids)
f.130860.0.0	Source of report of F13 (mental and behavioural disorders due to use of sedatives or hypnotics)
f.130862.0.0	Source of report of F14 (mental and behavioural disorders due to use of cocaine)
f.130864.0.0	Source of report of F15 (mental and behavioural disorders due to use of other stimulants, including caffeine)
f.130866.0.0	Source of report of F16 (mental and behavioural disorders due to use of hallucinogens)
f.130868.0.0	Source of report of F17 (mental and behavioural disorders due to use of tobacco)
f.130870.0.0	Source of report of F18 (mental and behavioural disorders due to use of volatile solvents)
f.130872.0.0	Source of report of F19 (mental and behavioural disorders due to multiple drug use and use of other psychoactive substances)
f.130874.0.0	Source of report of F20 (schizophrenia)
f.130876.0.0	Source of report of F21 (schizotypal disorder)
f.130878.0.0	Source of report of F22 (persistent delusional disorders)
f.130880.0.0	Source of report of F23 (acute and transient psychotic disorders)
f.130882.0.0	Source of report of F24 (induced delusional disorder)
f.130884.0.0	Source of report of F25 (schizoaffective disorders)
f.130886.0.0	Source of report of F28 (other nonorganic psychotic disorders)
f.130888.0.0	Source of report of F29 (unspecified nonorganic psychosis)
f.130890.0.0	Source of report of F30 (manic episode)
f.130892.0.0	Source of report of F31 (bipolar affective disorder)
f.130894.0.0	Source of report of F32 (depressive episode)
f.130896.0.0	Source of report of F33 (recurrent depressive disorder)
f.130898.0.0	Source of report of F34 (persistent mood [affective] disorders)
f.130900.0.0	Source of report of F38 (other mood [affective] disorders)
f.130902.0.0	Source of report of F39 (unspecified mood [affective] disorder)
f.130904.0.0	Source of report of F40 (phobic anxiety disorders)
f.130906.0.0	Source of report of F41 (other anxiety disorders)
f.130908.0.0	Source of report of F42 (obsessive-compulsive disorder)
f.130910.0.0	Source of report of F43 (reaction to severe stress, and adjustment disorders)
f.130912.0.0	Source of report of F44 (dissociative [conversion] disorders)
f.130914.0.0	Source of report of F45 (somatoform disorders)
f.130916.0.0	Source of report of F48 (other neurotic disorders)
f.130918.0.0	Source of report of F50 (eating disorders)
f.130920.0.0	Source of report of F51 (nonorganic sleep disorders)
f.130922.0.0	Source of report of F52 (sexual dysfunction, not caused by organic disorder or disease)
f.130924.0.0	Source of report of F53 (mental and behavioural disorders associated with the puerperium, not elsewhere classified)
f.130926.0.0	Source of report of F54 (psychological and behavioural factors associated with disorders or diseases classified elsewhere)
f.130928.0.0	Source of report of F55 (abuse of non-dependence-producing substances)
f.130930.0.0	Source of report of F59 (unspecified behavioural syndromes associated with physiological disturbances and physical factors)
f.130932.0.0	Source of report of F60 (specific personality disorders)
f.130934.0.0	Source of report of F61 (mixed and other personality disorders)
f.130936.0.0	Source of report of F62 (enduring personality changes, not attributable to brain damage and disease)
f.130938.0.0	Source of report of F63 (habit and impulse disorders)
f.130940.0.0	Source of report of F64 (gender identity disorders)
f.130942.0.0	Source of report of F65 (disorders of sexual preference)
f.130944.0.0	Source of report of F66 (psychological and behavioural disorders associated with sexual development and orientation)
f.130946.0.0	Source of report of F68 (other disorders of adult personality and behaviour)
f.130948.0.0	Source of report of F69 (unspecified disorder of adult personality and behaviour)
f.130950.0.0	Source of report of F70 (mild mental retardation)
f.130952.0.0	Source of report of F71 (moderate mental retardation)
f.130954.0.0	Source of report of F72 (severe mental retardation)
f.130958.0.0	Source of report of F78 (other mental retardation)
f.130960.0.0	Source of report of F79 (unspecified mental retardation)
f.130962.0.0	Source of report of F80 (specific developmental disorders of speech and language)
f.130964.0.0	Source of report of F81 (specific developmental disorders of scholastic skills)
f.130966.0.0	Source of report of F82 (specific developmental disorder of motor function)
f.130968.0.0	Source of report of F83 (mixed specific developmental disorders)
f.130970.0.0	Source of report of F84 (pervasive developmental disorders)
f.130972.0.0	Source of report of F88 (other disorders of psychological development)
f.130974.0.0	Source of report of F89 (unspecified disorder of psychological development)
f.130976.0.0	Source of report of F90 (hyperkinetic disorders)
f.130978.0.0	Source of report of F91 (conduct disorders)
f.130980.0.0	Source of report of F92 (mixed disorders of conduct and emotions)
f.130982.0.0	Source of report of F93 (emotional disorders with onset specific to childhood)
f.130984.0.0	Source of report of F94 (disorders of social functioning with onset specific to childhood and adolescence)
f.130986.0.0	Source of report of F95 (tic disorders)
f.130988.0.0	Source of report of F98 (other behavioural and emotional disorders with onset usually occurring in childhood and adolescence)
f.130990.0.0	Source of report of F99 (mental disorder, not otherwise specified)
f.130992.0.0	Source of report of G00 (bacterial meningitis, not elsewhere classified)
f.130994.0.0	Source of report of G01 (meningitis in bacterial diseases classified elsewhere)
f.130996.0.0	Source of report of G02 (meningitis in other infectious and parasitic diseases classified elsewhere)
f.130998.0.0	Source of report of G03 (meningitis due to other and unspecified causes)
f.131000.0.0	Source of report of G04 (encephalitis, myelitis and encephalomyelitis)
f.131002.0.0	Source of report of G05 (encephalitis, myelitis and encephalomyelitis in diseases classified elsewhere)
f.131004.0.0	Source of report of G06 (intracranial and intraspinal abscess and granuloma)
f.131006.0.0	Source of report of G07 (intracranial and intraspinal abscess and granuloma in diseases classified elsewhere)
f.131008.0.0	Source of report of G08 (intracranial and intraspinal phlebitis and thrombophlebitis)
f.131010.0.0	Source of report of G09 (sequelae of inflammatory diseases of central nervous system)
f.131012.0.0	Source of report of G10 (huntington's disease)
f.131014.0.0	Source of report of G11 (hereditary ataxia)
f.131016.0.0	Source of report of G12 (spinal muscular atrophy and related syndromes)
f.131018.0.0	Source of report of G13 (systemic atrophies primarily affecting central nervous system in diseases classified elsewhere)
f.131020.0.0	Source of report of G14 (postpolio syndrome)
f.131022.0.0	Source of report of G20 (parkinson's disease)
f.131024.0.0	Source of report of G21 (secondary parkinsonism)
f.131026.0.0	Source of report of G22 (parkinsonism in diseases classified elsewhere)
f.131028.0.0	Source of report of G23 (other degenerative diseases of basal ganglia)
f.131030.0.0	Source of report of G24 (dystonia)
f.131032.0.0	Source of report of G25 (other extrapyramidal and movement disorders)
f.131036.0.0	Source of report of G30 (alzheimer's disease)
f.131038.0.0	Source of report of G31 (other degenerative diseases of nervous system, not elsewhere classified)
f.131040.0.0	Source of report of G32 (other degenerative disorders of nervous system in diseases classified elsewhere)
f.131042.0.0	Source of report of G35 (multiple sclerosis)
f.131044.0.0	Source of report of G36 (other acute disseminated demyelination)
f.131046.0.0	Source of report of G37 (other demyelinating diseases of central nervous system)
f.131048.0.0	Source of report of G40 (epilepsy)
f.131050.0.0	Source of report of G41 (status epilepticus)
f.131052.0.0	Source of report of G43 (migraine)
f.131054.0.0	Source of report of G44 (other headache syndromes)
f.131056.0.0	Source of report of G45 (transient cerebral ischaemic attacks and related syndromes)
f.131058.0.0	Source of report of G46 (vascular syndromes of brain in cerebrovascular diseases)
f.131060.0.0	Source of report of G47 (sleep disorders)
f.131062.0.0	Source of report of G50 (disorders of trigeminal nerve)
f.131064.0.0	Source of report of G51 (facial nerve disorders)
f.131066.0.0	Source of report of G52 (disorders of other cranial nerves)
f.131068.0.0	Source of report of G53 (cranial nerve disorders in diseases classified elsewhere)
f.131070.0.0	Source of report of G54 (nerve root and plexus disorders)
f.131072.0.0	Source of report of G55 (nerve root and plexus compressions in diseases classified elsewhere)
f.131074.0.0	Source of report of G56 (mononeuropathies of upper limb)
f.131076.0.0	Source of report of G57 (mononeuropathies of lower limb)
f.131078.0.0	Source of report of G58 (other mononeuropathies)
f.131080.0.0	Source of report of G59 (mononeuropathy in diseases classified elsewhere)
f.131082.0.0	Source of report of G60 (hereditary and idiopathic neuropathy)
f.131084.0.0	Source of report of G61 (inflammatory polyneuropathy)
f.131086.0.0	Source of report of G62 (other polyneuropathies)
f.131088.0.0	Source of report of G63 (polyneuropathy in diseases classified elsewhere)
f.131090.0.0	Source of report of G64 (other disorders of peripheral nervous system)
f.131092.0.0	Source of report of G70 (myasthenia gravis and other myoneural disorders)
f.131094.0.0	Source of report of G71 (primary disorders of muscles)
f.131096.0.0	Source of report of G72 (other myopathies)
f.131098.0.0	Source of report of G73 (disorders of myoneural junction and muscle in diseases classified elsewhere)
f.131100.0.0	Source of report of G80 (infantile cerebral palsy)
f.131102.0.0	Source of report of G81 (hemiplegia)
f.131104.0.0	Source of report of G82 (paraplegia and tetraplegia)
f.131106.0.0	Source of report of G83 (other paralytic syndromes)
f.131108.0.0	Source of report of G90 (disorders of autonomic nervous system)
f.131110.0.0	Source of report of G91 (hydrocephalus)
f.131112.0.0	Source of report of G92 (toxic encephalopathy)
f.131114.0.0	Source of report of G93 (other disorders of brain)
f.131116.0.0	Source of report of G94 (other disorders of brain in diseases classified elsewhere)
f.131118.0.0	Source of report of G95 (other diseases of spinal cord)
f.131120.0.0	Source of report of G96 (other disorders of central nervous system)
f.131122.0.0	Source of report of G97 (postprocedural disorders of nervous system, not elsewhere classified)
f.131124.0.0	Source of report of G98 (other disorders of nervous system, not elsewhere classified)
f.131126.0.0	Source of report of G99 (other disorders of nervous system in diseases classified elsewhere)
f.131128.0.0	Source of report of H00 (hordeolum and chalazion)
f.131130.0.0	Source of report of H01 (other inflammation of eyelid)
f.131132.0.0	Source of report of H02 (other disorders of eyelid)
f.131134.0.0	Source of report of H03 (disorders of eyelid in diseases classified elsewhere)
f.131136.0.0	Source of report of H04 (disorders of lachrymal system)
f.131138.0.0	Source of report of H05 (disorders of orbit)
f.131140.0.0	Source of report of H06 (disorders of lachrymal system and orbit in diseases classified elsewhere)
f.131142.0.0	Source of report of H10 (conjunctivitis)
f.131144.0.0	Source of report of H11 (other disorders of conjunctiva)
f.131146.0.0	Source of report of H13 (disorders of conjunctiva in diseases classified elsewhere)
f.131148.0.0	Source of report of H15 (disorders of sclera)
f.131150.0.0	Source of report of H16 (keratitis)
f.131152.0.0	Source of report of H17 (corneal scars and opacities)
f.131154.0.0	Source of report of H18 (other disorders of cornea)
f.131156.0.0	Source of report of H19 (disorders of sclera and cornea in diseases classified elsewhere)
f.131158.0.0	Source of report of H20 (iridocyclitis)
f.131160.0.0	Source of report of H21 (other disorders of iris and ciliary body)
f.131162.0.0	Source of report of H22 (disorders of iris and ciliary body in diseases classified elsewhere)
f.131164.0.0	Source of report of H25 (senile cataract)
f.131166.0.0	Source of report of H26 (other cataract)
f.131168.0.0	Source of report of H27 (other disorders of lens)
f.131170.0.0	Source of report of H28 (cataract and other disorders of lens in diseases classified elsewhere)
f.131172.0.0	Source of report of H30 (chorioretinal inflammation)
f.131174.0.0	Source of report of H31 (other disorders of choroid)
f.131176.0.0	Source of report of H32 (chorioretinal disorders in diseases classified elsewhere)
f.131178.0.0	Source of report of H33 (retinal detachments and breaks)
f.131180.0.0	Source of report of H34 (retinal vascular occlusions)
f.131182.0.0	Source of report of H35 (other retinal disorders)
f.131184.0.0	Source of report of H36 (retinal disorders in diseases classified elsewhere)
f.131186.0.0	Source of report of H40 (glaucoma)
f.131188.0.0	Source of report of H42 (glaucoma in diseases classified elsewhere)
f.131190.0.0	Source of report of H43 (disorders of vitreous body)
f.131192.0.0	Source of report of H44 (disorders of globe)
f.131194.0.0	Source of report of H45 (disorders of vitreous body and globe in diseases classified elsewhere)
f.131196.0.0	Source of report of H46 (optic neuritis)
f.131198.0.0	Source of report of H47 (other disorders of optic [2nd] nerve and visual pathways)
f.131200.0.0	Source of report of H48 (disorders of optic [2nd] nerve and visual pathways in diseases classified elsewhere)
f.131202.0.0	Source of report of H49 (paralytic strabismus)
f.131204.0.0	Source of report of H50 (other strabismus)
f.131206.0.0	Source of report of H51 (other disorders of binocular movement)
f.131208.0.0	Source of report of H52 (disorders of refraction and accommodation)
f.131210.0.0	Source of report of H53 (visual disturbances)
f.131212.0.0	Source of report of H54 (blindness and low vision)
f.131214.0.0	Source of report of H55 (nystagmus and other irregular eye movements)
f.131216.0.0	Source of report of H57 (other disorders of eye and adnexa)
f.131218.0.0	Source of report of H58 (other disorders of eye and adnexa in diseases classified elsewhere)
f.131220.0.0	Source of report of H59 (postprocedural disorders of eye and adnexa, not elsewhere classified)
f.131222.0.0	Source of report of H60 (otitis externa)
f.131224.0.0	Source of report of H61 (other disorders of external ear)
f.131226.0.0	Source of report of H62 (disorders of external ear in diseases classified elsewhere)
f.131228.0.0	Source of report of H65 (nonsuppurative otitis media)
f.131230.0.0	Source of report of H66 (suppurative and unspecified otitis media)
f.131232.0.0	Source of report of H67 (otitis media in diseases classified elsewhere)
f.131234.0.0	Source of report of H68 (eustachian salpingitis and obstruction)
f.131236.0.0	Source of report of H69 (other disorders of eustachian tube)
f.131238.0.0	Source of report of H70 (mastoiditis and related conditions)
f.131240.0.0	Source of report of H71 (cholesteatoma of middle ear)
f.131242.0.0	Source of report of H72 (perforation of tympanic membrane)
f.131244.0.0	Source of report of H73 (other disorders of tympanic membrane)
f.131246.0.0	Source of report of H74 (other disorders of middle ear and mastoid)
f.131248.0.0	Source of report of H75 (other disorders of middle ear and mastoid in diseases classified elsewhere)
f.131250.0.0	Source of report of H80 (otosclerosis)
f.131252.0.0	Source of report of H81 (disorders of vestibular function)
f.131254.0.0	Source of report of H82 (vertiginous syndromes in diseases classified elsewhere)
f.131256.0.0	Source of report of H83 (other diseases of inner ear)
f.131258.0.0	Source of report of H90 (conductive and sensorineural hearing loss)
f.131260.0.0	Source of report of H91 (other hearing loss)
f.131262.0.0	Source of report of H92 (otalgia and effusion of ear)
f.131264.0.0	Source of report of H93 (other disorders of ear, not elsewhere classified)
f.131266.0.0	Source of report of H94 (other disorders of ear in diseases classified elsewhere)
f.131268.0.0	Source of report of H95 (postprocedural disorders of ear and mastoid process, not elsewhere classified)
f.131270.0.0	Source of report of I00 (rheumatic fever without mention of heart involvement)
f.131272.0.0	Source of report of I01 (rheumatic fever with heart involvement)
f.131274.0.0	Source of report of I02 (rheumatic chorea)
f.131276.0.0	Source of report of I05 (rheumatic mitral valve diseases)
f.131278.0.0	Source of report of I06 (rheumatic aortic valve diseases)
f.131280.0.0	Source of report of I07 (rheumatic tricuspid valve diseases)
f.131282.0.0	Source of report of I08 (multiple valve diseases)
f.131284.0.0	Source of report of I09 (other rheumatic heart diseases)
f.131286.0.0	Source of report of I10 (essential (primary) hypertension)
f.131288.0.0	Source of report of I11 (hypertensive heart disease)
f.131290.0.0	Source of report of I12 (hypertensive renal disease)
f.131292.0.0	Source of report of I13 (hypertensive heart and renal disease)
f.131294.0.0	Source of report of I15 (secondary hypertension)
f.131296.0.0	Source of report of I20 (angina pectoris)
f.131298.0.0	Source of report of I21 (acute myocardial infarction)
f.131300.0.0	Source of report of I22 (subsequent myocardial infarction)
f.131302.0.0	Source of report of I23 (certain current complications following acute myocardial infarction)
f.131304.0.0	Source of report of I24 (other acute ischaemic heart diseases)
f.131306.0.0	Source of report of I25 (chronic ischaemic heart disease)
f.131308.0.0	Source of report of I26 (pulmonary embolism)
f.131310.0.0	Source of report of I27 (other pulmonary heart diseases)
f.131312.0.0	Source of report of I28 (other diseases of pulmonary vessels)
f.131314.0.0	Source of report of I30 (acute pericarditis)
f.131316.0.0	Source of report of I31 (other diseases of pericardium)
f.131318.0.0	Source of report of I32 (pericarditis in diseases classified elsewhere)
f.131320.0.0	Source of report of I33 (acute and subacute endocarditis)
f.131322.0.0	Source of report of I34 (nonrheumatic mitral valve disorders)
f.131324.0.0	Source of report of I35 (nonrheumatic aortic valve disorders)
f.131326.0.0	Source of report of I36 (nonrheumatic tricuspid valve disorders)
f.131328.0.0	Source of report of I37 (pulmonary valve disorders)
f.131330.0.0	Source of report of I38 (endocarditis, valve unspecified)
f.131332.0.0	Source of report of I39 (endocarditis and heart valve disorders in diseases classified elsewhere)
f.131334.0.0	Source of report of I40 (acute myocarditis)
f.131336.0.0	Source of report of I41 (myocarditis in diseases classified elsewhere)
f.131338.0.0	Source of report of I42 (cardiomyopathy)
f.131340.0.0	Source of report of I43 (cardiomyopathy in diseases classified elsewhere)
f.131342.0.0	Source of report of I44 (atrioventricular and left bundle-branch block)
f.131344.0.0	Source of report of I45 (other conduction disorders)
f.131346.0.0	Source of report of I46 (cardiac arrest)
f.131348.0.0	Source of report of I47 (paroxysmal tachycardia)
f.131350.0.0	Source of report of I48 (atrial fibrillation and flutter)
f.131352.0.0	Source of report of I49 (other cardiac arrhythmias)
f.131354.0.0	Source of report of I50 (heart failure)
f.131356.0.0	Source of report of I51 (complications and ill-defined descriptions of heart disease)
f.131358.0.0	Source of report of I52 (other heart disorders in diseases classified elsewhere)
f.131360.0.0	Source of report of I60 (subarachnoid haemorrhage)
f.131362.0.0	Source of report of I61 (intracerebral haemorrhage)
f.131364.0.0	Source of report of I62 (other nontraumatic intracranial haemorrhage)
f.131366.0.0	Source of report of I63 (cerebral infarction)
f.131368.0.0	Source of report of I64 (stroke, not specified as haemorrhage or infarction)
f.131370.0.0	Source of report of I65 (occlusion and stenosis of precerebral arteries, not resulting in cerebral infarction)
f.131372.0.0	Source of report of I66 (occlusion and stenosis of cerebral arteries, not resulting in cerebral infarction)
f.131374.0.0	Source of report of I67 (other cerebrovascular diseases)
f.131376.0.0	Source of report of I68 (cerebrovascular disorders in diseases classified elsewhere)
f.131378.0.0	Source of report of I69 (sequelae of cerebrovascular disease)
f.131380.0.0	Source of report of I70 (atherosclerosis)
f.131382.0.0	Source of report of I71 (aortic aneurysm and dissection)
f.131384.0.0	Source of report of I72 (other aneurysm)
f.131386.0.0	Source of report of I73 (other peripheral vascular diseases)
f.131388.0.0	Source of report of I74 (arterial embolism and thrombosis)
f.131390.0.0	Source of report of I77 (other disorders of arteries and arterioles)
f.131392.0.0	Source of report of I78 (diseases of capillaries)
f.131394.0.0	Source of report of I79 (disorders of arteries, arterioles and capillaries in diseases classified elsewhere)
f.131396.0.0	Source of report of I80 (phlebitis and thrombophlebitis)
f.131398.0.0	Source of report of I81 (portal vein thrombosis)
f.131400.0.0	Source of report of I82 (other venous embolism and thrombosis)
f.131402.0.0	Source of report of I83 (varicose veins of lower extremities)
f.131404.0.0	Source of report of I84 (haemorrhoids)
f.131406.0.0	Source of report of I85 (oesophageal varices)
f.131408.0.0	Source of report of I86 (varicose veins of other sites)
f.131410.0.0	Source of report of I87 (other disorders of veins)
f.131412.0.0	Source of report of I88 (nonspecific lymphadenitis)
f.131414.0.0	Source of report of I89 (other non-infective disorders of lymphatic vessels and lymph nodes)
f.131416.0.0	Source of report of I95 (hypotension)
f.131418.0.0	Source of report of I97 (postprocedural disorders of circulatory system, not elsewhere classified)
f.131420.0.0	Source of report of I98 (other disorders of circulatory system in diseases classified elsewhere)
f.131422.0.0	Source of report of I99 (other and unspecified disorders of circulatory system)
f.131424.0.0	Source of report of J00 (acute nasopharyngitis [common cold])
f.131426.0.0	Source of report of J01 (acute sinusitis)
f.131428.0.0	Source of report of J02 (acute pharyngitis)
f.131430.0.0	Source of report of J03 (acute tonsillitis)
f.131432.0.0	Source of report of J04 (acute laryngitis and tracheitis)
f.131434.0.0	Source of report of J05 (acute obstructive laryngitis [croup] and epiglottitis)
f.131436.0.0	Source of report of J06 (acute upper respiratory infections of multiple and unspecified sites)
f.131438.0.0	Source of report of J09 (influenza due to certain identified influenza virus)
f.131440.0.0	Source of report of J10 (influenza due to identified influenza virus)
f.131442.0.0	Source of report of J11 (influenza, virus not identified)
f.131444.0.0	Source of report of J12 (viral pneumonia, not elsewhere classified)
f.131446.0.0	Source of report of J13 (pneumonia due to streptococcus pneumoniae)
f.131448.0.0	Source of report of J14 (pneumonia due to haemophilus influenzae)
f.131450.0.0	Source of report of J15 (bacterial pneumonia, not elsewhere classified)
f.131452.0.0	Source of report of J16 (pneumonia due to other infectious organisms, not elsewhere classified)
f.131454.0.0	Source of report of J17 (pneumonia in diseases classified elsewhere)
f.131456.0.0	Source of report of J18 (pneumonia, organism unspecified)
f.131458.0.0	Source of report of J20 (acute bronchitis)
f.131460.0.0	Source of report of J21 (acute bronchiolitis)
f.131462.0.0	Source of report of J22 (unspecified acute lower respiratory infection)
f.131464.0.0	Source of report of J30 (vasomotor and allergic rhinitis)
f.131466.0.0	Source of report of J31 (chronic rhinitis, nasopharyngitis and pharyngitis)
f.131468.0.0	Source of report of J32 (chronic sinusitis)
f.131470.0.0	Source of report of J33 (nasal polyp)
f.131472.0.0	Source of report of J34 (other disorders of nose and nasal sinuses)
f.131474.0.0	Source of report of J35 (chronic diseases of tonsils and adenoids)
f.131476.0.0	Source of report of J36 (peritonsillar abscess)
f.131478.0.0	Source of report of J37 (chronic laryngitis and laryngotracheitis)
f.131480.0.0	Source of report of J38 (diseases of vocal cords and larynx, not elsewhere classified)
f.131482.0.0	Source of report of J39 (other diseases of upper respiratory tract)
f.131484.0.0	Source of report of J40 (bronchitis, not specified as acute or chronic)
f.131486.0.0	Source of report of J41 (simple and mucopurulent chronic bronchitis)
f.131488.0.0	Source of report of J42 (unspecified chronic bronchitis)
f.131490.0.0	Source of report of J43 (emphysema)
f.131492.0.0	Source of report of J44 (other chronic obstructive pulmonary disease)
f.131494.0.0	Source of report of J45 (asthma)
f.131496.0.0	Source of report of J46 (status asthmaticus)
f.131498.0.0	Source of report of J47 (bronchiectasis)
f.131500.0.0	Source of report of J60 (coalworker's pneumoconiosis)
f.131502.0.0	Source of report of J61 (pneumoconiosis due to asbestos and other mineral fibres)
f.131504.0.0	Source of report of J62 (pneumoconiosis due to dust containing silica)
f.131506.0.0	Source of report of J63 (pneumoconiosis due to other inorganic dusts)
f.131508.0.0	Source of report of J64 (unspecified pneumoconiosis)
f.131512.0.0	Source of report of J66 (airway disease due to specific organic dust)
f.131514.0.0	Source of report of J67 (hypersensitivity pneumonitis due to organic dust)
f.131516.0.0	Source of report of J68 (respiratory conditions due to inhalation of chemicals, gases, fumes and vapours)
f.131518.0.0	Source of report of J69 (pneumonitis due to solids and liquids)
f.131520.0.0	Source of report of J70 (respiratory conditions due to other external agents)
f.131522.0.0	Source of report of J80 (adult respiratory distress syndrome)
f.131524.0.0	Source of report of J81 (pulmonary oedema)
f.131526.0.0	Source of report of J82 (pulmonary eosinophilia, not elsewhere classified)
f.131528.0.0	Source of report of J84 (other interstitial pulmonary diseases)
f.131530.0.0	Source of report of J85 (abscess of lung and mediastinum)
f.131532.0.0	Source of report of J86 (pyothorax)
f.131534.0.0	Source of report of J90 (pleural effusion, not elsewhere classified)
f.131536.0.0	Source of report of J91 (pleural effusion in conditions classified elsewhere)
f.131538.0.0	Source of report of J92 (pleural plaque)
f.131540.0.0	Source of report of J93 (pneumothorax)
f.131542.0.0	Source of report of J94 (other pleural conditions)
f.131544.0.0	Source of report of J95 (postprocedural respiratory disorders, not elsewhere classified)
f.131546.0.0	Source of report of J96 (respiratory failure, not elsewhere classified)
f.131548.0.0	Source of report of J98 (other respiratory disorders)
f.131550.0.0	Source of report of J99 (respiratory disorders in diseases classified elsewhere)
f.131552.0.0	Source of report of K00 (disorders of tooth development and eruption)
f.131554.0.0	Source of report of K01 (embedded and impacted teeth)
f.131556.0.0	Source of report of K02 (dental caries)
f.131558.0.0	Source of report of K03 (other diseases of hard tissues of teeth)
f.131560.0.0	Source of report of K04 (diseases of pulp and periapical tissues)
f.131562.0.0	Source of report of K05 (gingivitis and periodontal diseases)
f.131564.0.0	Source of report of K06 (other disorders of gingiva and edentulous alveolar ridge)
f.131566.0.0	Source of report of K07 (dentofacial anomalies [including malocclusion])
f.131568.0.0	Source of report of K08 (other disorders of teeth and supporting structures)
f.131570.0.0	Source of report of K09 (cysts of oral region, not elsewhere classified)
f.131572.0.0	Source of report of K10 (other diseases of jaws)
f.131574.0.0	Source of report of K11 (diseases of salivary glands)
f.131576.0.0	Source of report of K12 (stomatitis and related lesions)
f.131578.0.0	Source of report of K13 (other diseases of lip and oral mucosa)
f.131580.0.0	Source of report of K14 (diseases of tongue)
f.131582.0.0	Source of report of K20 (oesophagitis)
f.131584.0.0	Source of report of K21 (gastro-oesophageal reflux disease)
f.131586.0.0	Source of report of K22 (other diseases of oesophagus)
f.131588.0.0	Source of report of K23 (disorders of oesophagus in diseases classified elsewhere)
f.131590.0.0	Source of report of K25 (gastric ulcer)
f.131592.0.0	Source of report of K26 (duodenal ulcer)
f.131594.0.0	Source of report of K27 (peptic ulcer, site unspecified)
f.131596.0.0	Source of report of K28 (gastrojejunal ulcer)
f.131598.0.0	Source of report of K29 (gastritis and duodenitis)
f.131600.0.0	Source of report of K30 (dyspepsia)
f.131602.0.0	Source of report of K31 (other diseases of stomach and duodenum)
f.131604.0.0	Source of report of K35 (acute appendicitis)
f.131606.0.0	Source of report of K36 (other appendicitis)
f.131608.0.0	Source of report of K37 (unspecified appendicitis)
f.131610.0.0	Source of report of K38 (other diseases of appendix)
f.131612.0.0	Source of report of K40 (inguinal hernia)
f.131614.0.0	Source of report of K41 (femoral hernia)
f.131616.0.0	Source of report of K42 (umbilical hernia)
f.131618.0.0	Source of report of K43 (ventral hernia)
f.131620.0.0	Source of report of K44 (diaphragmatic hernia)
f.131622.0.0	Source of report of K45 (other abdominal hernia)
f.131624.0.0	Source of report of K46 (unspecified abdominal hernia)
f.131626.0.0	Source of report of K50 (crohn's disease [regional enteritis])
f.131628.0.0	Source of report of K51 (ulcerative colitis)
f.131630.0.0	Source of report of K52 (other non-infective gastro-enteritis and colitis)
f.131632.0.0	Source of report of K55 (vascular disorders of intestine)
f.131634.0.0	Source of report of K56 (paralytic ileus and intestinal obstruction without hernia)
f.131636.0.0	Source of report of K57 (diverticular disease of intestine)
f.131638.0.0	Source of report of K58 (irritable bowel syndrome)
f.131640.0.0	Source of report of K59 (other functional intestinal disorders)
f.131642.0.0	Source of report of K60 (fissure and fistula of anal and rectal regions)
f.131644.0.0	Source of report of K61 (abscess of anal and rectal regions)
f.131646.0.0	Source of report of K62 (other diseases of anus and rectum)
f.131648.0.0	Source of report of K63 (other diseases of intestine)
f.131650.0.0	Source of report of K64 (haemorrhoids and perianal venous thrombosis)
f.131652.0.0	Source of report of K65 (peritonitis)
f.131654.0.0	Source of report of K66 (other disorders of peritoneum)
f.131656.0.0	Source of report of K67 (disorders of peritoneum in infectious diseases classified elsewhere)
f.131658.0.0	Source of report of K70 (alcoholic liver disease)
f.131660.0.0	Source of report of K71 (toxic liver disease)
f.131662.0.0	Source of report of K72 (hepatic failure, not elsewhere classified)
f.131664.0.0	Source of report of K73 (chronic hepatitis, not elsewhere classified)
f.131666.0.0	Source of report of K74 (fibrosis and cirrhosis of liver)
f.131668.0.0	Source of report of K75 (other inflammatory liver diseases)
f.131670.0.0	Source of report of K76 (other diseases of liver)
f.131672.0.0	Source of report of K77 (liver disorders in diseases classified elsewhere)
f.131674.0.0	Source of report of K80 (cholelithiasis)
f.131676.0.0	Source of report of K81 (cholecystitis)
f.131678.0.0	Source of report of K82 (other diseases of gallbladder)
f.131680.0.0	Source of report of K83 (other diseases of biliary tract)
f.131682.0.0	Source of report of K85 (acute pancreatitis)
f.131684.0.0	Source of report of K86 (other diseases of pancreas)
f.131686.0.0	Source of report of K87 (disorders of gallbladder, biliary tract and pancreas in diseases classified elsewhere)
f.131688.0.0	Source of report of K90 (intestinal malabsorption)
f.131690.0.0	Source of report of K91 (postprocedural disorders of digestive system, not elsewhere classified)
f.131692.0.0	Source of report of K92 (other diseases of digestive system)
f.131694.0.0	Source of report of K93 (disorders of other digestive organs in diseases classified elsewhere)
f.131696.0.0	Source of report of L00 (staphylococcal scalded skin syndrome)
f.131698.0.0	Source of report of L01 (impetigo)
f.131700.0.0	Source of report of L02 (cutaneous abscess, furuncle and carbuncle)
f.131702.0.0	Source of report of L03 (cellulitis)
f.131704.0.0	Source of report of L04 (acute lymphadenitis)
f.131706.0.0	Source of report of L05 (pilonidal cyst)
f.131708.0.0	Source of report of L08 (other local infections of skin and subcutaneous tissue)
f.131710.0.0	Source of report of L10 (pemphigus)
f.131712.0.0	Source of report of L11 (other acantholytic disorders)
f.131714.0.0	Source of report of L12 (pemphigoid)
f.131716.0.0	Source of report of L13 (other bullous disorders)
f.131718.0.0	Source of report of L14 (bullous disorders in diseases classified elsewhere)
f.131720.0.0	Source of report of L20 (atopic dermatitis)
f.131722.0.0	Source of report of L21 (seborrhoeic dermatitis)
f.131724.0.0	Source of report of L22 (diaper [napkin] dermatitis)
f.131726.0.0	Source of report of L23 (allergic contact dermatitis)
f.131728.0.0	Source of report of L24 (irritant contact dermatitis)
f.131730.0.0	Source of report of L25 (unspecified contact dermatitis)
f.131732.0.0	Source of report of L26 (exfoliative dermatitis)
f.131734.0.0	Source of report of L27 (dermatitis due to substances taken internally)
f.131736.0.0	Source of report of L28 (lichen simplex chronicus and prurigo)
f.131738.0.0	Source of report of L29 (pruritus)
f.131740.0.0	Source of report of L30 (other dermatitis)
f.131742.0.0	Source of report of L40 (psoriasis)
f.131744.0.0	Source of report of L41 (parapsoriasis)
f.131746.0.0	Source of report of L42 (pityriasis rosea)
f.131748.0.0	Source of report of L43 (lichen planus)
f.131750.0.0	Source of report of L44 (other papulosquamous disorders)
f.131754.0.0	Source of report of L50 (urticaria)
f.131756.0.0	Source of report of L51 (erythema multiforme)
f.131758.0.0	Source of report of L52 (erythema nodosum)
f.131760.0.0	Source of report of L53 (other erythematous conditions)
f.131762.0.0	Source of report of L54 (erythema in diseases classified elsewhere)
f.131764.0.0	Source of report of L55 (sunburn)
f.131766.0.0	Source of report of L56 (other acute skin changes due to ultraviolet radiation)
f.131768.0.0	Source of report of L57 (skin changes due to chronic exposure to nonionising radiation)
f.131770.0.0	Source of report of L58 (radiodermatitis)
f.131772.0.0	Source of report of L59 (other disorders of skin and subcutaneous tissue related to radiation)
f.131774.0.0	Source of report of L60 (nail disorders)
f.131776.0.0	Source of report of L62 (nail disorders in diseases classified elsewhere)
f.131778.0.0	Source of report of L63 (alopecia areata)
f.131780.0.0	Source of report of L64 (androgenic alopecia)
f.131782.0.0	Source of report of L65 (other nonscarring hair loss)
f.131784.0.0	Source of report of L66 (cicatricial alopecia [scarring hair loss])
f.131786.0.0	Source of report of L67 (hair colour and hair shaft abnormalities)
f.131788.0.0	Source of report of L68 (hypertrichosis)
f.131790.0.0	Source of report of L70 (acne)
f.131792.0.0	Source of report of L71 (rosacea)
f.131794.0.0	Source of report of L72 (follicular cysts of skin and subcutaneous tissue)
f.131796.0.0	Source of report of L73 (other follicular disorders)
f.131798.0.0	Source of report of L74 (eccrine sweat disorders)
f.131800.0.0	Source of report of L75 (apocrine sweat disorders)
f.131802.0.0	Source of report of L80 (vitiligo)
f.131804.0.0	Source of report of L81 (other disorders of pigmentation)
f.131806.0.0	Source of report of L82 (seborrhoeic keratosis)
f.131808.0.0	Source of report of L83 (acanthosis nigricans)
f.131810.0.0	Source of report of L84 (corns and callosities)
f.131812.0.0	Source of report of L85 (other epidermal thickening)
f.131814.0.0	Source of report of L86 (keratoderma in diseases classified elsewhere)
f.131816.0.0	Source of report of L87 (transepidermal elimination disorders)
f.131818.0.0	Source of report of L88 (pyoderma gangrenosum)
f.131820.0.0	Source of report of L89 (decubitus ulcer)
f.131822.0.0	Source of report of L90 (atrophic disorders of skin)
f.131824.0.0	Source of report of L91 (hypertrophic disorders of skin)
f.131826.0.0	Source of report of L92 (granulomatous disorders of skin and subcutaneous tissue)
f.131828.0.0	Source of report of L93 (lupus erythematosus)
f.131830.0.0	Source of report of L94 (other localised connective tissue disorders)
f.131832.0.0	Source of report of L95 (vasculitis limited to skin, not elsewhere classified)
f.131834.0.0	Source of report of L97 (ulcer of lower limb, not elsewhere classified)
f.131836.0.0	Source of report of L98 (other disorders of skin and subcutaneous tissue, not elsewhere classified)
f.131838.0.0	Source of report of L99 (other disorders of skin and subcutaneous tissue in diseases classified elsewhere)
f.131840.0.0	Source of report of M00 (pyogenic arthritis)
f.131842.0.0	Source of report of M01 (direct infections of joint in infectious and parasitic diseases classified elsewhere)
f.131844.0.0	Source of report of M02 (reactive arthropathies)
f.131846.0.0	Source of report of M03 (postinfective and reactive arthropathies in diseases classified elsewhere)
f.131848.0.0	Source of report of M05 (seropositive rheumatoid arthritis)
f.131850.0.0	Source of report of M06 (other rheumatoid arthritis)
f.131852.0.0	Source of report of M07 (psoriatic and enteropathic arthropathies)
f.131854.0.0	Source of report of M08 (juvenile arthritis)
f.131856.0.0	Source of report of M09 (juvenile arthritis in diseases classified elsewhere)
f.131858.0.0	Source of report of M10 (gout)
f.131860.0.0	Source of report of M11 (other crystal arthropathies)
f.131862.0.0	Source of report of M12 (other specific arthropathies)
f.131864.0.0	Source of report of M13 (other arthritis)
f.131866.0.0	Source of report of M14 (arthropathies in other diseases classified elsewhere)
f.131868.0.0	Source of report of M15 (polyarthrosis)
f.131870.0.0	Source of report of M16 (coxarthrosis [arthrosis of hip])
f.131872.0.0	Source of report of M17 (gonarthrosis [arthrosis of knee])
f.131874.0.0	Source of report of M18 (arthrosis of first carpometacarpal joint)
f.131876.0.0	Source of report of M19 (other arthrosis)
f.131878.0.0	Source of report of M20 (acquired deformities of fingers and toes)
f.131880.0.0	Source of report of M21 (other acquired deformities of limbs)
f.131882.0.0	Source of report of M22 (disorders of patella)
f.131884.0.0	Source of report of M23 (internal derangement of knee)
f.131886.0.0	Source of report of M24 (other specific joint derangements)
f.131888.0.0	Source of report of M25 (other joint disorders, not elsewhere classified)
f.131890.0.0	Source of report of M30 (polyarteritis nodosa and related conditions)
f.131892.0.0	Source of report of M31 (other necrotising vasculopathies)
f.131894.0.0	Source of report of M32 (systemic lupus erythematosus)
f.131896.0.0	Source of report of M33 (dermatopolymyositis)
f.131898.0.0	Source of report of M34 (systemic sclerosis)
f.131900.0.0	Source of report of M35 (other systemic involvement of connective tissue)
f.131902.0.0	Source of report of M36 (systemic disorders of connective tissue in diseases classified elsewhere)
f.131904.0.0	Source of report of M40 (kyphosis and lordosis)
f.131906.0.0	Source of report of M41 (scoliosis)
f.131908.0.0	Source of report of M42 (spinal osteochondrosis)
f.131910.0.0	Source of report of M43 (other deforming dorsopathies)
f.131912.0.0	Source of report of M45 (ankylosing spondylitis)
f.131914.0.0	Source of report of M46 (other inflammatory spondylopathies)
f.131916.0.0	Source of report of M47 (spondylosis)
f.131918.0.0	Source of report of M48 (other spondylopathies)
f.131920.0.0	Source of report of M49 (spondylopathies in diseases classified elsewhere)
f.131922.0.0	Source of report of M50 (cervical disk disorders)
f.131924.0.0	Source of report of M51 (other intervertebral disk disorders)
f.131926.0.0	Source of report of M53 (other dorsopathies, not elsewhere classified)
f.131928.0.0	Source of report of M54 (dorsalgia)
f.131930.0.0	Source of report of M60 (myositis)
f.131932.0.0	Source of report of M61 (calcification and ossification of muscle)
f.131934.0.0	Source of report of M62 (other disorders of muscle)
f.131936.0.0	Source of report of M63 (disorders of muscle in diseases classified elsewhere)
f.131938.0.0	Source of report of M65 (synovitis and tenosynovitis)
f.131940.0.0	Source of report of M66 (spontaneous rupture of synovium and tendon)
f.131942.0.0	Source of report of M67 (other disorders of synovium and tendon)
f.131944.0.0	Source of report of M68 (disorders of synovium and tendon in diseases classified elsewhere)
f.131946.0.0	Source of report of M70 (soft tissue disorders related to use, overuse and pressure)
f.131948.0.0	Source of report of M71 (other bursopathies)
f.131950.0.0	Source of report of M72 (fibroblastic disorders)
f.131952.0.0	Source of report of M73 (soft tissue disorders in diseases classified elsewhere)
f.131954.0.0	Source of report of M75 (shoulder lesions)
f.131956.0.0	Source of report of M76 (enthesopathies of lower limb, excluding foot)
f.131958.0.0	Source of report of M77 (other enthesopathies)
f.131960.0.0	Source of report of M79 (other soft tissue disorders, not elsewhere classified)
f.131962.0.0	Source of report of M80 (osteoporosis with pathological fracture)
f.131964.0.0	Source of report of M81 (osteoporosis without pathological fracture)
f.131966.0.0	Source of report of M82 (osteoporosis in diseases classified elsewhere)
f.131968.0.0	Source of report of M83 (adult osteomalacia)
f.131970.0.0	Source of report of M84 (disorders of continuity of bone)
f.131972.0.0	Source of report of M85 (other disorders of bone density and structure)
f.131974.0.0	Source of report of M86 (osteomyelitis)
f.131976.0.0	Source of report of M87 (osteonecrosis)
f.131978.0.0	Source of report of M88 (paget's disease of bone [osteitis deformans])
f.131980.0.0	Source of report of M89 (other disorders of bone)
f.131982.0.0	Source of report of M90 (osteopathies in diseases classified elsewhere)
f.131984.0.0	Source of report of M91 (juvenile osteochondrosis of hip and pelvis)
f.131986.0.0	Source of report of M92 (other juvenile osteochondrosis)
f.131988.0.0	Source of report of M93 (other osteochondropathies)
f.131990.0.0	Source of report of M94 (other disorders of cartilage)
f.131992.0.0	Source of report of M95 (other acquired deformities of musculoskeletal system and connective tissue)
f.131994.0.0	Source of report of M96 (postprocedural musculoskeletal disorders, not elsewhere classified)
f.131996.0.0	Source of report of M99 (biomechanical lesions, not elsewhere classified)
f.131998.0.0	Source of report of N00 (acute nephritic syndrome)
f.132000.0.0	Source of report of N01 (rapidly progressive nephritic syndrome)
f.132002.0.0	Source of report of N02 (recurrent and persistent haematuria)
f.132004.0.0	Source of report of N03 (chronic nephritic syndrome)
f.132006.0.0	Source of report of N04 (nephrotic syndrome)
f.132008.0.0	Source of report of N05 (unspecified nephritic syndrome)
f.132010.0.0	Source of report of N06 (isolated proteinuria with specified morphological lesion)
f.132012.0.0	Source of report of N07 (hereditary nephropathy, not elsewhere classified)
f.132014.0.0	Source of report of N08 (glomerular disorders in diseases classified elsewhere)
f.132016.0.0	Source of report of N10 (acute tubulo-interstitial nephritis)
f.132018.0.0	Source of report of N11 (chronic tubulo-interstitial nephritis)
f.132020.0.0	Source of report of N12 (tubulo-interstitial nephritis, not specified as acute or chronic)
f.132022.0.0	Source of report of N13 (obstructive and reflux uropathy)
f.132024.0.0	Source of report of N14 (drug- and heavy-metal-induced tubulo-interstitial and tubular conditions)
f.132026.0.0	Source of report of N15 (other renal tubulo-interstitial diseases)
f.132028.0.0	Source of report of N16 (renal tubulo-interstitial disorders in diseases classified elsewhere)
f.132030.0.0	Source of report of N17 (acute renal failure)
f.132032.0.0	Source of report of N18 (chronic renal failure)
f.132034.0.0	Source of report of N19 (unspecified renal failure)
f.132036.0.0	Source of report of N20 (calculus of kidney and ureter)
f.132038.0.0	Source of report of N21 (calculus of lower urinary tract)
f.132040.0.0	Source of report of N22 (calculus of urinary tract in diseases classified elsewhere)
f.132042.0.0	Source of report of N23 (unspecified renal colic)
f.132044.0.0	Source of report of N25 (disorders resulting from impaired renal tubular function)
f.132046.0.0	Source of report of N26 (unspecified contracted kidney)
f.132048.0.0	Source of report of N27 (small kidney of unknown cause)
f.132050.0.0	Source of report of N28 (other disorders of kidney and ureter, not elsewhere classified)
f.132052.0.0	Source of report of N29 (other disorders of kidney and ureter in diseases classified elsewhere)
f.132054.0.0	Source of report of N30 (cystitis)
f.132056.0.0	Source of report of N31 (neuromuscular dysfunction of bladder, not elsewhere classified)
f.132058.0.0	Source of report of N32 (other disorders of bladder)
f.132060.0.0	Source of report of N33 (bladder disorders in diseases classified elsewhere)
f.132062.0.0	Source of report of N34 (urethritis and urethral syndrome)
f.132064.0.0	Source of report of N35 (urethral stricture)
f.132066.0.0	Source of report of N36 (other disorders of urethra)
f.132068.0.0	Source of report of N37 (urethral disorders in diseases classified elsewhere)
f.132070.0.0	Source of report of N39 (other disorders of urinary system)
f.132072.0.0	Source of report of N40 (hyperplasia of prostate)
f.132074.0.0	Source of report of N41 (inflammatory diseases of prostate)
f.132076.0.0	Source of report of N42 (other disorders of prostate)
f.132078.0.0	Source of report of N43 (hydrocele and spermatocele)
f.132080.0.0	Source of report of N44 (torsion of testis)
f.132082.0.0	Source of report of N45 (orchitis and epididymitis)
f.132084.0.0	Source of report of N46 (male infertility)
f.132086.0.0	Source of report of N47 (redundant prepuce, phimosis and paraphimosis)
f.132088.0.0	Source of report of N48 (other disorders of penis)
f.132090.0.0	Source of report of N49 (inflammatory disorders of male genital organs, not elsewhere classified)
f.132092.0.0	Source of report of N50 (other disorders of male genital organs)
f.132094.0.0	Source of report of N51 (disorders of male genital organs in diseases classified elsewhere)
f.132096.0.0	Source of report of N60 (benign mammary dysplasia)
f.132098.0.0	Source of report of N61 (inflammatory disorders of breast)
f.132100.0.0	Source of report of N62 (hypertrophy of breast)
f.132102.0.0	Source of report of N63 (unspecified lump in breast)
f.132104.0.0	Source of report of N64 (other disorders of breast)
f.132106.0.0	Source of report of N70 (salpingitis and oophoritis)
f.132108.0.0	Source of report of N71 (inflammatory disease of uterus, except cervix)
f.132110.0.0	Source of report of N72 (inflammatory disease of cervix uteri)
f.132112.0.0	Source of report of N73 (other female pelvic inflammatory diseases)
f.132114.0.0	Source of report of N74 (female pelvic inflammatory disorders in diseases classified elsewhere)
f.132116.0.0	Source of report of N75 (diseases of bartholin's gland)
f.132118.0.0	Source of report of N76 (other inflammation of vagina and vulva)
f.132120.0.0	Source of report of N77 (vulvovaginal ulceration and inflammation in diseases classified elsewhere)
f.132122.0.0	Source of report of N80 (endometriosis)
f.132124.0.0	Source of report of N81 (female genital prolapse)
f.132126.0.0	Source of report of N82 (fistulae involving female genital tract)
f.132128.0.0	Source of report of N83 (noninflammatory disorders of ovary, fallopian tube and broad ligament)
f.132130.0.0	Source of report of N84 (polyp of female genital tract)
f.132132.0.0	Source of report of N85 (other noninflammatory disorders of uterus, except cervix)
f.132134.0.0	Source of report of N86 (erosion and ectropion of cervix uteri)
f.132136.0.0	Source of report of N87 (dysplasia of cervix uteri)
f.132138.0.0	Source of report of N88 (other noninflammatory disorders of cervix uteri)
f.132140.0.0	Source of report of N89 (other noninflammatory disorders of vagina)
f.132142.0.0	Source of report of N90 (other noninflammatory disorders of vulva and perineum)
f.132144.0.0	Source of report of N91 (absent, scanty and rare menstruation)
f.132146.0.0	Source of report of N92 (excessive, frequent and irregular menstruation)
f.132148.0.0	Source of report of N93 (other abnormal uterine and vaginal bleeding)
f.132150.0.0	Source of report of N94 (pain and other conditions associated with female genital organs and menstrual cycle)
f.132152.0.0	Source of report of N95 (menopausal and other perimenopausal disorders)
f.132154.0.0	Source of report of N96 (habitual aborter)
f.132156.0.0	Source of report of N97 (female infertility)
f.132158.0.0	Source of report of N98 (complications associated with artificial fertilisation)
f.132160.0.0	Source of report of N99 (postprocedural disorders of genito-urinary system, not elsewhere classified)
f.132162.0.0	Source of report of O00 (ectopic pregnancy)
f.132164.0.0	Source of report of O01 (hydatidiform mole)
f.132166.0.0	Source of report of O02 (other abnormal products of conception)
f.132168.0.0	Source of report of O03 (spontaneous abortion)
f.132170.0.0	Source of report of O04 (medical abortion)
f.132172.0.0	Source of report of O05 (other abortion)
f.132174.0.0	Source of report of O06 (unspecified abortion)
f.132176.0.0	Source of report of O07 (failed attempted abortion)
f.132178.0.0	Source of report of O08 (complications following abortion and ectopic and molar pregnancy)
f.132180.0.0	Source of report of O10 (pre-existing hypertension complicating pregnancy, childbirth and the puerperium)
f.132182.0.0	Source of report of O11 (pre-existing hypertensive disorder with superimposed proteinuria)
f.132184.0.0	Source of report of O12 (gestational [pregnancy-induced] oedema and proteinuria without hypertension)
f.132186.0.0	Source of report of O13 (gestational [pregnancy-induced] hypertension without significant proteinuria)
f.132188.0.0	Source of report of O14 (gestational [pregnancy-induced] hypertension with significant proteinuria)
f.132190.0.0	Source of report of O15 (eclampsia)
f.132192.0.0	Source of report of O16 (unspecified maternal hypertension)
f.132194.0.0	Source of report of O20 (haemorrhage in early pregnancy)
f.132196.0.0	Source of report of O21 (excessive vomiting in pregnancy)
f.132198.0.0	Source of report of O22 (venous complications in pregnancy)
f.132200.0.0	Source of report of O23 (infections of genito-urinary tract in pregnancy)
f.132202.0.0	Source of report of O24 (diabetes mellitus in pregnancy)
f.132204.0.0	Source of report of O25 (malnutrition in pregnancy)
f.132206.0.0	Source of report of O26 (maternal care for other conditions predominantly related to pregnancy)
f.132208.0.0	Source of report of O28 (abnormal findings on antenatal screening of mother)
f.132210.0.0	Source of report of O29 (complications of anaesthesia during pregnancy)
f.132212.0.0	Source of report of O30 (multiple gestation)
f.132214.0.0	Source of report of O31 (complications specific to multiple gestation)
f.132216.0.0	Source of report of O32 (maternal care for known or suspected malpresentation of foetus)
f.132218.0.0	Source of report of O33 (maternal care for known or suspected disproportion)
f.132220.0.0	Source of report of O34 (maternal care for known or suspected abnormality of pelvic organs)
f.132222.0.0	Source of report of O35 (maternal care for known or suspected foetal abnormality and damage)
f.132224.0.0	Source of report of O36 (maternal care for other known or suspected foetal problems)
f.132226.0.0	Source of report of O40 (polyhydramnios)
f.132228.0.0	Source of report of O41 (other disorders of amniotic fluid and membranes)
f.132230.0.0	Source of report of O42 (premature rupture of membranes)
f.132232.0.0	Source of report of O43 (placental disorders)
f.132234.0.0	Source of report of O44 (placenta praevia)
f.132236.0.0	Source of report of O45 (premature separation of placenta [abruptio placentae])
f.132238.0.0	Source of report of O46 (antepartum haemorrhage, not elsewhere classified)
f.132240.0.0	Source of report of O47 (false labour)
f.132242.0.0	Source of report of O48 (prolonged pregnancy)
f.132244.0.0	Source of report of O60 (preterm delivery)
f.132246.0.0	Source of report of O61 (failed induction of labour)
f.132248.0.0	Source of report of O62 (abnormalities of forces of labour)
f.132250.0.0	Source of report of O63 (long labour)
f.132252.0.0	Source of report of O64 (obstructed labour due to malposition and malpresentation of foetus)
f.132254.0.0	Source of report of O65 (obstructed labour due to maternal pelvic abnormality)
f.132256.0.0	Source of report of O66 (other obstructed labour)
f.132258.0.0	Source of report of O67 (labour and delivery complicated by intrapartum haemorrhage, not elsewhere classified)
f.132260.0.0	Source of report of O68 (labour and delivery complicated by foetal stress [distress])
f.132262.0.0	Source of report of O69 (labour and delivery complicated by umbilical cord complications)
f.132264.0.0	Source of report of O70 (perineal laceration during delivery)
f.132266.0.0	Source of report of O71 (other obstetric trauma)
f.132268.0.0	Source of report of O72 (postpartum haemorrhage)
f.132270.0.0	Source of report of O73 (retained placenta and membranes, without haemorrhage)
f.132272.0.0	Source of report of O74 (complications of anaesthesia during labour and delivery)
f.132274.0.0	Source of report of O75 (other complications of labour and delivery, not elsewhere classified)
f.132276.0.0	Source of report of O80 (single spontaneous delivery)
f.132278.0.0	Source of report of O81 (single delivery by forceps and vacuum extractor)
f.132280.0.0	Source of report of O82 (single delivery by caesarean section)
f.132282.0.0	Source of report of O83 (other assisted single delivery)
f.132284.0.0	Source of report of O84 (multiple delivery)
f.132286.0.0	Source of report of O85 (puerperal sepsis)
f.132288.0.0	Source of report of O86 (other puerperal infections)
f.132290.0.0	Source of report of O87 (venous complications in the puerperium)
f.132292.0.0	Source of report of O88 (obstetric embolism)
f.132294.0.0	Source of report of O89 (complications of anaesthesia during the puerperium)
f.132296.0.0	Source of report of O90 (complications of the puerperium, not elsewhere classified)
f.132298.0.0	Source of report of O91 (infections of breast associated with childbirth)
f.132300.0.0	Source of report of O92 (other disorders of breast and lactation associated with childbirth)
f.132302.0.0	Source of report of O94 (sequelae of complication of pregnancy, childbirth and the puerperium)
f.132306.0.0	Source of report of O96 (death from any obstetric cause occurring more than 42 days but less than one year after delivery)
f.132310.0.0	Source of report of O98 (maternal infectious and parasitic diseases classifiable elsewhere but complicating pregnancy, childbirth and the puerperium)
f.132312.0.0	Source of report of O99 (other maternal diseases classifiable elsewhere but complicating pregnancy, childbirth and the puerperium)
f.132314.0.0	Source of report of P00 (foetus and newborn affected by maternal conditions that may be unrelated to present pregnancy)
f.132318.0.0	Source of report of P02 (foetus and newborn affected by complications of placenta, cord and membranes)
f.132320.0.0	Source of report of P03 (foetus and newborn affected by other complications of labour and delivery)
f.132322.0.0	Source of report of P04 (foetus and newborn affected by noxious influences transmitted via placenta or breast milk)
f.132324.0.0	Source of report of P05 (slow foetal growth and foetal malnutrition)
f.132326.0.0	Source of report of P07 (disorders related to short gestation and low birth weight, not elsewhere classified)
f.132328.0.0	Source of report of P08 (disorders related to long gestation and high birth weight)
f.132330.0.0	Source of report of P10 (intracranial laceration and haemorrhage due to birth injury)
f.132332.0.0	Source of report of P11 (other birth injuries to central nervous system)
f.132334.0.0	Source of report of P12 (birth injury to scalp)
f.132336.0.0	Source of report of P13 (birth injury to skeleton)
f.132338.0.0	Source of report of P14 (birth injury to peripheral nervous system)
f.132340.0.0	Source of report of P15 (other birth injuries)
f.132342.0.0	Source of report of P20 (intra-uterine hypoxia)
f.132344.0.0	Source of report of P21 (birth asphyxia)
f.132346.0.0	Source of report of P22 (respiratory distress of newborn)
f.132348.0.0	Source of report of P23 (congenital pneumonia)
f.132350.0.0	Source of report of P24 (neonatal aspiration syndromes)
f.132352.0.0	Source of report of P25 (interstitial emphysema and related conditions originating in the perinatal period)
f.132354.0.0	Source of report of P26 (pulmonary haemorrhage originating in the perinatal period)
f.132356.0.0	Source of report of P27 (chronic respiratory disease originating in the perinatal period)
f.132358.0.0	Source of report of P28 (other respiratory conditions originating in the perinatal period)
f.132360.0.0	Source of report of P29 (cardiovascular disorders originating in the perinatal period)
f.132362.0.0	Source of report of P35 (congenital viral diseases)
f.132364.0.0	Source of report of P36 (bacterial sepsis of newborn)
f.132366.0.0	Source of report of P37 (other congenital infectious and parasitic diseases)
f.132368.0.0	Source of report of P38 (omphalitis of newborn with or without mild haemorrhage)
f.132370.0.0	Source of report of P39 (other infections specific to the perinatal period)
f.132372.0.0	Source of report of P50 (foetal blood loss)
f.132374.0.0	Source of report of P51 (umbilical haemorrhage of newborn)
f.132376.0.0	Source of report of P52 (intracranial nontraumatic haemorrhage of foetus and newborn)
f.132378.0.0	Source of report of P53 (haemorrhagic disease of foetus and newborn)
f.132380.0.0	Source of report of P54 (other neonatal haemorrhages)
f.132382.0.0	Source of report of P55 (haemolytic disease of foetus and newborn)
f.132388.0.0	Source of report of P58 (neonatal jaundice due to other excessive haemolysis)
f.132390.0.0	Source of report of P59 (neonatal jaundice from other and unspecified causes)
f.132394.0.0	Source of report of P61 (other perinatal haematological disorders)
f.132396.0.0	Source of report of P70 (transitory disorders of carbohydrate metabolism specific to foetus and newborn)
f.132398.0.0	Source of report of P71 (transitory neonatal disorders of calcium and magnesium metabolism)
f.132410.0.0	Source of report of P78 (other perinatal digestive system disorders)
f.132416.0.0	Source of report of P83 (other conditions of integument specific to foetus and newborn)
f.132420.0.0	Source of report of P91 (other disturbances of cerebral status of newborn)
f.132422.0.0	Source of report of P92 (feeding problems of newborn)
f.132426.0.0	Source of report of P94 (disorders of muscle tone of newborn)
f.132428.0.0	Source of report of P95 (foetal death of unspecified cause)
f.132430.0.0	Source of report of P96 (other conditions originating in the perinatal period)
f.132432.0.0	Source of report of Q00 (anencephaly and similar malformations)
f.132434.0.0	Source of report of Q01 (encephalocele)
f.132436.0.0	Source of report of Q02 (microcephaly)
f.132438.0.0	Source of report of Q03 (congenital hydrocephalus)
f.132440.0.0	Source of report of Q04 (other congenital malformations of brain)
f.132442.0.0	Source of report of Q05 (spina bifida)
f.132444.0.0	Source of report of Q06 (other congenital malformations of spinal cord)
f.132446.0.0	Source of report of Q07 (other congenital malformations of nervous system)
f.132448.0.0	Source of report of Q10 (congenital malformations of eyelid, lachrymal apparatus and orbit)
f.132450.0.0	Source of report of Q11 (anophthalmos, microphthalmos and macrophthalmos)
f.132452.0.0	Source of report of Q12 (congenital lens malformations)
f.132454.0.0	Source of report of Q13 (congenital malformations of anterior segment of eye)
f.132456.0.0	Source of report of Q14 (congenital malformations of posterior segment of eye)
f.132458.0.0	Source of report of Q15 (other congenital malformations of eye)
f.132460.0.0	Source of report of Q16 (congenital malformations of ear causing impairment of hearing)
f.132462.0.0	Source of report of Q17 (other congenital malformations of ear)
f.132464.0.0	Source of report of Q18 (other congenital malformations of face and neck)
f.132466.0.0	Source of report of Q20 (congenital malformations of cardiac chambers and connexions)
f.132468.0.0	Source of report of Q21 (congenital malformations of cardiac septa)
f.132470.0.0	Source of report of Q22 (congenital malformations of pulmonary and tricuspid valves)
f.132472.0.0	Source of report of Q23 (congenital malformations of aortic and mitral valves)
f.132474.0.0	Source of report of Q24 (other congenital malformations of heart)
f.132476.0.0	Source of report of Q25 (congenital malformations of great arteries)
f.132478.0.0	Source of report of Q26 (congenital malformations of great veins)
f.132480.0.0	Source of report of Q27 (other congenital malformations of peripheral vascular system)
f.132482.0.0	Source of report of Q28 (other congenital malformations of circulatory system)
f.132484.0.0	Source of report of Q30 (congenital malformations of nose)
f.132486.0.0	Source of report of Q31 (congenital malformations of larynx)
f.132488.0.0	Source of report of Q32 (congenital malformations of trachea and bronchus)
f.132490.0.0	Source of report of Q33 (congenital malformations of lung)
f.132492.0.0	Source of report of Q34 (other congenital malformations of respiratory system)
f.132494.0.0	Source of report of Q35 (cleft palate)
f.132496.0.0	Source of report of Q36 (cleft lip)
f.132498.0.0	Source of report of Q37 (cleft palate with cleft lip)
f.132500.0.0	Source of report of Q38 (other congenital malformations of tongue, mouth and pharynx)
f.132502.0.0	Source of report of Q39 (congenital malformations of oesophagus)
f.132504.0.0	Source of report of Q40 (other congenital malformations of upper alimentary tract)
f.132506.0.0	Source of report of Q41 (congenital absence, atresia and stenosis of small intestine)
f.132508.0.0	Source of report of Q42 (congenital absence, atresia and stenosis of large intestine)
f.132510.0.0	Source of report of Q43 (other congenital malformations of intestine)
f.132512.0.0	Source of report of Q44 (congenital malformations of gallbladder, bile ducts and liver)
f.132514.0.0	Source of report of Q45 (other congenital malformations of digestive system)
f.132516.0.0	Source of report of Q50 (congenital malformations of ovaries, fallopian tubes and broad ligaments)
f.132518.0.0	Source of report of Q51 (congenital malformations of uterus and cervix)
f.132520.0.0	Source of report of Q52 (other congenital malformations of female genitalia)
f.132522.0.0	Source of report of Q53 (undescended testicle)
f.132524.0.0	Source of report of Q54 (hypospadias)
f.132526.0.0	Source of report of Q55 (other congenital malformations of male genital organs)
f.132528.0.0	Source of report of Q56 (indeterminate sex and pseudohermaphroditism)
f.132530.0.0	Source of report of Q60 (renal agenesis and other reduction defects of kidney)
f.132532.0.0	Source of report of Q61 (cystic kidney disease)
f.132534.0.0	Source of report of Q62 (congenital obstructive defects of renal pelvis and congenital malformations of ureter)
f.132536.0.0	Source of report of Q63 (other congenital malformations of kidney)
f.132538.0.0	Source of report of Q64 (other congenital malformations of urinary system)
f.132540.0.0	Source of report of Q65 (congenital deformities of hip)
f.132542.0.0	Source of report of Q66 (congenital deformities of feet)
f.132544.0.0	Source of report of Q67 (congenital musculoskeletal deformities of head, face, spine and chest)
f.132546.0.0	Source of report of Q68 (other congenital musculoskeletal deformities)
f.132548.0.0	Source of report of Q69 (polydactyly)
f.132550.0.0	Source of report of Q70 (syndactyly)
f.132552.0.0	Source of report of Q71 (reduction defects of upper limb)
f.132554.0.0	Source of report of Q72 (reduction defects of lower limb)
f.132556.0.0	Source of report of Q73 (reduction defects of unspecified limb)
f.132558.0.0	Source of report of Q74 (other congenital malformations of limb(s))
f.132560.0.0	Source of report of Q75 (other congenital malformations of skull and face bones)
f.132562.0.0	Source of report of Q76 (congenital malformations of spine and bony thorax)
f.132564.0.0	Source of report of Q77 (osteochondrodysplasia with defects of growth of tubular bones and spine)
f.132566.0.0	Source of report of Q78 (other osteochondrodysplasias)
f.132568.0.0	Source of report of Q79 (congenital malformations of musculoskeletal system, not elsewhere classified)
f.132570.0.0	Source of report of Q80 (congenital ichthyosis)
f.132572.0.0	Source of report of Q81 (epidermolysis bullosa)
f.132574.0.0	Source of report of Q82 (other congenital malformations of skin)
f.132576.0.0	Source of report of Q83 (congenital malformations of breast)
f.132578.0.0	Source of report of Q84 (other congenital malformations of integument)
f.132580.0.0	Source of report of Q85 (phakomatoses, not elsewhere classified)
f.132582.0.0	Source of report of Q86 (congenital malformation syndromes due to known exogenous causes, not elsewhere classified)
f.132584.0.0	Source of report of Q87 (other specified congenital malformation syndromes affecting multiple systems)
f.132586.0.0	Source of report of Q89 (other congenital malformations, not elsewhere classified)
f.132588.0.0	Source of report of Q90 (down's syndrome)
f.132590.0.0	Source of report of Q91 (edwards' syndrome and patau's syndrome)
f.132592.0.0	Source of report of Q92 (other trisomies and partial trisomies of the autosomes, not elsewhere classified)
f.132594.0.0	Source of report of Q93 (monosomies and deletions from the autosomes, not elsewhere classified)
f.132596.0.0	Source of report of Q95 (balanced rearrangements and structural markers, not elsewhere classified)
f.132598.0.0	Source of report of Q96 (turner's syndrome)
f.132600.0.0	Source of report of Q97 (other sex chromosome abnormalities, female phenotype, not elsewhere classified)
f.132602.0.0	Source of report of Q98 (other sex chromosome abnormalities, male phenotype, not elsewhere classified)
f.132604.0.0	Source of report of Q99 (other chromosome abnormalities, not elsewhere classified)

## Sheet: Cancer
UKB_field_id	Description
40005	Date of cancer diagnosis
40006	Type of cancer: ICD10

## Sheet: Other
UKB_field_id	Description
2178	Overall health rating
26410	Index of Multiple Deprivation
21000	Ethnic background
26202	menopause_26202
26204	AMD_26204
26206	alzheimer_26206
26210	asthma_26210
26212	atrial_fibrillation_26212
26214	bipolar_disorder_26214
26216	body_mass_index_26216
26218	bowel_cancer_26218
26220	breast_cancer_26220
26223	cardiovascular_disease_26223
26225	coeliac_disease_26225
26227	cad_26227
26229	crohns_26229
26232	epithelial_ovarian_cancer_26232
26234	bone_mineral_density_26234
26238	glycated_haemoglobin_26238
26240	height_26240
26242	HDL_26242
26244	hypertension_26244
26246	intraocular_pressure_26246
26248	ischaemic_stroke_26248
26250	LDL_26250
26252	melanoma_26252
26254	multiple_sclerosis_26254
26258	osteoporosis_26258
26260	parkinsons_26260
26265	glaucoma_26265
26267	prostate_cancer_26267
26269	psoriasis_26269
21150	resting_heart_rate_21150
26273	rheumatoid_arthritis_26273
26275	schizophrenia_26275
26278	lupus_26278
21151	cholesterol_21151
21152	triglyceride_21152
26283	T1D_26283
26285	T2D_26285
26287	ulcerative_colitis_26287
26289	venous_thromboembolic_disease_26289
30620	Alanine_aminotransferase_30620
30600	Albumin_30600
30610	Alkaline_phosphatase_30610
30630	Apolipoprotein_A_30630
30640	Apolipoprotein_B_30640
30650	Aspartate_aminotransferase_30650
30710	C_reactive_protein_30710
30680	Calcium_30680
30690	Cholesterol_30690
30700	Creatinine_30700
30720	Cystatin_C_30720
30660	Direct_bilirubin_30660
30730	Gamma_glutamyltransferase_30730
30740	Glucose_30740
30750	Glycated_haemoglobin_30750
30760	HDL_cholesterol_30760
30770	IGF_1_30770
30780	LDL_direct_30780
30790	Lipoprotein_A_30790
30800	Oestradiol_30800
30810	Phosphate_30810
30820	Rheumatoid_factor_30820
30830	SHBG_30830
30850	Testosterone_30850
30840	Total_bilirubin_30840
30860	Total_protein_30860
30870	Triglycerides_30870
30880	Urate_30880
30670	Urea_30670
30890	Vitamin_D_30890
30160	Basophill_count_30160
30220	Basophill_percentage_30220
30150	Eosinophill_count_30150
30210	Eosinophill_percentage_30210
30030	Haematocrit_percentage_30030
30020	Haemoglobin_concentration_30020
30300	High_light_scatter_reticulocyte_count_30300
30290	High_light_scatter_reticulocyte_percentage_30290
30280	Immature_reticulocyte_fraction_30280
30120	Lymphocyte_count_30120
30180	Lymphocyte_percentage_30180
30050	Mean_corpuscular_haemoglobin_30050
30060	Mean_corpuscular_haemoglobin_concentration_30060
30040	Mean_corpuscular_volume_30040
30100	Mean_platelet_thrombocyte_volume_30100
30260	Mean_reticulocyte_volume_30260
30270	Mean_sphered_cell_volume_30270
30130	Monocyte_count_30130
30190	Monocyte_percentage_30190
30140	Neutrophill_count_30140
30200	Neutrophill_percentage_30200
30170	Nucleated_red_blood_cell_count_30170
30230	Nucleated_red_blood_cell_percentage_30230
30080	Platelet_count_30080
30090	Platelet_crit_30090
30110	Platelet_distribution_width_30110
30010	Red_blood_cell_erythrocyte_count_30010
30070	Red_blood_cell_erythrocyte_distribution_width_30070
30250	Reticulocyte_count_30250
30240	Reticulocyte_percentage_30240
30000	White_blood_cell_leukocyte_count_30000

## Sheet: Comparators
Covariate	UKB Code	Additional info:	Mean:	Var:	Min:	Max:	Missing:
hypertreated: Hypertensive medication treatment	20003	enalapril lisinopril perindopril ramipril candesartan irbesartan losartan valsartan olmesartan amlodipine felodipine nifedipine diltiazem verapamil indapamide bendroflumethiazide atenolol bisoprolol doxazosin amiloride spironolactone	0.2734	0.19865	0	1	120268
aspirin: Aspirin usage	20003	aspirin	0.18164	0.14865	0	1	120268
antipsychotic: Antipsychotic medication usage	20003	amisulpride aripiprazole clozapine lurasidone olanzapine paliperidone quetiapine risperidone sertindole zotepine	0.00342	0.00341	0	1	120268
steroid: Steroid medication usage	20003	prednisolone betamethasone cortisone dexamethasone deflazacort efcortesol hydrocortisone methylprednisolone triamcinolone	0.01606	0.01581	0	1	120268
statins: Statin medication usage	20003	lipitor lescol lipostat crestor zocor statin	0.22584	0.17484	0	1	120268
sex: Participants sex	31		0.44679	0.24717	0	1	0
age: Age of participant	34		6811525	6552433	49	86	0
age_aR: Age at recruitment	21022		5619602	6529914	37	73	0
smoking: Smoking status	20116		0.53606	0.44212	0	2	2709
alcohol: Alcohol consumption	1558		296805	232004	1	6	1364
weight: Weight of participant	21002		7778244	25109005	2025-01-30	197.7	2268
height: Height of participant	50		16832753	8608218	100	209	2116
diastolic: Diastolic blood pressure	4079		8194485	114831	32	148	28441
systolic: Systolic blood pressure	4080		13989407	387847	62	268	28456
systolic_variation: Variation in systolic blood pressure	4080	Variation of repeated systolic blood measures if available (based on different UKB visits / instances)	745693	3261387	0.4714	59.5	422984
hdl: HDL cholesterol level	30760		145288	0.14479	0.219	4401	67821
totchol: Total cholesterol level	30690		570921	128866	0.601	15.46	30526
ethnicity: Ethnic background	21000		10787706	24494743379	-3	4003	832
townsend: Townsend deprivation index	22189		-133414	941565	-6.26	11	597
town: Binary indicator of living in a deprived area	22189	townsend > 0.758	0.23191	0.17813	0	1	597
atrialfibrilation: Atrial fibrillation diagnosis	Diagnoses	ICD10: I48	0.0598	0.05622	0	1	0
eduyear: Years of education	845		1675559	54612	5	35	163572
parents_dementia: Family history of dementia (1st degree)	20107, 20110, 20111	var == 10	0.11389	0.10092	0	1	9701
alone: Living alone status	709	alone == 1	0.18439	0.15039	0	1	0
family_heart: Family history of heart disease (1st degree)	20107, 20110, 20111	var == 1	0.44912	0.24741	0	1	9701
family_stroke: Family history of stroke (1st degree)	20107, 20110, 20111	var == 2	0.27651	0.20005	0	1	9701
family_cvd: Family history of cardiovascular disease (1st degree)	20107, 20110, 20111	var==1 | var==2	0.5867	0.24248	0	1	9701
overall_health: Self-reported overall health	2178		210866	0.57174	-3	4	836
alkaline_phosphatase: Alkaline phosphatase level	30610		8318718	62441004	8	1039.7	29305
apolipoproteinA: Apolipoprotein A level	30630		154265	0.0729	0.42	2025-05-02	67846
apolipoproteinB: Apolipoprotein B level	30640		103402	0.05633	0.4	2	31466
cystatinC: Cystatin C level	30720		0.90068	0.02526	0.295	7415	29358
CreactiveP: C-reactive protein level	30710		250428	1726147	0.08	79.96	30206
HbA1c: HbA1c level	30750		3597854	4204938	15	515.2	32162
IGF1: Insulin-like growth factor 1 level	30770		2144954	3196352	1927	125096	31633
lipoproteinA: Lipoprotein A level	30790		4468182	242759052	2025-08-03	189	116341
triglycerides: Triglyceride level	30870		173885	104218	0.231	11278	29660
creatinine: Creatinine level	30700		7204923	28199689	2025-08-10	1499.3	29530
urea: Urea level	30670		5387	180746	0.91	35.08	29611
diabetes1: Diabetes type 1 diagnosis	Diagnosis	ICD10: E10	0.00826	0.00819	0	1	0
diabetes2: Diabetes type 2 diagnosis	Diagnosis	ICD10: E11	0.0751	0.06946	0	1	0
diabetes: Any diabetes diagnosis	Diagnosis	ICD10: E10-15	0.08538	0.07809	0	1	0
rheumatoid_arthritis: Rheumatoid arthritis diagnosis	Diagnosis	ICD10: M05-06	0.02291	0.02239	0	1	0
CKD: Chronic kidney disease diagnosis	Diagnosis	ICD10: N17-19	0.06036	0.05671	0	1	0
migraine: Migraine diagnosis	Diagnosis	ICD10: G43	0.0535	0.05064	0	1	0
systemic_lupus_erythematosus: Lupus diagnosis	Diagnosis	ICD10: M32	0.00194	0.00193	0	1	0
hiv: HIV diagnosis	Diagnosis	ICD10: B20-24	0.00098	0.00098	0	1	0
mental_illness: Mental illness diagnosis	Diagnosis	ICD10: F20-25, F28-31	0.00831	0.00824	0	1	0
erectile: Erectile dysfunction	20003, Diagnosis	Medications: [sildenafil viagra tadalafil tadalafil cialis vardenafil levitra avanafil spedra alprostadil papaverine phentolamine] ICD10: F52	0.26321	0.19393	0	1	0
hypertension: Hypertension diagnosis	Diagnosis	ICD10: I10-15	0.36532	0.23186	0	1	0
lipidaemias: Lipid disorders	Diagnosis	ICD10: E78	0.22751	0.17575	0	1	0
depression: Depression diagnosis	Diagnosis	ICD10: F32-33	0.11655	0.10296	0	1	0
stroke: Stroke diagnosis	Diagnosis	ICD10: I60-64, G45	0.04107	0.03938	0	1	0
cholesterol: Cholesterol disorder	Diagnosis	ICD10: E77-78	0.22753	0.17576	0	1	0
alanineaminotransferase: ALT level	30620		2347039	19631769	2025-01-03	495.19	29490
gammaglutamyltransferase: GGT level	30732		108473	0.19355	0	4	25904
bilirubin: Bilirubin level	30840		911371	1934944	2025-08-01	130.76	31144
totalprotein: Total protein level	30860		7256475	1675838	36.27	117.36	65903
albumin: Albumin level	30600		4527761	679175	17.38	59.8	65464
glucose: Glucose level	30740		510302	139102	1005	36813	65925
mcv: Mean corpuscular volume	30040		9103138	2056595	52.1	143	21419
haemoglobin: Hemoglobin level	30020		1417754	153485	0.09	22.27	21418
