# Supplementary material for: Learning the natural history of human disease with generative transformers
Source: Nature. 2025 Sep 17;647(8088):248–56. doi: 10.1038/s41586-025-09529-3 (PMC12589094; doi:10.1038/s41586-025-09529-3)
Supplement: Supplementary file 8 — Source Data Fig. 1 [file 41586_2025_9529_MOESM8_ESM.xlsx]

## Sheet: Fig1e
Size, M	Data fraction	Min loss	Size, paremeters
0.01	0.05	11.0014	10000
0.04	0.05	10.4009	40000
0.09	0.05	10.3624	90000
0.23	0.05	10.3517	230000
0.72	0.05	10.3577	720000
2.24	0.05	10.3694	2240000
5.15	0.05	10.372	5150000
9.9	0.05	10.3803	9900000
0.01	0.1	10.4925	10000
0.04	0.1	10.3577	40000
0.09	0.1	10.3209	90000
0.23	0.1	10.315	230000
0.72	0.1	10.3172	720000
2.24	0.1	10.3197	2240000
5.15	0.1	10.3203	5150000
9.9	0.1	10.3386	9900000
0.01	0.3	10.5189	10000
0.04	0.3	10.3317	40000
0.09	0.3	10.2915	90000
0.23	0.3	10.2667	230000
0.72	0.3	10.2704	720000
2.24	0.3	10.2716	2240000
5.15	0.3	10.2706	5150000
9.9	0.3	10.2764	9900000
0.01	0.6	10.4977	10000
0.04	0.6	10.3228	40000
0.09	0.6	10.2925	90000
0.23	0.6	10.254	230000
0.72	0.6	10.2357	720000
2.24	0.6	10.2428	2240000
5.15	0.6	10.2453	5150000
9.9	0.6	10.2431	9900000
0.01	1	10.4928	10000
0.04	1	10.322	40000
0.09	1	10.2856	90000
0.23	1	10.2553	230000
0.72	1	10.2274	720000
2.24	1	10.2228	2240000
5.15	1	10.2257	5150000
9.9	1	10.2309	9900000
