# Supplementary material for: Learning the natural history of human disease with generative transformers
Source: Nature. 2025 Sep 17;647(8088):248–56. doi: 10.1038/s41586-025-09529-3 (PMC12589094; doi:10.1038/s41586-025-09529-3)
Supplement: Supplementary file 9 — Source Data Fig. 2 [file 41586_2025_9529_MOESM9_ESM.xlsx]

## Sheet: Fig2e
Gap, months	chapter	icd10	Female	Male
0	Death	1269	0.96036	0.949135
1	Death	1269	0.959128	0.947945
2	Death	1269	0.955957	0.944177
4	Death	1269	0.951347	0.939462
6	Death	1269	0.94526	0.934094
8	Death	1269	0.938409	0.926222
10	Death	1269	0.931201	0.917149
12	Death	1269	0.923834	0.907951
18	Death	1269	0.91486	0.898492
24	Death	1269	0.905383	0.889225
32	Death	1269	0.885085	0.877691
48	Death	1269	0.866763	0.862269
56	Death	1269	0.850679	0.847616
60	Death	1269	0.836668	0.83522
72	Death	1269	0.827115	0.826421
84	Death	1269	0.818544	0.819271
96	Death	1269	0.811088	0.813127
120	Death	1269	0.804831	0.80789
0	I. Infectious Diseases	16	0.630808
1	I. Infectious Diseases	16	0.573257
2	I. Infectious Diseases	16	0.554332
4	I. Infectious Diseases	16	0.557664
6	I. Infectious Diseases	16	0.559769
8	I. Infectious Diseases	16	0.54994
10	I. Infectious Diseases	16	0.550961
12	I. Infectious Diseases	16	0.550726
18	I. Infectious Diseases	16	0.554629
24	I. Infectious Diseases	16	0.558926
32	I. Infectious Diseases	16	0.564722
48	I. Infectious Diseases	16	0.568102
56	I. Infectious Diseases	16	0.568862
60	I. Infectious Diseases	16	0.571432
72	I. Infectious Diseases	16	0.572037
84	I. Infectious Diseases	16	0.574578
96	I. Infectious Diseases	16	0.57619
120	I. Infectious Diseases	16	0.573215
0	I. Infectious Diseases	17	0.728918	0.774061
1	I. Infectious Diseases	17	0.724245	0.761224
2	I. Infectious Diseases	17	0.71991	0.754534
4	I. Infectious Diseases	17	0.714696	0.744952
6	I. Infectious Diseases	17	0.709235	0.739211
8	I. Infectious Diseases	17	0.705581	0.734736
10	I. Infectious Diseases	17	0.70323	0.73007
12	I. Infectious Diseases	17	0.701005	0.726866
18	I. Infectious Diseases	17	0.697363	0.722849
24	I. Infectious Diseases	17	0.693977	0.716848
32	I. Infectious Diseases	17	0.690439	0.710407
48	I. Infectious Diseases	17	0.686591	0.702386
56	I. Infectious Diseases	17	0.68312	0.693971
60	I. Infectious Diseases	17	0.680014	0.686908
72	I. Infectious Diseases	17	0.676473	0.683177
84	I. Infectious Diseases	17	0.673351	0.678269
96	I. Infectious Diseases	17	0.670592	0.676597
120	I. Infectious Diseases	17	0.669429	0.674625
0	I. Infectious Diseases	18	0.765682	0.774816
1	I. Infectious Diseases	18	0.763912	0.762294
2	I. Infectious Diseases	18	0.765433	0.757538
4	I. Infectious Diseases	18	0.766043	0.758794
6	I. Infectious Diseases	18	0.768795	0.7593
8	I. Infectious Diseases	18	0.766518	0.760245
10	I. Infectious Diseases	18	0.765344	0.761627
12	I. Infectious Diseases	18	0.764282	0.762326
18	I. Infectious Diseases	18	0.771032	0.7606
24	I. Infectious Diseases	18	0.775101	0.759935
32	I. Infectious Diseases	18	0.776811	0.75793
48	I. Infectious Diseases	18	0.77889	0.751133
56	I. Infectious Diseases	18	0.779287	0.746444
60	I. Infectious Diseases	18	0.781927	0.742942
72	I. Infectious Diseases	18	0.781931	0.739543
84	I. Infectious Diseases	18	0.783355	0.73587
96	I. Infectious Diseases	18	0.780554	0.731824
120	I. Infectious Diseases	18	0.77674	0.729226
0	I. Infectious Diseases	20	0.625374	0.673698
1	I. Infectious Diseases	20	0.620916	0.648989
2	I. Infectious Diseases	20	0.613719	0.649999
4	I. Infectious Diseases	20	0.613602	0.647875
6	I. Infectious Diseases	20	0.610376	0.651591
8	I. Infectious Diseases	20	0.610291	0.654
10	I. Infectious Diseases	20	0.607452	0.653377
12	I. Infectious Diseases	20	0.603156	0.652627
18	I. Infectious Diseases	20	0.594829	0.652998
24	I. Infectious Diseases	20	0.595154	0.652656
32	I. Infectious Diseases	20	0.593911	0.649748
48	I. Infectious Diseases	20	0.592647	0.646213
56	I. Infectious Diseases	20	0.591102	0.640475
60	I. Infectious Diseases	20	0.588626	0.637385
72	I. Infectious Diseases	20	0.587113	0.634857
84	I. Infectious Diseases	20	0.582786	0.634185
96	I. Infectious Diseases	20	0.58121	0.633727
120	I. Infectious Diseases	20	0.580166	0.632747
0	I. Infectious Diseases	21	0.807197	0.810959
1	I. Infectious Diseases	21	0.80513	0.806335
2	I. Infectious Diseases	21	0.802285	0.803676
4	I. Infectious Diseases	21	0.798825	0.800647
6	I. Infectious Diseases	21	0.794811	0.798446
8	I. Infectious Diseases	21	0.791518	0.795049
10	I. Infectious Diseases	21	0.788681	0.791536
12	I. Infectious Diseases	21	0.786422	0.788669
18	I. Infectious Diseases	21	0.784165	0.786028
24	I. Infectious Diseases	21	0.781475	0.783077
32	I. Infectious Diseases	21	0.778933	0.778625
48	I. Infectious Diseases	21	0.772952	0.775839
56	I. Infectious Diseases	21	0.765259	0.771328
60	I. Infectious Diseases	21	0.757822	0.767239
72	I. Infectious Diseases	21	0.753759	0.764752
84	I. Infectious Diseases	21	0.748762	0.762899
96	I. Infectious Diseases	21	0.745415	0.759573
120	I. Infectious Diseases	21	0.740508	0.757121
0	I. Infectious Diseases	22	0.792759	0.784467
1	I. Infectious Diseases	22	0.787485	0.779417
2	I. Infectious Diseases	22	0.784355	0.775973
4	I. Infectious Diseases	22	0.781448	0.772757
6	I. Infectious Diseases	22	0.779079	0.767962
8	I. Infectious Diseases	22	0.776881	0.763185
10	I. Infectious Diseases	22	0.774727	0.759139
12	I. Infectious Diseases	22	0.772315	0.755803
18	I. Infectious Diseases	22	0.76858	0.751445
24	I. Infectious Diseases	22	0.764635	0.747739
32	I. Infectious Diseases	22	0.760044	0.743228
48	I. Infectious Diseases	22	0.754892	0.736883
56	I. Infectious Diseases	22	0.74979	0.73022
60	I. Infectious Diseases	22	0.745186	0.723505
72	I. Infectious Diseases	22	0.741486	0.720115
84	I. Infectious Diseases	22	0.738292	0.716706
96	I. Infectious Diseases	22	0.735167	0.71359
120	I. Infectious Diseases	22	0.732383	0.710113
0	I. Infectious Diseases	23	0.643066	0.752678
1	I. Infectious Diseases	23	0.641997	0.748162
2	I. Infectious Diseases	23	0.639793	0.736337
4	I. Infectious Diseases	23	0.626519	0.72286
6	I. Infectious Diseases	23	0.618698	0.71785
8	I. Infectious Diseases	23	0.613482	0.710421
10	I. Infectious Diseases	23	0.614889	0.699134
12	I. Infectious Diseases	23	0.616104	0.687103
18	I. Infectious Diseases	23	0.615815	0.677752
24	I. Infectious Diseases	23	0.617681	0.669376
32	I. Infectious Diseases	23	0.618458	0.659986
48	I. Infectious Diseases	23	0.617042	0.644887
56	I. Infectious Diseases	23	0.61307	0.635032
60	I. Infectious Diseases	23	0.609751	0.631018
72	I. Infectious Diseases	23	0.605673	0.62959
84	I. Infectious Diseases	23	0.60397	0.628907
96	I. Infectious Diseases	23	0.602495	0.626922
120	I. Infectious Diseases	23	0.603457	0.623019
0	I. Infectious Diseases	24	0.595993	0.761432
1	I. Infectious Diseases	24	0.536144	0.747489
2	I. Infectious Diseases	24	0.52222	0.736976
4	I. Infectious Diseases	24	0.517144	0.724467
6	I. Infectious Diseases	24	0.515959	0.717187
8	I. Infectious Diseases	24	0.510468	0.714082
10	I. Infectious Diseases	24	0.50419	0.712006
12	I. Infectious Diseases	24	0.500898	0.709335
18	I. Infectious Diseases	24	0.49514	0.70904
24	I. Infectious Diseases	24	0.497895	0.709305
32	I. Infectious Diseases	24	0.505277	0.70981
48	I. Infectious Diseases	24	0.51523	0.70443
56	I. Infectious Diseases	24	0.523172	0.700182
60	I. Infectious Diseases	24	0.525597	0.696644
72	I. Infectious Diseases	24	0.531868	0.691243
84	I. Infectious Diseases	24	0.538779	0.687422
96	I. Infectious Diseases	24	0.544591	0.684723
120	I. Infectious Diseases	24	0.546446	0.680781
0	I. Infectious Diseases	26
1	I. Infectious Diseases	26
2	I. Infectious Diseases	26
4	I. Infectious Diseases	26
6	I. Infectious Diseases	26
8	I. Infectious Diseases	26
10	I. Infectious Diseases	26
12	I. Infectious Diseases	26
18	I. Infectious Diseases	26
24	I. Infectious Diseases	26
32	I. Infectious Diseases	26
48	I. Infectious Diseases	26
56	I. Infectious Diseases	26
60	I. Infectious Diseases	26
72	I. Infectious Diseases	26
84	I. Infectious Diseases	26
96	I. Infectious Diseases	26
120	I. Infectious Diseases	26
0	I. Infectious Diseases	37
1	I. Infectious Diseases	37
2	I. Infectious Diseases	37
4	I. Infectious Diseases	37
6	I. Infectious Diseases	37
8	I. Infectious Diseases	37
10	I. Infectious Diseases	37
12	I. Infectious Diseases	37
18	I. Infectious Diseases	37
24	I. Infectious Diseases	37
32	I. Infectious Diseases	37
48	I. Infectious Diseases	37
56	I. Infectious Diseases	37
60	I. Infectious Diseases	37
72	I. Infectious Diseases	37
84	I. Infectious Diseases	37
96	I. Infectious Diseases	37
120	I. Infectious Diseases	37
0	I. Infectious Diseases	41
1	I. Infectious Diseases	41
2	I. Infectious Diseases	41
4	I. Infectious Diseases	41
6	I. Infectious Diseases	41
8	I. Infectious Diseases	41
10	I. Infectious Diseases	41
12	I. Infectious Diseases	41
18	I. Infectious Diseases	41
24	I. Infectious Diseases	41
32	I. Infectious Diseases	41
48	I. Infectious Diseases	41
56	I. Infectious Diseases	41
60	I. Infectious Diseases	41
72	I. Infectious Diseases	41
84	I. Infectious Diseases	41
96	I. Infectious Diseases	41
120	I. Infectious Diseases	41
0	I. Infectious Diseases	42	0.748093	0.72543
1	I. Infectious Diseases	42	0.748473	0.725408
2	I. Infectious Diseases	42	0.763846	0.731304
4	I. Infectious Diseases	42	0.770793	0.730717
6	I. Infectious Diseases	42	0.768576	0.729166
8	I. Infectious Diseases	42	0.767459	0.728216
10	I. Infectious Diseases	42	0.766994	0.727576
12	I. Infectious Diseases	42	0.7694	0.727848
18	I. Infectious Diseases	42	0.771293	0.728312
24	I. Infectious Diseases	42	0.771257	0.728033
32	I. Infectious Diseases	42	0.772988	0.726908
48	I. Infectious Diseases	42	0.773451	0.72457
56	I. Infectious Diseases	42	0.776841	0.721496
60	I. Infectious Diseases	42	0.777911	0.717345
72	I. Infectious Diseases	42	0.775934	0.711214
84	I. Infectious Diseases	42	0.776064	0.710206
96	I. Infectious Diseases	42	0.774177	0.704609
120	I. Infectious Diseases	42	0.771997	0.701978
0	I. Infectious Diseases	43	0.973592	0.710426
1	I. Infectious Diseases	43	0.973835	0.710585
2	I. Infectious Diseases	43	0.974237	0.710341
4	I. Infectious Diseases	43	0.974437	0.709723
6	I. Infectious Diseases	43	0.975635	0.709554
8	I. Infectious Diseases	43	0.976292	0.728003
10	I. Infectious Diseases	43	0.976661	0.741294
12	I. Infectious Diseases	43	0.976972	0.75117
18	I. Infectious Diseases	43	0.966246	0.74694
24	I. Infectious Diseases	43	0.958135	0.743537
32	I. Infectious Diseases	43	0.951035	0.743589
48	I. Infectious Diseases	43	0.934802	0.732267
56	I. Infectious Diseases	43	0.92052	0.722732
60	I. Infectious Diseases	43	0.907918	0.714569
72	I. Infectious Diseases	43	0.895333	0.693222
84	I. Infectious Diseases	43	0.876947	0.678767
96	I. Infectious Diseases	43	0.862983	0.666901
120	I. Infectious Diseases	43	0.853825	0.660444
0	I. Infectious Diseases	45	0.77307	0.808048
1	I. Infectious Diseases	45	0.76187	0.789657
2	I. Infectious Diseases	45	0.751065	0.774274
4	I. Infectious Diseases	45	0.740306	0.76224
6	I. Infectious Diseases	45	0.736034	0.748104
8	I. Infectious Diseases	45	0.730147	0.738916
10	I. Infectious Diseases	45	0.71907	0.732883
12	I. Infectious Diseases	45	0.708537	0.726879
18	I. Infectious Diseases	45	0.704899	0.720487
24	I. Infectious Diseases	45	0.700879	0.714042
32	I. Infectious Diseases	45	0.695109	0.707408
48	I. Infectious Diseases	45	0.690492	0.704358
56	I. Infectious Diseases	45	0.687138	0.697848
60	I. Infectious Diseases	45	0.678638	0.692089
72	I. Infectious Diseases	45	0.672201	0.689969
84	I. Infectious Diseases	45	0.668194	0.687832
96	I. Infectious Diseases	45	0.665314	0.686222
120	I. Infectious Diseases	45	0.663344	0.683808
0	I. Infectious Diseases	46	0.791949	0.80795
1	I. Infectious Diseases	46	0.778161	0.794411
2	I. Infectious Diseases	46	0.768873	0.784413
4	I. Infectious Diseases	46	0.756636	0.774179
6	I. Infectious Diseases	46	0.745949	0.765418
8	I. Infectious Diseases	46	0.738002	0.757558
10	I. Infectious Diseases	46	0.731274	0.751281
12	I. Infectious Diseases	46	0.726534	0.745957
18	I. Infectious Diseases	46	0.722063	0.74134
24	I. Infectious Diseases	46	0.716201	0.735512
32	I. Infectious Diseases	46	0.709837	0.72947
48	I. Infectious Diseases	46	0.703247	0.722632
56	I. Infectious Diseases	46	0.69739	0.716404
60	I. Infectious Diseases	46	0.691249	0.711463
72	I. Infectious Diseases	46	0.687852	0.706815
84	I. Infectious Diseases	46	0.684823	0.702763
96	I. Infectious Diseases	46	0.682617	0.699498
120	I. Infectious Diseases	46	0.680249	0.698205
0	I. Infectious Diseases	47
1	I. Infectious Diseases	47
2	I. Infectious Diseases	47
4	I. Infectious Diseases	47
6	I. Infectious Diseases	47
8	I. Infectious Diseases	47
10	I. Infectious Diseases	47
12	I. Infectious Diseases	47
18	I. Infectious Diseases	47
24	I. Infectious Diseases	47
32	I. Infectious Diseases	47
48	I. Infectious Diseases	47
56	I. Infectious Diseases	47
60	I. Infectious Diseases	47
72	I. Infectious Diseases	47
84	I. Infectious Diseases	47
96	I. Infectious Diseases	47
120	I. Infectious Diseases	47
0	I. Infectious Diseases	50	0.66107	0.718275
1	I. Infectious Diseases	50	0.648124	0.707443
2	I. Infectious Diseases	50	0.642674	0.695977
4	I. Infectious Diseases	50	0.641944	0.689327
6	I. Infectious Diseases	50	0.641116	0.682263
8	I. Infectious Diseases	50	0.642258	0.679233
10	I. Infectious Diseases	50	0.638397	0.677097
12	I. Infectious Diseases	50	0.635424	0.674632
18	I. Infectious Diseases	50	0.630703	0.671286
24	I. Infectious Diseases	50	0.629057	0.667447
32	I. Infectious Diseases	50	0.625653	0.669279
48	I. Infectious Diseases	50	0.622928	0.668732
56	I. Infectious Diseases	50	0.619833	0.67025
60	I. Infectious Diseases	50	0.617702	0.670445
72	I. Infectious Diseases	50	0.617863	0.673311
84	I. Infectious Diseases	50	0.616248	0.671677
96	I. Infectious Diseases	50	0.615465	0.668418
120	I. Infectious Diseases	50	0.61317	0.665156
0	I. Infectious Diseases	51		0.783887
1	I. Infectious Diseases	51		0.746602
2	I. Infectious Diseases	51		0.70631
4	I. Infectious Diseases	51		0.681267
6	I. Infectious Diseases	51		0.666544
8	I. Infectious Diseases	51		0.656375
10	I. Infectious Diseases	51		0.649852
12	I. Infectious Diseases	51		0.646316
18	I. Infectious Diseases	51		0.643019
24	I. Infectious Diseases	51		0.627244
32	I. Infectious Diseases	51		0.620923
48	I. Infectious Diseases	51		0.614176
56	I. Infectious Diseases	51		0.611143
60	I. Infectious Diseases	51		0.608981
72	I. Infectious Diseases	51		0.609154
84	I. Infectious Diseases	51		0.610954
96	I. Infectious Diseases	51		0.604817
120	I. Infectious Diseases	51		0.603854
0	I. Infectious Diseases	52	0.822462	0.814448
1	I. Infectious Diseases	52	0.81079	0.79533
2	I. Infectious Diseases	52	0.803622	0.787692
4	I. Infectious Diseases	52	0.79382	0.781322
6	I. Infectious Diseases	52	0.784635	0.775549
8	I. Infectious Diseases	52	0.776052	0.768761
10	I. Infectious Diseases	52	0.769587	0.763606
12	I. Infectious Diseases	52	0.764646	0.7591
18	I. Infectious Diseases	52	0.757575	0.751433
24	I. Infectious Diseases	52	0.749873	0.744481
32	I. Infectious Diseases	52	0.743116	0.736401
48	I. Infectious Diseases	52	0.733617	0.727635
56	I. Infectious Diseases	52	0.722584	0.717663
60	I. Infectious Diseases	52	0.713139	0.708441
72	I. Infectious Diseases	52	0.707744	0.704133
84	I. Infectious Diseases	52	0.701457	0.700599
96	I. Infectious Diseases	52	0.700191	0.697975
120	I. Infectious Diseases	52	0.69462	0.694095
0	I. Infectious Diseases	57		0.619642
1	I. Infectious Diseases	57		0.598347
2	I. Infectious Diseases	57		0.592048
4	I. Infectious Diseases	57		0.588802
6	I. Infectious Diseases	57		0.586482
8	I. Infectious Diseases	57		0.585302
10	I. Infectious Diseases	57		0.579679
12	I. Infectious Diseases	57		0.57244
18	I. Infectious Diseases	57		0.570973
24	I. Infectious Diseases	57		0.560881
32	I. Infectious Diseases	57		0.552825
48	I. Infectious Diseases	57		0.544146
56	I. Infectious Diseases	57		0.533149
60	I. Infectious Diseases	57		0.526825
72	I. Infectious Diseases	57		0.523088
84	I. Infectious Diseases	57		0.520335
96	I. Infectious Diseases	57		0.519504
120	I. Infectious Diseases	57		0.515364
0	I. Infectious Diseases	62	0.82042	0.831025
1	I. Infectious Diseases	62	0.816141	0.830642
2	I. Infectious Diseases	62	0.815958	0.830607
4	I. Infectious Diseases	62	0.815419	0.834176
6	I. Infectious Diseases	62	0.812989	0.836095
8	I. Infectious Diseases	62	0.81212	0.832862
10	I. Infectious Diseases	62	0.811405	0.831591
12	I. Infectious Diseases	62	0.809911	0.816669
18	I. Infectious Diseases	62	0.809308	0.798648
24	I. Infectious Diseases	62	0.807818	0.790752
32	I. Infectious Diseases	62	0.804772	0.78562
48	I. Infectious Diseases	62	0.803052	0.780548
56	I. Infectious Diseases	62	0.802125	0.776673
60	I. Infectious Diseases	62	0.799924	0.773742
72	I. Infectious Diseases	62	0.799029	0.763345
84	I. Infectious Diseases	62	0.798771	0.758549
96	I. Infectious Diseases	62	0.798014	0.758441
120	I. Infectious Diseases	62	0.79713	0.753671
0	I. Infectious Diseases	63	0.735874	0.758652
1	I. Infectious Diseases	63	0.731832	0.758669
2	I. Infectious Diseases	63	0.727413	0.757073
4	I. Infectious Diseases	63	0.724534	0.754712
6	I. Infectious Diseases	63	0.723744	0.751106
8	I. Infectious Diseases	63	0.725948	0.750327
10	I. Infectious Diseases	63	0.72905	0.748932
12	I. Infectious Diseases	63	0.729515	0.748471
18	I. Infectious Diseases	63	0.730883	0.746592
24	I. Infectious Diseases	63	0.731056	0.743963
32	I. Infectious Diseases	63	0.72878	0.740907
48	I. Infectious Diseases	63	0.722626	0.735833
56	I. Infectious Diseases	63	0.717961	0.730234
60	I. Infectious Diseases	63	0.713969	0.726633
72	I. Infectious Diseases	63	0.710563	0.723838
84	I. Infectious Diseases	63	0.708507	0.721665
96	I. Infectious Diseases	63	0.706751	0.72074
120	I. Infectious Diseases	63	0.705364	0.721752
0	I. Infectious Diseases	68	0.665393	0.695568
1	I. Infectious Diseases	68	0.659044	0.693875
2	I. Infectious Diseases	68	0.649022	0.69389
4	I. Infectious Diseases	68	0.620285	0.692649
6	I. Infectious Diseases	68	0.60504	0.692565
8	I. Infectious Diseases	68	0.595028	0.690874
10	I. Infectious Diseases	68	0.587739	0.687361
12	I. Infectious Diseases	68	0.58239	0.684496
18	I. Infectious Diseases	68	0.583915	0.678809
24	I. Infectious Diseases	68	0.586751	0.675347
32	I. Infectious Diseases	68	0.586222	0.67479
48	I. Infectious Diseases	68	0.578557	0.673328
56	I. Infectious Diseases	68	0.572373	0.670073
60	I. Infectious Diseases	68	0.569568	0.665122
72	I. Infectious Diseases	68	0.566178	0.661859
84	I. Infectious Diseases	68	0.564497	0.655876
96	I. Infectious Diseases	68	0.56303	0.657392
120	I. Infectious Diseases	68	0.561995	0.656516
0	I. Infectious Diseases	76	0.816119	0.995104
1	I. Infectious Diseases	76	0.816366	0.995315
2	I. Infectious Diseases	76	0.830748	0.995444
4	I. Infectious Diseases	76	0.838854	0.995484
6	I. Infectious Diseases	76	0.844124	0.995588
8	I. Infectious Diseases	76	0.840651	0.995649
10	I. Infectious Diseases	76	0.844053	0.995791
12	I. Infectious Diseases	76	0.846613	0.995913
18	I. Infectious Diseases	76	0.847824	0.995761
24	I. Infectious Diseases	76	0.843003	0.995553
32	I. Infectious Diseases	76	0.842392	0.986261
48	I. Infectious Diseases	76	0.852549	0.979115
56	I. Infectious Diseases	76	0.861627	0.965579
60	I. Infectious Diseases	76	0.869573	0.9541
72	I. Infectious Diseases	76	0.873983	0.94812
84	I. Infectious Diseases	76	0.880553	0.949422
96	I. Infectious Diseases	76	0.885431	0.949657
120	I. Infectious Diseases	76	0.888852	0.950774
0	I. Infectious Diseases	83	0.614606	0.647359
1	I. Infectious Diseases	83	0.602355	0.625296
2	I. Infectious Diseases	83	0.596974	0.615655
4	I. Infectious Diseases	83	0.590486	0.604687
6	I. Infectious Diseases	83	0.584648	0.59847
8	I. Infectious Diseases	83	0.578618	0.592516
10	I. Infectious Diseases	83	0.572895	0.594378
12	I. Infectious Diseases	83	0.568641	0.596009
18	I. Infectious Diseases	83	0.564388	0.587562
24	I. Infectious Diseases	83	0.56002	0.588544
32	I. Infectious Diseases	83	0.554812	0.587231
48	I. Infectious Diseases	83	0.551859	0.591781
56	I. Infectious Diseases	83	0.548363	0.595526
60	I. Infectious Diseases	83	0.545104	0.600711
72	I. Infectious Diseases	83	0.540752	0.602346
84	I. Infectious Diseases	83	0.537531	0.607596
96	I. Infectious Diseases	83	0.534397	0.613899
120	I. Infectious Diseases	83	0.532233	0.614237
0	I. Infectious Diseases	94	0.823872	0.822805
1	I. Infectious Diseases	94	0.822283	0.813427
2	I. Infectious Diseases	94	0.820949	0.808403
4	I. Infectious Diseases	94	0.819593	0.80738
6	I. Infectious Diseases	94	0.816071	0.804193
8	I. Infectious Diseases	94	0.814336	0.801014
10	I. Infectious Diseases	94	0.812838	0.798354
12	I. Infectious Diseases	94	0.808763	0.796362
18	I. Infectious Diseases	94	0.80415	0.793931
24	I. Infectious Diseases	94	0.800086	0.789473
32	I. Infectious Diseases	94	0.795179	0.786945
48	I. Infectious Diseases	94	0.789653	0.781227
56	I. Infectious Diseases	94	0.784849	0.775287
60	I. Infectious Diseases	94	0.780128	0.770084
72	I. Infectious Diseases	94	0.776176	0.764933
84	I. Infectious Diseases	94	0.772706	0.758256
96	I. Infectious Diseases	94	0.769576	0.755361
120	I. Infectious Diseases	94	0.766997	0.75237
0	I. Infectious Diseases	95	0.736053	0.765959
1	I. Infectious Diseases	95	0.732805	0.757092
2	I. Infectious Diseases	95	0.731451	0.743268
4	I. Infectious Diseases	95	0.727953	0.735555
6	I. Infectious Diseases	95	0.724481	0.729429
8	I. Infectious Diseases	95	0.721003	0.725768
10	I. Infectious Diseases	95	0.718221	0.722794
12	I. Infectious Diseases	95	0.718056	0.720169
18	I. Infectious Diseases	95	0.716268	0.721328
24	I. Infectious Diseases	95	0.712262	0.721756
32	I. Infectious Diseases	95	0.709501	0.719424
48	I. Infectious Diseases	95	0.706271	0.716045
56	I. Infectious Diseases	95	0.701492	0.710308
60	I. Infectious Diseases	95	0.697278	0.705303
72	I. Infectious Diseases	95	0.693683	0.701539
84	I. Infectious Diseases	95	0.691456	0.697049
96	I. Infectious Diseases	95	0.690968	0.69205
120	I. Infectious Diseases	95	0.68996	0.68731
0	I. Infectious Diseases	96	0.783451	0.75395
1	I. Infectious Diseases	96	0.783088	0.752803
2	I. Infectious Diseases	96	0.781264	0.751949
4	I. Infectious Diseases	96	0.778747	0.751852
6	I. Infectious Diseases	96	0.776828	0.75217
8	I. Infectious Diseases	96	0.775095	0.75161
10	I. Infectious Diseases	96	0.773474	0.750698
12	I. Infectious Diseases	96	0.772264	0.749882
18	I. Infectious Diseases	96	0.76981	0.748403
24	I. Infectious Diseases	96	0.767172	0.746168
32	I. Infectious Diseases	96	0.762907	0.744523
48	I. Infectious Diseases	96	0.761415	0.742933
56	I. Infectious Diseases	96	0.759942	0.738121
60	I. Infectious Diseases	96	0.758431	0.734102
72	I. Infectious Diseases	96	0.75842	0.731065
84	I. Infectious Diseases	96	0.757254	0.729727
96	I. Infectious Diseases	96	0.752743	0.728122
120	I. Infectious Diseases	96	0.751571	0.727939
0	I. Infectious Diseases	98	0.426683	0.577262
1	I. Infectious Diseases	98	0.415433	0.574864
2	I. Infectious Diseases	98	0.41182	0.582208
4	I. Infectious Diseases	98	0.431053	0.587463
6	I. Infectious Diseases	98	0.443064	0.590378
8	I. Infectious Diseases	98	0.44814	0.592233
10	I. Infectious Diseases	98	0.454525	0.593342
12	I. Infectious Diseases	98	0.463349	0.5941
18	I. Infectious Diseases	98	0.455136	0.589922
24	I. Infectious Diseases	98	0.464496	0.59099
32	I. Infectious Diseases	98	0.45717	0.592389
48	I. Infectious Diseases	98	0.466534	0.595039
56	I. Infectious Diseases	98	0.48601	0.594634
60	I. Infectious Diseases	98	0.506129	0.594818
72	I. Infectious Diseases	98	0.512192	0.597023
84	I. Infectious Diseases	98	0.528386	0.597759
96	I. Infectious Diseases	98	0.540973	0.600498
120	I. Infectious Diseases	98	0.545018	0.607145
0	I. Infectious Diseases	99	0.789018	0.759016
1	I. Infectious Diseases	99	0.78125	0.759201
2	I. Infectious Diseases	99	0.775428	0.759515
4	I. Infectious Diseases	99	0.771837	0.759981
6	I. Infectious Diseases	99	0.770042	0.766543
8	I. Infectious Diseases	99	0.760147	0.770387
10	I. Infectious Diseases	99	0.754851	0.771853
12	I. Infectious Diseases	99	0.747144	0.772913
18	I. Infectious Diseases	99	0.739932	0.769867
24	I. Infectious Diseases	99	0.737658	0.769691
32	I. Infectious Diseases	99	0.739924	0.766473
48	I. Infectious Diseases	99	0.74281	0.760854
56	I. Infectious Diseases	99	0.749022	0.757378
60	I. Infectious Diseases	99	0.753833	0.75435
72	I. Infectious Diseases	99	0.756311	0.744852
84	I. Infectious Diseases	99	0.760931	0.749709
96	I. Infectious Diseases	99	0.761148	0.754985
120	I. Infectious Diseases	99	0.762584	0.751573
0	I. Infectious Diseases	100	0.797332	0.788079
1	I. Infectious Diseases	100	0.796342	0.786595
2	I. Infectious Diseases	100	0.793135	0.786005
4	I. Infectious Diseases	100	0.788276	0.783289
6	I. Infectious Diseases	100	0.784813	0.781245
8	I. Infectious Diseases	100	0.781756	0.778909
10	I. Infectious Diseases	100	0.77935	0.776999
12	I. Infectious Diseases	100	0.77669	0.775541
18	I. Infectious Diseases	100	0.774676	0.774445
24	I. Infectious Diseases	100	0.772469	0.770538
32	I. Infectious Diseases	100	0.769212	0.76177
48	I. Infectious Diseases	100	0.762206	0.758295
56	I. Infectious Diseases	100	0.755214	0.754536
60	I. Infectious Diseases	100	0.748991	0.750864
72	I. Infectious Diseases	100	0.745582	0.74818
84	I. Infectious Diseases	100	0.744756	0.745931
96	I. Infectious Diseases	100	0.7415	0.743823
120	I. Infectious Diseases	100	0.739106	0.7416
0	I. Infectious Diseases	101	0.789953	0.71775
1	I. Infectious Diseases	101	0.788577	0.718605
2	I. Infectious Diseases	101	0.789655	0.718734
4	I. Infectious Diseases	101	0.789447	0.719122
6	I. Infectious Diseases	101	0.78861	0.719293
8	I. Infectious Diseases	101	0.788306	0.718666
10	I. Infectious Diseases	101	0.787468	0.717851
12	I. Infectious Diseases	101	0.785714	0.715491
18	I. Infectious Diseases	101	0.783219	0.710956
24	I. Infectious Diseases	101	0.779696	0.706112
32	I. Infectious Diseases	101	0.775605	0.701406
48	I. Infectious Diseases	101	0.767298	0.699487
56	I. Infectious Diseases	101	0.758383	0.694274
60	I. Infectious Diseases	101	0.750316	0.689999
72	I. Infectious Diseases	101	0.747611	0.687807
84	I. Infectious Diseases	101	0.74185	0.68176
96	I. Infectious Diseases	101	0.736654	0.678179
120	I. Infectious Diseases	101	0.735584	0.676
0	I. Infectious Diseases	103	0.744659	0.614718
1	I. Infectious Diseases	103	0.74049	0.589905
2	I. Infectious Diseases	103	0.744988	0.581567
4	I. Infectious Diseases	103	0.749389	0.582338
6	I. Infectious Diseases	103	0.731497	0.577526
8	I. Infectious Diseases	103	0.727991	0.574712
10	I. Infectious Diseases	103	0.724977	0.572228
12	I. Infectious Diseases	103	0.720963	0.570027
18	I. Infectious Diseases	103	0.717068	0.5717
24	I. Infectious Diseases	103	0.713235	0.570018
32	I. Infectious Diseases	103	0.711699	0.568721
48	I. Infectious Diseases	103	0.702641	0.572527
56	I. Infectious Diseases	103	0.70213	0.57352
60	I. Infectious Diseases	103	0.701257	0.573684
72	I. Infectious Diseases	103	0.694107	0.577022
84	I. Infectious Diseases	103	0.691632	0.58105
96	I. Infectious Diseases	103	0.685507	0.583635
120	I. Infectious Diseases	103	0.682723	0.583928
0	I. Infectious Diseases	104		0.77003
1	I. Infectious Diseases	104		0.766022
2	I. Infectious Diseases	104		0.752132
4	I. Infectious Diseases	104		0.745312
6	I. Infectious Diseases	104		0.730348
8	I. Infectious Diseases	104		0.714585
10	I. Infectious Diseases	104		0.702895
12	I. Infectious Diseases	104		0.694257
18	I. Infectious Diseases	104		0.6843
24	I. Infectious Diseases	104		0.673209
32	I. Infectious Diseases	104		0.66925
48	I. Infectious Diseases	104		0.664164
56	I. Infectious Diseases	104		0.660944
60	I. Infectious Diseases	104		0.659915
72	I. Infectious Diseases	104		0.659644
84	I. Infectious Diseases	104		0.657163
96	I. Infectious Diseases	104		0.657035
120	I. Infectious Diseases	104		0.656027
0	I. Infectious Diseases	105		0.737434
1	I. Infectious Diseases	105		0.738429
2	I. Infectious Diseases	105		0.741295
4	I. Infectious Diseases	105		0.73478
6	I. Infectious Diseases	105		0.722062
8	I. Infectious Diseases	105		0.718301
10	I. Infectious Diseases	105		0.708114
12	I. Infectious Diseases	105		0.700706
18	I. Infectious Diseases	105		0.693054
24	I. Infectious Diseases	105		0.68654
32	I. Infectious Diseases	105		0.67922
48	I. Infectious Diseases	105		0.671614
56	I. Infectious Diseases	105		0.66562
60	I. Infectious Diseases	105		0.658144
72	I. Infectious Diseases	105		0.651287
84	I. Infectious Diseases	105		0.645798
96	I. Infectious Diseases	105		0.639017
120	I. Infectious Diseases	105		0.636652
0	I. Infectious Diseases	106	0.800064	0.847758
1	I. Infectious Diseases	106	0.78806	0.846779
2	I. Infectious Diseases	106	0.782579	0.841966
4	I. Infectious Diseases	106	0.77369	0.8374
6	I. Infectious Diseases	106	0.763321	0.834662
8	I. Infectious Diseases	106	0.755199	0.826321
10	I. Infectious Diseases	106	0.750001	0.819607
12	I. Infectious Diseases	106	0.748866	0.814799
18	I. Infectious Diseases	106	0.743772	0.807291
24	I. Infectious Diseases	106	0.742807	0.800842
32	I. Infectious Diseases	106	0.742627	0.795409
48	I. Infectious Diseases	106	0.738643	0.790345
56	I. Infectious Diseases	106	0.733306	0.785881
60	I. Infectious Diseases	106	0.728695	0.78257
72	I. Infectious Diseases	106	0.725374	0.777766
84	I. Infectious Diseases	106	0.721848	0.774252
96	I. Infectious Diseases	106	0.718918	0.771583
120	I. Infectious Diseases	106	0.715961	0.768204
0	I. Infectious Diseases	107	0.629645	0.601801
1	I. Infectious Diseases	107	0.615156	0.599943
2	I. Infectious Diseases	107	0.580861	0.592963
4	I. Infectious Diseases	107	0.564751	0.586334
6	I. Infectious Diseases	107	0.550462	0.582169
8	I. Infectious Diseases	107	0.541648	0.582305
10	I. Infectious Diseases	107	0.527249	0.582864
12	I. Infectious Diseases	107	0.51639	0.581274
18	I. Infectious Diseases	107	0.508077	0.580703
24	I. Infectious Diseases	107	0.501861	0.581677
32	I. Infectious Diseases	107	0.501384	0.582826
48	I. Infectious Diseases	107	0.495419	0.579083
56	I. Infectious Diseases	107	0.491475	0.574583
60	I. Infectious Diseases	107	0.489558	0.569691
72	I. Infectious Diseases	107	0.486385	0.571283
84	I. Infectious Diseases	107	0.48269	0.570083
96	I. Infectious Diseases	107	0.484048	0.572025
120	I. Infectious Diseases	107	0.483097	0.569511
0	I. Infectious Diseases	112		0.732553
1	I. Infectious Diseases	112		0.724204
2	I. Infectious Diseases	112		0.719528
4	I. Infectious Diseases	112		0.716476
6	I. Infectious Diseases	112		0.713799
8	I. Infectious Diseases	112		0.708979
10	I. Infectious Diseases	112		0.705841
12	I. Infectious Diseases	112		0.70205
18	I. Infectious Diseases	112		0.698303
24	I. Infectious Diseases	112		0.694075
32	I. Infectious Diseases	112		0.688769
48	I. Infectious Diseases	112		0.685389
56	I. Infectious Diseases	112		0.685037
60	I. Infectious Diseases	112		0.685493
72	I. Infectious Diseases	112		0.68697
84	I. Infectious Diseases	112		0.686979
96	I. Infectious Diseases	112		0.685103
120	I. Infectious Diseases	112		0.685138
0	I. Infectious Diseases	113	0.896975	0.941628
1	I. Infectious Diseases	113	0.886276	0.940652
2	I. Infectious Diseases	113	0.885976	0.943038
4	I. Infectious Diseases	113	0.880206	0.906834
6	I. Infectious Diseases	113	0.865996	0.87705
8	I. Infectious Diseases	113	0.853492	0.861348
10	I. Infectious Diseases	113	0.843634	0.849924
12	I. Infectious Diseases	113	0.836263	0.840335
18	I. Infectious Diseases	113	0.825406	0.831687
24	I. Infectious Diseases	113	0.819162	0.825181
32	I. Infectious Diseases	113	0.811932	0.821168
48	I. Infectious Diseases	113	0.802882	0.811093
56	I. Infectious Diseases	113	0.796714	0.803416
60	I. Infectious Diseases	113	0.790224	0.798959
72	I. Infectious Diseases	113	0.779746	0.79027
84	I. Infectious Diseases	113	0.774381	0.781104
96	I. Infectious Diseases	113	0.771901	0.774561
120	I. Infectious Diseases	113	0.765499	0.766805
0	I. Infectious Diseases	114	0.656729	0.615299
1	I. Infectious Diseases	114	0.655537	0.613076
2	I. Infectious Diseases	114	0.655329	0.612338
4	I. Infectious Diseases	114	0.657749	0.601625
6	I. Infectious Diseases	114	0.660143	0.59286
8	I. Infectious Diseases	114	0.662785	0.587678
10	I. Infectious Diseases	114	0.665073	0.590535
12	I. Infectious Diseases	114	0.668451	0.593274
18	I. Infectious Diseases	114	0.672513	0.590342
24	I. Infectious Diseases	114	0.677991	0.584847
32	I. Infectious Diseases	114	0.681317	0.581404
48	I. Infectious Diseases	114	0.672555	0.581706
56	I. Infectious Diseases	114	0.664986	0.582982
60	I. Infectious Diseases	114	0.658573	0.585422
72	I. Infectious Diseases	114	0.653454	0.591623
84	I. Infectious Diseases	114	0.648487	0.59094
96	I. Infectious Diseases	114	0.645742	0.591223
120	I. Infectious Diseases	114	0.642988	0.590918
0	I. Infectious Diseases	115	0.758686	0.788118
1	I. Infectious Diseases	115	0.740788	0.752885
2	I. Infectious Diseases	115	0.734113	0.740948
4	I. Infectious Diseases	115	0.736414	0.734255
6	I. Infectious Diseases	115	0.736938	0.730108
8	I. Infectious Diseases	115	0.734651	0.721779
10	I. Infectious Diseases	115	0.733133	0.718012
12	I. Infectious Diseases	115	0.728825	0.714267
18	I. Infectious Diseases	115	0.725157	0.70628
24	I. Infectious Diseases	115	0.720914	0.69968
32	I. Infectious Diseases	115	0.713676	0.690746
48	I. Infectious Diseases	115	0.710875	0.68446
56	I. Infectious Diseases	115	0.70735	0.676292
60	I. Infectious Diseases	115	0.703369	0.669735
72	I. Infectious Diseases	115	0.700688	0.66628
84	I. Infectious Diseases	115	0.699716	0.665364
96	I. Infectious Diseases	115	0.697715	0.663095
120	I. Infectious Diseases	115	0.69497	0.658446
0	I. Infectious Diseases	116	0.795831
1	I. Infectious Diseases	116	0.796068
2	I. Infectious Diseases	116	0.795606
4	I. Infectious Diseases	116	0.783041
6	I. Infectious Diseases	116	0.774609
8	I. Infectious Diseases	116	0.770021
10	I. Infectious Diseases	116	0.765456
12	I. Infectious Diseases	116	0.761819
18	I. Infectious Diseases	116	0.760231
24	I. Infectious Diseases	116	0.759776
32	I. Infectious Diseases	116	0.760716
48	I. Infectious Diseases	116	0.754797
56	I. Infectious Diseases	116	0.745791
60	I. Infectious Diseases	116	0.740035
72	I. Infectious Diseases	116	0.731529
84	I. Infectious Diseases	116	0.721623
96	I. Infectious Diseases	116	0.714783
120	I. Infectious Diseases	116	0.707248
0	I. Infectious Diseases	117	0.672601
1	I. Infectious Diseases	117	0.66474
2	I. Infectious Diseases	117	0.656935
4	I. Infectious Diseases	117	0.653246
6	I. Infectious Diseases	117	0.650768
8	I. Infectious Diseases	117	0.65536
10	I. Infectious Diseases	117	0.656608
12	I. Infectious Diseases	117	0.657561
18	I. Infectious Diseases	117	0.650509
24	I. Infectious Diseases	117	0.654297
32	I. Infectious Diseases	117	0.654827
48	I. Infectious Diseases	117	0.654865
56	I. Infectious Diseases	117	0.659286
60	I. Infectious Diseases	117	0.662056
72	I. Infectious Diseases	117	0.66907
84	I. Infectious Diseases	117	0.671863
96	I. Infectious Diseases	117	0.672826
120	I. Infectious Diseases	117	0.672222
0	I. Infectious Diseases	118	0.790191	0.791491
1	I. Infectious Diseases	118	0.787658	0.787294
2	I. Infectious Diseases	118	0.786159	0.783917
4	I. Infectious Diseases	118	0.784047	0.780903
6	I. Infectious Diseases	118	0.782412	0.777666
8	I. Infectious Diseases	118	0.78057	0.775188
10	I. Infectious Diseases	118	0.778679	0.772625
12	I. Infectious Diseases	118	0.776851	0.770574
18	I. Infectious Diseases	118	0.773913	0.768031
24	I. Infectious Diseases	118	0.769937	0.765546
32	I. Infectious Diseases	118	0.765823	0.763329
48	I. Infectious Diseases	118	0.759859	0.761185
56	I. Infectious Diseases	118	0.755801	0.759029
60	I. Infectious Diseases	118	0.751888	0.756399
72	I. Infectious Diseases	118	0.74755	0.753891
84	I. Infectious Diseases	118	0.745615	0.75168
96	I. Infectious Diseases	118	0.742303	0.748622
120	I. Infectious Diseases	118	0.740174	0.747463
0	I. Infectious Diseases	119	0.848377	0.826574
1	I. Infectious Diseases	119	0.846508	0.824533
2	I. Infectious Diseases	119	0.844806	0.82283
4	I. Infectious Diseases	119	0.840263	0.820411
6	I. Infectious Diseases	119	0.83627	0.818203
8	I. Infectious Diseases	119	0.833804	0.816112
10	I. Infectious Diseases	119	0.831765	0.81428
12	I. Infectious Diseases	119	0.829536	0.812785
18	I. Infectious Diseases	119	0.828447	0.809494
24	I. Infectious Diseases	119	0.825956	0.804036
32	I. Infectious Diseases	119	0.818563	0.799363
48	I. Infectious Diseases	119	0.815153	0.789558
56	I. Infectious Diseases	119	0.811835	0.779916
60	I. Infectious Diseases	119	0.809136	0.77142
72	I. Infectious Diseases	119	0.804936	0.76699
84	I. Infectious Diseases	119	0.802429	0.762027
96	I. Infectious Diseases	119	0.798437	0.758448
120	I. Infectious Diseases	119	0.796445	0.753364
0	I. Infectious Diseases	120	0.842752	0.80266
1	I. Infectious Diseases	120	0.839925	0.801377
2	I. Infectious Diseases	120	0.836507	0.79949
4	I. Infectious Diseases	120	0.834583	0.799002
6	I. Infectious Diseases	120	0.831642	0.797232
8	I. Infectious Diseases	120	0.829173	0.795793
10	I. Infectious Diseases	120	0.827863	0.795815
12	I. Infectious Diseases	120	0.827167	0.797569
18	I. Infectious Diseases	120	0.826524	0.798949
24	I. Infectious Diseases	120	0.824998	0.799318
32	I. Infectious Diseases	120	0.823033	0.799079
48	I. Infectious Diseases	120	0.819196	0.796235
56	I. Infectious Diseases	120	0.815035	0.793944
60	I. Infectious Diseases	120	0.81111	0.79162
72	I. Infectious Diseases	120	0.809331	0.789888
84	I. Infectious Diseases	120	0.807536	0.788672
96	I. Infectious Diseases	120	0.805656	0.787504
120	I. Infectious Diseases	120	0.803792	0.785898
0	I. Infectious Diseases	121	0.843144	0.833195
1	I. Infectious Diseases	121	0.835418	0.823078
2	I. Infectious Diseases	121	0.830697	0.816915
4	I. Infectious Diseases	121	0.824842	0.809257
6	I. Infectious Diseases	121	0.820064	0.802699
8	I. Infectious Diseases	121	0.815375	0.797019
10	I. Infectious Diseases	121	0.811109	0.792305
12	I. Infectious Diseases	121	0.806891	0.788062
18	I. Infectious Diseases	121	0.801698	0.78256
24	I. Infectious Diseases	121	0.796219	0.775698
32	I. Infectious Diseases	121	0.791021	0.768309
48	I. Infectious Diseases	121	0.784511	0.761016
56	I. Infectious Diseases	121	0.777762	0.755369
60	I. Infectious Diseases	121	0.771281	0.749742
72	I. Infectious Diseases	121	0.767485	0.745346
84	I. Infectious Diseases	121	0.763899	0.74151
96	I. Infectious Diseases	121	0.760225	0.737805
120	I. Infectious Diseases	121	0.756973	0.735374
0	I. Infectious Diseases	127	0.870708	0.945959
1	I. Infectious Diseases	127	0.870746	0.944617
2	I. Infectious Diseases	127	0.872866	0.943577
4	I. Infectious Diseases	127	0.876875	0.942642
6	I. Infectious Diseases	127	0.877993	0.936209
8	I. Infectious Diseases	127	0.877991	0.930324
10	I. Infectious Diseases	127	0.874543	0.924307
12	I. Infectious Diseases	127	0.868692	0.919616
18	I. Infectious Diseases	127	0.863011	0.916484
24	I. Infectious Diseases	127	0.860055	0.913783
32	I. Infectious Diseases	127	0.854392	0.910475
48	I. Infectious Diseases	127	0.851277	0.903418
56	I. Infectious Diseases	127	0.848171	0.893534
60	I. Infectious Diseases	127	0.844747	0.884128
72	I. Infectious Diseases	127	0.842372	0.877096
84	I. Infectious Diseases	127	0.840689	0.868672
96	I. Infectious Diseases	127	0.840492	0.864302
120	I. Infectious Diseases	127	0.840721	0.86129
0	I. Infectious Diseases	132	0.840214	0.872712
1	I. Infectious Diseases	132	0.847265	0.865929
2	I. Infectious Diseases	132	0.850237	0.862739
4	I. Infectious Diseases	132	0.843003	0.859565
6	I. Infectious Diseases	132	0.841527	0.849413
8	I. Infectious Diseases	132	0.840895	0.843179
10	I. Infectious Diseases	132	0.838829	0.839069
12	I. Infectious Diseases	132	0.836867	0.835244
18	I. Infectious Diseases	132	0.835907	0.825205
24	I. Infectious Diseases	132	0.833166	0.81732
32	I. Infectious Diseases	132	0.829833	0.813748
48	I. Infectious Diseases	132	0.825886	0.808579
56	I. Infectious Diseases	132	0.822685	0.804109
60	I. Infectious Diseases	132	0.818414	0.801117
72	I. Infectious Diseases	132	0.812801	0.798264
84	I. Infectious Diseases	132	0.809266	0.795326
96	I. Infectious Diseases	132	0.805486	0.792928
120	I. Infectious Diseases	132	0.802188	0.790564
0	I. Infectious Diseases	133
1	I. Infectious Diseases	133
2	I. Infectious Diseases	133
4	I. Infectious Diseases	133
6	I. Infectious Diseases	133
8	I. Infectious Diseases	133
10	I. Infectious Diseases	133
12	I. Infectious Diseases	133
18	I. Infectious Diseases	133
24	I. Infectious Diseases	133
32	I. Infectious Diseases	133
48	I. Infectious Diseases	133
56	I. Infectious Diseases	133
60	I. Infectious Diseases	133
72	I. Infectious Diseases	133
84	I. Infectious Diseases	133
96	I. Infectious Diseases	133
120	I. Infectious Diseases	133
0	I. Infectious Diseases	137	0.678874	0.682194
1	I. Infectious Diseases	137	0.679753	0.682514
2	I. Infectious Diseases	137	0.659463	0.685336
4	I. Infectious Diseases	137	0.648269	0.685946
6	I. Infectious Diseases	137	0.641405	0.688454
8	I. Infectious Diseases	137	0.628024	0.68328
10	I. Infectious Diseases	137	0.618644	0.679272
12	I. Infectious Diseases	137	0.609963	0.675062
18	I. Infectious Diseases	137	0.605879	0.676732
24	I. Infectious Diseases	137	0.604698	0.678408
32	I. Infectious Diseases	137	0.602943	0.677382
48	I. Infectious Diseases	137	0.597135	0.671208
56	I. Infectious Diseases	137	0.593288	0.664897
60	I. Infectious Diseases	137	0.590503	0.659087
72	I. Infectious Diseases	137	0.584507	0.657756
84	I. Infectious Diseases	137	0.580782	0.652109
96	I. Infectious Diseases	137	0.57752	0.651119
120	I. Infectious Diseases	137	0.576019	0.650115
0	I. Infectious Diseases	141
1	I. Infectious Diseases	141
2	I. Infectious Diseases	141
4	I. Infectious Diseases	141
6	I. Infectious Diseases	141
8	I. Infectious Diseases	141
10	I. Infectious Diseases	141
12	I. Infectious Diseases	141
18	I. Infectious Diseases	141
24	I. Infectious Diseases	141
32	I. Infectious Diseases	141
48	I. Infectious Diseases	141
56	I. Infectious Diseases	141
60	I. Infectious Diseases	141
72	I. Infectious Diseases	141
84	I. Infectious Diseases	141
96	I. Infectious Diseases	141
120	I. Infectious Diseases	141
0	I. Infectious Diseases	156	0.808206	0.815383
1	I. Infectious Diseases	156	0.80753	0.81409
2	I. Infectious Diseases	156	0.803537	0.815761
4	I. Infectious Diseases	156	0.800208	0.816022
6	I. Infectious Diseases	156	0.796914	0.809797
8	I. Infectious Diseases	156	0.794561	0.804811
10	I. Infectious Diseases	156	0.790859	0.801462
12	I. Infectious Diseases	156	0.789098	0.797812
18	I. Infectious Diseases	156	0.788531	0.798312
24	I. Infectious Diseases	156	0.787669	0.797364
32	I. Infectious Diseases	156	0.781672	0.795397
48	I. Infectious Diseases	156	0.780209	0.789711
56	I. Infectious Diseases	156	0.777841	0.785611
60	I. Infectious Diseases	156	0.776596	0.780936
72	I. Infectious Diseases	156	0.774042	0.780332
84	I. Infectious Diseases	156	0.770616	0.779932
96	I. Infectious Diseases	156	0.767783	0.778755
120	I. Infectious Diseases	156	0.764607	0.777103
0	I. Infectious Diseases	160	0.792919
1	I. Infectious Diseases	160	0.816802
2	I. Infectious Diseases	160	0.824597
4	I. Infectious Diseases	160	0.830686
6	I. Infectious Diseases	160	0.832468
8	I. Infectious Diseases	160	0.831788
10	I. Infectious Diseases	160	0.828304
12	I. Infectious Diseases	160	0.82009
18	I. Infectious Diseases	160	0.811928
24	I. Infectious Diseases	160	0.805591
32	I. Infectious Diseases	160	0.800224
48	I. Infectious Diseases	160	0.793275
56	I. Infectious Diseases	160	0.78658
60	I. Infectious Diseases	160	0.779606
72	I. Infectious Diseases	160	0.773048
84	I. Infectious Diseases	160	0.766745
96	I. Infectious Diseases	160	0.764226
120	I. Infectious Diseases	160	0.761553
0	I. Infectious Diseases	161	0.833342	0.819028
1	I. Infectious Diseases	161	0.831459	0.817763
2	I. Infectious Diseases	161	0.830413	0.815721
4	I. Infectious Diseases	161	0.829082	0.811151
6	I. Infectious Diseases	161	0.831062	0.807541
8	I. Infectious Diseases	161	0.831242	0.80534
10	I. Infectious Diseases	161	0.831156	0.805202
12	I. Infectious Diseases	161	0.831399	0.804798
18	I. Infectious Diseases	161	0.831423	0.804535
24	I. Infectious Diseases	161	0.830795	0.803049
32	I. Infectious Diseases	161	0.827703	0.802298
48	I. Infectious Diseases	161	0.825008	0.800625
56	I. Infectious Diseases	161	0.822132	0.796102
60	I. Infectious Diseases	161	0.81798	0.792399
72	I. Infectious Diseases	161	0.813417	0.78942
84	I. Infectious Diseases	161	0.810314	0.787371
96	I. Infectious Diseases	161	0.807587	0.784748
120	I. Infectious Diseases	161	0.804568	0.782261
0	I. Infectious Diseases	163
1	I. Infectious Diseases	163
2	I. Infectious Diseases	163
4	I. Infectious Diseases	163
6	I. Infectious Diseases	163
8	I. Infectious Diseases	163
10	I. Infectious Diseases	163
12	I. Infectious Diseases	163
18	I. Infectious Diseases	163
24	I. Infectious Diseases	163
32	I. Infectious Diseases	163
48	I. Infectious Diseases	163
56	I. Infectious Diseases	163
60	I. Infectious Diseases	163
72	I. Infectious Diseases	163
84	I. Infectious Diseases	163
96	I. Infectious Diseases	163
120	I. Infectious Diseases	163
0	I. Infectious Diseases	166	0.888744
1	I. Infectious Diseases	166	0.889769
2	I. Infectious Diseases	166	0.889628
4	I. Infectious Diseases	166	0.890465
6	I. Infectious Diseases	166	0.892687
8	I. Infectious Diseases	166	0.894228
10	I. Infectious Diseases	166	0.895483
12	I. Infectious Diseases	166	0.89617
18	I. Infectious Diseases	166	0.894539
24	I. Infectious Diseases	166	0.895494
32	I. Infectious Diseases	166	0.893821
48	I. Infectious Diseases	166	0.890306
56	I. Infectious Diseases	166	0.886844
60	I. Infectious Diseases	166	0.884199
72	I. Infectious Diseases	166	0.884949
84	I. Infectious Diseases	166	0.882577
96	I. Infectious Diseases	166	0.881853
120	I. Infectious Diseases	166	0.881128
0	I. Infectious Diseases	167
1	I. Infectious Diseases	167
2	I. Infectious Diseases	167
4	I. Infectious Diseases	167
6	I. Infectious Diseases	167
8	I. Infectious Diseases	167
10	I. Infectious Diseases	167
12	I. Infectious Diseases	167
18	I. Infectious Diseases	167
24	I. Infectious Diseases	167
32	I. Infectious Diseases	167
48	I. Infectious Diseases	167
56	I. Infectious Diseases	167
60	I. Infectious Diseases	167
72	I. Infectious Diseases	167
84	I. Infectious Diseases	167
96	I. Infectious Diseases	167
120	I. Infectious Diseases	167
0	I. Infectious Diseases	168	0.802546	0.765209
1	I. Infectious Diseases	168	0.785425	0.747107
2	I. Infectious Diseases	168	0.77558	0.739084
4	I. Infectious Diseases	168	0.765545	0.731937
6	I. Infectious Diseases	168	0.758651	0.725801
8	I. Infectious Diseases	168	0.75328	0.721731
10	I. Infectious Diseases	168	0.748522	0.719116
12	I. Infectious Diseases	168	0.743513	0.716296
18	I. Infectious Diseases	168	0.738564	0.713691
24	I. Infectious Diseases	168	0.733156	0.711128
32	I. Infectious Diseases	168	0.726625	0.708242
48	I. Infectious Diseases	168	0.720042	0.703338
56	I. Infectious Diseases	168	0.715318	0.701336
60	I. Infectious Diseases	168	0.709133	0.698937
72	I. Infectious Diseases	168	0.704833	0.695818
84	I. Infectious Diseases	168	0.701138	0.692429
96	I. Infectious Diseases	168	0.698557	0.689711
120	I. Infectious Diseases	168	0.695367	0.687996
0	I. Infectious Diseases	169	0.76708	0.774204
1	I. Infectious Diseases	169	0.752379	0.759588
2	I. Infectious Diseases	169	0.74533	0.751073
4	I. Infectious Diseases	169	0.738615	0.74263
6	I. Infectious Diseases	169	0.733062	0.734607
8	I. Infectious Diseases	169	0.727471	0.728356
10	I. Infectious Diseases	169	0.722691	0.722388
12	I. Infectious Diseases	169	0.718605	0.716423
18	I. Infectious Diseases	169	0.714385	0.709756
24	I. Infectious Diseases	169	0.709436	0.703784
32	I. Infectious Diseases	169	0.703927	0.698365
48	I. Infectious Diseases	169	0.69728	0.6914
56	I. Infectious Diseases	169	0.691434	0.685269
60	I. Infectious Diseases	169	0.686103	0.678848
72	I. Infectious Diseases	169	0.682261	0.6738
84	I. Infectious Diseases	169	0.679301	0.669621
96	I. Infectious Diseases	169	0.677094	0.666573
120	I. Infectious Diseases	169	0.676085	0.663984
0	I. Infectious Diseases	170	0.700568	0.802769
1	I. Infectious Diseases	170	0.697901	0.779815
2	I. Infectious Diseases	170	0.695774	0.77038
4	I. Infectious Diseases	170	0.687796	0.762834
6	I. Infectious Diseases	170	0.681766	0.756811
8	I. Infectious Diseases	170	0.677564	0.751135
10	I. Infectious Diseases	170	0.674092	0.745165
12	I. Infectious Diseases	170	0.671462	0.73777
18	I. Infectious Diseases	170	0.66804	0.731976
24	I. Infectious Diseases	170	0.666208	0.723931
32	I. Infectious Diseases	170	0.664584	0.720714
48	I. Infectious Diseases	170	0.664122	0.716408
56	I. Infectious Diseases	170	0.662398	0.711857
60	I. Infectious Diseases	170	0.661866	0.708991
72	I. Infectious Diseases	170	0.662163	0.706223
84	I. Infectious Diseases	170	0.661625	0.704928
96	I. Infectious Diseases	170	0.660185	0.702648
120	I. Infectious Diseases	170	0.659492	0.701426
0	I. Infectious Diseases	171	0.658135	0.700966
1	I. Infectious Diseases	171	0.655101	0.693382
2	I. Infectious Diseases	171	0.649773	0.686731
4	I. Infectious Diseases	171	0.64371	0.680795
6	I. Infectious Diseases	171	0.639176	0.674803
8	I. Infectious Diseases	171	0.636879	0.669759
10	I. Infectious Diseases	171	0.634661	0.666442
12	I. Infectious Diseases	171	0.633118	0.663944
18	I. Infectious Diseases	171	0.630496	0.659444
24	I. Infectious Diseases	171	0.625631	0.655501
32	I. Infectious Diseases	171	0.620858	0.652601
48	I. Infectious Diseases	171	0.614351	0.647432
56	I. Infectious Diseases	171	0.607944	0.646218
60	I. Infectious Diseases	171	0.606206	0.645285
72	I. Infectious Diseases	171	0.604297	0.644942
84	I. Infectious Diseases	171	0.60171	0.644275
96	I. Infectious Diseases	171	0.600052	0.641805
120	I. Infectious Diseases	171	0.599756	0.63859
0	I. Infectious Diseases	172	0.789093	0.838301
1	I. Infectious Diseases	172	0.796356	0.835688
2	I. Infectious Diseases	172	0.793811	0.832482
4	I. Infectious Diseases	172	0.786652	0.825181
6	I. Infectious Diseases	172	0.780126	0.819623
8	I. Infectious Diseases	172	0.774577	0.815232
10	I. Infectious Diseases	172	0.770255	0.811207
12	I. Infectious Diseases	172	0.767248	0.805785
18	I. Infectious Diseases	172	0.761041	0.80077
24	I. Infectious Diseases	172	0.755444	0.797309
32	I. Infectious Diseases	172	0.751289	0.790169
48	I. Infectious Diseases	172	0.743571	0.779689
56	I. Infectious Diseases	172	0.736365	0.769722
60	I. Infectious Diseases	172	0.730445	0.761411
72	I. Infectious Diseases	172	0.725476	0.752055
84	I. Infectious Diseases	172	0.720312	0.747338
96	I. Infectious Diseases	172	0.712326	0.741022
120	I. Infectious Diseases	172	0.709392	0.737909
0	II. Neoplasms	1142
1	II. Neoplasms	1142
2	II. Neoplasms	1142
4	II. Neoplasms	1142
6	II. Neoplasms	1142
8	II. Neoplasms	1142
10	II. Neoplasms	1142
12	II. Neoplasms	1142
18	II. Neoplasms	1142
24	II. Neoplasms	1142
32	II. Neoplasms	1142
48	II. Neoplasms	1142
56	II. Neoplasms	1142
60	II. Neoplasms	1142
72	II. Neoplasms	1142
84	II. Neoplasms	1142
96	II. Neoplasms	1142
120	II. Neoplasms	1142
0	II. Neoplasms	1145		0.63458
1	II. Neoplasms	1145		0.631685
2	II. Neoplasms	1145		0.625338
4	II. Neoplasms	1145		0.619884
6	II. Neoplasms	1145		0.613453
8	II. Neoplasms	1145		0.600941
10	II. Neoplasms	1145		0.591513
12	II. Neoplasms	1145		0.584763
18	II. Neoplasms	1145		0.579157
24	II. Neoplasms	1145		0.582034
32	II. Neoplasms	1145		0.579601
48	II. Neoplasms	1145		0.582657
56	II. Neoplasms	1145		0.581051
60	II. Neoplasms	1145		0.578759
72	II. Neoplasms	1145		0.572201
84	II. Neoplasms	1145		0.568313
96	II. Neoplasms	1145		0.564489
120	II. Neoplasms	1145		0.560423
0	II. Neoplasms	1152		0.711695
1	II. Neoplasms	1152		0.716308
2	II. Neoplasms	1152		0.711409
4	II. Neoplasms	1152		0.715126
6	II. Neoplasms	1152		0.702329
8	II. Neoplasms	1152		0.694059
10	II. Neoplasms	1152		0.681798
12	II. Neoplasms	1152		0.661115
18	II. Neoplasms	1152		0.643531
24	II. Neoplasms	1152		0.635402
32	II. Neoplasms	1152		0.629342
48	II. Neoplasms	1152		0.620245
56	II. Neoplasms	1152		0.61461
60	II. Neoplasms	1152		0.609915
72	II. Neoplasms	1152		0.608439
84	II. Neoplasms	1152		0.605257
96	II. Neoplasms	1152		0.604305
120	II. Neoplasms	1152		0.599631
0	II. Neoplasms	1158	0.881291	0.743062
1	II. Neoplasms	1158	0.878445	0.739561
2	II. Neoplasms	1158	0.875729	0.735914
4	II. Neoplasms	1158	0.874335	0.706091
6	II. Neoplasms	1158	0.83655	0.686887
8	II. Neoplasms	1158	0.807329	0.676068
10	II. Neoplasms	1158	0.786229	0.659664
12	II. Neoplasms	1158	0.769975	0.652219
18	II. Neoplasms	1158	0.758618	0.644157
24	II. Neoplasms	1158	0.745056	0.641013
32	II. Neoplasms	1158	0.728183	0.635969
48	II. Neoplasms	1158	0.719159	0.632904
56	II. Neoplasms	1158	0.711504	0.62749
60	II. Neoplasms	1158	0.703497	0.622967
72	II. Neoplasms	1158	0.700096	0.617517
84	II. Neoplasms	1158	0.694589	0.612758
96	II. Neoplasms	1158	0.686737	0.608322
120	II. Neoplasms	1158	0.681784	0.605342
0	II. Neoplasms	1159	0.857756	0.819853
1	II. Neoplasms	1159	0.839222	0.818081
2	II. Neoplasms	1159	0.801293	0.80951
4	II. Neoplasms	1159	0.780639	0.800191
6	II. Neoplasms	1159	0.758501	0.781144
8	II. Neoplasms	1159	0.746257	0.767633
10	II. Neoplasms	1159	0.733243	0.753326
12	II. Neoplasms	1159	0.71188	0.737921
18	II. Neoplasms	1159	0.703963	0.726093
24	II. Neoplasms	1159	0.696285	0.715252
32	II. Neoplasms	1159	0.689301	0.703566
48	II. Neoplasms	1159	0.679065	0.692246
56	II. Neoplasms	1159	0.668751	0.682511
60	II. Neoplasms	1159	0.660205	0.677706
72	II. Neoplasms	1159	0.654477	0.671829
84	II. Neoplasms	1159	0.644466	0.667625
96	II. Neoplasms	1159	0.642024	0.66218
120	II. Neoplasms	1159	0.636897	0.659318
0	II. Neoplasms	1160
1	II. Neoplasms	1160
2	II. Neoplasms	1160
4	II. Neoplasms	1160
6	II. Neoplasms	1160
8	II. Neoplasms	1160
10	II. Neoplasms	1160
12	II. Neoplasms	1160
18	II. Neoplasms	1160
24	II. Neoplasms	1160
32	II. Neoplasms	1160
48	II. Neoplasms	1160
56	II. Neoplasms	1160
60	II. Neoplasms	1160
72	II. Neoplasms	1160
84	II. Neoplasms	1160
96	II. Neoplasms	1160
120	II. Neoplasms	1160
0	II. Neoplasms	1161	0.720452	0.787185
1	II. Neoplasms	1161	0.716278	0.784073
2	II. Neoplasms	1161	0.711488	0.776231
4	II. Neoplasms	1161	0.708827	0.759408
6	II. Neoplasms	1161	0.702502	0.743397
8	II. Neoplasms	1161	0.692975	0.726733
10	II. Neoplasms	1161	0.67817	0.70983
12	II. Neoplasms	1161	0.667443	0.694341
18	II. Neoplasms	1161	0.656696	0.682699
24	II. Neoplasms	1161	0.647369	0.672453
32	II. Neoplasms	1161	0.640295	0.661421
48	II. Neoplasms	1161	0.633166	0.653154
56	II. Neoplasms	1161	0.625969	0.645487
60	II. Neoplasms	1161	0.619826	0.638963
72	II. Neoplasms	1161	0.616642	0.633092
84	II. Neoplasms	1161	0.612759	0.627191
96	II. Neoplasms	1161	0.61061	0.624448
120	II. Neoplasms	1161	0.609248	0.62274
0	II. Neoplasms	1162	0.698563	0.780603
1	II. Neoplasms	1162	0.70323	0.781325
2	II. Neoplasms	1162	0.691205	0.763576
4	II. Neoplasms	1162	0.687573	0.745634
6	II. Neoplasms	1162	0.683496	0.729051
8	II. Neoplasms	1162	0.671321	0.700195
10	II. Neoplasms	1162	0.659094	0.676012
12	II. Neoplasms	1162	0.650314	0.655966
18	II. Neoplasms	1162	0.639344	0.645138
24	II. Neoplasms	1162	0.622191	0.640668
32	II. Neoplasms	1162	0.608697	0.637157
48	II. Neoplasms	1162	0.602932	0.63626
56	II. Neoplasms	1162	0.600845	0.633502
60	II. Neoplasms	1162	0.599222	0.630812
72	II. Neoplasms	1162	0.591793	0.627196
84	II. Neoplasms	1162	0.59194	0.622264
96	II. Neoplasms	1162	0.592754	0.620395
120	II. Neoplasms	1162	0.589656	0.619758
0	II. Neoplasms	1163	0.697599	0.694445
1	II. Neoplasms	1163	0.709367	0.695793
2	II. Neoplasms	1163	0.715798	0.68732
4	II. Neoplasms	1163	0.714576	0.677062
6	II. Neoplasms	1163	0.70912	0.66475
8	II. Neoplasms	1163	0.698846	0.652981
10	II. Neoplasms	1163	0.68637	0.639526
12	II. Neoplasms	1163	0.668867	0.633752
18	II. Neoplasms	1163	0.653405	0.629018
24	II. Neoplasms	1163	0.640041	0.626251
32	II. Neoplasms	1163	0.628674	0.622498
48	II. Neoplasms	1163	0.619333	0.621546
56	II. Neoplasms	1163	0.61262	0.619494
60	II. Neoplasms	1163	0.607742	0.617205
72	II. Neoplasms	1163	0.60464	0.616219
84	II. Neoplasms	1163	0.602746	0.616087
96	II. Neoplasms	1163	0.601877	0.615218
120	II. Neoplasms	1163	0.600382	0.613575
0	II. Neoplasms	1164
1	II. Neoplasms	1164
2	II. Neoplasms	1164
4	II. Neoplasms	1164
6	II. Neoplasms	1164
8	II. Neoplasms	1164
10	II. Neoplasms	1164
12	II. Neoplasms	1164
18	II. Neoplasms	1164
24	II. Neoplasms	1164
32	II. Neoplasms	1164
48	II. Neoplasms	1164
56	II. Neoplasms	1164
60	II. Neoplasms	1164
72	II. Neoplasms	1164
84	II. Neoplasms	1164
96	II. Neoplasms	1164
120	II. Neoplasms	1164
0	II. Neoplasms	1165	0.913817	0.970805
1	II. Neoplasms	1165	0.890039	0.970914
2	II. Neoplasms	1165	0.874621	0.970546
4	II. Neoplasms	1165	0.858862	0.968357
6	II. Neoplasms	1165	0.843232	0.959895
8	II. Neoplasms	1165	0.826152	0.948532
10	II. Neoplasms	1165	0.812452	0.935369
12	II. Neoplasms	1165	0.800148	0.922732
18	II. Neoplasms	1165	0.789482	0.90926
24	II. Neoplasms	1165	0.776919	0.898011
32	II. Neoplasms	1165	0.769245	0.885903
48	II. Neoplasms	1165	0.759754	0.878166
56	II. Neoplasms	1165	0.750523	0.870172
60	II. Neoplasms	1165	0.743673	0.863267
72	II. Neoplasms	1165	0.737671	0.854299
84	II. Neoplasms	1165	0.723052	0.847743
96	II. Neoplasms	1165	0.715124	0.843487
120	II. Neoplasms	1165	0.708922	0.838083
0	II. Neoplasms	1168	0.917707	0.796952
1	II. Neoplasms	1168	0.91278	0.793841
2	II. Neoplasms	1168	0.900853	0.79185
4	II. Neoplasms	1168	0.882106	0.78814
6	II. Neoplasms	1168	0.864278	0.775783
8	II. Neoplasms	1168	0.851636	0.762434
10	II. Neoplasms	1168	0.837366	0.744539
12	II. Neoplasms	1168	0.824503	0.726079
18	II. Neoplasms	1168	0.813158	0.708054
24	II. Neoplasms	1168	0.804675	0.690599
32	II. Neoplasms	1168	0.797073	0.676801
48	II. Neoplasms	1168	0.790095	0.67369
56	II. Neoplasms	1168	0.782789	0.665661
60	II. Neoplasms	1168	0.776806	0.659706
72	II. Neoplasms	1168	0.772282	0.65309
84	II. Neoplasms	1168	0.767564	0.645318
96	II. Neoplasms	1168	0.763453	0.63747
120	II. Neoplasms	1168	0.760381	0.634996
0	II. Neoplasms	1172		0.690135
1	II. Neoplasms	1172		0.674291
2	II. Neoplasms	1172		0.669174
4	II. Neoplasms	1172		0.644283
6	II. Neoplasms	1172		0.626992
8	II. Neoplasms	1172		0.613218
10	II. Neoplasms	1172		0.602774
12	II. Neoplasms	1172		0.593688
18	II. Neoplasms	1172		0.584057
24	II. Neoplasms	1172		0.575651
32	II. Neoplasms	1172		0.568281
48	II. Neoplasms	1172		0.565704
56	II. Neoplasms	1172		0.562397
60	II. Neoplasms	1172		0.560042
72	II. Neoplasms	1172		0.554484
84	II. Neoplasms	1172		0.551692
96	II. Neoplasms	1172		0.552002
120	II. Neoplasms	1172		0.54774
0	II. Neoplasms	1174	0.84874	0.830253
1	II. Neoplasms	1174	0.834348	0.832077
2	II. Neoplasms	1174	0.826738	0.830402
4	II. Neoplasms	1174	0.818382	0.818821
6	II. Neoplasms	1174	0.807199	0.804298
8	II. Neoplasms	1174	0.796563	0.787494
10	II. Neoplasms	1174	0.786375	0.771881
12	II. Neoplasms	1174	0.775558	0.759379
18	II. Neoplasms	1174	0.764169	0.753446
24	II. Neoplasms	1174	0.753753	0.748126
32	II. Neoplasms	1174	0.745628	0.741298
48	II. Neoplasms	1174	0.738099	0.733621
56	II. Neoplasms	1174	0.730985	0.725782
60	II. Neoplasms	1174	0.724807	0.718842
72	II. Neoplasms	1174	0.718268	0.713418
84	II. Neoplasms	1174	0.713394	0.707527
96	II. Neoplasms	1174	0.709515	0.703978
120	II. Neoplasms	1174	0.705453	0.701464
0	II. Neoplasms	1181	0.671659	0.664415
1	II. Neoplasms	1181	0.666325	0.662766
2	II. Neoplasms	1181	0.669044	0.660958
4	II. Neoplasms	1181	0.67027	0.659522
6	II. Neoplasms	1181	0.667375	0.656682
8	II. Neoplasms	1181	0.663495	0.651521
10	II. Neoplasms	1181	0.657365	0.646192
12	II. Neoplasms	1181	0.651134	0.639889
18	II. Neoplasms	1181	0.643805	0.633275
24	II. Neoplasms	1181	0.635384	0.626811
32	II. Neoplasms	1181	0.628167	0.620787
48	II. Neoplasms	1181	0.621511	0.615194
56	II. Neoplasms	1181	0.615899	0.611697
60	II. Neoplasms	1181	0.609757	0.606172
72	II. Neoplasms	1181	0.606427	0.603869
84	II. Neoplasms	1181	0.604397	0.601958
96	II. Neoplasms	1181	0.60222	0.599195
120	II. Neoplasms	1181	0.600368	0.596792
0	II. Neoplasms	1182	0.639258	0.617283
1	II. Neoplasms	1182	0.639729	0.61672
2	II. Neoplasms	1182	0.639054	0.615311
4	II. Neoplasms	1182	0.634042	0.614258
6	II. Neoplasms	1182	0.629755	0.613038
8	II. Neoplasms	1182	0.625521	0.610836
10	II. Neoplasms	1182	0.621597	0.608414
12	II. Neoplasms	1182	0.617735	0.606012
18	II. Neoplasms	1182	0.61303	0.602463
24	II. Neoplasms	1182	0.608603	0.599665
32	II. Neoplasms	1182	0.604534	0.596347
48	II. Neoplasms	1182	0.601005	0.593685
56	II. Neoplasms	1182	0.59782	0.592137
60	II. Neoplasms	1182	0.595157	0.591058
72	II. Neoplasms	1182	0.593203	0.589024
84	II. Neoplasms	1182	0.591139	0.587272
96	II. Neoplasms	1182	0.589611	0.586043
120	II. Neoplasms	1182	0.588141	0.585079
0	II. Neoplasms	1183		0.935407
1	II. Neoplasms	1183		0.942148
2	II. Neoplasms	1183		0.940611
4	II. Neoplasms	1183		0.931312
6	II. Neoplasms	1183		0.92298
8	II. Neoplasms	1183		0.90746
10	II. Neoplasms	1183		0.883289
12	II. Neoplasms	1183		0.856458
18	II. Neoplasms	1183		0.838545
24	II. Neoplasms	1183		0.823867
32	II. Neoplasms	1183		0.817027
48	II. Neoplasms	1183		0.805014
56	II. Neoplasms	1183		0.793027
60	II. Neoplasms	1183		0.78204
72	II. Neoplasms	1183		0.773837
84	II. Neoplasms	1183		0.755272
96	II. Neoplasms	1183		0.74405
120	II. Neoplasms	1183		0.742332
0	II. Neoplasms	1187	0.641059	0.633525
1	II. Neoplasms	1187	0.636883	0.639735
2	II. Neoplasms	1187	0.635511	0.641953
4	II. Neoplasms	1187	0.62866	0.63915
6	II. Neoplasms	1187	0.618894	0.634074
8	II. Neoplasms	1187	0.613112	0.62599
10	II. Neoplasms	1187	0.590197	0.618708
12	II. Neoplasms	1187	0.573131	0.598522
18	II. Neoplasms	1187	0.551808	0.586978
24	II. Neoplasms	1187	0.529812	0.57774
32	II. Neoplasms	1187	0.516722	0.573208
48	II. Neoplasms	1187	0.506833	0.571944
56	II. Neoplasms	1187	0.500955	0.564879
60	II. Neoplasms	1187	0.495482	0.558498
72	II. Neoplasms	1187	0.494521	0.553089
84	II. Neoplasms	1187	0.489957	0.548626
96	II. Neoplasms	1187	0.488895	0.547338
120	II. Neoplasms	1187	0.488634	0.547339
0	II. Neoplasms	1188	0.610844
1	II. Neoplasms	1188	0.608208
2	II. Neoplasms	1188	0.607976
4	II. Neoplasms	1188	0.608939
6	II. Neoplasms	1188	0.608918
8	II. Neoplasms	1188	0.607978
10	II. Neoplasms	1188	0.606642
12	II. Neoplasms	1188	0.604981
18	II. Neoplasms	1188	0.602494
24	II. Neoplasms	1188	0.59905
32	II. Neoplasms	1188	0.595544
48	II. Neoplasms	1188	0.592851
56	II. Neoplasms	1188	0.591042
60	II. Neoplasms	1188	0.589391
72	II. Neoplasms	1188	0.587777
84	II. Neoplasms	1188	0.585932
96	II. Neoplasms	1188	0.584174
120	II. Neoplasms	1188	0.582851
0	II. Neoplasms	1191	0.745688
1	II. Neoplasms	1191	0.744792
2	II. Neoplasms	1191	0.745971
4	II. Neoplasms	1191	0.739691
6	II. Neoplasms	1191	0.72916
8	II. Neoplasms	1191	0.721749
10	II. Neoplasms	1191	0.704032
12	II. Neoplasms	1191	0.688822
18	II. Neoplasms	1191	0.677004
24	II. Neoplasms	1191	0.667639
32	II. Neoplasms	1191	0.658955
48	II. Neoplasms	1191	0.651071
56	II. Neoplasms	1191	0.642038
60	II. Neoplasms	1191	0.634393
72	II. Neoplasms	1191	0.626799
84	II. Neoplasms	1191	0.623896
96	II. Neoplasms	1191	0.621295
120	II. Neoplasms	1191	0.61967
0	II. Neoplasms	1192	0.801394
1	II. Neoplasms	1192	0.804736
2	II. Neoplasms	1192	0.798666
4	II. Neoplasms	1192	0.795192
6	II. Neoplasms	1192	0.782288
8	II. Neoplasms	1192	0.7658
10	II. Neoplasms	1192	0.751102
12	II. Neoplasms	1192	0.733865
18	II. Neoplasms	1192	0.719342
24	II. Neoplasms	1192	0.707012
32	II. Neoplasms	1192	0.696188
48	II. Neoplasms	1192	0.686939
56	II. Neoplasms	1192	0.679752
60	II. Neoplasms	1192	0.673377
72	II. Neoplasms	1192	0.668129
84	II. Neoplasms	1192	0.664356
96	II. Neoplasms	1192	0.661749
120	II. Neoplasms	1192	0.659103
0	II. Neoplasms	1194	0.745298
1	II. Neoplasms	1194	0.737762
2	II. Neoplasms	1194	0.738199
4	II. Neoplasms	1194	0.727576
6	II. Neoplasms	1194	0.714321
8	II. Neoplasms	1194	0.69995
10	II. Neoplasms	1194	0.685501
12	II. Neoplasms	1194	0.670129
18	II. Neoplasms	1194	0.654053
24	II. Neoplasms	1194	0.639745
32	II. Neoplasms	1194	0.626431
48	II. Neoplasms	1194	0.617736
56	II. Neoplasms	1194	0.610717
60	II. Neoplasms	1194	0.604838
72	II. Neoplasms	1194	0.599914
84	II. Neoplasms	1194	0.597197
96	II. Neoplasms	1194	0.594718
120	II. Neoplasms	1194	0.591961
0	II. Neoplasms	1198		0.684844
1	II. Neoplasms	1198		0.684365
2	II. Neoplasms	1198		0.683246
4	II. Neoplasms	1198		0.680665
6	II. Neoplasms	1198		0.679641
8	II. Neoplasms	1198		0.677173
10	II. Neoplasms	1198		0.674502
12	II. Neoplasms	1198		0.671812
18	II. Neoplasms	1198		0.662525
24	II. Neoplasms	1198		0.654992
32	II. Neoplasms	1198		0.646861
48	II. Neoplasms	1198		0.639535
56	II. Neoplasms	1198		0.633924
60	II. Neoplasms	1198		0.629412
72	II. Neoplasms	1198		0.626989
84	II. Neoplasms	1198		0.624884
96	II. Neoplasms	1198		0.623007
120	II. Neoplasms	1198		0.621768
0	II. Neoplasms	1199		0.627599
1	II. Neoplasms	1199		0.627521
2	II. Neoplasms	1199		0.628395
4	II. Neoplasms	1199		0.622409
6	II. Neoplasms	1199		0.615608
8	II. Neoplasms	1199		0.605038
10	II. Neoplasms	1199		0.599039
12	II. Neoplasms	1199		0.590608
18	II. Neoplasms	1199		0.582935
24	II. Neoplasms	1199		0.578614
32	II. Neoplasms	1199		0.57272
48	II. Neoplasms	1199		0.56675
56	II. Neoplasms	1199		0.56161
60	II. Neoplasms	1199		0.55782
72	II. Neoplasms	1199		0.556618
84	II. Neoplasms	1199		0.552165
96	II. Neoplasms	1199		0.548978
120	II. Neoplasms	1199		0.545601
0	II. Neoplasms	1201	0.784873	0.789774
1	II. Neoplasms	1201	0.782402	0.78723
2	II. Neoplasms	1201	0.778508	0.783124
4	II. Neoplasms	1201	0.767197	0.771247
6	II. Neoplasms	1201	0.749187	0.760763
8	II. Neoplasms	1201	0.734095	0.751642
10	II. Neoplasms	1201	0.722151	0.741934
12	II. Neoplasms	1201	0.711571	0.723668
18	II. Neoplasms	1201	0.6993	0.707324
24	II. Neoplasms	1201	0.684789	0.692686
32	II. Neoplasms	1201	0.671814	0.682284
48	II. Neoplasms	1201	0.656902	0.674316
56	II. Neoplasms	1201	0.644969	0.666572
60	II. Neoplasms	1201	0.63657	0.658955
72	II. Neoplasms	1201	0.633178	0.653656
84	II. Neoplasms	1201	0.628602	0.649732
96	II. Neoplasms	1201	0.625633	0.646391
120	II. Neoplasms	1201	0.622873	0.643936
0	II. Neoplasms	1204	0.741347	0.697195
1	II. Neoplasms	1204	0.745511	0.701446
2	II. Neoplasms	1204	0.747364	0.698879
4	II. Neoplasms	1204	0.728842	0.695095
6	II. Neoplasms	1204	0.715634	0.687795
8	II. Neoplasms	1204	0.717061	0.681309
10	II. Neoplasms	1204	0.717489	0.672527
12	II. Neoplasms	1204	0.708316	0.663508
18	II. Neoplasms	1204	0.699728	0.655532
24	II. Neoplasms	1204	0.691118	0.648714
32	II. Neoplasms	1204	0.687738	0.643361
48	II. Neoplasms	1204	0.681392	0.636674
56	II. Neoplasms	1204	0.676709	0.630291
60	II. Neoplasms	1204	0.673549	0.625752
72	II. Neoplasms	1204	0.668468	0.622335
84	II. Neoplasms	1204	0.664224	0.619033
96	II. Neoplasms	1204	0.659573	0.616852
120	II. Neoplasms	1204	0.65839	0.614894
0	II. Neoplasms	1206
1	II. Neoplasms	1206
2	II. Neoplasms	1206
4	II. Neoplasms	1206
6	II. Neoplasms	1206
8	II. Neoplasms	1206
10	II. Neoplasms	1206
12	II. Neoplasms	1206
18	II. Neoplasms	1206
24	II. Neoplasms	1206
32	II. Neoplasms	1206
48	II. Neoplasms	1206
56	II. Neoplasms	1206
60	II. Neoplasms	1206
72	II. Neoplasms	1206
84	II. Neoplasms	1206
96	II. Neoplasms	1206
120	II. Neoplasms	1206
0	II. Neoplasms	1208	0.911712	0.80887
1	II. Neoplasms	1208	0.907695	0.791072
2	II. Neoplasms	1208	0.900412	0.776961
4	II. Neoplasms	1208	0.890652	0.754058
6	II. Neoplasms	1208	0.872577	0.725932
8	II. Neoplasms	1208	0.860237	0.701933
10	II. Neoplasms	1208	0.845497	0.680751
12	II. Neoplasms	1208	0.827693	0.663873
18	II. Neoplasms	1208	0.814791	0.650621
24	II. Neoplasms	1208	0.802513	0.642539
32	II. Neoplasms	1208	0.790769	0.631669
48	II. Neoplasms	1208	0.78019	0.631449
56	II. Neoplasms	1208	0.772549	0.628356
60	II. Neoplasms	1208	0.766149	0.623898
72	II. Neoplasms	1208	0.759266	0.614262
84	II. Neoplasms	1208	0.753902	0.605693
96	II. Neoplasms	1208	0.744296	0.60101
120	II. Neoplasms	1208	0.736165	0.596382
0	II. Neoplasms	1210	0.765935	0.783727
1	II. Neoplasms	1210	0.765718	0.784789
2	II. Neoplasms	1210	0.762052	0.792556
4	II. Neoplasms	1210	0.756283	0.777187
6	II. Neoplasms	1210	0.747349	0.765522
8	II. Neoplasms	1210	0.734652	0.761987
10	II. Neoplasms	1210	0.715262	0.737335
12	II. Neoplasms	1210	0.698119	0.715577
18	II. Neoplasms	1210	0.683518	0.694541
24	II. Neoplasms	1210	0.672401	0.678113
32	II. Neoplasms	1210	0.662952	0.663499
48	II. Neoplasms	1210	0.655148	0.653347
56	II. Neoplasms	1210	0.644652	0.649257
60	II. Neoplasms	1210	0.636441	0.645704
72	II. Neoplasms	1210	0.630404	0.641054
84	II. Neoplasms	1210	0.624392	0.639239
96	II. Neoplasms	1210	0.620408	0.636808
120	II. Neoplasms	1210	0.617268	0.635979
0	II. Neoplasms	1215
1	II. Neoplasms	1215
2	II. Neoplasms	1215
4	II. Neoplasms	1215
6	II. Neoplasms	1215
8	II. Neoplasms	1215
10	II. Neoplasms	1215
12	II. Neoplasms	1215
18	II. Neoplasms	1215
24	II. Neoplasms	1215
32	II. Neoplasms	1215
48	II. Neoplasms	1215
56	II. Neoplasms	1215
60	II. Neoplasms	1215
72	II. Neoplasms	1215
84	II. Neoplasms	1215
96	II. Neoplasms	1215
120	II. Neoplasms	1215
0	II. Neoplasms	1217	0.634564
1	II. Neoplasms	1217	0.634822
2	II. Neoplasms	1217	0.62859
4	II. Neoplasms	1217	0.611108
6	II. Neoplasms	1217	0.589933
8	II. Neoplasms	1217	0.579599
10	II. Neoplasms	1217	0.57785
12	II. Neoplasms	1217	0.575011
18	II. Neoplasms	1217	0.567181
24	II. Neoplasms	1217	0.558836
32	II. Neoplasms	1217	0.551372
48	II. Neoplasms	1217	0.546395
56	II. Neoplasms	1217	0.543159
60	II. Neoplasms	1217	0.539932
72	II. Neoplasms	1217	0.536725
84	II. Neoplasms	1217	0.532716
96	II. Neoplasms	1217	0.534855
120	II. Neoplasms	1217	0.535653
0	II. Neoplasms	1218	0.592022	0.68777
1	II. Neoplasms	1218	0.589315	0.678599
2	II. Neoplasms	1218	0.582681	0.670562
4	II. Neoplasms	1218	0.5775	0.660892
6	II. Neoplasms	1218	0.573814	0.647929
8	II. Neoplasms	1218	0.560825	0.631056
10	II. Neoplasms	1218	0.545109	0.624098
12	II. Neoplasms	1218	0.531484	0.609857
18	II. Neoplasms	1218	0.520391	0.596781
24	II. Neoplasms	1218	0.508616	0.591904
32	II. Neoplasms	1218	0.503685	0.588195
48	II. Neoplasms	1218	0.495982	0.576634
56	II. Neoplasms	1218	0.488571	0.567058
60	II. Neoplasms	1218	0.483642	0.562582
72	II. Neoplasms	1218	0.477595	0.555203
84	II. Neoplasms	1218	0.475492	0.550031
96	II. Neoplasms	1218	0.475641	0.54462
120	II. Neoplasms	1218	0.476541	0.543629
0	II. Neoplasms	1219	0.64796	0.639814
1	II. Neoplasms	1219	0.655063	0.627959
2	II. Neoplasms	1219	0.649474	0.622805
4	II. Neoplasms	1219	0.648288	0.612035
6	II. Neoplasms	1219	0.648511	0.600231
8	II. Neoplasms	1219	0.647682	0.591121
10	II. Neoplasms	1219	0.644537	0.582667
12	II. Neoplasms	1219	0.638185	0.5746
18	II. Neoplasms	1219	0.633881	0.568623
24	II. Neoplasms	1219	0.630358	0.562292
32	II. Neoplasms	1219	0.624284	0.554892
48	II. Neoplasms	1219	0.610108	0.547932
56	II. Neoplasms	1219	0.596672	0.543464
60	II. Neoplasms	1219	0.585424	0.539571
72	II. Neoplasms	1219	0.579385	0.535655
84	II. Neoplasms	1219	0.579357	0.532347
96	II. Neoplasms	1219	0.577549	0.528726
120	II. Neoplasms	1219	0.575892	0.52815
0	II. Neoplasms	1220	0.725731	0.833434
1	II. Neoplasms	1220	0.720099	0.833961
2	II. Neoplasms	1220	0.717752	0.831754
4	II. Neoplasms	1220	0.708711	0.812455
6	II. Neoplasms	1220	0.699689	0.795136
8	II. Neoplasms	1220	0.687673	0.77992
10	II. Neoplasms	1220	0.667385	0.764991
12	II. Neoplasms	1220	0.650111	0.752506
18	II. Neoplasms	1220	0.63292	0.73988
24	II. Neoplasms	1220	0.621845	0.729478
32	II. Neoplasms	1220	0.610934	0.721145
48	II. Neoplasms	1220	0.603818	0.713858
56	II. Neoplasms	1220	0.59914	0.70564
60	II. Neoplasms	1220	0.594496	0.697753
72	II. Neoplasms	1220	0.592269	0.692527
84	II. Neoplasms	1220	0.591242	0.68631
96	II. Neoplasms	1220	0.590478	0.680261
120	II. Neoplasms	1220	0.587629	0.677063
0	II. Neoplasms	1221
1	II. Neoplasms	1221
2	II. Neoplasms	1221
4	II. Neoplasms	1221
6	II. Neoplasms	1221
8	II. Neoplasms	1221
10	II. Neoplasms	1221
12	II. Neoplasms	1221
18	II. Neoplasms	1221
24	II. Neoplasms	1221
32	II. Neoplasms	1221
48	II. Neoplasms	1221
56	II. Neoplasms	1221
60	II. Neoplasms	1221
72	II. Neoplasms	1221
84	II. Neoplasms	1221
96	II. Neoplasms	1221
120	II. Neoplasms	1221
0	II. Neoplasms	1222	0.604905	0.718872
1	II. Neoplasms	1222	0.595483	0.720956
2	II. Neoplasms	1222	0.595618	0.699641
4	II. Neoplasms	1222	0.599437	0.678556
6	II. Neoplasms	1222	0.595115	0.659474
8	II. Neoplasms	1222	0.592474	0.643805
10	II. Neoplasms	1222	0.583131	0.630048
12	II. Neoplasms	1222	0.574382	0.620134
18	II. Neoplasms	1222	0.571493	0.612202
24	II. Neoplasms	1222	0.568363	0.603098
32	II. Neoplasms	1222	0.562983	0.601206
48	II. Neoplasms	1222	0.563001	0.594761
56	II. Neoplasms	1222	0.560946	0.589849
60	II. Neoplasms	1222	0.560428	0.58717
72	II. Neoplasms	1222	0.559979	0.582921
84	II. Neoplasms	1222	0.559456	0.574748
96	II. Neoplasms	1222	0.556257	0.570178
120	II. Neoplasms	1222	0.554404	0.569121
0	II. Neoplasms	1225	0.862322	0.814786
1	II. Neoplasms	1225	0.858059	0.804023
2	II. Neoplasms	1225	0.853559	0.797349
4	II. Neoplasms	1225	0.84277	0.783493
6	II. Neoplasms	1225	0.822927	0.757931
8	II. Neoplasms	1225	0.804288	0.736048
10	II. Neoplasms	1225	0.788779	0.718486
12	II. Neoplasms	1225	0.773255	0.702912
18	II. Neoplasms	1225	0.755811	0.68054
24	II. Neoplasms	1225	0.743874	0.664549
32	II. Neoplasms	1225	0.731393	0.653836
48	II. Neoplasms	1225	0.718439	0.643394
56	II. Neoplasms	1225	0.707166	0.638112
60	II. Neoplasms	1225	0.697441	0.633237
72	II. Neoplasms	1225	0.691525	0.630546
84	II. Neoplasms	1225	0.682348	0.626479
96	II. Neoplasms	1225	0.680821	0.62296
120	II. Neoplasms	1225	0.678246	0.619632
0	II. Neoplasms	1226	0.599428	0.661073
1	II. Neoplasms	1226	0.599915	0.643125
2	II. Neoplasms	1226	0.604069	0.631877
4	II. Neoplasms	1226	0.600173	0.624774
6	II. Neoplasms	1226	0.600111	0.617979
8	II. Neoplasms	1226	0.595309	0.610494
10	II. Neoplasms	1226	0.58964	0.601824
12	II. Neoplasms	1226	0.583864	0.595511
18	II. Neoplasms	1226	0.578967	0.592901
24	II. Neoplasms	1226	0.574799	0.590692
32	II. Neoplasms	1226	0.569037	0.587199
48	II. Neoplasms	1226	0.56554	0.579057
56	II. Neoplasms	1226	0.558988	0.570832
60	II. Neoplasms	1226	0.552938	0.562727
72	II. Neoplasms	1226	0.545086	0.560013
84	II. Neoplasms	1226	0.539418	0.558768
96	II. Neoplasms	1226	0.534543	0.557996
120	II. Neoplasms	1226	0.531069	0.557811
0	II. Neoplasms	1227	0.805314	0.745098
1	II. Neoplasms	1227	0.805839	0.747341
2	II. Neoplasms	1227	0.78786	0.750658
4	II. Neoplasms	1227	0.772269	0.74645
6	II. Neoplasms	1227	0.757877	0.732133
8	II. Neoplasms	1227	0.746295	0.720196
10	II. Neoplasms	1227	0.730984	0.711084
12	II. Neoplasms	1227	0.710577	0.70176
18	II. Neoplasms	1227	0.691897	0.694341
24	II. Neoplasms	1227	0.674857	0.685168
32	II. Neoplasms	1227	0.660183	0.675269
48	II. Neoplasms	1227	0.652089	0.668497
56	II. Neoplasms	1227	0.644601	0.665606
60	II. Neoplasms	1227	0.639946	0.660468
72	II. Neoplasms	1227	0.6337	0.654686
84	II. Neoplasms	1227	0.627691	0.649767
96	II. Neoplasms	1227	0.621432	0.644586
120	II. Neoplasms	1227	0.617426	0.642472
0	II. Neoplasms	1234	0.80621	0.677023
1	II. Neoplasms	1234	0.806262	0.670248
2	II. Neoplasms	1234	0.804903	0.675815
4	II. Neoplasms	1234	0.808888	0.661924
6	II. Neoplasms	1234	0.808455	0.65423
8	II. Neoplasms	1234	0.80058	0.649075
10	II. Neoplasms	1234	0.791482	0.636952
12	II. Neoplasms	1234	0.786008	0.625482
18	II. Neoplasms	1234	0.777603	0.61771
24	II. Neoplasms	1234	0.763514	0.613371
32	II. Neoplasms	1234	0.749446	0.61054
48	II. Neoplasms	1234	0.749738	0.607108
56	II. Neoplasms	1234	0.746242	0.610351
60	II. Neoplasms	1234	0.742408	0.611472
72	II. Neoplasms	1234	0.731854	0.60779
84	II. Neoplasms	1234	0.725701	0.602433
96	II. Neoplasms	1234	0.722248	0.59728
120	II. Neoplasms	1234	0.7166	0.59482
0	II. Neoplasms	1236	0.666574	0.648084
1	II. Neoplasms	1236	0.666876	0.647314
2	II. Neoplasms	1236	0.661392	0.642779
4	II. Neoplasms	1236	0.65569	0.639136
6	II. Neoplasms	1236	0.657323	0.642414
8	II. Neoplasms	1236	0.653154	0.647027
10	II. Neoplasms	1236	0.6477	0.64481
12	II. Neoplasms	1236	0.642226	0.643184
18	II. Neoplasms	1236	0.636103	0.641865
24	II. Neoplasms	1236	0.629096	0.639434
32	II. Neoplasms	1236	0.624619	0.634361
48	II. Neoplasms	1236	0.619466	0.63187
56	II. Neoplasms	1236	0.613184	0.629258
60	II. Neoplasms	1236	0.611049	0.628169
72	II. Neoplasms	1236	0.607076	0.624248
84	II. Neoplasms	1236	0.603817	0.621642
96	II. Neoplasms	1236	0.600427	0.619632
120	II. Neoplasms	1236	0.598841	0.618282
0	II. Neoplasms	1237	0.601752	0.614659
1	II. Neoplasms	1237	0.6011	0.613922
2	II. Neoplasms	1237	0.600671	0.614709
4	II. Neoplasms	1237	0.597733	0.617482
6	II. Neoplasms	1237	0.59858	0.618808
8	II. Neoplasms	1237	0.599361	0.615051
10	II. Neoplasms	1237	0.598919	0.609428
12	II. Neoplasms	1237	0.59794	0.605186
18	II. Neoplasms	1237	0.594857	0.601972
24	II. Neoplasms	1237	0.591573	0.598246
32	II. Neoplasms	1237	0.590292	0.598782
48	II. Neoplasms	1237	0.589764	0.600365
56	II. Neoplasms	1237	0.588544	0.599122
60	II. Neoplasms	1237	0.586697	0.598138
72	II. Neoplasms	1237	0.581518	0.597152
84	II. Neoplasms	1237	0.579978	0.597924
96	II. Neoplasms	1237	0.580297	0.596791
120	II. Neoplasms	1237	0.58146	0.594826
0	II. Neoplasms	1238	0.600606
1	II. Neoplasms	1238	0.601085
2	II. Neoplasms	1238	0.595615
4	II. Neoplasms	1238	0.591408
6	II. Neoplasms	1238	0.584787
8	II. Neoplasms	1238	0.578739
10	II. Neoplasms	1238	0.574748
12	II. Neoplasms	1238	0.570639
18	II. Neoplasms	1238	0.566901
24	II. Neoplasms	1238	0.562746
32	II. Neoplasms	1238	0.557904
48	II. Neoplasms	1238	0.554735
56	II. Neoplasms	1238	0.55203
60	II. Neoplasms	1238	0.549644
72	II. Neoplasms	1238	0.548903
84	II. Neoplasms	1238	0.544357
96	II. Neoplasms	1238	0.543447
120	II. Neoplasms	1238	0.543342
0	II. Neoplasms	1239	0.677266
1	II. Neoplasms	1239	0.680208
2	II. Neoplasms	1239	0.674701
4	II. Neoplasms	1239	0.672517
6	II. Neoplasms	1239	0.652152
8	II. Neoplasms	1239	0.636755
10	II. Neoplasms	1239	0.623362
12	II. Neoplasms	1239	0.613014
18	II. Neoplasms	1239	0.601443
24	II. Neoplasms	1239	0.591828
32	II. Neoplasms	1239	0.582788
48	II. Neoplasms	1239	0.578086
56	II. Neoplasms	1239	0.572783
60	II. Neoplasms	1239	0.567443
72	II. Neoplasms	1239	0.566177
84	II. Neoplasms	1239	0.564149
96	II. Neoplasms	1239	0.563585
120	II. Neoplasms	1239	0.560973
0	II. Neoplasms	1240	0.563559	0.797266
1	II. Neoplasms	1240	0.572833	0.761516
2	II. Neoplasms	1240	0.569541	0.747127
4	II. Neoplasms	1240	0.573123	0.746276
6	II. Neoplasms	1240	0.575244	0.734027
8	II. Neoplasms	1240	0.573789	0.710698
10	II. Neoplasms	1240	0.572179	0.702234
12	II. Neoplasms	1240	0.558217	0.689839
18	II. Neoplasms	1240	0.546124	0.676993
24	II. Neoplasms	1240	0.536593	0.667208
32	II. Neoplasms	1240	0.545536	0.654505
48	II. Neoplasms	1240	0.548645	0.642412
56	II. Neoplasms	1240	0.547705	0.627228
60	II. Neoplasms	1240	0.54767	0.614892
72	II. Neoplasms	1240	0.550631	0.61053
84	II. Neoplasms	1240	0.54778	0.606179
96	II. Neoplasms	1240	0.545528	0.601986
120	II. Neoplasms	1240	0.541117	0.598078
0	II. Neoplasms	1241	0.762998	0.742241
1	II. Neoplasms	1241	0.765108	0.73834
2	II. Neoplasms	1241	0.765899	0.730618
4	II. Neoplasms	1241	0.748657	0.719676
6	II. Neoplasms	1241	0.735569	0.707923
8	II. Neoplasms	1241	0.717949	0.701763
10	II. Neoplasms	1241	0.701023	0.689644
12	II. Neoplasms	1241	0.680779	0.680256
18	II. Neoplasms	1241	0.663197	0.672529
24	II. Neoplasms	1241	0.649783	0.664828
32	II. Neoplasms	1241	0.640774	0.656403
48	II. Neoplasms	1241	0.628298	0.646019
56	II. Neoplasms	1241	0.618711	0.638597
60	II. Neoplasms	1241	0.611954	0.633077
72	II. Neoplasms	1241	0.607985	0.632492
84	II. Neoplasms	1241	0.604111	0.629564
96	II. Neoplasms	1241	0.601554	0.626608
120	II. Neoplasms	1241	0.599139	0.624484
0	II. Neoplasms	1251	0.724183
1	II. Neoplasms	1251	0.709513
2	II. Neoplasms	1251	0.706505
4	II. Neoplasms	1251	0.706127
6	II. Neoplasms	1251	0.703589
8	II. Neoplasms	1251	0.699131
10	II. Neoplasms	1251	0.6953
12	II. Neoplasms	1251	0.690386
18	II. Neoplasms	1251	0.688282
24	II. Neoplasms	1251	0.684913
32	II. Neoplasms	1251	0.681396
48	II. Neoplasms	1251	0.674501
56	II. Neoplasms	1251	0.665412
60	II. Neoplasms	1251	0.658735
72	II. Neoplasms	1251	0.653191
84	II. Neoplasms	1251	0.650439
96	II. Neoplasms	1251	0.648635
120	II. Neoplasms	1251	0.647284
0	II. Neoplasms	1252	0.853945
[truncated: 12,689 more rows]

## Sheet: Fig2f
fpr	Dementia_llama_tpr	CVD_transformer_tpr	CVD_score2_tpr	CVD_autoprognosis_tpr	Dementia_UKBDRS_tpr	Death_Transformer_tpr	Death_Charlson_tpr	Death_Elixhauser_tpr	CVD_framingham_tpr	CVD_Delphi_tpr	CVD_Qrisk3_tpr	Dementia_Transformer_tpr	CVD_llama_tpr	CVD_prevent_tpr	Dementia_Delphi_tpr	Death_llama_tpr	Death_Delpi_tpr
0	0	0	0	0	0	0	0	0	0	0	0	0	0	0	0	0	0
0.00195695	0.005296	0.0117138	0.00827879	0.0100924	0.0213904	0.0279827	0.0236614	0.0219464	0.00920598	0.00837989	0.0118995	0.0173325	0.00888104	0.00979519	0.0473369	0.00962387	0.0418629
0.00391389	0.0116042	0.0204948	0.013982	0.018371	0.0314171	0.0540793	0.0428463	0.0393941	0.0180284	0.0180094	0.0228805	0.0323051	0.0127963	0.015359	0.0743123	0.0162093	0.0704929
0.00587084	0.0151835	0.0280203	0.0209429	0.0259015	0.0431761	0.0751876	0.0593406	0.0528607	0.0268508	0.0268538	0.0314126	0.0501859	0.0172848	0.0231523	0.0922252	0.0227947	0.0985967
0.00782779	0.0187628	0.0364902	0.0260469	0.0335196	0.0568182	0.0959097	0.0738081	0.067753	0.0329881	0.0337735	0.040687	0.0629433	0.0217355	0.0272735	0.104278	0.0298423	0.124015
0.00978474	0.0223172	0.0439002	0.0330754	0.0417832	0.0721925	0.113129	0.0846045	0.0815077	0.0433448	0.0383443	0.0490673	0.0716424	0.0250471	0.0363106	0.126337	0.036653	0.14389
0.0117417	0.0292171	0.0520569	0.0385801	0.0479939	0.0799218	0.131394	0.0954009	0.0921381	0.0510165	0.0461347	0.0569579	0.0866	0.0287384	0.046342	0.141993	0.0453103	0.164427
0.0136986	0.0350693	0.0594321	0.0458295	0.0543423	0.0916992	0.147498	0.106197	0.103248	0.0575374	0.0512951	0.0626128	0.0997002	0.0324296	0.0513211	0.157248	0.0542888	0.182246
0.0156556	0.0409216	0.0655799	0.0550246	0.059421	0.102941	0.16024	0.115655	0.114254	0.0652091	0.056797	0.0709006	0.111259	0.0360994	0.0559785	0.169071	0.0624273	0.20149
0.0176125	0.0467738	0.0733467	0.0597358	0.0662773	0.113636	0.174897	0.124941	0.124735	0.0705792	0.0627222	0.0771569	0.119772	0.0395385	0.0609307	0.179144	0.0752583	0.21569
0.0195695	0.054896	0.0788526	0.065146	0.0706085	0.127005	0.185198	0.134227	0.134211	0.0756919	0.0670261	0.0852426	0.129153	0.0429776	0.0652602	0.18516	0.0814482	0.231773
0.0215264	0.0638386	0.0868461	0.070558	0.0744033	0.136364	0.19603	0.143513	0.142659	0.0809359	0.0728796	0.0911135	0.137952	0.0464646	0.0711562	0.196524	0.0878608	0.24547
0.0234834	0.0705365	0.091794	0.0779823	0.079228	0.143048	0.207992	0.152798	0.150948	0.0855389	0.0782305	0.0999752	0.14484	0.0504786	0.0753367	0.200535	0.0942244	0.255556
0.0254403	0.0734279	0.0978354	0.0852192	0.0855764	0.153075	0.216857	0.162084	0.159066	0.0920598	0.0855764	0.105196	0.149871	0.0548494	0.082522	0.207219	0.100961	0.263509
0.0273973	0.0763193	0.101219	0.0910594	0.0904012	0.16377	0.226001	0.169834	0.167184	0.0958957	0.0924327	0.11315	0.157838	0.0592201	0.086507	0.215241	0.105117	0.276093
0.0293542	0.0792107	0.106526	0.096974	0.0969338	0.170455	0.236404	0.177172	0.17516	0.0997315	0.0979676	0.120257	0.164439	0.0647133	0.0923123	0.221257	0.109274	0.288844
0.0313112	0.0821022	0.11363	0.102876	0.101828	0.18115	0.247794	0.18451	0.183048	0.105869	0.101574	0.124293	0.170737	0.0682256	0.100594	0.227273	0.11343	0.298418
0.0332681	0.0849936	0.116811	0.109586	0.10513	0.192513	0.255796	0.191848	0.190936	0.111623	0.106054	0.12859	0.176471	0.0717379	0.107168	0.235294	0.117587	0.305473
0.035225	0.0881313	0.120408	0.114369	0.109954	0.204208	0.263914	0.199186	0.198323	0.116226	0.111326	0.132525	0.181391	0.0752502	0.112676	0.245452	0.121743	0.314618
0.037182	0.0937672	0.125063	0.118503	0.112494	0.213192	0.270829	0.206524	0.204947	0.120829	0.115977	0.137147	0.190198	0.0787625	0.119123	0.255152	0.125899	0.325296
0.0391389	0.0965686	0.128991	0.124794	0.117826	0.21992	0.278516	0.213863	0.211571	0.125048	0.121008	0.143249	0.199644	0.0818715	0.123739	0.260695	0.130056	0.33421
0.0410959	0.0990653	0.133316	0.129406	0.123159	0.224599	0.28676	0.221201	0.218195	0.130357	0.126206	0.148343	0.20606	0.0856483	0.130253	0.264037	0.135545	0.342046
0.0430528	0.101562	0.136836	0.135978	0.129253	0.228968	0.29394	0.228539	0.225199	0.136172	0.129928	0.153459	0.212257	0.0897164	0.135484	0.273396	0.142064	0.349529
0.0450098	0.104059	0.141084	0.143045	0.133316	0.237299	0.301664	0.235877	0.232463	0.142693	0.135094	0.159392	0.218927	0.0941769	0.140991	0.278743	0.14741	0.356765
0.0469667	0.106555	0.146601	0.148444	0.138395	0.245321	0.308476	0.243215	0.239728	0.150026	0.142363	0.163486	0.224161	0.0981744	0.145166	0.285428	0.151207	0.364058
0.0489237	0.109052	0.151377	0.15357	0.142966	0.25496	0.315844	0.248924	0.246055	0.156868	0.146843	0.166714	0.229947	0.102172	0.149302	0.293449	0.155005	0.369852
0.0508806	0.111549	0.155719	0.156636	0.148299	0.264706	0.322281	0.254266	0.250937	0.162639	0.150584	0.171393	0.236946	0.105709	0.153277	0.302531	0.158803	0.375465
0.0528376	0.114045	0.163263	0.159831	0.152869	0.271123	0.32826	0.259609	0.25582	0.168009	0.156425	0.175319	0.243383	0.109185	0.159591	0.308155	0.1626	0.383075
0.0547945	0.116542	0.166769	0.165058	0.158202	0.28074	0.337292	0.264951	0.260702	0.174147	0.161757	0.178371	0.25004	0.112661	0.166107	0.314171	0.166398	0.388159
0.0567515	0.119039	0.172811	0.170642	0.162519	0.286765	0.34225	0.270293	0.265585	0.177215	0.166074	0.183903	0.256684	0.116136	0.170188	0.320187	0.171514	0.397846
0.0587084	0.121535	0.177755	0.176739	0.16709	0.291444	0.348236	0.275635	0.270468	0.181051	0.169883	0.190268	0.260695	0.119654	0.17423	0.324198	0.177286	0.403541
0.0606654	0.124032	0.181532	0.181406	0.171407	0.301471	0.353625	0.280978	0.27535	0.185332	0.173554	0.194186	0.264702	0.123178	0.1785	0.329545	0.183287	0.409042
0.0626223	0.126528	0.185815	0.186073	0.175978	0.309527	0.359476	0.28632	0.279229	0.187572	0.178009	0.200622	0.269068	0.126702	0.182714	0.334893	0.187648	0.416792
0.0645793	0.129025	0.189944	0.189498	0.179533	0.312166	0.366231	0.291662	0.282446	0.191408	0.181564	0.205443	0.273584	0.130226	0.187078	0.340241	0.192008	0.420936
0.0665362	0.132302	0.196039	0.193814	0.184104	0.319752	0.370513	0.297004	0.285664	0.194476	0.185373	0.208664	0.278743	0.133796	0.18982	0.346925	0.197407	0.425404
0.0684932	0.136925	0.200863	0.196425	0.188421	0.32754	0.376995	0.302347	0.288882	0.198696	0.190198	0.211735	0.286765	0.13875	0.194217	0.354045	0.201301	0.430312
0.0704501	0.141548	0.207765	0.198345	0.191976	0.33623	0.381735	0.307689	0.2921	0.202886	0.193753	0.216052	0.291465	0.143704	0.199543	0.360294	0.207113	0.436383
0.072407	0.146171	0.214315	0.202324	0.196771	0.340389	0.384774	0.313031	0.295318	0.207505	0.197816	0.221118	0.298655	0.148658	0.201543	0.364305	0.212529	0.44155
0.074364	0.150794	0.219573	0.206567	0.200863	0.344381	0.389787	0.318373	0.298536	0.212121	0.201858	0.225441	0.304065	0.153063	0.207696	0.372326	0.217108	0.446544
0.0763209	0.155417	0.223464	0.210991	0.205244	0.34893	0.394297	0.323716	0.301753	0.217108	0.20645	0.228492	0.306972	0.156808	0.213273	0.377674	0.222566	0.45211
0.0782779	0.16004	0.227391	0.214689	0.207974	0.356307	0.397847	0.329058	0.304971	0.220944	0.210259	0.233742	0.30914	0.160162	0.21797	0.383021	0.228059	0.457266
0.0802348	0.164663	0.232061	0.218803	0.212798	0.362968	0.40396	0.3344	0.310031	0.223245	0.214068	0.238708	0.317734	0.163208	0.222775	0.387032	0.23214	0.463294
0.0821918	0.169286	0.236414	0.224033	0.216861	0.368316	0.407574	0.339742	0.315636	0.22593	0.219909	0.240429	0.324866	0.166254	0.226931	0.391711	0.236209	0.4676
0.0841487	0.173909	0.240223	0.229258	0.221686	0.372995	0.413007	0.34503	0.32124	0.23006	0.224225	0.24417	0.330373	0.1693	0.230313	0.397727	0.241456	0.473628
0.0861057	0.178532	0.244175	0.23356	0.224225	0.376226	0.415976	0.348885	0.326844	0.233052	0.228288	0.248896	0.335561	0.172338	0.235975	0.402406	0.24608	0.477933
0.0880626	0.183155	0.248498	0.237207	0.230045	0.384358	0.419376	0.35274	0.332448	0.235136	0.23159	0.253468	0.342471	0.175312	0.240131	0.403743	0.250705	0.482239
0.0900196	0.187778	0.253428	0.24013	0.234383	0.390795	0.423028	0.356595	0.338052	0.239356	0.235145	0.258097	0.346827	0.178285	0.243571	0.411096	0.255329	0.485684
0.0919765	0.192401	0.256072	0.243715	0.237684	0.395722	0.425797	0.36045	0.343682	0.243959	0.239716	0.262737	0.351991	0.181259	0.246337	0.414439	0.259788	0.490205
0.0939335	0.197024	0.259185	0.24714	0.241747	0.398396	0.431026	0.364305	0.349327	0.247671	0.242255	0.267488	0.35559	0.184232	0.250284	0.418449	0.262365	0.495974
0.0958904	0.201647	0.262743	0.250091	0.245048	0.404844	0.433584	0.36816	0.354971	0.252397	0.246318	0.271622	0.356952	0.187206	0.255007	0.425802	0.264942	0.499677
0.0978474	0.20627	0.267845	0.253116	0.248095	0.411765	0.436843	0.372015	0.360616	0.257384	0.248857	0.275879	0.363636	0.190179	0.258506	0.431818	0.267519	0.503793
0.0998043	0.210893	0.271413	0.257317	0.250127	0.416444	0.441491	0.37587	0.366261	0.263521	0.251651	0.278561	0.367647	0.193153	0.262207	0.43984	0.270096	0.508533
0.101761	0.215516	0.274595	0.261139	0.253428	0.421587	0.447758	0.379725	0.371906	0.269391	0.25419	0.282202	0.372995	0.196126	0.266135	0.443182	0.272673	0.513025
0.103718	0.220139	0.279659	0.264973	0.256733	0.430843	0.45296	0.38358	0.37755	0.271193	0.258761	0.287602	0.376245	0.1991	0.269081	0.446483	0.27525	0.516952
0.105675	0.224762	0.282871	0.269964	0.260538	0.438631	0.458127	0.387435	0.383195	0.27733	0.262062	0.293185	0.379011	0.202074	0.272092	0.453209	0.277826	0.521421
0.107632	0.229385	0.286523	0.273743	0.264855	0.445473	0.463237	0.39129	0.388185	0.279632	0.267141	0.298999	0.386364	0.205047	0.275031	0.457219	0.280403	0.526478
0.109589	0.234008	0.288471	0.277455	0.267141	0.447193	0.467047	0.395145	0.391726	0.282352	0.270696	0.303134	0.391043	0.207893	0.278718	0.465241	0.28298	0.531755
0.111546	0.238631	0.291401	0.281977	0.271204	0.449866	0.470471	0.399	0.395267	0.285769	0.273743	0.306924	0.394385	0.210114	0.281983	0.470588	0.286674	0.536491
0.113503	0.243531	0.296597	0.285234	0.273745	0.455882	0.473741	0.402855	0.398807	0.288526	0.277806	0.312622	0.400134	0.212336	0.286712	0.475936	0.290216	0.540222
0.11546	0.248676	0.300943	0.287734	0.276536	0.461898	0.478282	0.40671	0.402348	0.290372	0.281615	0.31601	0.406417	0.214557	0.290874	0.479278	0.293729	0.54362
0.117417	0.253821	0.30522	0.290757	0.279839	0.466578	0.4815	0.410565	0.405889	0.293441	0.284916	0.319667	0.41377	0.216779	0.294388	0.483289	0.297242	0.548149
0.119374	0.258967	0.307419	0.295253	0.282123	0.47191	0.484822	0.41442	0.40943	0.29766	0.288725	0.324362	0.420226	0.219001	0.298091	0.489305	0.300754	0.5507
0.121331	0.264112	0.311833	0.298247	0.283675	0.474599	0.487406	0.418275	0.412971	0.299194	0.294058	0.328983	0.423797	0.221222	0.299464	0.492647	0.304267	0.553505
0.123288	0.268085	0.315389	0.301456	0.28517	0.480782	0.491108	0.42213	0.416082	0.300027	0.296089	0.332121	0.429983	0.223444	0.30474	0.495989	0.308738	0.558235
0.125245	0.271244	0.32001	0.304228	0.287202	0.485294	0.495802	0.425985	0.418893	0.301112	0.301469	0.336549	0.435829	0.225665	0.309588	0.5	0.313103	0.561665
0.127202	0.274403	0.323377	0.308682	0.289487	0.493984	0.499533	0.42984	0.421705	0.304948	0.307009	0.340305	0.43899	0.227887	0.31278	0.502674	0.316984	0.565339
0.129159	0.277562	0.326772	0.31206	0.292594	0.498556	0.502578	0.433695	0.424516	0.31	0.311326	0.343981	0.443182	0.230108	0.315969	0.50869	0.320866	0.568784
0.131115	0.280722	0.33125	0.315208	0.295756	0.500668	0.50549	0.43755	0.427327	0.315689	0.314881	0.346678	0.448401	0.23233	0.318174	0.512032	0.324747	0.57395
0.133072	0.283881	0.335449	0.31746	0.297359	0.503212	0.509049	0.441405	0.430139	0.318539	0.319367	0.34993	0.453733	0.234551	0.32107	0.516043	0.328628	0.57718
0.135029	0.28704	0.338716	0.32111	0.30066	0.510751	0.512032	0.44526	0.43295	0.323007	0.323007	0.354223	0.460561	0.236773	0.324196	0.520722	0.332509	0.579432
0.136986	0.290199	0.341544	0.324894	0.305025	0.516711	0.515552	0.449115	0.435762	0.327196	0.326816	0.359423	0.463904	0.238994	0.327159	0.524733	0.33639	0.581806
0.138943	0.293358	0.345467	0.328579	0.308024	0.522881	0.518837	0.45297	0.438573	0.330648	0.330117	0.362935	0.465909	0.241216	0.33052	0.53008	0.34069	0.585005
0.1409	0.296517	0.348502	0.332006	0.31084	0.528065	0.521718	0.456825	0.441385	0.334868	0.333418	0.367496	0.471208	0.244532	0.335079	0.535428	0.345641	0.587767
0.142857	0.299676	0.351439	0.335616	0.315448	0.531691	0.524865	0.46068	0.444196	0.338703	0.336211	0.371287	0.476604	0.248088	0.338415	0.53877	0.350592	0.591604
0.144814	0.302835	0.354495	0.339447	0.320271	0.537883	0.527879	0.464535	0.447008	0.342686	0.341036	0.374862	0.48262	0.25162	0.341393	0.543449	0.354902	0.593111
0.146771	0.305994	0.357542	0.342953	0.323768	0.540107	0.530248	0.46839	0.449819	0.345992	0.344337	0.377493	0.487248	0.255124	0.344679	0.546123	0.359072	0.595093
0.148728	0.309153	0.360335	0.346217	0.325898	0.542112	0.534123	0.472245	0.452631	0.348677	0.348654	0.381031	0.489305	0.258628	0.348265	0.548797	0.363242	0.597417
0.150685	0.312312	0.364398	0.349499	0.328593	0.544786	0.538903	0.474924	0.455442	0.350595	0.354241	0.383762	0.492865	0.261903	0.352192	0.552139	0.367411	0.599354
0.152642	0.315472	0.36643	0.353753	0.331002	0.550802	0.541658	0.477575	0.458254	0.35443	0.358558	0.387755	0.495989	0.264562	0.355298	0.554144	0.371581	0.602233
0.154599	0.318713	0.37023	0.357576	0.334276	0.554293	0.543347	0.480225	0.461065	0.355658	0.361097	0.391148	0.497326	0.267222	0.357854	0.558155	0.37575	0.606674
0.156556	0.322037	0.373286	0.359969	0.336558	0.559492	0.546609	0.482876	0.463876	0.359033	0.364906	0.394399	0.499332	0.269882	0.360341	0.561497	0.37992	0.608827
0.158513	0.325362	0.375063	0.362727	0.339149	0.563009	0.550469	0.485526	0.466691	0.361291	0.367445	0.397221	0.501337	0.272541	0.364121	0.567513	0.38409	0.611461
0.16047	0.328686	0.376079	0.365215	0.342194	0.566176	0.553068	0.488177	0.469508	0.363636	0.369731	0.39995	0.505348	0.275201	0.368548	0.571524	0.388259	0.615501
0.162427	0.33201	0.378619	0.369127	0.344595	0.569505	0.555448	0.490827	0.472326	0.364404	0.373032	0.402283	0.510695	0.277861	0.374068	0.572193	0.39224	0.619591
0.164384	0.335335	0.381548	0.373055	0.347426	0.573801	0.557158	0.493478	0.475143	0.370157	0.375825	0.406739	0.518717	0.28052	0.37889	0.57754	0.394422	0.622885
0.166341	0.338659	0.385883	0.377101	0.351333	0.578209	0.560279	0.496128	0.47796	0.372842	0.37938	0.409474	0.522059	0.28318	0.382269	0.578877	0.396604	0.625834
0.168297	0.341984	0.390046	0.380662	0.352971	0.583149	0.563617	0.498779	0.480778	0.376678	0.382428	0.411367	0.524169	0.28584	0.385093	0.581551	0.398787	0.628848
0.170254	0.345308	0.393093	0.384409	0.354221	0.58623	0.566765	0.50143	0.483595	0.379363	0.385221	0.414777	0.53008	0.288499	0.388084	0.585561	0.400969	0.630601
0.172211	0.348632	0.395632	0.389091	0.357572	0.590184	0.569429	0.50408	0.486413	0.382432	0.38903	0.41754	0.536096	0.291072	0.390449	0.587567	0.403151	0.633369
0.174168	0.351957	0.399695	0.393347	0.361097	0.593583	0.571367	0.506731	0.48923	0.385117	0.391315	0.419783	0.539439	0.29355	0.394	0.589572	0.405333	0.635953
0.176125	0.355281	0.40325	0.396458	0.363382	0.596925	0.57395	0.509381	0.492048	0.388186	0.393347	0.422519	0.542933	0.296028	0.400712	0.59492	0.407516	0.639298
0.178082	0.358606	0.406507	0.400212	0.365922	0.599599	0.576319	0.512032	0.494865	0.390487	0.397918	0.427657	0.546791	0.298506	0.404657	0.596925	0.409698	0.64155
0.180039	0.36193	0.408329	0.40235	0.368207	0.602273	0.578262	0.514682	0.497532	0.393564	0.399949	0.430647	0.550134	0.301226	0.407765	0.600267	0.41188	0.643488
0.181996	0.365254	0.412392	0.404922	0.370163	0.605313	0.581838	0.517333	0.499933	0.395474	0.402489	0.433856	0.553068	0.304663	0.410527	0.605615	0.414063	0.64564
0.183953	0.368579	0.416201	0.408992	0.374048	0.608133	0.584284	0.519983	0.502335	0.400666	0.406805	0.437025	0.557021	0.308355	0.413202	0.608289	0.416245	0.648581
0.18591	0.371903	0.420264	0.413294	0.378111	0.614305	0.586019	0.522634	0.504736	0.404884	0.408837	0.44069	0.56016	0.31035	0.415554	0.610963	0.418427	0.652314
0.187867	0.375227	0.424679	0.416416	0.381412	0.616913	0.588805	0.525285	0.507137	0.407748	0.410868	0.444543	0.562834	0.313862	0.417956	0.615642	0.420609	0.654252
0.189824	0.378552	0.42712	0.420449	0.384205	0.619506	0.590865	0.527935	0.509538	0.410433	0.415693	0.448061	0.565364	0.317109	0.420858	0.619652	0.422792	0.656405
0.191781	0.381876	0.429152	0.423473	0.38755	0.622995	0.592816	0.530586	0.511939	0.414271	0.417471	0.452017	0.571524	0.320356	0.424161	0.622995	0.424974	0.658558
0.193738	0.385201	0.430675	0.425707	0.391272	0.624758	0.59591	0.533236	0.514341	0.416571	0.421026	0.45478	0.576203	0.323604	0.42669	0.627005	0.427156	0.661572
0.195695	0.388525	0.433215	0.428656	0.392331	0.629011	0.598105	0.535887	0.516742	0.418044	0.426105	0.456984	0.579545	0.326851	0.429231	0.630348	0.429339	0.664155
0.197652	0.391849	0.436087	0.431772	0.395807	0.630348	0.600322	0.538537	0.519143	0.421174	0.42839	0.459674	0.584612	0.330098	0.431369	0.634358	0.431521	0.665877
0.199609	0.395174	0.438294	0.43535	0.398504	0.635868	0.604306	0.541188	0.521544	0.422708	0.430675	0.461713	0.590909	0.333576	0.433414	0.637032	0.434741	0.667384
0.201566	0.398339	0.439817	0.439751	0.401981	0.640374	0.606765	0.543838	0.523945	0.425393	0.434349	0.463446	0.593583	0.336416	0.435811	0.64238	0.438192	0.669537
0.203523	0.400616	0.442639	0.443114	0.405282	0.641711	0.609257	0.546489	0.526347	0.428757	0.437113	0.46691	0.597844	0.338027	0.437766	0.647059	0.441642	0.671632
0.205479	0.402864	0.445658	0.446622	0.408837	0.643048	0.611505	0.54914	0.528748	0.432393	0.440579	0.468282	0.601604	0.339639	0.439755	0.649064	0.445092	0.676426
0.207436	0.404836	0.448705	0.451026	0.412392	0.64676	0.613563	0.55179	0.531149	0.433953	0.444134	0.471647	0.606283	0.34125	0.442351	0.651738	0.448543	0.678364
0.209393	0.406808	0.451636	0.453682	0.414936	0.651363	0.616362	0.554441	0.53355	0.436517	0.447181	0.475571	0.610294	0.342861	0.445307	0.657754	0.451993	0.679871
0.21135	0.408781	0.454545	0.456775	0.418528	0.65509	0.617869	0.557091	0.535952	0.439586	0.449721	0.477738	0.615642	0.344473	0.450027	0.659759	0.455443	0.682454
0.213307	0.410753	0.457085	0.4591	0.42094	0.657754	0.619806	0.559742	0.538353	0.441837	0.452514	0.48062	0.617647	0.346084	0.453889	0.664439	0.458911	0.684177
0.215264	0.412725	0.460894	0.461694	0.42285	0.659091	0.622805	0.562392	0.540754	0.44649	0.457339	0.481446	0.619652	0.347696	0.457553	0.669118	0.462385	0.685468
0.217221	0.414697	0.463687	0.464957	0.426768	0.660428	0.624973	0.565043	0.543155	0.450172	0.460894	0.48542	0.62285	0.349307	0.460523	0.673128	0.465859	0.687191
0.219178	0.41667	0.466734	0.467268	0.430552	0.663616	0.62648	0.567693	0.545556	0.452272	0.463179	0.48842	0.628342	0.350919	0.463147	0.675802	0.469333	0.689128
0.221135	0.418642	0.470251	0.469662	0.433977	0.665775	0.629265	0.570344	0.54808	0.455696	0.465719	0.49232	0.631684	0.35253	0.465972	0.680481	0.472807	0.691269
0.223092	0.420614	0.472067	0.473127	0.435754	0.66696	0.632508	0.572995	0.55067	0.457614	0.470036	0.494579	0.635695	0.354528	0.468005	0.682487	0.476281	0.694627
0.225049	0.422631	0.476638	0.476349	0.438341	0.671445	0.634018	0.575645	0.55326	0.462217	0.472067	0.496507	0.638876	0.357428	0.470859	0.68516	0.479756	0.696448
0.227006	0.424774	0.478923	0.479283	0.441189	0.675134	0.637675	0.578296	0.555849	0.464519	0.47613	0.499731	0.64238	0.360327	0.473341	0.687834	0.48323	0.698816
0.228963	0.426918	0.480701	0.480783	0.4437	0.678491	0.63977	0.580946	0.558439	0.466912	0.479177	0.503246	0.647059	0.363227	0.475108	0.68984	0.486704	0.701399
0.23092	0.429061	0.4839	0.482876	0.445404	0.68115	0.642842	0.583597	0.561029	0.469018	0.481717	0.507303	0.650401	0.366126	0.476682	0.692513	0.49078	0.702476
0.232877	0.431205	0.486034	0.48529	0.448825	0.683824	0.64521	0.586247	0.563618	0.472574	0.48451	0.510314	0.65508	0.369026	0.479491	0.696524	0.494874	0.704629
0.234834	0.433348	0.488862	0.488014	0.451244	0.687166	0.648439	0.588898	0.566208	0.474759	0.487939	0.51302	0.657086	0.371512	0.481332	0.698529	0.498967	0.705274
0.236791	0.435492	0.490604	0.491683	0.453866	0.690595	0.650447	0.591549	0.568798	0.47756	0.49289	0.516519	0.661096	0.373356	0.483398	0.703209	0.503061	0.708288
0.238748	0.437635	0.49289	0.495175	0.45602	0.69385	0.652347	0.594199	0.571387	0.479478	0.495429	0.518049	0.66377	0.375298	0.4862	0.704545	0.507154	0.712164
0.240705	0.439779	0.495175	0.496803	0.458207	0.694848	0.655974	0.59685	0.573977	0.482163	0.496699	0.521806	0.667112	0.37724	0.488869	0.707219	0.51108	0.713455
0.242661	0.441922	0.498476	0.498795	0.46005	0.700535	0.659203	0.5995	0.576567	0.483314	0.498476	0.524117	0.670455	0.379183	0.491437	0.709893	0.515599	0.715178
0.244618	0.444104	0.500762	0.5014	0.460894	0.704545	0.66028	0.602151	0.579156	0.484465	0.502539	0.527657	0.671123	0.381125	0.493321	0.713904	0.519805	0.71733
0.246575	0.44629	0.502285	0.50306	0.464703	0.705882	0.661572	0.604801	0.581746	0.488387	0.505587	0.52979	0.673797	0.383068	0.494898	0.718583	0.522144	0.719268
0.248532	0.448475	0.504571	0.504378	0.467398	0.708265	0.664179	0.607452	0.584336	0.490986	0.50965	0.531649	0.677807	0.385236	0.497136	0.720588	0.524483	0.72099
0.250489	0.450661	0.507618	0.506568	0.472201	0.711174	0.667169	0.610102	0.586925	0.492146	0.514474	0.534433	0.683155	0.387703	0.499759	0.72393	0.52669	0.722928
0.252446	0.452847	0.509904	0.508758	0.474319	0.714572	0.669844	0.612753	0.589515	0.496443	0.518283	0.536348	0.684492	0.390186	0.501537	0.725936	0.528836	0.724435
0.254403	0.455033	0.512815	0.510532	0.477051	0.716884	0.671252	0.615404	0.592105	0.499224	0.519807	0.538981	0.687834	0.39267	0.504463	0.727941	0.530981	0.726803
0.25636	0.457219	0.51549	0.512942	0.480701	0.719738	0.673197	0.618054	0.594694	0.500575	0.521838	0.540834	0.690508	0.395154	0.506978	0.729947	0.533127	0.729171
0.258317	0.459405	0.517776	0.515983	0.482732	0.721243	0.67578	0.620705	0.597284	0.503644	0.523362	0.542645	0.695187	0.397637	0.509034	0.733289	0.535273	0.730678
0.260274	0.461591	0.519299	0.518269	0.484764	0.721257	0.677933	0.623355	0.599874	0.505946	0.525901	0.545651	0.697193	0.400121	0.511253	0.735963	0.537419	0.732185
0.262231	0.463777	0.5226	0.520556	0.487049	0.722594	0.680947	0.626006	0.602463	0.508247	0.527425	0.548962	0.697861	0.402605	0.514818	0.737299	0.539564	0.733262
0.264188	0.465963	0.525394	0.521923	0.489843	0.726604	0.682929	0.628656	0.605053	0.512719	0.529457	0.551193	0.70254	0.405088	0.517576	0.740642	0.54171	0.734769
0.266145	0.468149	0.527309	0.52406	0.492006	0.729947	0.685038	0.631307	0.607643	0.51577	0.531488	0.553309	0.705882	0.407701	0.520302	0.743984	0.543856	0.736276
0.268102	0.470334	0.529457	0.525709	0.493398	0.730615	0.687191	0.633957	0.610232	0.518604	0.533266	0.556271	0.706551	0.410321	0.522777	0.746658	0.546002	0.737783
0.270059	0.47252	0.532504	0.528359	0.496953	0.731952	0.689343	0.636608	0.612822	0.522056	0.534535	0.557752	0.708556	0.412942	0.525431	0.749332	0.548147	0.738644
0.272016	0.474706	0.534281	0.531033	0.499492	0.735963	0.692255	0.639259	0.615412	0.522947	0.537583	0.561718	0.709225	0.415537	0.52791	0.752005	0.550293	0.740581
0.273973	0.476892	0.537642	0.533813	0.50127	0.737968	0.693649	0.641909	0.618001	0.525278	0.540122	0.564707	0.711329	0.418059	0.529373	0.754011	0.552142	0.743165
0.27593	0.479078	0.540122	0.536789	0.504587	0.738636	0.695618	0.64456	0.620317	0.529073	0.541899	0.56634	0.715909	0.420582	0.530747	0.756016	0.553298	0.744672
0.277886	0.481264	0.542153	0.540045	0.50711	0.73949	0.696878	0.64721	0.621662	0.532413	0.543169	0.567416	0.720588	0.423104	0.532367	0.758021	0.554575	0.747255
0.279843	0.48345	0.544185	0.542245	0.510665	0.740642	0.69877	0.649861	0.623006	0.535098	0.544947	0.569878	0.722594	0.425627	0.534039	0.761364	0.55588	0.749193
0.2818	0.485636	0.546216	0.544432	0.512951	0.742647	0.701162	0.652511	0.624351	0.537783	0.546978	0.572546	0.724599	0.428149	0.536711	0.764037	0.557249	0.7507
0.283757	0.487822	0.548756	0.54608	0.515744	0.744652	0.702691	0.655162	0.625696	0.540143	0.549771	0.574834	0.725936	0.430672	0.539095	0.766711	0.558618	0.752853
0.285714	0.490008	0.550195	0.547135	0.517776	0.75	0.704413	0.657812	0.62704	0.542719	0.552057	0.576264	0.72861	0.433194	0.540753	0.768717	0.559987	0.754144
0.287671	0.492194	0.551549	0.548211	0.519394	0.751604	0.707482	0.660463	0.628385	0.546605	0.555104	0.5795	0.730967	0.435717	0.542297	0.773396	0.561357	0.755929
0.289628	0.494545	0.554088	0.550757	0.521838	0.754679	0.709365	0.663114	0.62973	0.54942	0.557643	0.582626	0.73262	0.438239	0.544424	0.774064	0.562726	0.758051
0.291585	0.496989	0.556452	0.553252	0.523362	0.758021	0.710872	0.665764	0.631074	0.551914	0.559929	0.584081	0.734626	0.440762	0.547418	0.774733	0.564095	0.759526
0.293542	0.499433	0.559887	0.555746	0.526601	0.759217	0.711595	0.668415	0.632419	0.554688	0.562214	0.586062	0.738636	0.443284	0.550159	0.775401	0.565425	0.761033
0.295499	0.501877	0.56149	0.557647	0.528949	0.760695	0.712809	0.670201	0.633763	0.557063	0.564246	0.588749	0.74131	0.445633	0.552303	0.776738	0.566933	0.761679
0.297456	0.504321	0.563738	0.559548	0.530218	0.762636	0.714316	0.671683	0.635108	0.560031	0.567039	0.590603	0.743984	0.447897	0.553759	0.779412	0.568441	0.763186
0.299413	0.506765	0.566531	0.561544	0.531742	0.764632	0.715734	0.673164	0.636453	0.56287	0.570848	0.594214	0.746658	0.450162	0.555352	0.780749	0.569949	0.764047
0.30137	0.509209	0.56889	0.564007	0.534535	0.765374	0.718862	0.674645	0.637797	0.565401	0.573895	0.595464	0.747995	0.452426	0.55794	0.785428	0.571429	0.765554
0.303327	0.511653	0.570762	0.566471	0.536415	0.768717	0.720775	0.676127	0.639142	0.565784	0.576435	0.598878	0.750668	0.454691	0.56128	0.788102	0.57211	0.766846
0.305284	0.514097	0.571356	0.568297	0.539361	0.771659	0.722282	0.677608	0.640487	0.566168	0.578974	0.600183	0.756684	0.456955	0.563091	0.78877	0.572862	0.767922
0.307241	0.516541	0.574184	0.570023	0.541056	0.772059	0.724004	0.679089	0.641831	0.567805	0.582275	0.602985	0.758203	0.45922	0.564298	0.791444	0.573614	0.768999
0.309198	0.518985	0.575673	0.57161	0.543554	0.773396	0.725623	0.680571	0.643176	0.570598	0.585322	0.603975	0.761364	0.461484	0.56625	0.793449	0.574365	0.771582
0.311155	0.521429	0.57745	0.57404	0.545708	0.773396	0.726803	0.682052	0.64452	0.571216	0.587608	0.606523	0.762032	0.463749	0.569192	0.794786	0.575117	0.772013
0.313112	0.523691	0.579228	0.576253	0.547486	0.774733	0.72831	0.683534	0.645865	0.574607	0.589639	0.61002	0.764706	0.466013	0.571527	0.796123	0.576162	0.774166
0.315068	0.525832	0.580752	0.578212	0.549264	0.776738	0.729817	0.685015	0.64721	0.576141	0.591163	0.611929	0.76738	0.468278	0.573591	0.79746	0.577424	0.775242
0.317025	0.527973	0.582275	0.579867	0.552044	0.777809	0.731324	0.686496	0.648554	0.578059	0.594122	0.613772	0.770722	0.470542	0.575542	0.798128	0.578686	0.776749
0.318982	0.530114	0.583545	0.581709	0.554315	0.778743	0.732634	0.687978	0.649899	0.580744	0.597763	0.616562	0.774064	0.472807	0.577793	0.800134	0.579948	0.777826
0.320939	0.532255	0.584561	0.584053	0.555866	0.780963	0.734123	0.689459	0.651244	0.583813	0.599289	0.618037	0.776738	0.475072	0.581075	0.802807	0.581742	0.779117
0.322896	0.534396	0.587077	0.58629	0.557643	0.783422	0.73563	0.69094	0.652588	0.584453	0.603352	0.620227	0.777406	0.477336	0.584	0.804144	0.58382	0.780624
0.324853	0.536537	0.589385	0.588407	0.559421	0.784036	0.737567	0.692422	0.653933	0.586617	0.606653	0.622733	0.778743	0.479601	0.586451	0.805481	0.585898	0.782777
0.32681	0.538678	0.591956	0.590317	0.563738	0.785658	0.73972	0.693903	0.655277	0.588032	0.609192	0.625286	0.78008	0.481865	0.589988	0.80615	0.587977	0.784284
0.328767	0.54082	0.594972	0.59183	0.566828	0.786765	0.741467	0.695385	0.656622	0.589627	0.612559	0.627263	0.784091	0.48413	0.591382	0.808824	0.590074	0.786222
0.330724	0.542961	0.598139	0.59353	0.570594	0.788102	0.742734	0.696866	0.657967	0.593402	0.616303	0.630515	0.786096	0.486394	0.593385	0.810829	0.592239	0.787729
0.332681	0.545102	0.600305	0.596242	0.573641	0.790107	0.743811	0.698347	0.659311	0.59532	0.617826	0.631988	0.789439	0.488659	0.595222	0.814171	0.594404	0.789451
0.334638	0.547243	0.60259	0.597867	0.577271	0.791536	0.745533	0.699829	0.660656	0.598389	0.619858	0.634771	0.792112	0.490923	0.597311	0.816845	0.59657	0.791173
0.336595	0.549384	0.605671	0.599743	0.579736	0.793782	0.747255	0.70131	0.662	0.600768	0.621127	0.635685	0.794786	0.493188	0.599575	0.819519	0.598735	0.791604
0.338552	0.551525	0.607161	0.601574	0.583037	0.79746	0.748547	0.702791	0.663345	0.603376	0.623159	0.637493	0.79746	0.495452	0.601662	0.822193	0.6009	0.793111
0.340509	0.553666	0.60913	0.603647	0.586992	0.799483	0.751776	0.704273	0.66469	0.606559	0.624937	0.640164	0.798128	0.497717	0.603332	0.824198	0.603065	0.794833
0.342466	0.555807	0.612494	0.605544	0.589893	0.802139	0.753283	0.705754	0.666034	0.608811	0.627984	0.642307	0.798797	0.499981	0.605221	0.824866	0.60523	0.796555
0.344423	0.557948	0.615033	0.607233	0.591925	0.802807	0.755005	0.707236	0.667379	0.610664	0.629761	0.64432	0.802139	0.50272	0.608685	0.826872	0.607395	0.798278
0.34638	0.560089	0.617318	0.609701	0.593448	0.804144	0.755867	0.708717	0.668724	0.612075	0.631285	0.6457	0.804813	0.505467	0.612513	0.828209	0.60956	0.798924
0.348337	0.56223	0.620366	0.612674	0.595988	0.806124	0.756728	0.710198	0.670068	0.615267	0.635348	0.648158	0.80615	0.508213	0.615446	0.829545	0.611725	0.800646
0.350294	0.564371	0.622143	0.616077	0.599579	0.808155	0.757804	0.71168	0.671413	0.618719	0.637125	0.649708	0.807899	0.51096	0.617981	0.830214	0.61389	0.803445
0.35225	0.566512	0.62519	0.61963	0.602448	0.808723	0.759526	0.713161	0.672757	0.620637	0.640427	0.65201	0.813503	0.513706	0.619979	0.830882	0.616055	0.805167
0.354207	0.568653	0.628492	0.622049	0.604895	0.809492	0.761249	0.714642	0.674102	0.624089	0.642966	0.654676	0.814171	0.516453	0.622273	0.832888	0.61822	0.806889
0.356164	0.571312	0.630015	0.62446	0.607331	0.811497	0.763186	0.716124	0.675447	0.62524	0.646521	0.657688	0.81484	0.519175	0.624748	0.834893	0.620385	0.80775
0.358121	0.574694	0.632301	0.626095	0.610302	0.813503	0.764408	0.717605	0.676791	0.628308	0.649314	0.659836	0.816845	0.521848	0.627133	0.836898	0.62255	0.808611
0.360078	0.578075	0.63357	0.628258	0.614141	0.814737	0.765479	0.719087	0.678136	0.630226	0.652362	0.661257	0.819519	0.524521	0.629323	0.839572	0.624715	0.810118
0.362035	0.581456	0.635856	0.630421	0.616557	0.816176	0.767061	0.720568	0.679481	0.631761	0.654139	0.663358	0.821524	0.527194	0.632141	0.840241	0.626748	0.811195
0.363992	0.584838	0.637379	0.632241	0.618588	0.818244	0.76986	0.722049	0.680825	0.63598	0.655409	0.665488	0.824198	0.529867	0.634231	0.843583	0.628765	0.812917
0.365949	0.588219	0.640173	0.63448	0.620575	0.820122	0.771582	0.723531	0.68217	0.637684	0.656679	0.667657	0.824198	0.53254	0.636215	0.845588	0.630782	0.814209
0.367906	0.5916	0.64245	0.636719	0.621889	0.821817	0.772443	0.725012	0.684207	0.638665	0.657948	0.66934	0.825535	0.535213	0.637262	0.847594	0.632799	0.815285
0.369863	0.594982	0.644236	0.640056	0.624683	0.825535	0.773089	0.726493	0.68643	0.641197	0.65998	0.672311	0.82754	0.537886	0.638497	0.84893	0.634816	0.817008
0.37182	0.598363	0.645759	0.641643	0.626206	0.830214	0.774812	0.727975	0.688653	0.644419	0.662773	0.675381	0.830214	0.540558	0.640705	0.850267	0.636768	0.81873
0.373777	0.601744	0.648045	0.643409	0.628492	0.832219	0.775673	0.729456	0.690876	0.645186	0.66582	0.676761	0.830882	0.543231	0.643225	0.850936	0.638557	0.819806
0.375734	0.605126	0.648553	0.645176	0.630777	0.832888	0.77718	0.730938	0.693099	0.64672	0.667852	0.679084	0.830882	0.545904	0.645538	0.854278	0.640346	0.821098
0.377691	0.608411	0.650076	0.646752	0.632802	0.834225	0.777826	0.732419	0.695323	0.649031	0.670391	0.681581	0.832219	0.548577	0.647347	0.855615	0.642136	0.822174
0.379648	0.610845	0.652108	0.649411	0.63581	0.835561	0.779117	0.7339	0.697546	0.65109	0.672423	0.683913	0.834225	0.55125	0.649355	0.856952	0.643925	0.823251
0.381605	0.612947	0.654409	0.652069	0.638141	0.836898	0.780624	0.735382	0.699769	0.654421	0.6742	0.685341	0.834893	0.553923	0.65125	0.85762	0.645714	0.823466
0.383562	0.615049	0.656171	0.65456	0.640173	0.842246	0.782131	0.736863	0.701992	0.657077	0.677501	0.68793	0.837567	0.556596	0.652369	0.858957	0.647503	0.824973
0.385519	0.61715	0.658456	0.656241	0.642712	0.844199	0.783854	0.738344	0.704507	0.658588	0.678771	0.689381	0.838904	0.559269	0.654228	0.859626	0.649292	0.826695
0.387476	0.619252	0.661592	0.657906	0.644744	0.846257	0.786321	0.739826	0.707063	0.660529	0.680295	0.690994	0.838904	0.561942	0.657059	0.861631	0.650984	0.827772
0.389432	0.621354	0.664297	0.659472	0.646267	0.847594	0.787944	0.741307	0.709618	0.664365	0.681818	0.692614	0.840909	0.564615	0.658957	0.862968	0.652621	0.83014
0.391389	0.623455	0.665566	0.660974	0.648553	0.84893	0.789236	0.742789	0.712174	0.665132	0.684358	0.693782	0.841578	0.567288	0.660836	0.863636	0.654258	0.830786
0.393346	0.625557	0.667171	0.662816	0.650584	0.850936	0.790958	0.74427	0.714729	0.667483	0.686389	0.695352	0.842914	0.569963	0.662511	0.86631	0.655895	0.831647
0.395303	0.627659	0.668304	0.664657	0.651862	0.853616	0.792379	0.745751	0.717284	0.669102	0.687913	0.696503	0.846257	0.572654	0.663762	0.867647	0.657532	0.832723
0.39726	0.629761	0.668867	0.6672	0.654139	0.854231	0.793757	0.747233	0.71984	0.672072	0.689182	0.698448	0.846925	0.575345	0.665527	0.868984	0.659169	0.833369
0.399217	0.631862	0.671967	0.66953	0.654647	0.854894	0.795048	0.748714	0.721456	0.673571	0.691468	0.700026	0.848262	0.578036	0.6672	0.869652	0.660919	0.835522
0.401174	0.633964	0.673946	0.67186	0.657914	0.856283	0.79634	0.750195	0.722302	0.675489	0.693245	0.701466	0.850936	0.580728	0.668872	0.872326	0.662604	0.837029
0.403131	0.636066	0.67547	0.674844	0.659472	0.858957	0.798062	0.751677	0.723148	0.679325	0.695277	0.703784	0.855615	0.583272	0.670501	0.874332	0.664288	0.838751
0.405088	0.638168	0.678263	0.676399	0.661757	0.860963	0.799139	0.753158	0.723995	0.682264	0.6968	0.705468	0.858957	0.585299	0.67195	0.874332	0.665973	0.840043
0.407045	0.640269	0.680802	0.678508	0.663027	0.861631	0.801292	0.75464	0.724841	0.684037	0.698832	0.706653	0.859626	0.587326	0.673304	0.874332	0.667657	0.841119
0.409002	0.642371	0.683088	0.680617	0.665139	0.862299	0.802153	0.756121	0.725687	0.685508	0.701117	0.708096	0.859626	0.589352	0.674234	0.875	0.669341	0.841981
0.410959	0.644473	0.685461	0.682196	0.666328	0.862968	0.804736	0.757602	0.726533	0.686613	0.703403	0.709799	0.860399	0.591379	0.675836	0.876337	0.671026	0.843272
0.412916	0.646575	0.687405	0.684071	0.668198	0.863636	0.805286	0.759084	0.72738	0.687258	0.704672	0.712313	0.860965	0.593406	0.677056	0.877674	0.67271	0.844564
0.414873	0.648676	0.688167	0.685945	0.670137	0.864973	0.806889	0.760565	0.728226	0.688914	0.708067	0.714968	0.861631	0.595486	0.678908	0.879679	0.674395	0.84564
0.41683	0.650778	0.689323	0.687819	0.671915	0.867137	0.80775	0.762046	0.729072	0.69275	0.710259	0.715665	0.864305	0.597933	0.680738	0.881684	0.676321	0.846717
0.418787	0.65288	0.691722	0.690203	0.67547	0.868316	0.810118	0.763528	0.729919	0.693901	0.711275	0.718303	0.86631	0.600381	0.682628	0.882353	0.678901	0.847363
0.420744	0.654982	0.693245	0.691724	0.678009	0.869652	0.811625	0.765009	0.730765	0.695052	0.713306	0.72024	0.867477	0.602828	0.684642	0.883021	0.68148	0.848439
0.422701	0.657083	0.695531	0.693245	0.680295	0.871658	0.813348	0.766491	0.731611	0.696203	0.71483	0.721893	0.870321	0.605276	0.686257	0.884358	0.683324	0.849085
0.424658	0.659185	0.6968	0.694768	0.682072	0.873663	0.814424	0.767972	0.732458	0.698888	0.715846	0.724239	0.872326	0.607723	0.687832	0.885695	0.684522	0.849516
0.426614	0.661287	0.699848	0.69764	0.68385	0.877674	0.816577	0.769453	0.733304	0.700681	0.717623	0.725722	0.875	0.610171	0.689476	0.888369	0.685719	0.850807
0.428571	0.663389	0.701385	0.69956	0.685373	0.877674	0.817438	0.770935	0.73415	0.70234	0.72067	0.726834	0.875	0.612618	0.6917	0.889037	0.686707	0.851453
0.430528	0.66549	0.703149	0.701479	0.687151	0.879679	0.818299	0.772416	0.734997	0.703874	0.722448	0.728558	0.875668	0.615066	0.693415	0.891711	0.687537	0.852314
0.432485	0.667592	0.704418	0.703149	0.689182	0.880348	0.819806	0.773897	0.735843	0.706559	0.723464	0.729225	0.876337	0.617513	0.695478	0.893048	0.688366	0.854252
0.434442	0.669694	0.705688	0.704911	0.691337	0.882353	0.821313	0.775379	0.736689	0.709131	0.724479	0.731279	0.877562	0.619961	0.696975	0.894385	0.689196	0.855759
0.436399	0.671795	0.70772	0.706319	0.692294	0.883021	0.822174	0.77686	0.737535	0.710808	0.725749	0.733611	0.879011	0.622408	0.698305	0.895053	0.690669	0.856835
0.438356	0.673897	0.709243	0.707728	0.694261	0.88369	0.823681	0.778342	0.738382	0.712313	0.728288	0.735811	0.879679	0.624856	0.699763	0.89639	0.692583	0.857051
0.440313	0.675999	0.712544	0.709497	0.696546	0.885027	0.824543	0.779823	0.739228	0.714998	0.729558	0.737049	0.882353	0.627303	0.70193	0.898396	0.694497	0.858127
0.44227	0.678101	0.714257	0.711262	0.697862	0.885034	0.82658	0.781304	0.740074	0.7173	0.732098	0.739413	0.883083	0.629751	0.703758	0.899064	0.696412	0.858558
0.444227	0.680202	0.715338	0.71329	0.699848	0.886364	0.827987	0.782786	0.740921	0.720368	0.733875	0.741253	0.88369	0.632198	0.706842	0.900401	0.698326	0.860065
0.446184	0.682304	0.718131	0.715318	0.701879	0.886364	0.830441	0.784267	0.741767	0.722286	0.734891	0.743098	0.88369	0.634646	0.709039	0.900401	0.700146	0.86071
0.448141	0.684406	0.720416	0.717945	0.704418	0.886364	0.832398	0.785748	0.742613	0.724189	0.73616	0.745077	0.885301	0.637093	0.711354	0.901738	0.701942	0.862002
0.450098	0.686508	0.722176	0.71946	0.706231	0.887032	0.8338	0.78723	0.74346	0.725084	0.738446	0.747064	0.886933	0.638935	0.71319	0.903075	0.703737	0.86394
0.452055	0.688609	0.725016	0.720974	0.708228	0.888369	0.834661	0.788441	0.744306	0.726889	0.73997	0.74848	0.887701	0.640137	0.715189	0.904412	0.705563	0.864801
0.454012	0.690711	0.728035	0.722489	0.710767	0.889706	0.834876	0.789196	0.745152	0.730341	0.742255	0.75018	0.887701	0.641338	0.717908	0.90508	0.707626	0.866093
0.455969	0.692813	0.729812	0.725435	0.714068	0.893717	0.836383	0.789952	0.745999	0.730725	0.74454	0.753289	0.888369	0.64253	0.719334	0.905749	0.709689	0.866738
0.457926	0.694915	0.730574	0.727564	0.716096	0.895053	0.837244	0.790708	0.746845	0.732433	0.745048	0.755473	0.891043	0.644283	0.720985	0.906417	0.711751	0.868461
0.459883	0.697016	0.732859	0.729694	0.718348	0.895722	0.83789	0.791463	0.747691	0.734177	0.746572	0.756129	0.89238	0.646169	0.722383	0.906417	0.713814	0.869107
0.46184	0.699118	0.735145	0.731823	0.720046	0.897727	0.838967	0.792219	0.748537	0.734944	0.748857	0.758387	0.893048	0.648055	0.723917	0.908422	0.715876	0.869752
0.463796	0.70122	0.73616	0.733258	0.724275	0.899733	0.839828	0.792974	0.749384	0.736862	0.751143	0.760385	0.895053	0.649924	0.725696	0.909091	0.717939	0.871475
0.465753	0.703322	0.737441	0.735517	0.725973	0.900401	0.840474	0.79373	0.75023	0.737629	0.752666	0.761935	0.895722	0.65155	0.727008	0.910428	0.720002	0.872336
0.46771	0.705423	0.739462	0.737777	0.728035	0.900401	0.841119	0.794485	0.751076	0.738064	0.755714	0.762784	0.895722	0.653176	0.728406	0.911096	0.722064	0.873843
0.469667	0.707525	0.741493	0.740036	0.729558	0.901316	0.841765	0.795241	0.751923	0.740879	0.757745	0.765162	0.89639	0.654802	0.730266	0.912433	0.724127	0.875324
0.471624	0.709627	0.743158	0.742186	0.731355	0.903075	0.842626	0.795996	0.752769	0.744521	0.758253	0.766052	0.89639	0.656427	0.732383	0.91377	0.72619	0.87535
0.473581	0.711729	0.745048	0.744428	0.733367	0.905354	0.843057	0.796752	0.753615	0.746835	0.759269	0.767071	0.897059	0.658028	0.733939	0.91377	0.728252	0.876211
0.475538	0.71383	0.745302	0.74667	0.735018	0.906417	0.843488	0.797508	0.754462	0.749287	0.760284	0.768355	0.898396	0.659262	0.736198	0.915107	0.730118	0.877287
0.477495	0.715932	0.747334	0.748911	0.737366	0.908422	0.84521	0.798263	0.755308	0.751579	0.7613	0.769569	0.898396	0.660842	0.738458	0.915775	0.731966	0.877718
0.479452	0.718034	0.748857	0.750755	0.739382	0.908422	0.84564	0.799019	0.756154	0.752729	0.763078	0.770835	0.900401	0.662422	0.741281	0.916444	0.733813	0.87901
0.481409	0.720135	0.749873	0.752532	0.740731	0.909091	0.846717	0.799774	0.757	0.755093	0.76384	0.771647	0.900401	0.664002	0.743031	0.917112	0.735661	0.880517
0.483366	0.722237	0.751905	0.754309	0.742001	0.910428	0.847793	0.80053	0.757847	0.756425	0.765109	0.774249	0.90107	0.665581	0.744435	0.918449	0.737508	0.881808
0.485323	0.724339	0.753936	0.756087	0.744033	0.911766	0.849516	0.801285	0.758693	0.758727	0.767902	0.776454	0.901738	0.667015	0.745414	0.919118	0.739356	0.8831
0.48728	0.726441	0.757013	0.758123	0.74581	0.912433	0.851238	0.802041	0.759539	0.760644	0.76968	0.777661	0.902406	0.668442	0.746277	0.921123	0.741203	0.884392
0.489237	0.728542	0.759269	0.760189	0.747846	0.912433	0.852314	0.802797	0.760386	0.761412	0.77095	0.778709	0.903075	0.669869	0.748557	0.921791	0.743051	0.884822
0.491194	0.730644	0.760792	0.762254	0.749111	0.913102	0.853175	0.803552	0.761232	0.762946	0.772727	0.779917	0.904412	0.671353	0.750458	0.921791	0.744899	0.885253
0.493151	0.732746	0.763078	0.76432	0.751143	0.91377	0.854682	0.804308	0.762078	0.763735	0.773489	0.781274	0.904412	0.67288	0.752152	0.923797	0.746746	0.886545
0.495108	0.734848	0.765224	0.765455	0.75292	0.915107	0.856405	0.805063	0.762925	0.765918	0.775267	0.783169	0.904412	0.674407	0.754167	0.925802	0.748594	0.88676
0.497065	0.736949	0.767141	0.766955	0.75419	0.915107	0.858773	0.805819	0.763771	0.767932	0.777044	0.784391	0.904412	0.675934	0.755699	0.927139	0.750441	0.887621
0.499022	0.739051	0.76841	0.768454	0.755206	0.915775	0.859634	0.806574	0.764617	0.769467	0.77806	0.785703	0.905749	0.677307	0.756901	0.928476	0.752289	0.888482
0.500978	0.741153	0.769426	0.769954	0.757491	0.916444	0.859849	0.80733	0.765464	0.771001	0.779584	0.786987	0.905749	0.678893	0.758748	0.928476	0.754136	0.888913
0.502935	0.743255	0.771204	0.772166	0.759523	0.916444	0.86071	0.808086	0.76631	0.77139	0.782377	0.789374	0.907086	0.680631	0.761009	0.930481	0.755984	0.889989
0.504892	0.745356	0.773235	0.774055	0.761808	0.917233	0.862217	0.808841	0.767156	0.772152	0.783393	0.790581	0.907754	0.682369	0.762883	0.93115	0.757831	0.891281
0.506849	0.747458	0.775013	0.775926	0.763247	0.918792	0.86394	0.809597	0.768002	0.772535	0.784916	0.79165	0.909091	0.684107	0.765086	0.931818	0.759679	0.891712
0.508806	0.74956	0.776282	0.777797	0.765109	0.920455	0.864801	0.810352	0.768849	0.775368	0.786694	0.793019	0.909759	0.685845	0.76729	0.932487	0.761526	0.892357
0.510763	0.751662	0.777937	0.77933	0.767395	0.920455	0.865016	0.811108	0.769695	0.77591	0.787963	0.795533	0.909759	0.687583	0.769951	0.933824	0.763374	0.893003
0.51272	0.753763	0.77933	0.781313	0.76841	0.921123	0.865761	0.811863	0.770541	0.778289	0.789741	0.7964	0.911096	0.689322	0.771931	0.93516	0.765221	0.893649
0.514677	0.755865	0.780399	0.783424	0.768918	0.921123	0.867169	0.812619	0.771388	0.779676	0.791011	0.798308	0.911096	0.69106	0.773721	0.93516	0.767069	0.895587
0.516634	0.757967	0.782862	0.785535	0.770188	0.921791	0.868676	0.813375	0.772234	0.780207	0.792534	0.800684	0.911096	0.692798	0.774913	0.93516	0.768916	0.896663
0.518591	0.760069	0.784662	0.786948	0.771712	0.921791	0.870398	0.81413	0.77308	0.781807	0.794566	0.802449	0.911765	0.694536	0.776297	0.937166	0.770764	0.897309
0.520548	0.76217	0.786011	0.788716	0.772727	0.92246	0.871905	0.814886	0.773927	0.783659	0.796851	0.804471	0.91377	0.696274	0.777207	0.937834	0.772611	0.89774
0.522505	0.764272	0.787963	0.790264	0.774759	0.923128	0.873197	0.815641	0.774773	0.785119	0.799137	0.805914	0.91377	0.698012	0.778576	0.93984	0.774459	0.898601
0.524462	0.766374	0.789741	0.791812	0.776282	0.925802	0.874489	0.816397	0.775619	0.787112	0.801422	0.807392	0.91377	0.699982	0.779946	0.93984	0.776307	0.898601
0.526419	0.768475	0.791519	0.793296	0.777806	0.925802	0.875565	0.817152	0.776465	0.788554	0.802438	0.809159	0.91377	0.702095	0.780778	0.940508	0.778154	0.899247
0.528376	0.770577	0.793533	0.793805	0.779837	0.925802	0.876642	0.817908	0.777312	0.789577	0.804469	0.810131	0.915107	0.704125	0.781184	0.941176	0.780002	0.900108
0.530333	0.772679	0.795396	0.795079	0.782377	0.926243	0.877933	0.818664	0.778158	0.794016	0.805485	0.812059	0.915775	0.705846	0.781696	0.941176	0.781849	0.900538
0.53229	0.774781	0.797359	0.796352	0.784408	0.927776	0.87944	0.819419	0.779004	0.794783	0.805993	0.814614	0.917112	0.707567	0.782997	0.941176	0.783697	0.900969
0.534247	0.776882	0.799391	0.797626	0.786186	0.929813	0.880301	0.820175	0.779851	0.79703	0.806755	0.81665	0.917781	0.709288	0.78417	0.943182	0.785544	0.901399
0.536204	0.778984	0.80066	0.799635	0.787202	0.93115	0.880517	0.82093	0.780697	0.799358	0.808786	0.817863	0.919786	0.711009	0.785099	0.943182	0.787392	0.902045
0.53816	0.781086	0.802438	0.801556	0.788217	0.933155	0.881378	0.821686	0.781543	0.800921	0.810564	0.819408	0.919786	0.71273	0.786333	0.943182	0.789239	0.902691
0.540117	0.783188	0.804215	0.803476	0.790503	0.934057	0.881808	0.822441	0.78239	0.801304	0.812341	0.821751	0.919786	0.714452	0.787817	0.945856	0.791087	0.903122
0.542074	0.785289	0.806755	0.805397	0.792026	0.935829	0.881808	0.823197	0.783236	0.802455	0.813611	0.823805	0.920455	0.716173	0.789849	0.946524	0.792942	0.903767
0.544031	0.787391	0.808786	0.807324	0.79482	0.935829	0.8831	0.823953	0.784082	0.803606	0.815642	0.824265	0.921123	0.717894	0.791649	0.947861	0.794814	0.904413
0.545988	0.789493	0.809548	0.808775	0.796343	0.935829	0.883315	0.824708	0.784929	0.804761	0.816404	0.825663	0.921791	0.719615	0.793694	0.948529	0.796685	0.905059
0.547945	0.791595	0.810818	0.810087	0.799391	0.936497	0.884392	0.825464	0.785775	0.806822	0.818436	0.826724	0.92246	0.72123	0.794456	0.949198	0.798557	0.90549
0.549902	0.793696	0.812341	0.811398	0.80066	0.937166	0.886114	0.826219	0.786621	0.809359	0.819705	0.82815	0.923128	0.722835	0.795957	0.951872	0.800429	0.90592
0.551859	0.795798	0.814373	0.812595	0.801168	0.939171	0.88676	0.826975	0.787467	0.809359	0.821991	0.829774	0.923797	0.724453	0.797458	0.95254	0.8023	0.906997
0.553816	0.7979	0.815389	0.814255	0.803707	0.939171	0.888052	0.82773	0.788314	0.810127	0.822499	0.83097	0.923797	0.726468	0.799311	0.953209	0.804172	0.907643
0.555773	0.800002	0.816912	0.816304	0.804723	0.939171	0.889128	0.828486	0.78916	0.81051	0.823768	0.831561	0.923797	0.7285	0.801049	0.953209	0.806043	0.90915
0.55773	0.801915	0.81798	0.818353	0.805952	0.93984	0.889774	0.829241	0.790006	0.811973	0.825038	0.833005	0.924465	0.730532	0.80275	0.953877	0.807915	0.909795
0.559687	0.803499	0.818944	0.820402	0.806755	0.940508	0.89085	0.829997	0.790853	0.813195	0.826054	0.833603	0.924465	0.73247	0.804451	0.955214	0.809786	0.910657
0.561644	0.805084	0.820213	0.82222	0.808283	0.941176	0.891712	0.830753	0.791699	0.815113	0.827324	0.834754	0.925134	0.73356	0.805841	0.955214	0.811658	0.911948
0.563601	0.806668	0.821229	0.82429	0.810056	0.941845	0.891927	0.831508	0.792545	0.816264	0.828085	0.835941	0.925134	0.734659	0.808116	0.955214	0.813529	0.911948
0.565558	0.808252	0.822753	0.825785	0.811579	0.941845	0.892424	0.832264	0.793392	0.818541	0.829101	0.836934	0.925802	0.735584	0.809538	0.955882	0.815401	0.912809
0.567515	0.809837	0.823768	0.827279	0.812897	0.94385	0.893219	0.833019	0.794238	0.821899	0.830879	0.838176	0.927139	0.736295	0.810916	0.956551	0.817273	0.913671
0.569472	0.811421	0.824784	0.828593	0.815	0.944519	0.893864	0.833775	0.795084	0.823168	0.832402	0.840507	0.927807	0.737005	0.812704	0.957219	0.819144	0.914532
0.571429	0.813005	0.8258	0.830424	0.815896	0.945187	0.895424	0.83453	0.795931	0.824703	0.833926	0.842591	0.927807	0.73849	0.814343	0.957219	0.821016	0.914962
0.573386	0.81459	0.826816	0.831139	0.816658	0.945856	0.896017	0.835286	0.796777	0.82514	0.834434	0.843925	0.927807	0.740511	0.816028	0.957219	0.822887	0.915178
0.575342	0.816174	0.827831	0.831854	0.817928	0.945856	0.896878	0.836042	0.797623	0.827388	0.835196	0.844981	0.929144	0.742533	0.817826	0.957888	0.824759	0.915966
0.577299	0.817758	0.829101	0.832569	0.819959	0.945856	0.89774	0.836797	0.798469	0.828155	0.836465	0.846667	0.929813	0.744555	0.819286	0.957888	0.82663	0.916254
0.579256	0.819343	0.830548	0.833643	0.822245	0.946524	0.898385	0.837553	0.799316	0.83084	0.838751	0.848467	0.930481	0.746576	0.820746	0.958556	0.828462	0.91733
0.581213	0.820927	0.832148	0.834616	0.823768	0.946524	0.899677	0.838308	0.800162	0.831607	0.839766	0.849904	0.930481	0.748598	0.822408	0.959225	0.829032	0.917546
0.58317	0.822511	0.833672	0.835818	0.825038	0.946524	0.900108	0.839064	0.801008	0.833142	0.84129	0.85128	0.930481	0.750124	0.823546	0.959893	0.829602	0.917976
0.585127	0.824096	0.834434	0.83702	0.827831	0.947861	0.900969	0.839819	0.801855	0.833525	0.844337	0.851579	0.931228	0.751817	0.824684	0.959893	0.830172	0.919053
0.587084	0.82568	0.835703	0.838222	0.829609	0.949866	0.901399	0.840575	0.802701	0.834292	0.845607	0.852123	0.93516	0.753746	0.825945	0.959893	0.830743	0.919699
0.589041	0.827264	0.838497	0.839047	0.830625	0.950535	0.902045	0.841331	0.803547	0.835663	0.847638	0.853747	0.93516	0.755675	0.826728	0.960561	0.831622	0.92056
0.590998	0.828849	0.839259	0.840286	0.831894	0.950535	0.902045	0.842086	0.804394	0.837466	0.848654	0.855031	0.93516	0.757605	0.827511	0.96123	0.832501	0.92099
0.592955	0.830433	0.84002	0.841525	0.833672	0.950535	0.90226	0.842842	0.80524	0.838872	0.849416	0.856067	0.935829	0.759534	0.828321	0.96123	0.83338	0.921421
0.594912	0.832017	0.841798	0.842764	0.835449	0.950535	0.902906	0.843597	0.806086	0.839279	0.850432	0.857253	0.937166	0.761463	0.829886	0.96123	0.834259	0.922067
0.596869	0.833602	0.842814	0.844238	0.836973	0.951203	0.903409	0.844353	0.806932	0.840813	0.85094	0.858276	0.937834	0.763392	0.831452	0.96123	0.835138	0.922713
0.598826	0.835186	0.844083	0.845796	0.837989	0.951203	0.903983	0.845108	0.807779	0.84158	0.851701	0.859978	0.937834	0.765321	0.833387	0.96123	0.836017	0.922928
0.600783	0.83677	0.845099	0.846972	0.839259	0.951872	0.904629	0.845864	0.808625	0.842163	0.852463	0.861544	0.937834	0.76725	0.834564	0.96123	0.836896	0.923574
0.60274	0.838355	0.846115	0.848149	0.840528	0.953209	0.905705	0.84662	0.809471	0.844045	0.853733	0.86332	0.938503	0.769082	0.835928	0.961898	0.837775	0.924865
0.604697	0.839939	0.847384	0.849325	0.841793	0.953209	0.906351	0.847375	0.810318	0.845285	0.853987	0.864552	0.939171	0.770875	0.837213	0.961898	0.83871	0.925511
0.606654	0.841523	0.84967	0.850818	0.843068	0.953877	0.907256	0.848131	0.811164	0.847727	0.855003	0.865502	0.939171	0.772669	0.838136	0.961898	0.839956	0.926588
0.608611	0.843108	0.850178	0.852202	0.844337	0.953877	0.908073	0.848886	0.81201	0.848868	0.856272	0.866472	0.93984	0.774462	0.839121	0.961898	0.841203	0.927018
0.610568	0.844692	0.851955	0.853291	0.846115	0.955214	0.908719	0.849642	0.812857	0.849636	0.85805	0.868245	0.940508	0.776256	0.840055	0.961898	0.84245	0.927234
0.612524	0.846276	0.852463	0.85438	0.846877	0.955214	0.909795	0.850397	0.813703	0.849636	0.860589	0.868618	0.941845	0.77805	0.841612	0.963235	0.843697	0.927449
0.614481	0.847861	0.854241	0.85547	0.847638	0.955882	0.910441	0.851153	0.814549	0.85117	0.862367	0.86916	0.941845	0.779843	0.843526	0.964572	0.844943	0.928095
0.616438	0.849445	0.85551	0.856788	0.848146	0.955882	0.911518	0.851909	0.815396	0.852321	0.863636	0.870029	0.941845	0.781637	0.845324	0.964572	0.846323	0.92831
0.618395	0.851029	0.85678	0.858099	0.848908	0.956551	0.913025	0.852664	0.816242	0.854239	0.864906	0.871232	0.941845	0.783431	0.847494	0.964572	0.848028	0.929602
0.620352	0.852614	0.857796	0.85941	0.84967	0.957004	0.913455	0.85342	0.817088	0.855006	0.865668	0.873291	0.943805	0.785224	0.849096	0.966578	0.849733	0.929817
0.622309	0.854198	0.859573	0.860721	0.851701	0.957219	0.913671	0.854175	0.817934	0.856185	0.866684	0.873727	0.94385	0.787018	0.849941	0.966578	0.851437	0.930463
0.624266	0.855782	0.860589	0.862032	0.852463	0.957219	0.914747	0.854931	0.818781	0.857307	0.868969	0.874521	0.94385	0.788811	0.850941	0.966578	0.853142	0.931324
0.626223	0.857367	0.861097	0.862234	0.853987	0.957219	0.915823	0.855686	0.819627	0.858458	0.869731	0.875814	0.94385	0.790605	0.851588	0.967246	0.854846	0.932185
0.62818	0.858951	0.861859	0.862965	0.856137	0.957219	0.916685	0.856442	0.820473	0.859225	0.871001	0.87677	0.94385	0.792399	0.852755	0.967914	0.856551	0.933262
0.630137	0.860536	0.862367	0.863697	0.857796	0.957219	0.91733	0.857198	0.82132	0.86096	0.87227	0.878177	0.945187	0.794192	0.854291	0.967914	0.858255	0.933907
0.632094	0.86212	0.863382	0.864429	0.858812	0.957888	0.919483	0.857953	0.822166	0.862159	0.873286	0.879442	0.945856	0.795986	0.855744	0.967914	0.85996	0.934123
0.634051	0.863704	0.864398	0.865162	0.859573	0.958466	0.919699	0.858709	0.823012	0.863061	0.875317	0.880038	0.946524	0.79778	0.857427	0.967914	0.861664	0.934553
0.636008	0.865289	0.865922	0.86646	0.861097	0.960561	0.920344	0.859464	0.823859	0.863828	0.877349	0.881451	0.947193	0.799573	0.858426	0.967914	0.863369	0.935414
0.637965	0.866873	0.866684	0.867847	0.861859	0.960561	0.921636	0.86022	0.824705	0.865374	0.878365	0.882784	0.947861	0.801367	0.859912	0.967914	0.865074	0.93606
0.639922	0.868457	0.869731	0.869234	0.863128	0.96123	0.921851	0.860975	0.825551	0.86613	0.87938	0.883678	0.947861	0.80316	0.862288	0.967914	0.866778	0.936491
0.641879	0.870042	0.870239	0.870621	0.864398	0.961898	0.922497	0.861731	0.826398	0.866739	0.880396	0.885065	0.948529	0.804954	0.864234	0.967914	0.868483	0.936491
0.643836	0.871626	0.871762	0.872007	0.865475	0.962567	0.922713	0.862487	0.827244	0.868642	0.881412	0.886499	0.949198	0.806748	0.865788	0.969251	0.870187	0.936921
0.645793	0.87321	0.872524	0.872987	0.867699	0.963235	0.923789	0.863242	0.82809	0.869582	0.883189	0.88811	0.951203	0.808541	0.86728	0.969251	0.871892	0.937567
0.64775	0.874795	0.872858	0.874191	0.869152	0.963235	0.92422	0.863998	0.828936	0.870645	0.884967	0.889407	0.951203	0.810335	0.868284	0.969251	0.873596	0.937567
0.649706	0.876379	0.874302	0.875395	0.869985	0.963388	0.925081	0.864753	0.829783	0.871293	0.886237	0.89027	0.951203	0.812129	0.869246	0.969251	0.875301	0.938428
0.651663	0.877963	0.875317	0.876598	0.870747	0.963904	0.925296	0.865509	0.830629	0.873034	0.886745	0.891272	0.951203	0.813922	0.870545	0.96992	0.876808	0.938859
0.65362	0.879548	0.875571	0.877802	0.872524	0.963904	0.925942	0.866264	0.831475	0.874185	0.887506	0.891776	0.951872	0.815716	0.87158	0.96992	0.878177	0.93929
0.655577	0.881132	0.877349	0.878896	0.873581	0.963904	0.926588	0.86702	0.832322	0.875719	0.888014	0.893222	0.95254	0.817509	0.872959	0.970588	0.879546	0.939505
0.657534	0.882716	0.878873	0.879947	0.875063	0.964572	0.927664	0.867775	0.833168	0.875719	0.88903	0.894468	0.953877	0.819303	0.874059	0.970588	0.880914	0.939935
0.659491	0.884301	0.880142	0.880998	0.875571	0.965909	0.927879	0.868531	0.834014	0.875719	0.890046	0.894888	0.954545	0.821119	0.875453	0.970588	0.882283	0.940366
0.661448	0.885885	0.880904	0.882048	0.876356	0.967246	0.928525	0.869287	0.834861	0.876103	0.891823	0.895932	0.954545	0.822967	0.877093	0.970588	0.883652	0.940366
0.663405	0.887469	0.881666	0.883116	0.877349	0.967246	0.929602	0.870042	0.835707	0.876791	0.892585	0.896382	0.954545	0.824815	0.879137	0.971257	0.885021	0.940797
0.665362	0.889054	0.883697	0.884013	0.878365	0.967914	0.930032	0.870798	0.836553	0.878644	0.894363	0.897629	0.955882	0.826663	0.880614	0.971257	0.88639	0.941873
0.667319	0.890638	0.884713	0.884966	0.87938	0.967914	0.930248	0.871553	0.837399	0.879771	0.895124	0.899237	0.957219	0.82851	0.882048	0.971257	0.887759	0.942304
0.669276	0.892222	0.886491	0.885918	0.881666	0.968583	0.930463	0.872309	0.838246	0.881857	0.895886	0.90083	0.957888	0.830358	0.883845	0.971925	0.889128	0.942519
0.671233	0.893807	0.88776	0.886871	0.882428	0.968724	0.930678	0.873064	0.839092	0.883007	0.898172	0.901145	0.957888	0.832206	0.885442	0.971925	0.890496	0.943595
0.67319	0.895391	0.889538	0.88776	0.884205	0.970588	0.931109	0.87382	0.839938	0.883007	0.899695	0.901786	0.958556	0.834054	0.88691	0.971925	0.891865	0.943811
0.675147	0.896975	0.890046	0.889405	0.884967	0.970588	0.932616	0.874576	0.840785	0.883506	0.900711	0.903023	0.959893	0.835902	0.887737	0.971925	0.893234	0.945102
0.677104	0.89856	0.89143	0.890538	0.885475	0.971257	0.933262	0.875331	0.841631	0.884158	0.901473	0.903316	0.96123	0.83775	0.888672	0.971925	0.894603	0.946007
0.679061	0.900144	0.892585	0.89167	0.886491	0.97242	0.933692	0.876087	0.842477	0.885962	0.902743	0.904172	0.962567	0.839598	0.889581	0.972594	0.895972	0.946609
0.681018	0.901728	0.894109	0.892802	0.887115	0.972594	0.934553	0.876842	0.843324	0.887341	0.902996	0.905148	0.964572	0.841446	0.890413	0.973262	0.897341	0.94747
0.682975	0.903313	0.895886	0.893855	0.888776	0.972594	0.934984	0.877598	0.84417	0.888761	0.904012	0.905517	0.964572	0.84287	0.891949	0.973262	0.89871	0.948116
0.684932	0.904897	0.896648	0.895641	0.889284	0.972594	0.93606	0.878353	0.845016	0.891227	0.90452	0.906658	0.964572	0.844091	0.893486	0.97393	0.900078	0.948332
0.686888	0.906481	0.89741	0.896708	0.890554	0.972751	0.936491	0.879109	0.845863	0.892597	0.90579	0.907157	0.964572	0.845313	0.894217	0.97393	0.901447	0.949839
0.688845	0.908066	0.898933	0.897775	0.892077	0.973262	0.936921	0.879865	0.846709	0.89463	0.906552	0.908017	0.964572	0.846536	0.895342	0.97393	0.902816	0.950654
0.690802	0.90965	0.900457	0.898843	0.893093	0.97393	0.937783	0.88062	0.847555	0.896816	0.908075	0.909746	0.964572	0.847759	0.896467	0.974599	0.904185	0.95113
0.692759	0.911234	0.901981	0.89991	0.894109	0.974599	0.938859	0.881376	0.848401	0.8972	0.908837	0.910307	0.964572	0.849273	0.897492	0.974599	0.905554	0.951991
0.694716	0.912819	0.902742	0.9009	0.895124	0.974599	0.940151	0.882131	0.849248	0.898351	0.910868	0.911405	0.965909	0.850886	0.899078	0.974599	0.906923	0.952637
0.696673	0.914403	0.903412	0.901875	0.895378	0.974599	0.940581	0.882887	0.850094	0.900269	0.912138	0.91272	0.965909	0.852499	0.900664	0.974599	0.908292	0.953283
0.69863	0.915987	0.90452	0.902851	0.896578	0.975267	0.941086	0.883642	0.85094	0.900417	0.913916	0.913345	0.965909	0.854111	0.901465	0.974599	0.90966	0.953498
0.700587	0.917572	0.904989	0.903826	0.897664	0.975267	0.941873	0.884398	0.851787	0.901803	0.914424	0.914188	0.965909	0.855716	0.903054	0.974599	0.911029	0.953929
0.702544	0.919156	0.905536	0.904806	0.898172	0.975267	0.942519	0.885154	0.852633	0.9026	0.914931	0.915115	0.965909	0.856946	0.904643	0.974599	0.912398	0.95436
0.704501	0.920741	0.906298	0.90581	0.89868	0.975267	0.943165	0.885909	0.853479	0.90382	0.915693	0.916023	0.966578	0.858437	0.90561	0.975267	0.913767	0.955005
0.706458	0.922325	0.906552	0.906953	0.898933	0.975267	0.943811	0.886665	0.854326	0.904986	0.915947	0.917239	0.967246	0.860002	0.906271	0.975936	0.915136	0.956082
0.708415	0.923909	0.907059	0.908096	0.899187	0.975267	0.944456	0.88742	0.855172	0.906737	0.916709	0.917806	0.967246	0.861567	0.906999	0.975936	0.916505	0.956943
0.710372	0.925494	0.908075	0.90924	0.899949	0.975267	0.944672	0.888176	0.856018	0.90794	0.917471	0.918399	0.967914	0.863132	0.909093	0.975936	0.917874	0.957374
0.712329	0.927078	0.909345	0.910388	0.900367	0.975936	0.945102	0.888931	0.856865	0.908707	0.918994	0.918888	0.968583	0.864697	0.90987	0.977273	0.919242	0.95845
0.714286	0.928662	0.910107	0.911503	0.900965	0.975936	0.945748	0.889687	0.857711	0.911009	0.92001	0.919443	0.968583	0.866262	0.910779	0.977941	0.920611	0.958665
0.716243	0.93052	0.911376	0.912104	0.901219	0.975936	0.946609	0.890443	0.858557	0.911392	0.92128	0.920547	0.968583	0.867826	0.911546	0.977941	0.92198	0.958881
0.7182	0.932482	0.912138	0.912705	0.902235	0.975936	0.94747	0.891198	0.859403	0.91331	0.922296	0.921208	0.96992	0.869391	0.9119	0.977941	0.923349	0.959957
0.720157	0.933977	0.912646	0.913306	0.902743	0.975936	0.948762	0.891954	0.86025	0.914077	0.923565	0.923626	0.96992	0.870956	0.912017	0.977941	0.924718	0.960603
0.722114	0.935251	0.913662	0.913907	0.904012	0.976604	0.949193	0.892709	0.861096	0.914845	0.924835	0.924187	0.96992	0.872521	0.912134	0.977941	0.926087	0.961679
0.72407	0.936525	0.914678	0.914716	0.905345	0.977941	0.949623	0.893465	0.861942	0.915228	0.925597	0.926155	0.96992	0.874086	0.913265	0.979947	0.927455	0.96211
0.726027	0.937799	0.915439	0.915986	0.906552	0.977941	0.950269	0.89422	0.862789	0.916249	0.925851	0.927235	0.972594	0.87565	0.914169	0.979947	0.928824	0.962756
0.727984	0.939073	0.916963	0.917256	0.907567	0.977941	0.951346	0.894976	0.863635	0.916379	0.927374	0.928438	0.972594	0.877215	0.915073	0.980615	0.930193	0.963186
0.729941	0.940348	0.917979	0.918525	0.909091	0.977941	0.951776	0.895732	0.864481	0.916379	0.928136	0.929979	0.97393	0.87878	0.915898	0.980615	0.931562	0.963832
0.731898	0.942405	0.918487	0.919828	0.910107	0.97861	0.952207	0.896487	0.865328	0.916379	0.92839	0.930937	0.97393	0.880345	0.917276	0.981283	0.932931	0.964263
0.733855	0.944566	0.919502	0.921449	0.910817	0.979278	0.952853	0.897243	0.866174	0.917085	0.929406	0.931168	0.97393	0.88191	0.918661	0.981952	0.933806	0.964693
0.735812	0.946172	0.920103	0.922214	0.912392	0.980615	0.953848	0.897998	0.86702	0.917146	0.92966	0.93205	0.974599	0.883475	0.919728	0.981952	0.934702	0.965985
0.737769	0.947707	0.92128	0.922978	0.913154	0.980615	0.95479	0.898754	0.867866	0.918203	0.930675	0.932677	0.974599	0.88496	0.920595	0.98262	0.935934	0.966416
0.739726	0.949064	0.922042	0.923743	0.913662	0.980615	0.955651	0.899509	0.868713	0.91868	0.931437	0.933914	0.975267	0.886204	0.921277	0.983289	0.937167	0.966846
0.741683	0.950421	0.922803	0.924507	0.913978	0.980615	0.955867	0.900265	0.869559	0.919064	0.932199	0.935286	0.975267	0.887448	0.921935	0.983957	0.938399	0.967277
0.74364	0.951512	0.924073	0.925713	0.915252	0.98107	0.956082	0.901021	0.870405	0.919448	0.933215	0.935748	0.975267	0.888692	0.922434	0.984626	0.939632	0.967707
0.745597	0.952587	0.925575	0.926823	0.915693	0.981283	0.956728	0.901776	0.871252	0.920542	0.934485	0.936842	0.975267	0.889936	0.923128	0.984626	0.940864	0.967922
0.747554	0.953661	0.926866	0.927934	0.917537	0.981283	0.957259	0.902532	0.872098	0.921749	0.9355	0.93748	0.975267	0.89118	0.923823	0.984626	0.942097	0.967922
0.749511	0.954736	0.928136	0.929044	0.917979	0.981283	0.957804	0.903287	0.872944	0.922133	0.936516	0.93821	0.975267	0.892424	0.924834	0.985294	0.943329	0.968138
0.751468	0.95581	0.928898	0.930154	0.91874	0.981283	0.958665	0.904043	0.873791	0.922851	0.937278	0.938971	0.975267	0.893668	0.92571	0.985294	0.944562	0.968138
0.753425	0.956885	0.929914	0.930869	0.919756	0.981283	0.959096	0.904798	0.874637	0.923317	0.938294	0.940173	0.975936	0.894912	0.926532	0.985294	0.945794	0.968138
0.755382	0.957959	0.931437	0.931726	0.920518	0.981283	0.959526	0.905554	0.875483	0.924051	0.938801	0.940746	0.976604	0.896156	0.927225	0.985963	0.9467	0.968138
0.757339	0.959033	0.931691	0.932584	0.921026	0.981952	0.959742	0.906309	0.87633	0.925585	0.939817	0.941115	0.976604	0.8974	0.927882	0.985963	0.947205	0.968568
0.759295	0.960108	0.931945	0.933441	0.921788	0.98262	0.960172	0.907065	0.877176	0.925585	0.940325	0.941695	0.976604	0.898644	0.928677	0.985963	0.947711	0.968999
0.761252	0.960714	0.933215	0.934362	0.92231	0.98262	0.960172	0.907821	0.878022	0.925969	0.941087	0.94216	0.976604	0.899888	0.929356	0.985963	0.948355	0.969645
0.763209	0.961476	0.933977	0.935609	0.923568	0.98262	0.960818	0.908576	0.878868	0.925969	0.941341	0.942459	0.976604	0.901132	0.930157	0.985963	0.949085	0.969645
0.765166	0.961873	0.935246	0.936664	0.924723	0.983289	0.961249	0.909332	0.879715	0.926352	0.941341	0.942999	0.977273	0.902376	0.931269	0.985963	0.949814	0.969645
0.767123	0.962537	0.935754	0.93772	0.925597	0.984626	0.961679	0.910087	0.880561	0.927119	0.942103	0.943942	0.977941	0.90362	0.932382	0.986631	0.950024	0.970291
0.76908	0.963256	0.936346	0.938775	0.926359	0.984626	0.963402	0.910843	0.881407	0.927503	0.943118	0.944553	0.97861	0.904864	0.933292	0.986631	0.950665	0.970506
0.771037	0.963975	0.937278	0.939892	0.926866	0.984626	0.963402	0.911598	0.882254	0.929037	0.944388	0.945277	0.97861	0.906108	0.934401	0.986631	0.951384	0.970936
0.772994	0.964694	0.937786	0.941006	0.928136	0.984626	0.963617	0.912354	0.8831	0.929037	0.945404	0.94627	0.97861	0.907352	0.935509	0.986631	0.952103	0.970936
0.774951	0.965413	0.93804	0.941856	0.928726	0.985294	0.963617	0.91311	0.883946	0.929421	0.946166	0.946549	0.97861	0.908596	0.936373	0.986631	0.952822	0.972013
0.776908	0.966132	0.938801	0.942706	0.929261	0.985294	0.963832	0.913865	0.884793	0.931153	0.946673	0.947034	0.97861	0.90984	0.937242	0.987299	0.95351	0.972013
0.778865	0.966851	0.939309	0.943555	0.929971	0.985294	0.964478	0.914621	0.885639	0.932106	0.947435	0.948127	0.97861	0.911084	0.93792	0.987299	0.954423	0.972013
0.780822	0.96757	0.940325	0.944319	0.931295	0.985963	0.964478	0.915376	0.886485	0.932823	0.948451	0.949505	0.97861	0.912328	0.938639	0.987299	0.955477	0.972443
0.782779	0.968289	0.941595	0.944912	0.931691	0.985963	0.964478	0.916132	0.887332	0.933257	0.949467	0.949843	0.97861	0.913572	0.939078	0.987299	0.955834	0.972659
0.784736	0.969008	0.943568	0.945401	0.932199	0.985963	0.965554	0.916887	0.888178	0.934407	0.950175	0.9506	0.97861	0.914816	0.939733	0.987299	0.956191	0.972659
0.786693	0.969727	0.944908	0.945891	0.932711	0.985963	0.9662	0.917643	0.889024	0.935175	0.951752	0.951394	0.979278	0.91606	0.940387	0.987299	0.956928	0.972874
0.78865	0.970915	0.945912	0.946381	0.933215	0.985963	0.966631	0.918399	0.88987	0.935558	0.952768	0.951961	0.979947	0.917304	0.941648	0.987299	0.957223	0.973305
0.790607	0.971599	0.94642	0.947435	0.933827	0.985963	0.967061	0.919154	0.890717	0.936706	0.953784	0.952879	0.979947	0.918548	0.942554	0.987299	0.957387	0.974166
0.792564	0.972282	0.946673	0.947902	0.93514	0.985963	0.967707	0.91991	0.891563	0.938326	0.955307	0.953368	0.980615	0.919792	0.943329	0.987968	0.957551	0.974166
0.794521	0.972965	0.947943	0.948609	0.935412	0.986631	0.968353	0.920665	0.892409	0.93901	0.956323	0.953932	0.980615	0.921116	0.943924	0.987968	0.958277	0.974596
0.796477	0.973649	0.948705	0.949316	0.935674	0.986631	0.968999	0.921421	0.893256	0.939296	0.956577	0.95485	0.980615	0.922777	0.945009	0.988636	0.959041	0.974596
0.798434	0.974332	0.949467	0.950023	0.936008	0.986631	0.969214	0.922176	0.894102	0.939394	0.957085	0.955029	0.980615	0.924438	0.946001	0.988636	0.959653	0.974596
0.800391	0.975016	0.950482	0.95099	0.936516	0.986631	0.969645	0.922932	0.894948	0.939778	0.957339	0.955867	0.981952	0.9261	0.946993	0.989305	0.960369	0.974596
0.802348	0.975699	0.953022	0.951717	0.93677	0.986631	0.970075	0.923688	0.895795	0.939778	0.957593	0.956037	0.983289	0.927761	0.947803	0.989305	0.961181	0.974812
0.804305	0.976382	0.953276	0.952524	0.937014	0.986631	0.970075	0.924443	0.896641	0.940326	0.958608	0.956716	0.983289	0.929422	0.948475	0.989305	0.961993	0.974812
0.806262	0.977278	0.953784	0.953331	0.93793	0.986631	0.970291	0.925199	0.897487	0.940928	0.959878	0.957597	0.983289	0.931083	0.949146	0.989305	0.962805	0.975242
0.808219	0.97794	0.954292	0.954138	0.939055	0.986631	0.970721	0.925954	0.898333	0.942079	0.96064	0.957838	0.983289	0.932324	0.950033	0.989973	0.963617	0.975888
0.810176	0.978113	0.955184	0.954833	0.939469	0.986631	0.971152	0.92671	0.89918	0.943613	0.961148	0.958647	0.983289	0.933157	0.95122	0.989973	0.964429	0.976964
0.812133	0.978286	0.955815	0.955559	0.939672	0.986631	0.971498	0.927465	0.900026	0.944381	0.961656	0.958804	0.983289	0.934432	0.951989	0.989973	0.96524	0.977395
0.81409	0.97846	0.956323	0.956284	0.940325	0.986631	0.971798	0.928221	0.900872	0.945258	0.962164	0.95928	0.983289	0.935674	0.952758	0.989973	0.966052	0.977395
0.816047	0.978595	0.957085	0.95701	0.941341	0.986631	0.972228	0.928977	0.901719	0.946942	0.963433	0.959884	0.983289	0.936305	0.953876	0.989973	0.966667	0.977395
0.818004	0.978595	0.957847	0.957847	0.941603	0.986631	0.972659	0.929732	0.902565	0.947833	0.963687	0.960655	0.983957	0.936846	0.954951	0.989973	0.9672	0.97761
0.819961	0.978595	0.958124	0.958207	0.942516	0.986631	0.972874	0.930488	0.903411	0.948216	0.964195	0.961431	0.983957	0.93745	0.956026	0.989973	0.967562	0.978256
0.821918	0.978903	0.958608	0.959022	0.943626	0.986631	0.973305	0.931243	0.904258	0.948984	0.964703	0.962453	0.983957	0.938054	0.956664	0.989973	0.967926	0.978256
0.823875	0.979341	0.959878	0.959836	0.944642	0.986762	0.973305	0.931999	0.905104	0.948984	0.965465	0.962686	0.983957	0.938793	0.956977	0.989973	0.968299	0.978256
0.825832	0.97978	0.960386	0.960651	0.94524	0.987299	0.97352	0.932754	0.90595	0.949763	0.965973	0.963265	0.983957	0.939658	0.957442	0.989973	0.968699	0.978256
0.827789	0.980218	0.961148	0.961656	0.945404	0.987299	0.973735	0.93351	0.906797	0.951162	0.966988	0.963734	0.983957	0.94032	0.957851	0.989973	0.969099	0.978687
0.829746	0.980656	0.962164	0.962046	0.947181	0.987968	0.975027	0.934266	0.907643	0.952447	0.966988	0.964223	0.985294	0.941201	0.958716	0.989973	0.969444	0.978687
0.831703	0.981094	0.962417	0.96244	0.948197	0.988636	0.975457	0.935021	0.908489	0.953586	0.967496	0.965563	0.985294	0.942343	0.959491	0.989973	0.969762	0.979511
0.833659	0.981533	0.963179	0.962833	0.949721	0.988636	0.976103	0.935777	0.909335	0.95397	0.96775	0.96634	0.985294	0.942651	0.960266	0.989973	0.970301	0.979763
0.835616	0.981971	0.963433	0.96334	0.949721	0.989224	0.976319	0.936532	0.910182	0.954354	0.969274	0.966612	0.986631	0.943137	0.961288	0.991979	0.970649	0.979763
0.837573	0.982409	0.963941	0.964167	0.949975	0.989305	0.976964	0.937288	0.911028	0.955735	0.969528	0.967269	0.986631	0.943902	0.962188	0.991979	0.970996	0.979978
0.83953	0.982848	0.965211	0.964783	0.95099	0.989305	0.97718	0.938043	0.911874	0.955888	0.970797	0.967389	0.986631	0.944611	0.963067	0.991979	0.971336	0.98084
0.841487	0.983278	0.966227	0.965399	0.95226	0.989305	0.977826	0.938799	0.912721	0.956655	0.971559	0.967665	0.987299	0.945237	0.963787	0.991979	0.971558	0.981055
0.843444	0.983278	0.966988	0.966015	0.953022	0.989305	0.978041	0.939555	0.913567	0.957422	0.972321	0.967932	0.987299	0.945889	0.964289	0.991979	0.971676	0.981055
0.845401	0.983278	0.968258	0.966227	0.954292	0.989305	0.978256	0.94031	0.914413	0.958189	0.972829	0.968262	0.987299	0.946587	0.964728	0.991979	0.971887	0.98127
0.847358	0.983999	0.968766	0.966698	0.954292	0.989305	0.979117	0.941066	0.91526	0.958189	0.973337	0.96862	0.987299	0.947284	0.965168	0.991979	0.972139	0.981916
0.849315	0.984803	0.969782	0.967228	0.954545	0.989973	0.979548	0.941821	0.916106	0.958573	0.974099	0.969538	0.987299	0.948044	0.966478	0.991979	0.972481	0.982347
0.851272	0.985607	0.969782	0.967759	0.955307	0.989973	0.979978	0.942577	0.916952	0.95934	0.974352	0.969804	0.987299	0.948553	0.967365	0.991979	0.9729	0.982347
0.853229	0.986411	0.970036	0.968258	0.955561	0.989973	0.979978	0.943332	0.917798	0.960491	0.974606	0.970655	0.987968	0.948974	0.968253	0.991979	0.973319	0.982347
0.855186	0.987215	0.970543	0.968424	0.956662	0.989973	0.980409	0.944088	0.918645	0.961258	0.974606	0.971313	0.987968	0.949396	0.968833	0.993316	0.973738	0.982562
0.857143	0.987291	0.970543	0.968891	0.957836	0.989973	0.980409	0.944843	0.919491	0.96287	0.97486	0.971406	0.987968	0.949817	0.969272	0.993316	0.974147	0.982992
0.8591	0.987908	0.970674	0.969359	0.959624	0.990085	0.98073	0.945599	0.920337	0.96471	0.975114	0.971498	0.987968	0.950272	0.969502	0.993316	0.974516	0.983208
0.861057	0.988572	0.971051	0.969826	0.960132	0.990642	0.98127	0.946355	0.921184	0.96471	0.975622	0.971724	0.987968	0.951089	0.969724	0.993316	0.974885	0.983208
0.863014	0.989235	0.971305	0.970036	0.961214	0.990642	0.981485	0.94711	0.92203	0.965094	0.976892	0.972534	0.987968	0.951906	0.970381	0.993316	0.975254	0.983423
0.864971	0.989898	0.971559	0.970482	0.962164	0.990642	0.981485	0.947866	0.922876	0.965478	0.977146	0.972779	0.987968	0.952723	0.970607	0.993316	0.975623	0.983854
0.866928	0.990562	0.972829	0.970973	0.962671	0.990642	0.981701	0.948621	0.923723	0.967395	0.977146	0.974251	0.988636	0.953541	0.970833	0.993316	0.975992	0.984069
0.868885	0.990635	0.973083	0.971465	0.962925	0.99131	0.981916	0.949377	0.924569	0.967395	0.977146	0.974581	0.989305	0.954358	0.971135	0.993984	0.976361	0.984499
0.870841	0.990635	0.973845	0.972067	0.963687	0.99131	0.981916	0.950132	0.925415	0.968163	0.9774	0.975587	0.989305	0.955175	0.971514	0.993984	0.97673	0.98493
0.872798	0.990635	0.974099	0.972721	0.964449	0.99131	0.982777	0.950888	0.926262	0.969313	0.977654	0.976228	0.989305	0.955992	0.971841	0.993984	0.977099	0.98493
0.874755	0.990635	0.974606	0.973383	0.965211	0.99131	0.982992	0.951644	0.927108	0.970044	0.978162	0.976662	0.989305	0.956809	0.972099	0.993984	0.977468	0.98493
0.876712	0.990635	0.975622	0.974045	0.966227	0.991981	0.983423	0.952399	0.927954	0.970938	0.978162	0.977138	0.990642	0.957627	0.972455	0.993984	0.977837	0.985576
0.878669	0.990635	0.976384	0.97484	0.96775	0.993316	0.983854	0.953155	0.9288	0.972766	0.979177	0.977802	0.990642	0.958411	0.973144	0.993984	0.978593	0.985791
0.880626	0.990635	0.976892	0.97581	0.968512	0.993316	0.984284	0.95391	0.929647	0.97322	0.979939	0.977992	0.99131	0.959156	0.973833	0.993984	0.979356	0.986006
0.882583	0.990635	0.9774	0.976258	0.969274	0.993316	0.984715	0.954666	0.930493	0.973916	0.980701	0.978124	0.99131	0.959902	0.974502	0.993984	0.980118	0.986222
0.88454	0.990635	0.977654	0.976706	0.969528	0.993316	0.98493	0.955421	0.931339	0.9743	0.981209	0.979011	0.99131	0.960647	0.974617	0.993984	0.980881	0.987298
0.886497	0.990739	0.977908	0.97718	0.970289	0.993316	0.985145	0.956177	0.932343	0.974893	0.981717	0.979298	0.99131	0.961392	0.974732	0.993984	0.981101	0.987513
0.888454	0.991098	0.979177	0.97801	0.971813	0.993984	0.985145	0.956933	0.933805	0.975834	0.982224	0.980052	0.991979	0.962138	0.975364	0.993984	0.981304	0.987944
0.890411	0.991456	0.979685	0.978296	0.972829	0.993984	0.985791	0.957688	0.935267	0.976985	0.982732	0.980411	0.991979	0.96271	0.975601	0.993984	0.981549	0.988375
0.892368	0.991814	0.980447	0.978582	0.973083	0.993984	0.986222	0.958444	0.93673	0.977752	0.982986	0.980667	0.991979	0.963189	0.975838	0.994652	0.981875	0.988375
0.894325	0.992172	0.980955	0.978868	0.973845	0.993984	0.987083	0.959199	0.938192	0.977752	0.983494	0.982025	0.992647	0.963667	0.976226	0.994652	0.9822	0.98859
0.896282	0.99253	0.981463	0.979259	0.974352	0.993984	0.987593	0.959955	0.939654	0.977752	0.984002	0.982489	0.993984	0.96435	0.976962	0.994652	0.982526	0.98902
0.898239	0.992888	0.981717	0.979858	0.97486	0.993984	0.987944	0.96071	0.941097	0.977752	0.984256	0.982809	0.993984	0.964704	0.977426	0.994652	0.982852	0.989451
0.900196	0.993247	0.981717	0.980457	0.975368	0.993984	0.988409	0.961466	0.942506	0.978136	0.98451	0.983181	0.993984	0.965057	0.977888	0.994652	0.983223	0.989451
0.902153	0.993311	0.982224	0.981057	0.975876	0.993984	0.989236	0.962222	0.943915	0.978887	0.98451	0.983669	0.993984	0.96541	0.978669	0.994652	0.983646	0.990097
0.90411	0.993311	0.982478	0.981517	0.976721	0.993984	0.989236	0.962977	0.945324	0.97967	0.985018	0.984538	0.993984	0.965763	0.979586	0.994652	0.98407	0.990312
0.906067	0.993311	0.982732	0.982288	0.977146	0.993984	0.989236	0.963733	0.946734	0.97967	0.985018	0.98466	0.994652	0.966117	0.980541	0.995321	0.984469	0.990743
0.908023	0.993311	0.982986	0.983059	0.977654	0.993984	0.989666	0.964488	0.948143	0.980054	0.985272	0.985077	0.994652	0.966817	0.982133	0.995321	0.984698	0.990743
0.90998	0.993387	0.983494	0.983831	0.978321	0.993984	0.989882	0.965244	0.949552	0.980054	0.985526	0.985874	0.995321	0.967642	0.983261	0.995321	0.984927	0.991389
0.911937	0.993492	0.984002	0.98455	0.978669	0.993984	0.989882	0.965999	0.950961	0.980054	0.986287	0.98617	0.995321	0.968467	0.984268	0.995321	0.985153	0.991389
0.913894	0.993596	0.98451	0.984856	0.978923	0.993984	0.990097	0.966755	0.95237	0.980054	0.986287	0.986352	0.995989	0.96922	0.984378	0.995321	0.985307	0.991604
0.915851	0.993701	0.984764	0.985162	0.978923	0.993984	0.990743	0.967511	0.95378	0.980758	0.987049	0.986566	0.996658	0.969837	0.984627	0.995321	0.985461	0.991604
0.917808	0.993806	0.985272	0.985468	0.979431	0.994503	0.991024	0.968266	0.955189	0.981588	0.988065	0.98666	0.996658	0.970455	0.984862	0.995321	0.985615	0.991819
0.919765	0.99391	0.985526	0.98587	0.979939	0.995321	0.991819	0.969022	0.956247	0.981588	0.988573	0.986755	0.997326	0.971056	0.985376	0.995321	0.985769	0.99225
0.921722	0.99398	0.985526	0.986257	0.980447	0.995321	0.991819	0.969777	0.957134	0.982355	0.988573	0.986975	0.997326	0.971637	0.985856	0.995321	0.985923	0.99268
0.923679	0.99398	0.986287	0.986644	0.980955	0.995321	0.992034	0.970533	0.958022	0.982739	0.989589	0.987379	0.997326	0.972218	0.986337	0.995321	0.986078	0.993326
0.925636	0.994202	0.987049	0.987032	0.982224	0.995321	0.99225	0.971288	0.958909	0.982739	0.990096	0.987514	0.997326	0.972799	0.986866	0.995321	0.986232	0.993541
0.927593	0.994444	0.987514	0.98727	0.98324	0.995917	0.992512	0.972044	0.959796	0.983294	0.990858	0.988106	0.997995	0.97338	0.98752	0.995321	0.986386	0.993972
0.92955	0.994686	0.988319	0.987906	0.983494	0.997178	0.992896	0.9728	0.960683	0.98389	0.991366	0.988841	0.997995	0.973961	0.988127	0.995321	0.98654	0.994403
0.931507	0.994929	0.988484	0.988541	0.984764	0.997326	0.992896	0.973555	0.96157	0.98389	0.991874	0.989413	0.997995	0.974542	0.988312	0.995321	0.986694	0.994403
0.933464	0.995171	0.989081	0.989102	0.985018	0.997326	0.992896	0.974311	0.962458	0.985652	0.992382	0.989736	0.997995	0.975123	0.988696	0.995321	0.986848	0.99534
0.935421	0.995318	0.989335	0.98972	0.985272	0.997326	0.992896	0.975066	0.963345	0.986575	0.99289	0.99045	0.997995	0.975704	0.989018	0.995321	0.987002	0.995479
0.937378	0.995318	0.989589	0.989958	0.98578	0.997326	0.992991	0.975822	0.964232	0.987342	0.993398	0.99082	0.997995	0.976285	0.989173	0.995321	0.987453	0.995694
0.939335	0.995318	0.990096	0.990196	0.98578	0.997326	0.993326	0.976577	0.965119	0.987342	0.993398	0.99131	0.997995	0.976866	0.98944	0.995321	0.987984	0.99591
0.941292	0.995348	0.990958	0.99035	0.98651	0.997326	0.993326	0.977333	0.966006	0.987342	0.993652	0.991628	0.997995	0.977447	0.989908	0.995321	0.988514	0.996125
0.943249	0.995581	0.991874	0.990747	0.987303	0.997326	0.993326	0.978089	0.966894	0.987725	0.993906	0.992291	0.997995	0.977969	0.990438	0.995321	0.989181	0.996555
0.945205	0.995814	0.992382	0.991315	0.987811	0.997995	0.993326	0.978844	0.967781	0.988493	0.994159	0.992505	0.997995	0.978506	0.991132	0.995321	0.98949	0.996986
0.947162	0.996047	0.99289	0.991883	0.988827	0.997995	0.994403	0.9796	0.968668	0.989178	0.994413	0.992699	0.997995	0.979078	0.991704	0.995321	0.989753	0.996986
0.949119	0.996279	0.993398	0.992128	0.989637	0.997995	0.994618	0.980355	0.969555	0.989643	0.994921	0.993051	0.997995	0.979804	0.991983	0.995321	0.990105	0.996986
0.951076	0.996512	0.993398	0.992551	0.989843	0.997995	0.994833	0.981111	0.970442	0.990027	0.995429	0.993213	0.997995	0.980331	0.992263	0.995989	0.990591	0.996986
0.953033	0.996745	0.993398	0.992975	0.990694	0.997995	0.994833	0.981866	0.971329	0.991178	0.995683	0.993329	0.998558	0.981378	0.99234	0.996081	0.991078	0.996986
0.95499	0.996978	0.993398	0.993398	0.99131	0.997995	0.995048	0.982622	0.972217	0.99229	0.995937	0.993545	0.998991	0.982222	0.992487	0.996658	0.991564	0.997632
0.956947	0.997211	0.993652	0.993765	0.99162	0.997995	0.995264	0.983377	0.973104	0.992328	0.996191	0.993731	0.999332	0.983065	0.992579	0.997326	0.992051	0.997847
0.958904	0.997993	0.994921	0.99402	0.992382	0.997995	0.995264	0.984133	0.973991	0.992712	0.996191	0.993845	1	0.983908	0.992826	0.997326	0.99251	0.997847
0.960861	0.997993	0.995429	0.994275	0.992382	0.997995	0.995479	0.984889	0.974878	0.992712	0.996191	0.993958	1	0.984752	0.993121	0.997326	0.992853	0.998062
0.962818	0.997993	0.995683	0.994413	0.992382	0.997995	0.995694	0.985644	0.975765	0.993683	0.996445	0.994069	1	0.985595	0.993664	0.997995	0.993195	0.998062
0.964775	0.997993	0.996191	0.994929	0.992643	0.997995	0.995694	0.9864	0.977048	0.994246	0.996699	0.994183	1	0.986438	0.994253	0.997995	0.993537	0.998062
0.966732	0.997993	0.996191	0.995467	0.993398	0.997995	0.995694	0.987155	0.978394	0.994246	0.996699	0.99431	1	0.987225	0.994657	0.997995	0.993775	0.998062
0.968689	0.997993	0.996191	0.995937	0.993906	0.998523	0.99591	0.987911	0.979741	0.994246	0.997207	0.994634	1	0.98801	0.994919	0.997995	0.994062	0.998278
0.970646	0.997993	0.9965	0.996121	0.993906	0.998663	0.996308	0.988666	0.981087	0.994811	0.997969	0.995056	1	0.988796	0.995228	0.997995	0.995369	0.998278
0.972603	0.997993	0.996953	0.996406	0.993906	0.999332	0.996986	0.989422	0.982433	0.995397	0.998222	0.995265	1	0.989534	0.996144	0.997995	0.996022	0.998708
0.97456	0.997993	0.997461	0.996691	0.993906	0.999332	0.997417	0.990178	0.983779	0.996548	0.998222	0.995596	1	0.990664	0.996815	0.997995	0.996161	0.998708
0.976517	0.997993	0.997715	0.997034	0.994413	0.999332	0.997417	0.990933	0.985126	0.996931	0.998984	0.995863	1	0.991743	0.997514	0.997995	0.9963	0.999139
0.978474	0.997993	0.998476	0.997652	0.995159	0.999332	0.997762	0.991689	0.986472	0.996931	0.998984	0.99627	1	0.99187	0.998229	0.997995	0.99644	0.999139
0.980431	0.997993	0.99873	0.998222	0.995429	0.999332	0.998278	0.992444	0.987818	0.996931	0.998984	0.996435	1	0.992459	0.998565	0.998663	0.996579	0.999354
0.982387	0.997993	0.998984	0.998464	0.995809	0.999332	0.998708	0.9932	0.989164	0.996931	0.999238	0.997012	1	0.993194	0.998746	0.998663	0.9967	0.999354
0.984344	0.997993	0.998984	0.998818	0.996445	0.999332	0.998979	0.993955	0.990511	0.996931	0.999238	0.997466	1	0.993929	0.998877	0.998663	0.9967	0.999354
0.986301	0.9984	0.999492	0.999016	0.996875	0.999332	0.999354	0.994711	0.991857	0.997315	0.999238	0.997672	1	0.994663	0.99909	0.999949	0.997275	0.999354
0.988258	0.999269	0.999746	0.999147	0.996953	0.999332	0.999354	0.995467	0.993203	0.997315	0.999238	0.998239	1	0.995173	0.99911	1	0.997984	0.999354
0.990215	0.999331	0.999746	0.99925	0.997488	0.999332	0.999569	0.996222	0.994429	0.997699	0.999238	0.998382	1	0.995532	0.99913	1	0.998522	0.999354
0.992172	0.999331	0.999746	0.999411	0.998117	0.999332	0.999569	0.996978	0.99557	0.998466	0.999238	0.998818	1	0.996113	0.999406	1	0.998732	0.999354
0.994129	0.999331	1	0.999492	0.99873	0.999332	0.999785	0.997733	0.996548	0.998466	0.999746	0.999114	1	0.997674	0.999406	1	0.998821	0.999354
0.996086	0.999331	1	0.999492	0.998859	1	0.999785	0.998489	0.99764	0.999209	0.999746	0.999316	1	0.998532	0.999672	1	0.998832	0.999354
0.998043	0.999331	1	0.999746	0.999606	1	0.999785	0.999244	0.998732	0.999233	1	0.999539	1	0.998984	0.999703	1	0.999245	0.999569
1	1	1	1	1	1	1	1	1	1	1	1	1	1	1	1	1	1

## Sheet: Fig2g
icd	MILTON AUC	DELPHI AUC	c	Chapter	Milton_type	DELPHI Sex	DELPHI Sex | Milton Type
B18	0.811795	0.82886	#98df8a	I. Infectious Diseases	prognostic	male	male_prognostic
B96	0.695865	0.768324	#98df8a	I. Infectious Diseases	prognostic	male	male_prognostic
B37	0.684389	0.82315	#98df8a	I. Infectious Diseases	prognostic	male	male_prognostic
B95	0.706938	0.802457	#98df8a	I. Infectious Diseases	prognostic	male	male_prognostic
A41	0.695984	0.826224	#98df8a	I. Infectious Diseases	prognostic	male	male_prognostic
A04	0.655103	0.749835	#98df8a	I. Infectious Diseases	prognostic	male	male_prognostic
A49	0.69078	0.7919	#98df8a	I. Infectious Diseases	prognostic	male	male_prognostic
B97	0.61392	0.785484	#98df8a	I. Infectious Diseases	prognostic	male	male_prognostic
A08	0.689889	0.787471	#98df8a	I. Infectious Diseases	prognostic	male	male_prognostic
B02	0.644981	0.760074	#98df8a	I. Infectious Diseases	prognostic	male	male_prognostic
B35	0.635733	0.823541	#98df8a	I. Infectious Diseases	prognostic	male	male_prognostic
B34	0.610398	0.779713	#98df8a	I. Infectious Diseases	prognostic	male	male_prognostic
B07	0.567958	0.783018	#98df8a	I. Infectious Diseases	prognostic	male	male_prognostic
B18	0.811795	0.810447	#98df8a	I. Infectious Diseases	prognostic	female	female_prognostic
B96	0.695865	0.761627	#98df8a	I. Infectious Diseases	prognostic	female	female_prognostic
B37	0.684389	0.830017	#98df8a	I. Infectious Diseases	prognostic	female	female_prognostic
B95	0.706938	0.799709	#98df8a	I. Infectious Diseases	prognostic	female	female_prognostic
A41	0.695984	0.823902	#98df8a	I. Infectious Diseases	prognostic	female	female_prognostic
A04	0.655103	0.731899	#98df8a	I. Infectious Diseases	prognostic	female	female_prognostic
A49	0.69078	0.807886	#98df8a	I. Infectious Diseases	prognostic	female	female_prognostic
B97	0.61392	0.749036	#98df8a	I. Infectious Diseases	prognostic	female	female_prognostic
A08	0.689889	0.79031	#98df8a	I. Infectious Diseases	prognostic	female	female_prognostic
B02	0.644981	0.781256	#98df8a	I. Infectious Diseases	prognostic	female	female_prognostic
B35	0.635733	0.846331	#98df8a	I. Infectious Diseases	prognostic	female	female_prognostic
B34	0.610398	0.773776	#98df8a	I. Infectious Diseases	prognostic	female	female_prognostic
B07	0.567958	0.791487	#98df8a	I. Infectious Diseases	prognostic	female	female_prognostic
D45	0.85709	0.662068	#ff7f0e	II. Neoplasms	prognostic	male	male_prognostic
D35	0.790551	0.76477	#ff7f0e	II. Neoplasms	prognostic	male	male_prognostic
D47	0.756526	0.782995	#ff7f0e	II. Neoplasms	prognostic	male	male_prognostic
C91	0.808375	0.64929	#ff7f0e	II. Neoplasms	prognostic	male	male_prognostic
C32	0.708082	0.738325	#ff7f0e	II. Neoplasms	prognostic	male	male_prognostic
C34	0.736493	0.84174	#ff7f0e	II. Neoplasms	prognostic	male	male_prognostic
C83	0.664956	0.822839	#ff7f0e	II. Neoplasms	prognostic	male	male_prognostic
C90	0.697708	0.814631	#ff7f0e	II. Neoplasms	prognostic	male	male_prognostic
C92	0.682812	0.755091	#ff7f0e	II. Neoplasms	prognostic	male	male_prognostic
C81	0.64608	0.736307	#ff7f0e	II. Neoplasms	prognostic	male	male_prognostic
C82	0.563499	0.646282	#ff7f0e	II. Neoplasms	prognostic	male	male_prognostic
C64	0.65008	0.821776	#ff7f0e	II. Neoplasms	prognostic	male	male_prognostic
D41	0.619044	0.753742	#ff7f0e	II. Neoplasms	prognostic	male	male_prognostic
C85	0.66063	0.715906	#ff7f0e	II. Neoplasms	prognostic	male	male_prognostic
C77	0.593461	0.562127	#ff7f0e	II. Neoplasms	prognostic	male	male_prognostic
D07	0.553953	0.79653	#ff7f0e	II. Neoplasms	prognostic	male	male_prognostic
C79	0.630461	0.348294	#ff7f0e	II. Neoplasms	prognostic	male	male_prognostic
C54	0.647113		#ff7f0e	II. Neoplasms	prognostic	male	male_prognostic
C15	0.635446	0.743318	#ff7f0e	II. Neoplasms	prognostic	male	male_prognostic
C02	0.591109	0.724806	#ff7f0e	II. Neoplasms	prognostic	male	male_prognostic
D44	0.588134	0.782478	#ff7f0e	II. Neoplasms	prognostic	male	male_prognostic
C16	0.601294	0.819447	#ff7f0e	II. Neoplasms	prognostic	male	male_prognostic
C78	0.621269	0.838693	#ff7f0e	II. Neoplasms	prognostic	male	male_prognostic
C67	0.609611	0.725895	#ff7f0e	II. Neoplasms	prognostic	male	male_prognostic
C18	0.5797	0.813246	#ff7f0e	II. Neoplasms	prognostic	male	male_prognostic
C09	0.581049	0.71181	#ff7f0e	II. Neoplasms	prognostic	male	male_prognostic
D06	0.563548		#ff7f0e	II. Neoplasms	prognostic	male	male_prognostic
C44	0.580843	0.642794	#ff7f0e	II. Neoplasms	prognostic	male	male_prognostic
C73	0.56653	0.8113	#ff7f0e	II. Neoplasms	prognostic	male	male_prognostic
D04	0.59266	0.61476	#ff7f0e	II. Neoplasms	prognostic	male	male_prognostic
D09	0.562955	0.741861	#ff7f0e	II. Neoplasms	prognostic	male	male_prognostic
D37	0.572154	0.722643	#ff7f0e	II. Neoplasms	prognostic	male	male_prognostic
D32	0.572901	0.626247	#ff7f0e	II. Neoplasms	prognostic	male	male_prognostic
C43	0.576417	0.65924	#ff7f0e	II. Neoplasms	prognostic	male	male_prognostic
D11	0.559873	0.690223	#ff7f0e	II. Neoplasms	prognostic	male	male_prognostic
C61	0.570282	0.663622	#ff7f0e	II. Neoplasms	prognostic	male	male_prognostic
C19	0.555386	0.799381	#ff7f0e	II. Neoplasms	prognostic	male	male_prognostic
C53	0.515835		#ff7f0e	II. Neoplasms	prognostic	male	male_prognostic
C56	0.548636		#ff7f0e	II. Neoplasms	prognostic	male	male_prognostic
D48	0.550146	0.691239	#ff7f0e	II. Neoplasms	prognostic	male	male_prognostic
D39	0.569539		#ff7f0e	II. Neoplasms	prognostic	male	male_prognostic
D33	0.525951	0.650447	#ff7f0e	II. Neoplasms	prognostic	male	male_prognostic
C49	0.531605	0.636448	#ff7f0e	II. Neoplasms	prognostic	male	male_prognostic
D45	0.85709	0.658021	#ff7f0e	II. Neoplasms	prognostic	female	female_prognostic
D35	0.790551	0.897596	#ff7f0e	II. Neoplasms	prognostic	female	female_prognostic
D47	0.756526	0.601758	#ff7f0e	II. Neoplasms	prognostic	female	female_prognostic
C91	0.808375	0.598855	#ff7f0e	II. Neoplasms	prognostic	female	female_prognostic
C32	0.708082	0.683403	#ff7f0e	II. Neoplasms	prognostic	female	female_prognostic
C34	0.736493	0.848859	#ff7f0e	II. Neoplasms	prognostic	female	female_prognostic
C83	0.664956	0.718453	#ff7f0e	II. Neoplasms	prognostic	female	female_prognostic
C90	0.697708	0.891084	#ff7f0e	II. Neoplasms	prognostic	female	female_prognostic
C92	0.682812	0.848286	#ff7f0e	II. Neoplasms	prognostic	female	female_prognostic
C81	0.64608	0.633423	#ff7f0e	II. Neoplasms	prognostic	female	female_prognostic
C82	0.563499	0.600175	#ff7f0e	II. Neoplasms	prognostic	female	female_prognostic
C64	0.65008	0.780743	#ff7f0e	II. Neoplasms	prognostic	female	female_prognostic
D41	0.619044	0.745995	#ff7f0e	II. Neoplasms	prognostic	female	female_prognostic
C85	0.66063	0.597182	#ff7f0e	II. Neoplasms	prognostic	female	female_prognostic
C77	0.593461	0.779126	#ff7f0e	II. Neoplasms	prognostic	female	female_prognostic
D07	0.553953	0.539384	#ff7f0e	II. Neoplasms	prognostic	female	female_prognostic
C79	0.630461	0.789955	#ff7f0e	II. Neoplasms	prognostic	female	female_prognostic
C54	0.647113	0.809231	#ff7f0e	II. Neoplasms	prognostic	female	female_prognostic
C15	0.635446	0.880877	#ff7f0e	II. Neoplasms	prognostic	female	female_prognostic
C02	0.591109	0.564605	#ff7f0e	II. Neoplasms	prognostic	female	female_prognostic
D44	0.588134	0.649585	#ff7f0e	II. Neoplasms	prognostic	female	female_prognostic
C16	0.601294	0.858286	#ff7f0e	II. Neoplasms	prognostic	female	female_prognostic
C78	0.621269	0.856853	#ff7f0e	II. Neoplasms	prognostic	female	female_prognostic
C67	0.609611	0.769564	#ff7f0e	II. Neoplasms	prognostic	female	female_prognostic
C18	0.5797	0.796691	#ff7f0e	II. Neoplasms	prognostic	female	female_prognostic
C09	0.581049	0.734201	#ff7f0e	II. Neoplasms	prognostic	female	female_prognostic
D06	0.563548	0.694533	#ff7f0e	II. Neoplasms	prognostic	female	female_prognostic
C44	0.580843	0.646178	#ff7f0e	II. Neoplasms	prognostic	female	female_prognostic
C73	0.56653	0.815038	#ff7f0e	II. Neoplasms	prognostic	female	female_prognostic
D04	0.59266	0.628663	#ff7f0e	II. Neoplasms	prognostic	female	female_prognostic
D09	0.562955	0.762927	#ff7f0e	II. Neoplasms	prognostic	female	female_prognostic
D37	0.572154	0.788439	#ff7f0e	II. Neoplasms	prognostic	female	female_prognostic
D32	0.572901	0.764467	#ff7f0e	II. Neoplasms	prognostic	female	female_prognostic
C43	0.576417	0.672279	#ff7f0e	II. Neoplasms	prognostic	female	female_prognostic
D11	0.559873	0.425165	#ff7f0e	II. Neoplasms	prognostic	female	female_prognostic
C61	0.570282		#ff7f0e	II. Neoplasms	prognostic	female	female_prognostic
C19	0.555386	0.728737	#ff7f0e	II. Neoplasms	prognostic	female	female_prognostic
C53	0.515835	0.787424	#ff7f0e	II. Neoplasms	prognostic	female	female_prognostic
C56	0.548636	0.751736	#ff7f0e	II. Neoplasms	prognostic	female	female_prognostic
D48	0.550146	0.585594	#ff7f0e	II. Neoplasms	prognostic	female	female_prognostic
D39	0.569539	0.793862	#ff7f0e	II. Neoplasms	prognostic	female	female_prognostic
D33	0.525951	0.855294	#ff7f0e	II. Neoplasms	prognostic	female	female_prognostic
C49	0.531605	0.59212	#ff7f0e	II. Neoplasms	prognostic	female	female_prognostic
D63	0.78722	0.888748	#ff9896	III. Blood & Immune Disorders	prognostic	male	male_prognostic
D75	0.83763	0.737645	#ff9896	III. Blood & Immune Disorders	prognostic	male	male_prognostic
D73	0.759321	0.80671	#ff9896	III. Blood & Immune Disorders	prognostic	male	male_prognostic
D69	0.760953	0.757705	#ff9896	III. Blood & Immune Disorders	prognostic	male	male_prognostic
D86	0.753374	0.655355	#ff9896	III. Blood & Immune Disorders	prognostic	male	male_prognostic
D68	0.647324	0.81037	#ff9896	III. Blood & Immune Disorders	prognostic	male	male_prognostic
D50	0.758663	0.760234	#ff9896	III. Blood & Immune Disorders	prognostic	male	male_prognostic
D72	0.676904	0.694336	#ff9896	III. Blood & Immune Disorders	prognostic	male	male_prognostic
D51	0.744856	0.716527	#ff9896	III. Blood & Immune Disorders	prognostic	male	male_prognostic
D89	0.728166	0.715595	#ff9896	III. Blood & Immune Disorders	prognostic	male	male_prognostic
D64	0.737081	0.776066	#ff9896	III. Blood & Immune Disorders	prognostic	male	male_prognostic
D70	0.646627	0.837762	#ff9896	III. Blood & Immune Disorders	prognostic	male	male_prognostic
D62	0.587782	0.751775	#ff9896	III. Blood & Immune Disorders	prognostic	male	male_prognostic
D63	0.78722	0.855963	#ff9896	III. Blood & Immune Disorders	prognostic	female	female_prognostic
D75	0.83763	0.729201	#ff9896	III. Blood & Immune Disorders	prognostic	female	female_prognostic
D73	0.759321	0.803258	#ff9896	III. Blood & Immune Disorders	prognostic	female	female_prognostic
D69	0.760953	0.754592	#ff9896	III. Blood & Immune Disorders	prognostic	female	female_prognostic
D86	0.753374	0.617624	#ff9896	III. Blood & Immune Disorders	prognostic	female	female_prognostic
D68	0.647324	0.77888	#ff9896	III. Blood & Immune Disorders	prognostic	female	female_prognostic
D50	0.758663	0.745261	#ff9896	III. Blood & Immune Disorders	prognostic	female	female_prognostic
D72	0.676904	0.674514	#ff9896	III. Blood & Immune Disorders	prognostic	female	female_prognostic
D51	0.744856	0.729791	#ff9896	III. Blood & Immune Disorders	prognostic	female	female_prognostic
D89	0.728166	0.775265	#ff9896	III. Blood & Immune Disorders	prognostic	female	female_prognostic
D64	0.737081	0.764728	#ff9896	III. Blood & Immune Disorders	prognostic	female	female_prognostic
D70	0.646627	0.772432	#ff9896	III. Blood & Immune Disorders	prognostic	female	female_prognostic
D62	0.587782	0.734252	#ff9896	III. Blood & Immune Disorders	prognostic	female	female_prognostic
E10	0.946721	0.931086	#2ca02c	IV. Metabolic Diseases	prognostic	male	male_prognostic
E11	0.929462	0.825059	#2ca02c	IV. Metabolic Diseases	prognostic	male	male_prognostic
E66	0.895548	0.781257	#2ca02c	IV. Metabolic Diseases	prognostic	male	male_prognostic
E14	0.930516	0.748977	#2ca02c	IV. Metabolic Diseases	prognostic	male	male_prognostic
E80	0.922369	0.616115	#2ca02c	IV. Metabolic Diseases	prognostic	male	male_prognostic
E16	0.917249	0.910148	#2ca02c	IV. Metabolic Diseases	prognostic	male	male_prognostic
E21	0.927536	0.783899	#2ca02c	IV. Metabolic Diseases	prognostic	male	male_prognostic
E87	0.778187	0.840195	#2ca02c	IV. Metabolic Diseases	prognostic	male	male_prognostic
E22	0.722847	0.677978	#2ca02c	IV. Metabolic Diseases	prognostic	male	male_prognostic
E83	0.763056	0.77473	#2ca02c	IV. Metabolic Diseases	prognostic	male	male_prognostic
E78	0.739779	0.633638	#2ca02c	IV. Metabolic Diseases	prognostic	male	male_prognostic
E27	0.750428	0.769969	#2ca02c	IV. Metabolic Diseases	prognostic	male	male_prognostic
E23	0.718147	0.722597	#2ca02c	IV. Metabolic Diseases	prognostic	male	male_prognostic
E53	0.787758	0.821056	#2ca02c	IV. Metabolic Diseases	prognostic	male	male_prognostic
E86	0.762983	0.849289	#2ca02c	IV. Metabolic Diseases	prognostic	male	male_prognostic
E28	0.745626	0.0935293	#2ca02c	IV. Metabolic Diseases	prognostic	male	male_prognostic
E05	0.691526	0.669891	#2ca02c	IV. Metabolic Diseases	prognostic	male	male_prognostic
E03	0.692126	0.634043	#2ca02c	IV. Metabolic Diseases	prognostic	male	male_prognostic
E07	0.685607	0.727615	#2ca02c	IV. Metabolic Diseases	prognostic	male	male_prognostic
E04	0.655914	0.622318	#2ca02c	IV. Metabolic Diseases	prognostic	male	male_prognostic
E06	0.57818	0.600064	#2ca02c	IV. Metabolic Diseases	prognostic	male	male_prognostic
E10	0.946721	0.934935	#2ca02c	IV. Metabolic Diseases	prognostic	female	female_prognostic
E11	0.929462	0.842089	#2ca02c	IV. Metabolic Diseases	prognostic	female	female_prognostic
E66	0.895548	0.805833	#2ca02c	IV. Metabolic Diseases	prognostic	female	female_prognostic
E14	0.930516	0.743055	#2ca02c	IV. Metabolic Diseases	prognostic	female	female_prognostic
E80	0.922369	0.631243	#2ca02c	IV. Metabolic Diseases	prognostic	female	female_prognostic
E16	0.917249	0.868671	#2ca02c	IV. Metabolic Diseases	prognostic	female	female_prognostic
E21	0.927536	0.685194	#2ca02c	IV. Metabolic Diseases	prognostic	female	female_prognostic
E87	0.778187	0.803205	#2ca02c	IV. Metabolic Diseases	prognostic	female	female_prognostic
E22	0.722847	0.700837	#2ca02c	IV. Metabolic Diseases	prognostic	female	female_prognostic
E83	0.763056	0.78797	#2ca02c	IV. Metabolic Diseases	prognostic	female	female_prognostic
E78	0.739779	0.649465	#2ca02c	IV. Metabolic Diseases	prognostic	female	female_prognostic
E27	0.750428	0.783331	#2ca02c	IV. Metabolic Diseases	prognostic	female	female_prognostic
E23	0.718147	0.69238	#2ca02c	IV. Metabolic Diseases	prognostic	female	female_prognostic
E53	0.787758	0.835578	#2ca02c	IV. Metabolic Diseases	prognostic	female	female_prognostic
E86	0.762983	0.852338	#2ca02c	IV. Metabolic Diseases	prognostic	female	female_prognostic
E28	0.745626	0.643398	#2ca02c	IV. Metabolic Diseases	prognostic	female	female_prognostic
E05	0.691526	0.669291	#2ca02c	IV. Metabolic Diseases	prognostic	female	female_prognostic
E03	0.692126	0.599901	#2ca02c	IV. Metabolic Diseases	prognostic	female	female_prognostic
E07	0.685607	0.734567	#2ca02c	IV. Metabolic Diseases	prognostic	female	female_prognostic
E04	0.655914	0.632654	#2ca02c	IV. Metabolic Diseases	prognostic	female	female_prognostic
E06	0.57818	0.722284	#2ca02c	IV. Metabolic Diseases	prognostic	female	female_prognostic
I12	0.938867	0.911691	#d62728	IX. Circulatory Diseases	prognostic	male	male_prognostic
I85	0.905428	0.855594	#d62728	IX. Circulatory Diseases	prognostic	male	male_prognostic
I27	0.843727	0.896351	#d62728	IX. Circulatory Diseases	prognostic	male	male_prognostic
I86	0.734155	0.752985	#d62728	IX. Circulatory Diseases	prognostic	male	male_prognostic
I22	0.842088	0.88751	#d62728	IX. Circulatory Diseases	prognostic	male	male_prognostic
I25	0.748008	0.819786	#d62728	IX. Circulatory Diseases	prognostic	male	male_prognostic
I83	0.668197	0.641982	#d62728	IX. Circulatory Diseases	prognostic	male	male_prognostic
I77	0.814336	0.844496	#d62728	IX. Circulatory Diseases	prognostic	male	male_prognostic
I50	0.823376	0.840127	#d62728	IX. Circulatory Diseases	prognostic	male	male_prognostic
I74	0.818919	0.824275	#d62728	IX. Circulatory Diseases	prognostic	male	male_prognostic
I73	0.790218	0.750201	#d62728	IX. Circulatory Diseases	prognostic	male	male_prognostic
I69	0.812187	0.957991	#d62728	IX. Circulatory Diseases	prognostic	male	male_prognostic
I71	0.778701	0.73013	#d62728	IX. Circulatory Diseases	prognostic	male	male_prognostic
I20	0.757637	0.726275	#d62728	IX. Circulatory Diseases	prognostic	male	male_prognostic
I21	0.752863	0.617602	#d62728	IX. Circulatory Diseases	prognostic	male	male_prognostic
I42	0.743987	0.812866	#d62728	IX. Circulatory Diseases	prognostic	male	male_prognostic
I35	0.776255	0.720615	#d62728	IX. Circulatory Diseases	prognostic	male	male_prognostic
I89	0.756741	0.812619	#d62728	IX. Circulatory Diseases	prognostic	male	male_prognostic
I64	0.775995	0.7681	#d62728	IX. Circulatory Diseases	prognostic	male	male_prognostic
I87	0.745228	0.764092	#d62728	IX. Circulatory Diseases	prognostic	male	male_prognostic
I05	0.725516	0.856091	#d62728	IX. Circulatory Diseases	prognostic	male	male_prognostic
I65	0.784094	0.82811	#d62728	IX. Circulatory Diseases	prognostic	male	male_prognostic
I72	0.719278	0.775071	#d62728	IX. Circulatory Diseases	prognostic	male	male_prognostic
I51	0.781473	0.822735	#d62728	IX. Circulatory Diseases	prognostic	male	male_prognostic
I67	0.765015	0.812441	#d62728	IX. Circulatory Diseases	prognostic	male	male_prognostic
I34	0.723736	0.76894	#d62728	IX. Circulatory Diseases	prognostic	male	male_prognostic
I10	0.748878	0.696663	#d62728	IX. Circulatory Diseases	prognostic	male	male_prognostic
I24	0.757841	0.871612	#d62728	IX. Circulatory Diseases	prognostic	male	male_prognostic
I63	0.744374	0.744266	#d62728	IX. Circulatory Diseases	prognostic	male	male_prognostic
I46	0.775729	0.808782	#d62728	IX. Circulatory Diseases	prognostic	male	male_prognostic
I08	0.755541	0.838817	#d62728	IX. Circulatory Diseases	prognostic	male	male_prognostic
I38	0.74386	0.805849	#d62728	IX. Circulatory Diseases	prognostic	male	male_prognostic
I47	0.698655	0.760459	#d62728	IX. Circulatory Diseases	prognostic	male	male_prognostic
I44	0.753176	0.725766	#d62728	IX. Circulatory Diseases	prognostic	male	male_prognostic
I95	0.743024	0.813461	#d62728	IX. Circulatory Diseases	prognostic	male	male_prognostic
I45	0.733319	0.71633	#d62728	IX. Circulatory Diseases	prognostic	male	male_prognostic
I49	0.708697	0.702255	#d62728	IX. Circulatory Diseases	prognostic	male	male_prognostic
I31	0.719143	0.784394	#d62728	IX. Circulatory Diseases	prognostic	male	male_prognostic
I26	0.730522	0.693137	#d62728	IX. Circulatory Diseases	prognostic	male	male_prognostic
I80	0.707425	0.646868	#d62728	IX. Circulatory Diseases	prognostic	male	male_prognostic
I61	0.709702	0.72847	#d62728	IX. Circulatory Diseases	prognostic	male	male_prognostic
I78	0.698852	0.719616	#d62728	IX. Circulatory Diseases	prognostic	male	male_prognostic
I82	0.680864	0.820912	#d62728	IX. Circulatory Diseases	prognostic	male	male_prognostic
I62	0.674035	0.770369	#d62728	IX. Circulatory Diseases	prognostic	male	male_prognostic
I30	0.623882	0.725023	#d62728	IX. Circulatory Diseases	prognostic	male	male_prognostic
I60	0.64129	0.640334	#d62728	IX. Circulatory Diseases	prognostic	male	male_prognostic
I84	0.62693	0.695764	#d62728	IX. Circulatory Diseases	prognostic	male	male_prognostic
I12	0.938867	0.910279	#d62728	IX. Circulatory Diseases	prognostic	female	female_prognostic
I85	0.905428	0.7961	#d62728	IX. Circulatory Diseases	prognostic	female	female_prognostic
I27	0.843727	0.887173	#d62728	IX. Circulatory Diseases	prognostic	female	female_prognostic
I86	0.734155	0.745524	#d62728	IX. Circulatory Diseases	prognostic	female	female_prognostic
I22	0.842088	0.970426	#d62728	IX. Circulatory Diseases	prognostic	female	female_prognostic
I25	0.748008	0.82792	#d62728	IX. Circulatory Diseases	prognostic	female	female_prognostic
I83	0.668197	0.612898	#d62728	IX. Circulatory Diseases	prognostic	female	female_prognostic
I77	0.814336	0.814253	#d62728	IX. Circulatory Diseases	prognostic	female	female_prognostic
I50	0.823376	0.860319	#d62728	IX. Circulatory Diseases	prognostic	female	female_prognostic
I74	0.818919	0.785096	#d62728	IX. Circulatory Diseases	prognostic	female	female_prognostic
I73	0.790218	0.728672	#d62728	IX. Circulatory Diseases	prognostic	female	female_prognostic
I69	0.812187	0.960041	#d62728	IX. Circulatory Diseases	prognostic	female	female_prognostic
I71	0.778701	0.81862	#d62728	IX. Circulatory Diseases	prognostic	female	female_prognostic
I20	0.757637	0.736175	#d62728	IX. Circulatory Diseases	prognostic	female	female_prognostic
I21	0.752863	0.682727	#d62728	IX. Circulatory Diseases	prognostic	female	female_prognostic
I42	0.743987	0.742103	#d62728	IX. Circulatory Diseases	prognostic	female	female_prognostic
I35	0.776255	0.75334	#d62728	IX. Circulatory Diseases	prognostic	female	female_prognostic
I89	0.756741	0.784122	#d62728	IX. Circulatory Diseases	prognostic	female	female_prognostic
I64	0.775995	0.767969	#d62728	IX. Circulatory Diseases	prognostic	female	female_prognostic
I87	0.745228	0.755913	#d62728	IX. Circulatory Diseases	prognostic	female	female_prognostic
I05	0.725516	0.797942	#d62728	IX. Circulatory Diseases	prognostic	female	female_prognostic
I65	0.784094	0.820758	#d62728	IX. Circulatory Diseases	prognostic	female	female_prognostic
I72	0.719278	0.787902	#d62728	IX. Circulatory Diseases	prognostic	female	female_prognostic
I51	0.781473	0.838154	#d62728	IX. Circulatory Diseases	prognostic	female	female_prognostic
I67	0.765015	0.812189	#d62728	IX. Circulatory Diseases	prognostic	female	female_prognostic
I34	0.723736	0.739383	#d62728	IX. Circulatory Diseases	prognostic	female	female_prognostic
I10	0.748878	0.677731	#d62728	IX. Circulatory Diseases	prognostic	female	female_prognostic
I24	0.757841	0.827235	#d62728	IX. Circulatory Diseases	prognostic	female	female_prognostic
I63	0.744374	0.764654	#d62728	IX. Circulatory Diseases	prognostic	female	female_prognostic
I46	0.775729	0.808425	#d62728	IX. Circulatory Diseases	prognostic	female	female_prognostic
I08	0.755541	0.829626	#d62728	IX. Circulatory Diseases	prognostic	female	female_prognostic
I38	0.74386	0.760125	#d62728	IX. Circulatory Diseases	prognostic	female	female_prognostic
I47	0.698655	0.704712	#d62728	IX. Circulatory Diseases	prognostic	female	female_prognostic
I44	0.753176	0.735329	#d62728	IX. Circulatory Diseases	prognostic	female	female_prognostic
I95	0.743024	0.767889	#d62728	IX. Circulatory Diseases	prognostic	female	female_prognostic
I45	0.733319	0.756032	#d62728	IX. Circulatory Diseases	prognostic	female	female_prognostic
I49	0.708697	0.702908	#d62728	IX. Circulatory Diseases	prognostic	female	female_prognostic
I31	0.719143	0.790904	#d62728	IX. Circulatory Diseases	prognostic	female	female_prognostic
I26	0.730522	0.726433	#d62728	IX. Circulatory Diseases	prognostic	female	female_prognostic
I80	0.707425	0.687004	#d62728	IX. Circulatory Diseases	prognostic	female	female_prognostic
I61	0.709702	0.750814	#d62728	IX. Circulatory Diseases	prognostic	female	female_prognostic
I78	0.698852	0.716287	#d62728	IX. Circulatory Diseases	prognostic	female	female_prognostic
I82	0.680864	0.815107	#d62728	IX. Circulatory Diseases	prognostic	female	female_prognostic
I62	0.674035	0.80222	#d62728	IX. Circulatory Diseases	prognostic	female	female_prognostic
I30	0.623882	0.725989	#d62728	IX. Circulatory Diseases	prognostic	female	female_prognostic
I60	0.64129	0.622344	#d62728	IX. Circulatory Diseases	prognostic	female	female_prognostic
I84	0.62693	0.69426	#d62728	IX. Circulatory Diseases	prognostic	female	female_prognostic
F17	0.829976	0.786222	#9edae5	V. Mental Disorders	prognostic	male	male_prognostic
F20	0.80117	0.836706	#9edae5	V. Mental Disorders	prognostic	male	male_prognostic
F31	0.739156	0.852504	#9edae5	V. Mental Disorders	prognostic	male	male_prognostic
F40	0.650877	0.721694	#9edae5	V. Mental Disorders	prognostic	male	male_prognostic
F33	0.656168	0.884987	#9edae5	V. Mental Disorders	prognostic	male	male_prognostic
F43	0.682976	0.783237	#9edae5	V. Mental Disorders	prognostic	male	male_prognostic
F32	0.687824	0.71007	#9edae5	V. Mental Disorders	prognostic	male	male_prognostic
F41	0.653272	0.777159	#9edae5	V. Mental Disorders	prognostic	male	male_prognostic
F17	0.829976	0.795561	#9edae5	V. Mental Disorders	prognostic	female	female_prognostic
F20	0.80117	0.881024	#9edae5	V. Mental Disorders	prognostic	female	female_prognostic
F31	0.739156	0.84766	#9edae5	V. Mental Disorders	prognostic	female	female_prognostic
F40	0.650877	0.702311	#9edae5	V. Mental Disorders	prognostic	female	female_prognostic
F33	0.656168	0.847114	#9edae5	V. Mental Disorders	prognostic	female	female_prognostic
F43	0.682976	0.812262	#9edae5	V. Mental Disorders	prognostic	female	female_prognostic
F32	0.687824	0.687773	#9edae5	V. Mental Disorders	prognostic	female	female_prognostic
F41	0.653272	0.751144	#9edae5	V. Mental Disorders	prognostic	female	female_prognostic
G99	0.644491	0.811922	#7f7f7f	VI. Nervous System Diseases	prognostic	male	male_prognostic
G31	0.699846	0.831242	#7f7f7f	VI. Nervous System Diseases	prognostic	male	male_prognostic
G47	0.755547	0.71505	#7f7f7f	VI. Nervous System Diseases	prognostic	male	male_prognostic
G93	0.64419	0.75587	#7f7f7f	VI. Nervous System Diseases	prognostic	male	male_prognostic
G82	0.643365	0.880413	#7f7f7f	VI. Nervous System Diseases	prognostic	male	male_prognostic
G40	0.689503	0.717164	#7f7f7f	VI. Nervous System Diseases	prognostic	male	male_prognostic
G90	0.629529	0.714765	#7f7f7f	VI. Nervous System Diseases	prognostic	male	male_prognostic
G62	0.709115	0.791335	#7f7f7f	VI. Nervous System Diseases	prognostic	male	male_prognostic
G81	0.696166	0.88035	#7f7f7f	VI. Nervous System Diseases	prognostic	male	male_prognostic
G35	0.623556	0.680714	#7f7f7f	VI. Nervous System Diseases	prognostic	male	male_prognostic
G56	0.640987	0.694825	#7f7f7f	VI. Nervous System Diseases	prognostic	male	male_prognostic
G95	0.633484	0.817158	#7f7f7f	VI. Nervous System Diseases	prognostic	male	male_prognostic
G83	0.667483	0.765125	#7f7f7f	VI. Nervous System Diseases	prognostic	male	male_prognostic
G58	0.584693	0.765415	#7f7f7f	VI. Nervous System Diseases	prognostic	male	male_prognostic
G51	0.645606	0.650234	#7f7f7f	VI. Nervous System Diseases	prognostic	male	male_prognostic
G20	0.648831	0.585879	#7f7f7f	VI. Nervous System Diseases	prognostic	male	male_prognostic
G45	0.598511	0.674614	#7f7f7f	VI. Nervous System Diseases	prognostic	male	male_prognostic
G25	0.661034	0.753729	#7f7f7f	VI. Nervous System Diseases	prognostic	male	male_prognostic
G55	0.621677	0.816801	#7f7f7f	VI. Nervous System Diseases	prognostic	male	male_prognostic
G54	0.613224	0.759852	#7f7f7f	VI. Nervous System Diseases	prognostic	male	male_prognostic
G91	0.595672	0.779676	#7f7f7f	VI. Nervous System Diseases	prognostic	male	male_prognostic
G50	0.596132	0.735627	#7f7f7f	VI. Nervous System Diseases	prognostic	male	male_prognostic
G37	0.60374	0.775986	#7f7f7f	VI. Nervous System Diseases	prognostic	male	male_prognostic
G43	0.602829	0.655792	#7f7f7f	VI. Nervous System Diseases	prognostic	male	male_prognostic
G44	0.567859	0.768922	#7f7f7f	VI. Nervous System Diseases	prognostic	male	male_prognostic
G96	0.536136	0.825561	#7f7f7f	VI. Nervous System Diseases	prognostic	male	male_prognostic
G61	0.488897	0.659532	#7f7f7f	VI. Nervous System Diseases	prognostic	male	male_prognostic
G99	0.644491	0.850331	#7f7f7f	VI. Nervous System Diseases	prognostic	female	female_prognostic
G31	0.699846	0.787114	#7f7f7f	VI. Nervous System Diseases	prognostic	female	female_prognostic
G47	0.755547	0.743424	#7f7f7f	VI. Nervous System Diseases	prognostic	female	female_prognostic
G93	0.64419	0.753712	#7f7f7f	VI. Nervous System Diseases	prognostic	female	female_prognostic
G82	0.643365	0.908852	#7f7f7f	VI. Nervous System Diseases	prognostic	female	female_prognostic
G40	0.689503	0.705915	#7f7f7f	VI. Nervous System Diseases	prognostic	female	female_prognostic
G90	0.629529	0.755333	#7f7f7f	VI. Nervous System Diseases	prognostic	female	female_prognostic
G62	0.709115	0.775773	#7f7f7f	VI. Nervous System Diseases	prognostic	female	female_prognostic
G81	0.696166	0.869088	#7f7f7f	VI. Nervous System Diseases	prognostic	female	female_prognostic
G35	0.623556	0.628291	#7f7f7f	VI. Nervous System Diseases	prognostic	female	female_prognostic
G56	0.640987	0.668788	#7f7f7f	VI. Nervous System Diseases	prognostic	female	female_prognostic
G95	0.633484	0.770388	#7f7f7f	VI. Nervous System Diseases	prognostic	female	female_prognostic
G83	0.667483	0.792172	#7f7f7f	VI. Nervous System Diseases	prognostic	female	female_prognostic
G58	0.584693	0.802568	#7f7f7f	VI. Nervous System Diseases	prognostic	female	female_prognostic
G51	0.645606	0.676988	#7f7f7f	VI. Nervous System Diseases	prognostic	female	female_prognostic
G20	0.648831	0.635686	#7f7f7f	VI. Nervous System Diseases	prognostic	female	female_prognostic
G45	0.598511	0.684672	#7f7f7f	VI. Nervous System Diseases	prognostic	female	female_prognostic
G25	0.661034	0.756011	#7f7f7f	VI. Nervous System Diseases	prognostic	female	female_prognostic
G55	0.621677	0.817495	#7f7f7f	VI. Nervous System Diseases	prognostic	female	female_prognostic
G54	0.613224	0.761765	#7f7f7f	VI. Nervous System Diseases	prognostic	female	female_prognostic
G91	0.595672	0.750995	#7f7f7f	VI. Nervous System Diseases	prognostic	female	female_prognostic
G50	0.596132	0.716265	#7f7f7f	VI. Nervous System Diseases	prognostic	female	female_prognostic
G37	0.60374	0.832232	#7f7f7f	VI. Nervous System Diseases	prognostic	female	female_prognostic
G43	0.602829	0.65073	#7f7f7f	VI. Nervous System Diseases	prognostic	female	female_prognostic
G44	0.567859	0.779158	#7f7f7f	VI. Nervous System Diseases	prognostic	female	female_prognostic
G96	0.536136	0.742435	#7f7f7f	VI. Nervous System Diseases	prognostic	female	female_prognostic
G61	0.488897	0.650295	#7f7f7f	VI. Nervous System Diseases	prognostic	female	female_prognostic
H36	0.954536	0.934046	#aec7e8	VII. Eye Diseases	prognostic	male	male_prognostic
H02	0.57572	0.620468	#aec7e8	VII. Eye Diseases	prognostic	male	male_prognostic
H54	0.672882	0.775491	#aec7e8	VII. Eye Diseases	prognostic	male	male_prognostic
H33	0.537368	0.648413	#aec7e8	VII. Eye Diseases	prognostic	male	male_prognostic
H35	0.616159	0.69798	#aec7e8	VII. Eye Diseases	prognostic	male	male_prognostic
H47	0.582596	0.70399	#aec7e8	VII. Eye Diseases	prognostic	male	male_prognostic
H43	0.589178	0.730179	#aec7e8	VII. Eye Diseases	prognostic	male	male_prognostic
H26	0.6099	0.664077	#aec7e8	VII. Eye Diseases	prognostic	male	male_prognostic
H40	0.575454	0.598306	#aec7e8	VII. Eye Diseases	prognostic	male	male_prognostic
H44	0.579241	0.753411	#aec7e8	VII. Eye Diseases	prognostic	male	male_prognostic
H34	0.625083	0.640788	#aec7e8	VII. Eye Diseases	prognostic	male	male_prognostic
H25	0.626465	0.736442	#aec7e8	VII. Eye Diseases	prognostic	male	male_prognostic
H18	0.565314	0.678629	#aec7e8	VII. Eye Diseases	prognostic	male	male_prognostic
H53	0.600622	0.727244	#aec7e8	VII. Eye Diseases	prognostic	male	male_prognostic
H16	0.610613	0.725029	#aec7e8	VII. Eye Diseases	prognostic	male	male_prognostic
H27	0.518688	0.849743	#aec7e8	VII. Eye Diseases	prognostic	male	male_prognostic
H21	0.544979	0.732174	#aec7e8	VII. Eye Diseases	prognostic	male	male_prognostic
H57	0.573506	0.803099	#aec7e8	VII. Eye Diseases	prognostic	male	male_prognostic
H20	0.526715	0.776578	#aec7e8	VII. Eye Diseases	prognostic	male	male_prognostic
H49	0.566228	0.761247	#aec7e8	VII. Eye Diseases	prognostic	male	male_prognostic
H04	0.563994	0.74037	#aec7e8	VII. Eye Diseases	prognostic	male	male_prognostic
H50	0.546341	0.661491	#aec7e8	VII. Eye Diseases	prognostic	male	male_prognostic
H05	0.546666	0.761119	#aec7e8	VII. Eye Diseases	prognostic	male	male_prognostic
H11	0.538088	0.780123	#aec7e8	VII. Eye Diseases	prognostic	male	male_prognostic
H01	0.534144	0.792905	#aec7e8	VII. Eye Diseases	prognostic	male	male_prognostic
H36	0.954536	0.928309	#aec7e8	VII. Eye Diseases	prognostic	female	female_prognostic
H02	0.57572	0.643213	#aec7e8	VII. Eye Diseases	prognostic	female	female_prognostic
H54	0.672882	0.792266	#aec7e8	VII. Eye Diseases	prognostic	female	female_prognostic
H33	0.537368	0.638296	#aec7e8	VII. Eye Diseases	prognostic	female	female_prognostic
H35	0.616159	0.666969	#aec7e8	VII. Eye Diseases	prognostic	female	female_prognostic
H47	0.582596	0.7614	#aec7e8	VII. Eye Diseases	prognostic	female	female_prognostic
H43	0.589178	0.725756	#aec7e8	VII. Eye Diseases	prognostic	female	female_prognostic
H26	0.6099	0.660359	#aec7e8	VII. Eye Diseases	prognostic	female	female_prognostic
H40	0.575454	0.580022	#aec7e8	VII. Eye Diseases	prognostic	female	female_prognostic
H44	0.579241	0.817704	#aec7e8	VII. Eye Diseases	prognostic	female	female_prognostic
H34	0.625083	0.659995	#aec7e8	VII. Eye Diseases	prognostic	female	female_prognostic
H25	0.626465	0.711822	#aec7e8	VII. Eye Diseases	prognostic	female	female_prognostic
H18	0.565314	0.70088	#aec7e8	VII. Eye Diseases	prognostic	female	female_prognostic
H53	0.600622	0.708136	#aec7e8	VII. Eye Diseases	prognostic	female	female_prognostic
H16	0.610613	0.700533	#aec7e8	VII. Eye Diseases	prognostic	female	female_prognostic
H27	0.518688	0.852209	#aec7e8	VII. Eye Diseases	prognostic	female	female_prognostic
H21	0.544979	0.755648	#aec7e8	VII. Eye Diseases	prognostic	female	female_prognostic
H57	0.573506	0.824176	#aec7e8	VII. Eye Diseases	prognostic	female	female_prognostic
H20	0.526715	0.769807	#aec7e8	VII. Eye Diseases	prognostic	female	female_prognostic
H49	0.566228	0.746609	#aec7e8	VII. Eye Diseases	prognostic	female	female_prognostic
H04	0.563994	0.736709	#aec7e8	VII. Eye Diseases	prognostic	female	female_prognostic
H50	0.546341	0.640983	#aec7e8	VII. Eye Diseases	prognostic	female	female_prognostic
H05	0.546666	0.737497	#aec7e8	VII. Eye Diseases	prognostic	female	female_prognostic
H11	0.538088	0.757748	#aec7e8	VII. Eye Diseases	prognostic	female	female_prognostic
H01	0.534144	0.803997	#aec7e8	VII. Eye Diseases	prognostic	female	female_prognostic
H60	0.563504	0.831043	#dbdb8d	VIII. Ear Diseases	prognostic	male	male_prognostic
H65	0.554066	0.783327	#dbdb8d	VIII. Ear Diseases	prognostic	male	male_prognostic
H74	0.542744	0.746048	#dbdb8d	VIII. Ear Diseases	prognostic	male	male_prognostic
H91	0.603633	0.711638	#dbdb8d	VIII. Ear Diseases	prognostic	male	male_prognostic
H92	0.550215	0.846469	#dbdb8d	VIII. Ear Diseases	prognostic	male	male_prognostic
H66	0.539085	0.84322	#dbdb8d	VIII. Ear Diseases	prognostic	male	male_prognostic
H90	0.554352	0.709995	#dbdb8d	VIII. Ear Diseases	prognostic	male	male_prognostic
H81	0.559489	0.703484	#dbdb8d	VIII. Ear Diseases	prognostic	male	male_prognostic
H72	0.559201	0.743863	#dbdb8d	VIII. Ear Diseases	prognostic	male	male_prognostic
H83	0.56293	0.770017	#dbdb8d	VIII. Ear Diseases	prognostic	male	male_prognostic
H71	0.559984	0.758383	#dbdb8d	VIII. Ear Diseases	prognostic	male	male_prognostic
H73	0.536764	0.77633	#dbdb8d	VIII. Ear Diseases	prognostic	male	male_prognostic
H61	0.54273	0.793484	#dbdb8d	VIII. Ear Diseases	prognostic	male	male_prognostic
H80	0.480134	0.626767	#dbdb8d	VIII. Ear Diseases	prognostic	male	male_prognostic
H60	0.563504	0.820161	#dbdb8d	VIII. Ear Diseases	prognostic	female	female_prognostic
H65	0.554066	0.806513	#dbdb8d	VIII. Ear Diseases	prognostic	female	female_prognostic
H74	0.542744	0.654925	#dbdb8d	VIII. Ear Diseases	prognostic	female	female_prognostic
H91	0.603633	0.723265	#dbdb8d	VIII. Ear Diseases	prognostic	female	female_prognostic
H92	0.550215	0.851917	#dbdb8d	VIII. Ear Diseases	prognostic	female	female_prognostic
H66	0.539085	0.787947	#dbdb8d	VIII. Ear Diseases	prognostic	female	female_prognostic
H90	0.554352	0.723581	#dbdb8d	VIII. Ear Diseases	prognostic	female	female_prognostic
H81	0.559489	0.761622	#dbdb8d	VIII. Ear Diseases	prognostic	female	female_prognostic
H72	0.559201	0.663993	#dbdb8d	VIII. Ear Diseases	prognostic	female	female_prognostic
H83	0.56293	0.759144	#dbdb8d	VIII. Ear Diseases	prognostic	female	female_prognostic
H71	0.559984	0.715849	#dbdb8d	VIII. Ear Diseases	prognostic	female	female_prognostic
H73	0.536764	0.707548	#dbdb8d	VIII. Ear Diseases	prognostic	female	female_prognostic
H61	0.54273	0.813178	#dbdb8d	VIII. Ear Diseases	prognostic	female	female_prognostic
H80	0.480134	0.640777	#dbdb8d	VIII. Ear Diseases	prognostic	female	female_prognostic
J44	0.869121	0.804084	#17becf	X. Respiratory Diseases	prognostic	male	male_prognostic
J43	0.870018	0.850409	#17becf	X. Respiratory Diseases	prognostic	male	male_prognostic
J46	0.78503	0.939379	#17becf	X. Respiratory Diseases	prognostic	male	male_prognostic
J93	0.692899	0.729228	#17becf	X. Respiratory Diseases	prognostic	male	male_prognostic
J81	0.773823	0.758446	#17becf	X. Respiratory Diseases	prognostic	male	male_prognostic
J33	0.745647	0.694906	#17becf	X. Respiratory Diseases	prognostic	male	male_prognostic
J84	0.790355	0.767096	#17becf	X. Respiratory Diseases	prognostic	male	male_prognostic
J42	0.733493	0.779679	#17becf	X. Respiratory Diseases	prognostic	male	male_prognostic
J98	0.71525	0.777288	#17becf	X. Respiratory Diseases	prognostic	male	male_prognostic
J47	0.768212	0.791796	#17becf	X. Respiratory Diseases	prognostic	male	male_prognostic
J95	0.748982	0.884928	#17becf	X. Respiratory Diseases	prognostic	male	male_prognostic
J45	0.720119	0.611783	#17becf	X. Respiratory Diseases	prognostic	male	male_prognostic
J22	0.729719	0.798961	#17becf	X. Respiratory Diseases	prognostic	male	male_prognostic
J40	0.70863	0.731465	#17becf	X. Respiratory Diseases	prognostic	male	male_prognostic
J92	0.714727	0.678746	#17becf	X. Respiratory Diseases	prognostic	male	male_prognostic
J38	0.643487	0.676395	#17becf	X. Respiratory Diseases	prognostic	male	male_prognostic
J86	0.703134	0.852696	#17becf	X. Respiratory Diseases	prognostic	male	male_prognostic
J90	0.69876	0.81568	#17becf	X. Respiratory Diseases	prognostic	male	male_prognostic
J32	0.661275	0.723272	#17becf	X. Respiratory Diseases	prognostic	male	male_prognostic
J06	0.640028	0.836781	#17becf	X. Respiratory Diseases	prognostic	male	male_prognostic
J39	0.597291	0.792141	#17becf	X. Respiratory Diseases	prognostic	male	male_prognostic
J31	0.624936	0.779284	#17becf	X. Respiratory Diseases	prognostic	male	male_prognostic
J03	0.576076	0.778052	#17becf	X. Respiratory Diseases	prognostic	male	male_prognostic
J34	0.598713	0.667525	#17becf	X. Respiratory Diseases	prognostic	male	male_prognostic
J00	0.612199	0.808295	#17becf	X. Respiratory Diseases	prognostic	male	male_prognostic
J02	0.591189	0.782818	#17becf	X. Respiratory Diseases	prognostic	male	male_prognostic
J35	0.575173	0.754284	#17becf	X. Respiratory Diseases	prognostic	male	male_prognostic
J01	0.52224	0.8626	#17becf	X. Respiratory Diseases	prognostic	male	male_prognostic
J36	0.528087	0.58712	#17becf	X. Respiratory Diseases	prognostic	male	male_prognostic
J44	0.869121	0.83679	#17becf	X. Respiratory Diseases	prognostic	female	female_prognostic
J43	0.870018	0.878193	#17becf	X. Respiratory Diseases	prognostic	female	female_prognostic
J46	0.78503	0.91066	#17becf	X. Respiratory Diseases	prognostic	female	female_prognostic
J93	0.692899	0.794369	#17becf	X. Respiratory Diseases	prognostic	female	female_prognostic
J81	0.773823	0.79836	#17becf	X. Respiratory Diseases	prognostic	female	female_prognostic
J33	0.745647	0.732437	#17becf	X. Respiratory Diseases	prognostic	female	female_prognostic
J84	0.790355	0.759166	#17becf	X. Respiratory Diseases	prognostic	female	female_prognostic
J42	0.733493	0.827053	#17becf	X. Respiratory Diseases	prognostic	female	female_prognostic
J98	0.71525	0.795372	#17becf	X. Respiratory Diseases	prognostic	female	female_prognostic
J47	0.768212	0.775739	#17becf	X. Respiratory Diseases	prognostic	female	female_prognostic
J95	0.748982	0.84717	#17becf	X. Respiratory Diseases	prognostic	female	female_prognostic
J45	0.720119	0.617033	#17becf	X. Respiratory Diseases	prognostic	female	female_prognostic
J22	0.729719	0.815146	#17becf	X. Respiratory Diseases	prognostic	female	female_prognostic
J40	0.70863	0.740021	#17becf	X. Respiratory Diseases	prognostic	female	female_prognostic
J92	0.714727	0.748374	#17becf	X. Respiratory Diseases	prognostic	female	female_prognostic
J38	0.643487	0.738036	#17becf	X. Respiratory Diseases	prognostic	female	female_prognostic
J86	0.703134	0.676925	#17becf	X. Respiratory Diseases	prognostic	female	female_prognostic
J90	0.69876	0.821569	#17becf	X. Respiratory Diseases	prognostic	female	female_prognostic
J32	0.661275	0.739513	#17becf	X. Respiratory Diseases	prognostic	female	female_prognostic
J06	0.640028	0.834769	#17becf	X. Respiratory Diseases	prognostic	female	female_prognostic
J39	0.597291	0.760054	#17becf	X. Respiratory Diseases	prognostic	female	female_prognostic
J31	0.624936	0.830092	#17becf	X. Respiratory Diseases	prognostic	female	female_prognostic
J03	0.576076	0.821441	#17becf	X. Respiratory Diseases	prognostic	female	female_prognostic
J34	0.598713	0.724095	#17becf	X. Respiratory Diseases	prognostic	female	female_prognostic
J00	0.612199	0.817563	#17becf	X. Respiratory Diseases	prognostic	female	female_prognostic
J02	0.591189	0.821552	#17becf	X. Respiratory Diseases	prognostic	female	female_prognostic
J35	0.575173	0.679416	#17becf	X. Respiratory Diseases	prognostic	female	female_prognostic
J01	0.52224	0.851511	#17becf	X. Respiratory Diseases	prognostic	female	female_prognostic
J36	0.528087	0.621304	#17becf	X. Respiratory Diseases	prognostic	female	female_prognostic
K70	0.93247	0.847476	#8c564b	XI. Digestive Diseases	prognostic	male	male_prognostic
K74	0.922558	0.889709	#8c564b	XI. Digestive Diseases	prognostic	male	male_prognostic
K76	0.769153	0.787033	#8c564b	XI. Digestive Diseases	prognostic	male	male_prognostic
K75	0.787327	0.826566	#8c564b	XI. Digestive Diseases	prognostic	male	male_prognostic
K86	0.701023	0.838674	#8c564b	XI. Digestive Diseases	prognostic	male	male_prognostic
K29	0.646213	0.713241	#8c564b	XI. Digestive Diseases	prognostic	male	male_prognostic
K42	0.732931	0.660997	#8c564b	XI. Digestive Diseases	prognostic	male	male_prognostic
K50	0.725788	0.835009	#8c564b	XI. Digestive Diseases	prognostic	male	male_prognostic
K43	0.70504	0.800673	#8c564b	XI. Digestive Diseases	prognostic	male	male_prognostic
K90	0.749967	0.75026	#8c564b	XI. Digestive Diseases	prognostic	male	male_prognostic
K55	0.708988	0.815572	#8c564b	XI. Digestive Diseases	prognostic	male	male_prognostic
K26	0.680061	0.690691	#8c564b	XI. Digestive Diseases	prognostic	male	male_prognostic
K82	0.677704	0.772133	#8c564b	XI. Digestive Diseases	prognostic	male	male_prognostic
K92	0.642145	0.728644	#8c564b	XI. Digestive Diseases	prognostic	male	male_prognostic
K80	0.719393	0.684922	#8c564b	XI. Digestive Diseases	prognostic	male	male_prognostic
K83	0.695959	0.806239	#8c564b	XI. Digestive Diseases	prognostic	male	male_prognostic
K27	0.702188	0.756133	#8c564b	XI. Digestive Diseases	prognostic	male	male_prognostic
K91	0.672631	0.899586	#8c564b	XI. Digestive Diseases	prognostic	male	male_prognostic
K63	0.642713	0.740289	#8c564b	XI. Digestive Diseases	prognostic	male	male_prognostic
K65	0.70249	0.817014	#8c564b	XI. Digestive Diseases	prognostic	male	male_prognostic
K81	0.702539	0.798482	#8c564b	XI. Digestive Diseases	prognostic	male	male_prognostic
K25	0.676541	0.706096	#8c564b	XI. Digestive Diseases	prognostic	male	male_prognostic
K44	0.652298	0.679961	#8c564b	XI. Digestive Diseases	prognostic	male	male_prognostic
K61	0.693254	0.686564	#8c564b	XI. Digestive Diseases	prognostic	male	male_prognostic
K31	0.665768	0.778172	#8c564b	XI. Digestive Diseases	prognostic	male	male_prognostic
K22	0.653684	0.696287	#8c564b	XI. Digestive Diseases	prognostic	male	male_prognostic
K51	0.652812	0.747177	#8c564b	XI. Digestive Diseases	prognostic	male	male_prognostic
K05	0.603761	0.724902	#8c564b	XI. Digestive Diseases	prognostic	male	male_prognostic
K02	0.662374	0.684717	#8c564b	XI. Digestive Diseases	prognostic	male	male_prognostic
K57	0.644028	0.673065	#8c564b	XI. Digestive Diseases	prognostic	male	male_prognostic
K11	0.604931	0.67783	#8c564b	XI. Digestive Diseases	prognostic	male	male_prognostic
K46	0.676418	0.741642	#8c564b	XI. Digestive Diseases	prognostic	male	male_prognostic
K12	0.639783	0.81118	#8c564b	XI. Digestive Diseases	prognostic	male	male_prognostic
K10	0.595335	0.803513	#8c564b	XI. Digestive Diseases	prognostic	male	male_prognostic
K20	0.649976	0.714895	#8c564b	XI. Digestive Diseases	prognostic	male	male_prognostic
K52	0.645951	0.718817	#8c564b	XI. Digestive Diseases	prognostic	male	male_prognostic
K56	0.648581	0.779798	#8c564b	XI. Digestive Diseases	prognostic	male	male_prognostic
K21	0.651253	0.6752	#8c564b	XI. Digestive Diseases	prognostic	male	male_prognostic
K14	0.612115	0.708215	#8c564b	XI. Digestive Diseases	prognostic	male	male_prognostic
K08	0.658565	0.66766	#8c564b	XI. Digestive Diseases	prognostic	male	male_prognostic
K66	0.661615	0.845419	#8c564b	XI. Digestive Diseases	prognostic	male	male_prognostic
K59	0.652012	0.756909	#8c564b	XI. Digestive Diseases	prognostic	male	male_prognostic
K60	0.621786	0.732981	#8c564b	XI. Digestive Diseases	prognostic	male	male_prognostic
K41	0.613122	0.670407	#8c564b	XI. Digestive Diseases	prognostic	male	male_prognostic
K62	0.611577	0.710488	#8c564b	XI. Digestive Diseases	prognostic	male	male_prognostic
K58	0.639401	0.712996	#8c564b	XI. Digestive Diseases	prognostic	male	male_prognostic
K04	0.605036	0.692062	#8c564b	XI. Digestive Diseases	prognostic	male	male_prognostic
K40	0.584576	0.590508	#8c564b	XI. Digestive Diseases	prognostic	male	male_prognostic
K30	0.593359	0.668197	#8c564b	XI. Digestive Diseases	prognostic	male	male_prognostic
K13	0.598534	0.675669	#8c564b	XI. Digestive Diseases	prognostic	male	male_prognostic
K06	0.582956	0.68888	#8c564b	XI. Digestive Diseases	prognostic	male	male_prognostic
K07	0.533751	0.695483	#8c564b	XI. Digestive Diseases	prognostic	male	male_prognostic
K09	0.541302	0.608204	#8c564b	XI. Digestive Diseases	prognostic	male	male_prognostic
K38	0.539604	0.760085	#8c564b	XI. Digestive Diseases	prognostic	male	male_prognostic
K01	0.554333	0.627459	#8c564b	XI. Digestive Diseases	prognostic	male	male_prognostic
K37	0.528997	0.606987	#8c564b	XI. Digestive Diseases	prognostic	male	male_prognostic
K70	0.93247	0.833045	#8c564b	XI. Digestive Diseases	prognostic	female	female_prognostic
K74	0.922558	0.75407	#8c564b	XI. Digestive Diseases	prognostic	female	female_prognostic
K76	0.769153	0.790764	#8c564b	XI. Digestive Diseases	prognostic	female	female_prognostic
K75	0.787327	0.786059	#8c564b	XI. Digestive Diseases	prognostic	female	female_prognostic
K86	0.701023	0.831268	#8c564b	XI. Digestive Diseases	prognostic	female	female_prognostic
K29	0.646213	0.711651	#8c564b	XI. Digestive Diseases	prognostic	female	female_prognostic
K42	0.732931	0.722261	#8c564b	XI. Digestive Diseases	prognostic	female	female_prognostic
K50	0.725788	0.793431	#8c564b	XI. Digestive Diseases	prognostic	female	female_prognostic
K43	0.70504	0.781998	#8c564b	XI. Digestive Diseases	prognostic	female	female_prognostic
K90	0.749967	0.710314	#8c564b	XI. Digestive Diseases	prognostic	female	female_prognostic
K55	0.708988	0.741961	#8c564b	XI. Digestive Diseases	prognostic	female	female_prognostic
K26	0.680061	0.698981	#8c564b	XI. Digestive Diseases	prognostic	female	female_prognostic
K82	0.677704	0.803781	#8c564b	XI. Digestive Diseases	prognostic	female	female_prognostic
K92	0.642145	0.721038	#8c564b	XI. Digestive Diseases	prognostic	female	female_prognostic
K80	0.719393	0.663643	#8c564b	XI. Digestive Diseases	prognostic	female	female_prognostic
K83	0.695959	0.782562	#8c564b	XI. Digestive Diseases	prognostic	female	female_prognostic
K27	0.702188	0.734191	#8c564b	XI. Digestive Diseases	prognostic	female	female_prognostic
K91	0.672631	0.870686	#8c564b	XI. Digestive Diseases	prognostic	female	female_prognostic
K63	0.642713	0.733555	#8c564b	XI. Digestive Diseases	prognostic	female	female_prognostic
K65	0.70249	0.787772	#8c564b	XI. Digestive Diseases	prognostic	female	female_prognostic
K81	0.702539	0.763618	#8c564b	XI. Digestive Diseases	prognostic	female	female_prognostic
K25	0.676541	0.680925	#8c564b	XI. Digestive Diseases	prognostic	female	female_prognostic
K44	0.652298	0.669123	#8c564b	XI. Digestive Diseases	prognostic	female	female_prognostic
K61	0.693254	0.708043	#8c564b	XI. Digestive Diseases	prognostic	female	female_prognostic
K31	0.665768	0.759087	#8c564b	XI. Digestive Diseases	prognostic	female	female_prognostic
K22	0.653684	0.722188	#8c564b	XI. Digestive Diseases	prognostic	female	female_prognostic
K51	0.652812	0.752637	#8c564b	XI. Digestive Diseases	prognostic	female	female_prognostic
K05	0.603761	0.670626	#8c564b	XI. Digestive Diseases	prognostic	female	female_prognostic
K02	0.662374	0.687016	#8c564b	XI. Digestive Diseases	prognostic	female	female_prognostic
K57	0.644028	0.670745	#8c564b	XI. Digestive Diseases	prognostic	female	female_prognostic
K11	0.604931	0.69496	#8c564b	XI. Digestive Diseases	prognostic	female	female_prognostic
K46	0.676418	0.767972	#8c564b	XI. Digestive Diseases	prognostic	female	female_prognostic
K12	0.639783	0.81136	#8c564b	XI. Digestive Diseases	prognostic	female	female_prognostic
K10	0.595335	0.776365	#8c564b	XI. Digestive Diseases	prognostic	female	female_prognostic
K20	0.649976	0.697701	#8c564b	XI. Digestive Diseases	prognostic	female	female_prognostic
K52	0.645951	0.6882	#8c564b	XI. Digestive Diseases	prognostic	female	female_prognostic
K56	0.648581	0.781898	#8c564b	XI. Digestive Diseases	prognostic	female	female_prognostic
K21	0.651253	0.686485	#8c564b	XI. Digestive Diseases	prognostic	female	female_prognostic
K14	0.612115	0.69377	#8c564b	XI. Digestive Diseases	prognostic	female	female_prognostic
K08	0.658565	0.65821	#8c564b	XI. Digestive Diseases	prognostic	female	female_prognostic
K66	0.661615	0.816512	#8c564b	XI. Digestive Diseases	prognostic	female	female_prognostic
K59	0.652012	0.736837	#8c564b	XI. Digestive Diseases	prognostic	female	female_prognostic
K60	0.621786	0.75922	#8c564b	XI. Digestive Diseases	prognostic	female	female_prognostic
K41	0.613122	0.634478	#8c564b	XI. Digestive Diseases	prognostic	female	female_prognostic
K62	0.611577	0.692071	#8c564b	XI. Digestive Diseases	prognostic	female	female_prognostic
K58	0.639401	0.707713	#8c564b	XI. Digestive Diseases	prognostic	female	female_prognostic
K04	0.605036	0.69409	#8c564b	XI. Digestive Diseases	prognostic	female	female_prognostic
K40	0.584576	0.613929	#8c564b	XI. Digestive Diseases	prognostic	female	female_prognostic
K30	0.593359	0.653917	#8c564b	XI. Digestive Diseases	prognostic	female	female_prognostic
K13	0.598534	0.684827	#8c564b	XI. Digestive Diseases	prognostic	female	female_prognostic
K06	0.582956	0.636255	#8c564b	XI. Digestive Diseases	prognostic	female	female_prognostic
K07	0.533751	0.800697	#8c564b	XI. Digestive Diseases	prognostic	female	female_prognostic
K09	0.541302	0.665937	#8c564b	XI. Digestive Diseases	prognostic	female	female_prognostic
K38	0.539604	0.729164	#8c564b	XI. Digestive Diseases	prognostic	female	female_prognostic
K01	0.554333	0.580224	#8c564b	XI. Digestive Diseases	prognostic	female	female_prognostic
K37	0.528997	0.719552	#8c564b	XI. Digestive Diseases	prognostic	female	female_prognostic
L97	0.862005	0.879412	#c49c94	XII. Skin Diseases	prognostic	male	male_prognostic
L73	0.635056	0.825321	#c49c94	XII. Skin Diseases	prognostic	male	male_prognostic
L40	0.669553	0.623566	#c49c94	XII. Skin Diseases	prognostic	male	male_prognostic
L60	0.593543	0.805467	#c49c94	XII. Skin Diseases	prognostic	male	male_prognostic
L98	0.572457	0.762969	#c49c94	XII. Skin Diseases	prognostic	male	male_prognostic
L29	0.597529	0.824193	#c49c94	XII. Skin Diseases	prognostic	male	male_prognostic
L53	0.617996	0.780325	#c49c94	XII. Skin Diseases	prognostic	male	male_prognostic
L91	0.585739	0.778847	#c49c94	XII. Skin Diseases	prognostic	male	male_prognostic
L57	0.595769	0.774307	#c49c94	XII. Skin Diseases	prognostic	male	male_prognostic
L50	0.587324	0.78789	#c49c94	XII. Skin Diseases	prognostic	male	male_prognostic
L84	0.582718	0.814534	#c49c94	XII. Skin Diseases	prognostic	male	male_prognostic
L90	0.545774	0.727227	#c49c94	XII. Skin Diseases	prognostic	male	male_prognostic
L72	0.551818	0.628136	#c49c94	XII. Skin Diseases	prognostic	male	male_prognostic
L71	0.589603	0.726824	#c49c94	XII. Skin Diseases	prognostic	male	male_prognostic
L92	0.56315	0.689977	#c49c94	XII. Skin Diseases	prognostic	male	male_prognostic
L85	0.541604	0.742345	#c49c94	XII. Skin Diseases	prognostic	male	male_prognostic
L43	0.557707	0.705934	#c49c94	XII. Skin Diseases	prognostic	male	male_prognostic
L97	0.862005	0.86546	#c49c94	XII. Skin Diseases	prognostic	female	female_prognostic
L73	0.635056	0.809452	#c49c94	XII. Skin Diseases	prognostic	female	female_prognostic
L40	0.669553	0.6585	#c49c94	XII. Skin Diseases	prognostic	female	female_prognostic
L60	0.593543	0.812056	#c49c94	XII. Skin Diseases	prognostic	female	female_prognostic
L98	0.572457	0.787868	#c49c94	XII. Skin Diseases	prognostic	female	female_prognostic
L29	0.597529	0.801753	#c49c94	XII. Skin Diseases	prognostic	female	female_prognostic
L53	0.617996	0.757623	#c49c94	XII. Skin Diseases	prognostic	female	female_prognostic
L91	0.585739	0.77584	#c49c94	XII. Skin Diseases	prognostic	female	female_prognostic
L57	0.595769	0.761628	#c49c94	XII. Skin Diseases	prognostic	female	female_prognostic
L50	0.587324	0.794534	#c49c94	XII. Skin Diseases	prognostic	female	female_prognostic
L84	0.582718	0.788909	#c49c94	XII. Skin Diseases	prognostic	female	female_prognostic
L90	0.545774	0.703031	#c49c94	XII. Skin Diseases	prognostic	female	female_prognostic
L72	0.551818	0.620156	#c49c94	XII. Skin Diseases	prognostic	female	female_prognostic
L71	0.589603	0.780297	#c49c94	XII. Skin Diseases	prognostic	female	female_prognostic
L92	0.56315	0.675333	#c49c94	XII. Skin Diseases	prognostic	female	female_prognostic
L85	0.541604	0.730614	#c49c94	XII. Skin Diseases	prognostic	female	female_prognostic
L43	0.557707	0.737874	#c49c94	XII. Skin Diseases	prognostic	female	female_prognostic
M86	0.790233	0.827268	#1f77b4	XIII. Musculoskeletal Diseases	prognostic	male	male_prognostic
M06	0.779337	0.707042	#1f77b4	XIII. Musculoskeletal Diseases	prognostic	male	male_prognostic
M05	0.847677	0.931719	#1f77b4	XIII. Musculoskeletal Diseases	prognostic	male	male_prognostic
M10	0.851441	0.654738	#1f77b4	XIII. Musculoskeletal Diseases	prognostic	male	male_prognostic
M07	0.73029	0.872579	#1f77b4	XIII. Musculoskeletal Diseases	prognostic	male	male_prognostic
M45	0.745345	0.656335	#1f77b4	XIII. Musculoskeletal Diseases	prognostic	male	male_prognostic
M79	0.674286	0.786434	#1f77b4	XIII. Musculoskeletal Diseases	prognostic	male	male_prognostic
M35	0.667809	0.653327	#1f77b4	XIII. Musculoskeletal Diseases	prognostic	male	male_prognostic
M31	0.603139	0.661387	#1f77b4	XIII. Musculoskeletal Diseases	prognostic	male	male_prognostic
M17	0.694487	0.716965	#1f77b4	XIII. Musculoskeletal Diseases	prognostic	male	male_prognostic
M72	0.622182	0.70783	#1f77b4	XIII. Musculoskeletal Diseases	prognostic	male	male_prognostic
M19	0.658937	0.664271	#1f77b4	XIII. Musculoskeletal Diseases	prognostic	male	male_prognostic
M48	0.677389	0.692327	#1f77b4	XIII. Musculoskeletal Diseases	prognostic	male	male_prognostic
M13	0.670181	0.720399	#1f77b4	XIII. Musculoskeletal Diseases	prognostic	male	male_prognostic
M62	0.651919	0.783031	#1f77b4	XIII. Musculoskeletal Diseases	prognostic	male	male_prognostic
M25	0.650734	0.758152	#1f77b4	XIII. Musculoskeletal Diseases	prognostic	male	male_prognostic
M80	0.717116	0.714844	#1f77b4	XIII. Musculoskeletal Diseases	prognostic	male	male_prognostic
M81	0.698079	0.747523	#1f77b4	XIII. Musculoskeletal Diseases	prognostic	male	male_prognostic
M46	0.665694	0.793596	#1f77b4	XIII. Musculoskeletal Diseases	prognostic	male	male_prognostic
M54	0.663588	0.724451	#1f77b4	XIII. Musculoskeletal Diseases	prognostic	male	male_prognostic
M47	0.670399	0.725667	#1f77b4	XIII. Musculoskeletal Diseases	prognostic	male	male_prognostic
M11	0.623986	0.719472	#1f77b4	XIII. Musculoskeletal Diseases	prognostic	male	male_prognostic
M94	0.586899	0.787468	#1f77b4	XIII. Musculoskeletal Diseases	prognostic	male	male_prognostic
M70	0.66316	0.770113	#1f77b4	XIII. Musculoskeletal Diseases	prognostic	male	male_prognostic
M21	0.654701	0.755951	#1f77b4	XIII. Musculoskeletal Diseases	prognostic	male	male_prognostic
M41	0.677129	0.779835	#1f77b4	XIII. Musculoskeletal Diseases	prognostic	male	male_prognostic
M50	0.628326	0.775711	#1f77b4	XIII. Musculoskeletal Diseases	prognostic	male	male_prognostic
M65	0.628017	0.728529	#1f77b4	XIII. Musculoskeletal Diseases	prognostic	male	male_prognostic
M16	0.636016	0.703188	#1f77b4	XIII. Musculoskeletal Diseases	prognostic	male	male_prognostic
M43	0.66951	0.738439	#1f77b4	XIII. Musculoskeletal Diseases	prognostic	male	male_prognostic
M23	0.63104	0.664059	#1f77b4	XIII. Musculoskeletal Diseases	prognostic	male	male_prognostic
M51	0.655098	0.684981	#1f77b4	XIII. Musculoskeletal Diseases	prognostic	male	male_prognostic
M75	0.626882	0.728236	#1f77b4	XIII. Musculoskeletal Diseases	prognostic	male	male_prognostic
M84	0.627977	0.729469	#1f77b4	XIII. Musculoskeletal Diseases	prognostic	male	male_prognostic
M87	0.641127	0.746613	#1f77b4	XIII. Musculoskeletal Diseases	prognostic	male	male_prognostic
M18	0.62699	0.757824	#1f77b4	XIII. Musculoskeletal Diseases	prognostic	male	male_prognostic
M22	0.630966	0.750152	#1f77b4	XIII. Musculoskeletal Diseases	prognostic	male	male_prognostic
M71	0.588579	0.717742	#1f77b4	XIII. Musculoskeletal Diseases	prognostic	male	male_prognostic
M20	0.596496	0.71004	#1f77b4	XIII. Musculoskeletal Diseases	prognostic	male	male_prognostic
M53	0.580144	0.784973	#1f77b4	XIII. Musculoskeletal Diseases	prognostic	male	male_prognostic
M77	0.591274	0.810134	#1f77b4	XIII. Musculoskeletal Diseases	prognostic	male	male_prognostic
M24	0.600264	0.709022	#1f77b4	XIII. Musculoskeletal Diseases	prognostic	male	male_prognostic
M85	0.632301	0.775926	#1f77b4	XIII. Musculoskeletal Diseases	prognostic	male	male_prognostic
M67	0.605182	0.712581	#1f77b4	XIII. Musculoskeletal Diseases	prognostic	male	male_prognostic
M66	0.540661	0.656878	#1f77b4	XIII. Musculoskeletal Diseases	prognostic	male	male_prognostic
M89	0.597717	0.702163	#1f77b4	XIII. Musculoskeletal Diseases	prognostic	male	male_prognostic
M95	0.54766	0.734698	#1f77b4	XIII. Musculoskeletal Diseases	prognostic	male	male_prognostic
M86	0.790233	0.827981	#1f77b4	XIII. Musculoskeletal Diseases	prognostic	female	female_prognostic
M06	0.779337	0.67394	#1f77b4	XIII. Musculoskeletal Diseases	prognostic	female	female_prognostic
M05	0.847677	0.90258	#1f77b4	XIII. Musculoskeletal Diseases	prognostic	female	female_prognostic
M10	0.851441	0.744197	#1f77b4	XIII. Musculoskeletal Diseases	prognostic	female	female_prognostic
M07	0.73029	0.855389	#1f77b4	XIII. Musculoskeletal Diseases	prognostic	female	female_prognostic
M45	0.745345	0.684305	#1f77b4	XIII. Musculoskeletal Diseases	prognostic	female	female_prognostic
M79	0.674286	0.785679	#1f77b4	XIII. Musculoskeletal Diseases	prognostic	female	female_prognostic
M35	0.667809	0.673477	#1f77b4	XIII. Musculoskeletal Diseases	prognostic	female	female_prognostic
M31	0.603139	0.69217	#1f77b4	XIII. Musculoskeletal Diseases	prognostic	female	female_prognostic
M17	0.694487	0.72984	#1f77b4	XIII. Musculoskeletal Diseases	prognostic	female	female_prognostic
M72	0.622182	0.769117	#1f77b4	XIII. Musculoskeletal Diseases	prognostic	female	female_prognostic
M19	0.658937	0.655778	#1f77b4	XIII. Musculoskeletal Diseases	prognostic	female	female_prognostic
M48	0.677389	0.716861	#1f77b4	XIII. Musculoskeletal Diseases	prognostic	female	female_prognostic
M13	0.670181	0.714687	#1f77b4	XIII. Musculoskeletal Diseases	prognostic	female	female_prognostic
M62	0.651919	0.787396	#1f77b4	XIII. Musculoskeletal Diseases	prognostic	female	female_prognostic
M25	0.650734	0.769265	#1f77b4	XIII. Musculoskeletal Diseases	prognostic	female	female_prognostic
M80	0.717116	0.721637	#1f77b4	XIII. Musculoskeletal Diseases	prognostic	female	female_prognostic
M81	0.698079	0.659828	#1f77b4	XIII. Musculoskeletal Diseases	prognostic	female	female_prognostic
M46	0.665694	0.793596	#1f77b4	XIII. Musculoskeletal Diseases	prognostic	female	female_prognostic
M54	0.663588	0.743826	#1f77b4	XIII. Musculoskeletal Diseases	prognostic	female	female_prognostic
M47	0.670399	0.73465	#1f77b4	XIII. Musculoskeletal Diseases	prognostic	female	female_prognostic
M11	0.623986	0.695997	#1f77b4	XIII. Musculoskeletal Diseases	prognostic	female	female_prognostic
M94	0.586899	0.764127	#1f77b4	XIII. Musculoskeletal Diseases	prognostic	female	female_prognostic
M70	0.66316	0.797503	#1f77b4	XIII. Musculoskeletal Diseases	prognostic	female	female_prognostic
M21	0.654701	0.747157	#1f77b4	XIII. Musculoskeletal Diseases	prognostic	female	female_prognostic
M41	0.677129	0.753476	#1f77b4	XIII. Musculoskeletal Diseases	prognostic	female	female_prognostic
M50	0.628326	0.7916	#1f77b4	XIII. Musculoskeletal Diseases	prognostic	female	female_prognostic
M65	0.628017	0.735631	#1f77b4	XIII. Musculoskeletal Diseases	prognostic	female	female_prognostic
M16	0.636016	0.697866	#1f77b4	XIII. Musculoskeletal Diseases	prognostic	female	female_prognostic
M43	0.66951	0.773337	#1f77b4	XIII. Musculoskeletal Diseases	prognostic	female	female_prognostic
M23	0.63104	0.694102	#1f77b4	XIII. Musculoskeletal Diseases	prognostic	female	female_prognostic
M51	0.655098	0.693057	#1f77b4	XIII. Musculoskeletal Diseases	prognostic	female	female_prognostic
M75	0.626882	0.710647	#1f77b4	XIII. Musculoskeletal Diseases	prognostic	female	female_prognostic
M84	0.627977	0.752342	#1f77b4	XIII. Musculoskeletal Diseases	prognostic	female	female_prognostic
M87	0.641127	0.666232	#1f77b4	XIII. Musculoskeletal Diseases	prognostic	female	female_prognostic
M18	0.62699	0.762142	#1f77b4	XIII. Musculoskeletal Diseases	prognostic	female	female_prognostic
M22	0.630966	0.642102	#1f77b4	XIII. Musculoskeletal Diseases	prognostic	female	female_prognostic
M71	0.588579	0.736779	#1f77b4	XIII. Musculoskeletal Diseases	prognostic	female	female_prognostic
M20	0.596496	0.637777	#1f77b4	XIII. Musculoskeletal Diseases	prognostic	female	female_prognostic
M53	0.580144	0.793256	#1f77b4	XIII. Musculoskeletal Diseases	prognostic	female	female_prognostic
M77	0.591274	0.800544	#1f77b4	XIII. Musculoskeletal Diseases	prognostic	female	female_prognostic
M24	0.600264	0.763764	#1f77b4	XIII. Musculoskeletal Diseases	prognostic	female	female_prognostic
M85	0.632301	0.734193	#1f77b4	XIII. Musculoskeletal Diseases	prognostic	female	female_prognostic
M67	0.605182	0.721597	#1f77b4	XIII. Musculoskeletal Diseases	prognostic	female	female_prognostic
M66	0.540661	0.709478	#1f77b4	XIII. Musculoskeletal Diseases	prognostic	female	female_prognostic
M89	0.597717	0.667923	#1f77b4	XIII. Musculoskeletal Diseases	prognostic	female	female_prognostic
M95	0.54766	0.742564	#1f77b4	XIII. Musculoskeletal Diseases	prognostic	female	female_prognostic
N08	0.903977	0.958322	#ffbb78	XIV. Genitourinary Diseases	prognostic	male	male_prognostic
N18	0.856151	0.810379	#ffbb78	XIV. Genitourinary Diseases	prognostic	male	male_prognostic
N03	0.911132	0.887156	#ffbb78	XIV. Genitourinary Diseases	prognostic	male	male_prognostic
N02	0.68609	0.733353	#ffbb78	XIV. Genitourinary Diseases	prognostic	male	male_prognostic
N19	0.812294	0.827569	#ffbb78	XIV. Genitourinary Diseases	prognostic	male	male_prognostic
N05	0.781335	0.967177	#ffbb78	XIV. Genitourinary Diseases	prognostic	male	male_prognostic
N17	0.777106	0.834955	#ffbb78	XIV. Genitourinary Diseases	prognostic	male	male_prognostic
N28	0.703372	0.704794	#ffbb78	XIV. Genitourinary Diseases	prognostic	male	male_prognostic
N20	0.699334	0.673168	#ffbb78	XIV. Genitourinary Diseases	prognostic	male	male_prognostic
N31	0.660039	0.777399	#ffbb78	XIV. Genitourinary Diseases	prognostic	male	male_prognostic
N13	0.654073	0.765298	#ffbb78	XIV. Genitourinary Diseases	prognostic	male	male_prognostic
N85	0.61119		#ffbb78	XIV. Genitourinary Diseases	prognostic	male	male_prognostic
N32	0.62552	0.705504	#ffbb78	XIV. Genitourinary Diseases	prognostic	male	male_prognostic
N21	0.692894	0.772416	#ffbb78	XIV. Genitourinary Diseases	prognostic	male	male_prognostic
N48	0.600019	0.680216	#ffbb78	XIV. Genitourinary Diseases	prognostic	male	male_prognostic
N12	0.665195	0.783778	#ffbb78	XIV. Genitourinary Diseases	prognostic	male	male_prognostic
N23	0.645367	0.679108	#ffbb78	XIV. Genitourinary Diseases	prognostic	male	male_prognostic
N39	0.670929	0.739631	#ffbb78	XIV. Genitourinary Diseases	prognostic	male	male_prognostic
N47	0.665751	0.664402	#ffbb78	XIV. Genitourinary Diseases	prognostic	male	male_prognostic
N30	0.641196	0.767318	#ffbb78	XIV. Genitourinary Diseases	prognostic	male	male_prognostic
N76	0.616337		#ffbb78	XIV. Genitourinary Diseases	prognostic	male	male_prognostic
N81	0.608149	0.44446	#ffbb78	XIV. Genitourinary Diseases	prognostic	male	male_prognostic
N45	0.630606	0.759584	#ffbb78	XIV. Genitourinary Diseases	prognostic	male	male_prognostic
N80	0.632993		#ffbb78	XIV. Genitourinary Diseases	prognostic	male	male_prognostic
N73	0.621898	0.722626	#ffbb78	XIV. Genitourinary Diseases	prognostic	male	male_prognostic
N42	0.582295	0.640335	#ffbb78	XIV. Genitourinary Diseases	prognostic	male	male_prognostic
N62	0.589774	0.778415	#ffbb78	XIV. Genitourinary Diseases	prognostic	male	male_prognostic
N61	0.626207	0.80148	#ffbb78	XIV. Genitourinary Diseases	prognostic	male	male_prognostic
N83	0.57982	0.50341	#ffbb78	XIV. Genitourinary Diseases	prognostic	male	male_prognostic
N35	0.611904	0.735536	#ffbb78	XIV. Genitourinary Diseases	prognostic	male	male_prognostic
N70	0.595935		#ffbb78	XIV. Genitourinary Diseases	prognostic	male	male_prognostic
N64	0.579895	0.819604	#ffbb78	XIV. Genitourinary Diseases	prognostic	male	male_prognostic
N40	0.607689	0.602142	#ffbb78	XIV. Genitourinary Diseases	prognostic	male	male_prognostic
N50	0.569055	0.691354	#ffbb78	XIV. Genitourinary Diseases	prognostic	male	male_prognostic
N36	0.546833	0.806766	#ffbb78	XIV. Genitourinary Diseases	prognostic	male	male_prognostic
N84	0.623558		#ffbb78	XIV. Genitourinary Diseases	prognostic	male	male_prognostic
N90	0.596214		#ffbb78	XIV. Genitourinary Diseases	prognostic	male	male_prognostic
N43	0.566393	0.609366	#ffbb78	XIV. Genitourinary Diseases	prognostic	male	male_prognostic
N71	0.545072		#ffbb78	XIV. Genitourinary Diseases	prognostic	male	male_prognostic
N41	0.570373	0.704807	#ffbb78	XIV. Genitourinary Diseases	prognostic	male	male_prognostic
N88	0.567403		#ffbb78	XIV. Genitourinary Diseases	prognostic	male	male_prognostic
N60	0.577348	0.628044	#ffbb78	XIV. Genitourinary Diseases	prognostic	male	male_prognostic
N72	0.541507		#ffbb78	XIV. Genitourinary Diseases	prognostic	male	male_prognostic
N87	0.56692		#ffbb78	XIV. Genitourinary Diseases	prognostic	male	male_prognostic
N86	0.567156		#ffbb78	XIV. Genitourinary Diseases	prognostic	male	male_prognostic
N89	0.551075		#ffbb78	XIV. Genitourinary Diseases	prognostic	male	male_prognostic
N63	0.580544	0.753016	#ffbb78	XIV. Genitourinary Diseases	prognostic	male	male_prognostic
N75	0.511644		#ffbb78	XIV. Genitourinary Diseases	prognostic	male	male_prognostic
N08	0.903977	0.958417	#ffbb78	XIV. Genitourinary Diseases	prognostic	female	female_prognostic
N18	0.856151	0.796301	#ffbb78	XIV. Genitourinary Diseases	prognostic	female	female_prognostic
N03	0.911132	0.930865	#ffbb78	XIV. Genitourinary Diseases	prognostic	female	female_prognostic
N02	0.68609	0.687942	#ffbb78	XIV. Genitourinary Diseases	prognostic	female	female_prognostic
N19	0.812294	0.785036	#ffbb78	XIV. Genitourinary Diseases	prognostic	female	female_prognostic
N05	0.781335	0.777315	#ffbb78	XIV. Genitourinary Diseases	prognostic	female	female_prognostic
N17	0.777106	0.87749	#ffbb78	XIV. Genitourinary Diseases	prognostic	female	female_prognostic
N28	0.703372	0.702908	#ffbb78	XIV. Genitourinary Diseases	prognostic	female	female_prognostic
N20	0.699334	0.684019	#ffbb78	XIV. Genitourinary Diseases	prognostic	female	female_prognostic
N31	0.660039	0.783208	#ffbb78	XIV. Genitourinary Diseases	prognostic	female	female_prognostic
N13	0.654073	0.745348	#ffbb78	XIV. Genitourinary Diseases	prognostic	female	female_prognostic
N85	0.61119	0.673304	#ffbb78	XIV. Genitourinary Diseases	prognostic	female	female_prognostic
N32	0.62552	0.702723	#ffbb78	XIV. Genitourinary Diseases	prognostic	female	female_prognostic
N21	0.692894	0.78215	#ffbb78	XIV. Genitourinary Diseases	prognostic	female	female_prognostic
N48	0.600019		#ffbb78	XIV. Genitourinary Diseases	prognostic	female	female_prognostic
N12	0.665195	0.735868	#ffbb78	XIV. Genitourinary Diseases	prognostic	female	female_prognostic
N23	0.645367	0.730525	#ffbb78	XIV. Genitourinary Diseases	prognostic	female	female_prognostic
N39	0.670929	0.72429	#ffbb78	XIV. Genitourinary Diseases	prognostic	female	female_prognostic
N47	0.665751		#ffbb78	XIV. Genitourinary Diseases	prognostic	female	female_prognostic
N30	0.641196	0.777246	#ffbb78	XIV. Genitourinary Diseases	prognostic	female	female_prognostic
N76	0.616337	0.76571	#ffbb78	XIV. Genitourinary Diseases	prognostic	female	female_prognostic
N81	0.608149	0.618476	#ffbb78	XIV. Genitourinary Diseases	prognostic	female	female_prognostic
N45	0.630606		#ffbb78	XIV. Genitourinary Diseases	prognostic	female	female_prognostic
N80	0.632993	0.708162	#ffbb78	XIV. Genitourinary Diseases	prognostic	female	female_prognostic
N73	0.621898	0.735237	#ffbb78	XIV. Genitourinary Diseases	prognostic	female	female_prognostic
N42	0.582295		#ffbb78	XIV. Genitourinary Diseases	prognostic	female	female_prognostic
N62	0.589774	0.644985	#ffbb78	XIV. Genitourinary Diseases	prognostic	female	female_prognostic
N61	0.626207	0.696599	#ffbb78	XIV. Genitourinary Diseases	prognostic	female	female_prognostic
N83	0.57982	0.61798	#ffbb78	XIV. Genitourinary Diseases	prognostic	female	female_prognostic
N35	0.611904	0.690921	#ffbb78	XIV. Genitourinary Diseases	prognostic	female	female_prognostic
N70	0.595935	0.700982	#ffbb78	XIV. Genitourinary Diseases	prognostic	female	female_prognostic
N64	0.579895	0.782247	#ffbb78	XIV. Genitourinary Diseases	prognostic	female	female_prognostic
N40	0.607689	0.464918	#ffbb78	XIV. Genitourinary Diseases	prognostic	female	female_prognostic
N50	0.569055	0.770476	#ffbb78	XIV. Genitourinary Diseases	prognostic	female	female_prognostic
N36	0.546833	0.704947	#ffbb78	XIV. Genitourinary Diseases	prognostic	female	female_prognostic
N84	0.623558	0.615973	#ffbb78	XIV. Genitourinary Diseases	prognostic	female	female_prognostic
N90	0.596214	0.718422	#ffbb78	XIV. Genitourinary Diseases	prognostic	female	female_prognostic
N43	0.566393		#ffbb78	XIV. Genitourinary Diseases	prognostic	female	female_prognostic
N71	0.545072	0.743063	#ffbb78	XIV. Genitourinary Diseases	prognostic	female	female_prognostic
N41	0.570373		#ffbb78	XIV. Genitourinary Diseases	prognostic	female	female_prognostic
N88	0.567403	0.670104	#ffbb78	XIV. Genitourinary Diseases	prognostic	female	female_prognostic
N60	0.577348	0.624164	#ffbb78	XIV. Genitourinary Diseases	prognostic	female	female_prognostic
N72	0.541507	0.660523	#ffbb78	XIV. Genitourinary Diseases	prognostic	female	female_prognostic
N87	0.56692	0.681966	#ffbb78	XIV. Genitourinary Diseases	prognostic	female	female_prognostic
N86	0.567156	0.613882	#ffbb78	XIV. Genitourinary Diseases	prognostic	female	female_prognostic
N89	0.551075	0.805614	#ffbb78	XIV. Genitourinary Diseases	prognostic	female	female_prognostic
N63	0.580544	0.700113	#ffbb78	XIV. Genitourinary Diseases	prognostic	female	female_prognostic
N75	0.511644	0.678642	#ffbb78	XIV. Genitourinary Diseases	prognostic	female	female_prognostic
Q61	0.79596	0.650741	#c5b0d5	XVII. Congenital Abnormalities	prognostic	male	male_prognostic
Q21	0.599388	0.805615	#c5b0d5	XVII. Congenital Abnormalities	prognostic	male	male_prognostic
Q61	0.79596	0.608246	#c5b0d5	XVII. Congenital Abnormalities	prognostic	female	female_prognostic
Q21	0.599388	0.789364	#c5b0d5	XVII. Congenital Abnormalities	prognostic	female	female_prognostic

## Sheet: Fig2bcd
Name	n_train_females	n_train_males	AUC_female	AUC_male	Chapter_short
Padding	0	0			Technical
Healthy	0	0			Technical
Female	218608	0			Sex
Male	0	183444			Sex
BMI low	28781	9131			Smoking, Alcohol and BMI
BMI mid	111725	94993			Smoking, Alcohol and BMI
BMI high	76952	78003			Smoking, Alcohol and BMI
Smoking low	198592	160057			Smoking, Alcohol and BMI
Smoking mid	4533	6480			Smoking, Alcohol and BMI
Smoking high	14956	16390			Smoking, Alcohol and BMI
Alcohol low	82158	41424			Smoking, Alcohol and BMI
Alcohol mid	100753	94906			Smoking, Alcohol and BMI
Alcohol high	35106	46505			Smoking, Alcohol and BMI
A00 Cholera	11	11		0.783596	I. Infectious Diseases
A01 Typhoid and paratyphoid fevers	44	75	0.993739	0.934128	I. Infectious Diseases
A02 Other salmonella infections	336	284	0.77125	0.783397	I. Infectious Diseases
A03 Shigellosis	101	68	0.642002	0.637155	I. Infectious Diseases
A04 Other bacterial intestinal infections	3437	3054	0.731899	0.749835	I. Infectious Diseases
A05 Other bacterial foodborne intoxications	152	153	0.75643	0.748426	I. Infectious Diseases
A06 Amoebiasis	52	46	0.850503	0.643074	I. Infectious Diseases
A07 Other protozoal intestinal diseases	192	209	0.561777	0.637887	I. Infectious Diseases
A08 Viral and other specified intestinal infections	2484	1900	0.79031	0.787471	I. Infectious Diseases
A09 Diarrhoea and gastro-enteritis of presumed infectious origin	9811	7475	0.772085	0.77763	I. Infectious Diseases
A15 Respiratory tuberculosis, bacteriologically and histologically confirmed	1184	992	0.707269	0.798864	I. Infectious Diseases
A16 Respiratory tuberculosis, not confirmed bacteriologically or histologically	246	282	0.677693	0.819299	I. Infectious Diseases
A17 Tuberculosis of nervous system	5	8	0.248541	0.518015	I. Infectious Diseases
A18 Tuberculosis of other organs	74	82	0.665023	0.851625	I. Infectious Diseases
A19 Miliary tuberculosis	12	4	0.810923	0.686207	I. Infectious Diseases
A20 Plague	1	5	0.492292		I. Infectious Diseases
A22 Anthrax	0	2			I. Infectious Diseases
A23 Brucellosis	10	17	0.713041		I. Infectious Diseases
A24 Glanders and melioidosis	0	1			I. Infectious Diseases
A25 Rat-bite fevers	1	1			I. Infectious Diseases
A26 Erysipeloid	2	9			I. Infectious Diseases
A27 Leptospirosis	4	21	0.655548	0.71803	I. Infectious Diseases
A28 Other zoonotic bacterial diseases, not elsewhere classified	29	16	0.572342	0.523378	I. Infectious Diseases
A30 Leprosy [hansen's disease]	1	1			I. Infectious Diseases
A31 Infection due to other mycobacteria	52	55	0.887759	0.787554	I. Infectious Diseases
A32 Listeriosis	6	14		0.915852	I. Infectious Diseases
A33 Tetanus neonatorum	0	1			I. Infectious Diseases
A35 Other tetanus	66	32	0.728348	0.579781	I. Infectious Diseases
A36 Diphtheria	58	60	0.756623	0.641313	I. Infectious Diseases
A37 Whooping cough	1001	675	0.744894	0.656379	I. Infectious Diseases
A38 Scarlet fever	550	510	0.966526	0.439659	I. Infectious Diseases
A39 Meningococcal infection	46	39	0.44623	0.692966	I. Infectious Diseases
A40 Streptococcal septicaemia	230	345	0.772634	0.808964	I. Infectious Diseases
A41 Other septicaemia	4717	5904	0.823902	0.826224	I. Infectious Diseases
A42 Actinomycosis	82	89	0.79716	0.825162	I. Infectious Diseases
A43 Nocardiosis	2	0			I. Infectious Diseases
A44 Bartonellosis	1	0			I. Infectious Diseases
A46 Erysipelas	151	104	0.65543	0.65497	I. Infectious Diseases
A48 Other bacterial diseases, not elsewhere classified	69	106	0.805473	0.783673	I. Infectious Diseases
A49 Bacterial infection of unspecified site	887	1000	0.807886	0.7919	I. Infectious Diseases
A50 Congenital syphilis	4	4			I. Infectious Diseases
A51 Early syphilis	4	11		0.812644	I. Infectious Diseases
A52 Late syphilis	2	15	0.994488	0.980178	I. Infectious Diseases
A53 Other and unspecified syphilis	8	16		0.989	I. Infectious Diseases
A54 Gonococcal infection	82	141	0.944937	0.543001	I. Infectious Diseases
A55 Chlamydial lymphogranuloma venereum	0	4			I. Infectious Diseases
A56 Other sexually transmitted chlamydial diseases	59	7	0.722465		I. Infectious Diseases
A58 Granuloma inguinale	1	0			I. Infectious Diseases
A59 Trichomoniasis	65	11	0.704239	0.00783801	I. Infectious Diseases
A60 Anogenital herpesviral [herpes simplex] infections	251	101	0.851393	0.861134	I. Infectious Diseases
A63 Other predominantly sexually transmitted diseases, not elsewhere classified	777	664	0.729146	0.769915	I. Infectious Diseases
A64 Unspecified sexually transmitted disease	1	2			I. Infectious Diseases
A66 Yaws	7	8	0.731527	0.411074	I. Infectious Diseases
A67 Pinta [carate]	2	4			I. Infectious Diseases
A68 Relapsing fevers	1	0			I. Infectious Diseases
A69 Other spirochaetal infections	123	123	0.665378	0.643511	I. Infectious Diseases
A70 Chlamydia psittaci infection	11	16		0.496377	I. Infectious Diseases
A71 Trachoma	27	4	0.956926		I. Infectious Diseases
A74 Other diseases caused by chlamydiae	15	6	0.627719	0.976663	I. Infectious Diseases
A75 Typhus fever	1	4			I. Infectious Diseases
A77 Spotted fever [tick-borne rickettsioses]	11	10			I. Infectious Diseases
A78 Q fever	4	6			I. Infectious Diseases
A79 Other rickettsioses	2	0			I. Infectious Diseases
A80 Acute poliomyelitis	197	215	0.955475	0.995005	I. Infectious Diseases
A81 Atypical virus infections of central nervous system	22	27	0.646009	0.61006	I. Infectious Diseases
A82 Rabies	8	8		0.923116	I. Infectious Diseases
A83 Mosquito-borne viral encephalitis	14	12	0.518794	0.337018	I. Infectious Diseases
A84 Tick-borne viral encephalitis	3	3			I. Infectious Diseases
A85 Other viral encephalitis, not elsewhere classified	5	6	0.936284		I. Infectious Diseases
A86 Unspecified viral encephalitis	43	57	0.934481	0.808079	I. Infectious Diseases
A87 Viral meningitis	211	193	0.526068	0.633494	I. Infectious Diseases
A88 Other viral infections of central nervous system, not elsewhere classified	15	5		0.00223442	I. Infectious Diseases
A89 Unspecified viral infection of central nervous system	12	19	1	0.999955	I. Infectious Diseases
A90 Dengue fever [classical dengue]	2	6			I. Infectious Diseases
A91 Dengue haemorrhagic fever	1	1			I. Infectious Diseases
A92 Other mosquito-borne viral fevers	3	6		0.490051	I. Infectious Diseases
A93 Other arthropod-borne viral fevers, not elsewhere classified	5	3			I. Infectious Diseases
A94 Unspecified arthropod-borne viral fever	1	1			I. Infectious Diseases
A95 Yellow fever	31	27	0.984356	0.69484	I. Infectious Diseases
A97 Dengue	13	19		0.69078	I. Infectious Diseases
A98 Other viral haemorrhagic fevers, not elsewhere classified	0	1			I. Infectious Diseases
B00 Herpesviral [herpes simplex] infections	2586	1206	0.821221	0.813362	I. Infectious Diseases
B01 Varicella [chickenpox]	5109	4497	0.704969	0.74928	I. Infectious Diseases
B02 Zoster [herpes zoster]	7675	5284	0.781256	0.760074	I. Infectious Diseases
B03 Smallpox	2	11			I. Infectious Diseases
B05 Measles	3546	3327	0.586906	0.40588	I. Infectious Diseases
B06 Rubella [german measles]	1652	993	0.796471	0.765517	I. Infectious Diseases
B07 Viral warts	7956	6227	0.791487	0.783018	I. Infectious Diseases
B08 Other viral infections characterised by skin and mucous membrane lesions, not elsewhere classified	477	353	0.797158	0.692099	I. Infectious Diseases
B09 Unspecified viral infection characterised by skin and mucous membrane lesions	16	7	0.61501		I. Infectious Diseases
B15 Acute hepatitis a	445	435	0.781991	0.608914	I. Infectious Diseases
B16 Acute hepatitis b	81	132	0.86867	0.870919	I. Infectious Diseases
B17 Other acute viral hepatitis	97	138	0.684597	0.719034	I. Infectious Diseases
B18 Chronic viral hepatitis	224	429	0.810447	0.82886	I. Infectious Diseases
B19 Unspecified viral hepatitis	528	560	0.643531	0.6201	I. Infectious Diseases
B20 Human immunodeficiency virus [hiv] disease resulting in infectious and parasitic diseases	8	43	1	0.916927	I. Infectious Diseases
B21 Human immunodeficiency virus [hiv] disease resulting in malignant neoplasms	1	9		0.954705	I. Infectious Diseases
B22 Human immunodeficiency virus [hiv] disease resulting in other specified diseases	2	5		0.829661	I. Infectious Diseases
B23 Human immunodeficiency virus [hiv] disease resulting in other conditions	4	23	0.99995	0.991491	I. Infectious Diseases
B24 Unspecified human immunodeficiency virus [hiv] disease	60	331	0.789093	0.766646	I. Infectious Diseases
B25 Cytomegaloviral disease	105	117	0.883673	0.941335	I. Infectious Diseases
B26 Mumps	2239	2195	0.646276	0.594723	I. Infectious Diseases
B27 Infectious mononucleosis	1447	1184	0.760501	0.813966	I. Infectious Diseases
B30 Viral conjunctivitis	105	58	0.769193	0.698013	I. Infectious Diseases
B33 Other viral diseases, not elsewhere classified	120	83	0.633629	0.803217	I. Infectious Diseases
B34 Viral infection of unspecified site	5969	3646	0.773776	0.779713	I. Infectious Diseases
B35 Dermatophytosis	12129	14341	0.846331	0.823541	I. Infectious Diseases
B36 Other superficial mycoses	2182	2416	0.843916	0.816065	I. Infectious Diseases
B37 Candidiasis	6125	3242	0.830017	0.82315	I. Infectious Diseases
B38 Coccidioidomycosis	1	1			I. Infectious Diseases
B39 Histoplasmosis	4	4			I. Infectious Diseases
B40 Blastomycosis	0	1			I. Infectious Diseases
B42 Sporotrichosis	0	2			I. Infectious Diseases
B43 Chromomycosis and phaeomycotic abscess	0	2			I. Infectious Diseases
B44 Aspergillosis	176	162	0.871005	0.944571	I. Infectious Diseases
B45 Cryptococcosis	2	4			I. Infectious Diseases
B46 Zygomycosis	1	1			I. Infectious Diseases
B47 Mycetoma	8	10		0.706565	I. Infectious Diseases
B48 Other mycoses, not elsewhere classified	12	14	0.546658		I. Infectious Diseases
B49 Unspecified mycosis	193	221	0.840132	0.872122	I. Infectious Diseases
B50 Plasmodium falciparum malaria	64	81	0.633059	0.629065	I. Infectious Diseases
B51 Plasmodium vivax malaria	19	15		0.551933	I. Infectious Diseases
B52 Plasmodium malariae malaria	1	3			I. Infectious Diseases
B53 Other parasitologically confirmed malaria	3	1			I. Infectious Diseases
B54 Unspecified malaria	289	405	0.677661	0.702305	I. Infectious Diseases
B55 Leishmaniasis	4	12			I. Infectious Diseases
B57 Chagas' disease	1	0			I. Infectious Diseases
B58 Toxoplasmosis	26	19	0.583674	0.960269	I. Infectious Diseases
B59 Pneumocystosis	36	82	0.940404	0.958533	I. Infectious Diseases
B60 Other protozoal diseases, not elsewhere classified	8	3			I. Infectious Diseases
B65 Schistosomiasis [bilharziasis]	30	61	0.546016	0.541097	I. Infectious Diseases
B66 Other fluke infections	4	2			I. Infectious Diseases
B67 Echinococcosis	3	6	0.690262		I. Infectious Diseases
B68 Taeniasis	2	5		0.532146	I. Infectious Diseases
B69 Cysticercosis	4	2			I. Infectious Diseases
B71 Other cestode infections	8	4			I. Infectious Diseases
B73 Onchocerciasis	7	10			I. Infectious Diseases
B74 Filariasis	3	1			I. Infectious Diseases
B75 Trichinellosis	0	0			I. Infectious Diseases
B76 Hookworm diseases	12	16	0.601894	0.207801	I. Infectious Diseases
B77 Ascariasis	5	4		0.384736	I. Infectious Diseases
B78 Strongyloidiasis	1	5			I. Infectious Diseases
B79 Trichuriasis	1	3			I. Infectious Diseases
B80 Enterobiasis	398	194	0.771621	0.768405	I. Infectious Diseases
B81 Other intestinal helminthiases, not elsewhere classified	7	7		0.523791	I. Infectious Diseases
B82 Unspecified intestinal parasitism	41	32	0.826305	0.86329	I. Infectious Diseases
B83 Other helminthiases	44	18	0.862333	0.57224	I. Infectious Diseases
B85 Pediculosis and phthiriasis	189	69	0.753502	0.737574	I. Infectious Diseases
B86 Scabies	1136	797	0.825607	0.802073	I. Infectious Diseases
B87 Myiasis	4	2		0.625628	I. Infectious Diseases
B88 Other infestations	82	64	0.822079	0.833383	I. Infectious Diseases
B89 Unspecified parasitic disease	3	1			I. Infectious Diseases
B90 Sequelae of tuberculosis	24	19	0.589857	0.806113	I. Infectious Diseases
B91 Sequelae of poliomyelitis	112	80	0.88996	0.854762	I. Infectious Diseases
B94 Sequelae of other and unspecified infectious and parasitic diseases	59	48	0.753579	0.871317	I. Infectious Diseases
B95 Streptococcus and staphylococcus as the cause of diseases classified to other chapters	2854	3659	0.799709	0.802457	I. Infectious Diseases
B96 Other bacterial agents as the cause of diseases classified to other chapters	7084	6447	0.761627	0.768324	I. Infectious Diseases
B97 Viral agents as the cause of diseases classified to other chapters	893	635	0.749036	0.785484	I. Infectious Diseases
B98 Other specified infectious agents as the cause of diseases classified to other chapters	1813	1670	0.661981	0.686174	I. Infectious Diseases
B99 Other and unspecified infectious diseases	415	354	0.81035	0.836035	I. Infectious Diseases
D50 Iron deficiency anaemia	14501	7716	0.745261	0.760234	III. Blood & Immune Disorders
D51 Vitamin b12 deficiency anaemia	1909	995	0.729791	0.716527	III. Blood & Immune Disorders
D52 Folate deficiency anaemia	286	315	0.813561	0.782099	III. Blood & Immune Disorders
D53 Other nutritional anaemias	115	87	0.802505	0.912826	III. Blood & Immune Disorders
D55 Anaemia due to enzyme disorders	20	6	0.690158	0.980759	III. Blood & Immune Disorders
D56 Thalassaemia	338	214	0.673403	0.607529	III. Blood & Immune Disorders
D57 Sickle-cell disorders	382	161	0.712176	0.657598	III. Blood & Immune Disorders
D58 Other hereditary haemolytic anaemias	111	111	0.70876	0.626138	III. Blood & Immune Disorders
D59 Acquired haemolytic anaemia	139	129	0.876638	0.862946	III. Blood & Immune Disorders
D60 Acquired pure red cell aplasia [erythroblastopenia]	8	9	0.95893		III. Blood & Immune Disorders
D61 Other aplastic anaemias	481	637	0.780653	0.782349	III. Blood & Immune Disorders
D62 Acute posthaemorrhagic anaemia	233	117	0.734252	0.751775	III. Blood & Immune Disorders
D63 Anaemia in chronic diseases classified elsewhere	658	612	0.855963	0.888748	III. Blood & Immune Disorders
D64 Other anaemias	13717	9685	0.764728	0.776066	III. Blood & Immune Disorders
D65 Disseminated intravascular coagulation [defibrination syndrome]	29	41	0.801849	0.652055	III. Blood & Immune Disorders
D66 Hereditary factor viii deficiency	56	56	0.573387	0.676858	III. Blood & Immune Disorders
D67 Hereditary factor ix deficiency	9	15		0.93985	III. Blood & Immune Disorders
D68 Other coagulation defects	1186	820	0.77888	0.81037	III. Blood & Immune Disorders
D69 Purpura and other haemorrhagic conditions	1889	2188	0.754592	0.757705	III. Blood & Immune Disorders
D70 Agranulocytosis	3284	2293	0.772432	0.837762	III. Blood & Immune Disorders
D71 Functional disorders of polymorphonuclear neutrophils	13	14		0.783945	III. Blood & Immune Disorders
D72 Other disorders of white blood cells	587	537	0.674514	0.694336	III. Blood & Immune Disorders
D73 Diseases of spleen	435	510	0.803258	0.80671	III. Blood & Immune Disorders
D74 Methaemoglobinaemia	4	3		0.816316	III. Blood & Immune Disorders
D75 Other diseases of blood and blood-forming organs	868	969	0.729201	0.737645	III. Blood & Immune Disorders
D76 Certain diseases involving lymphoreticular tissue and reticulohistiocytic system	57	38	0.621636	0.688187	III. Blood & Immune Disorders
D77 Other disorders of blood and blood-forming organs in diseases classified elsewhere	1	4			III. Blood & Immune Disorders
D80 Immunodeficiency with predominantly antibody defects	181	134	0.840385	0.878591	III. Blood & Immune Disorders
D81 Combined immunodeficiencies	6	5		0.876368	III. Blood & Immune Disorders
D82 Immunodeficiency associated with other major defects	13	21	0.55758	0.758604	III. Blood & Immune Disorders
D83 Common variable immunodeficiency	27	9	0.878812	0.897069	III. Blood & Immune Disorders
D84 Other immunodeficiencies	85	58	0.757528	0.922249	III. Blood & Immune Disorders
D86 Sarcoidosis	862	764	0.617624	0.655355	III. Blood & Immune Disorders
D89 Other disorders involving the immune mechanism, not elsewhere classified	285	274	0.775265	0.715595	III. Blood & Immune Disorders
E01 Iodine-deficiency-related thyroid disorders and allied conditions	53	21	0.857937	0.999932	IV. Metabolic Diseases
E02 Subclinical iodine-deficiency hypothyroidism	72	43	0.794117	0.863857	IV. Metabolic Diseases
E03 Other hypothyroidism	24390	5706	0.599901	0.634043	IV. Metabolic Diseases
E04 Other non-toxic goitre	3514	676	0.632654	0.622318	IV. Metabolic Diseases
E05 Thyrotoxicosis [hyperthyroidism]	5025	1317	0.669291	0.669891	IV. Metabolic Diseases
E06 Thyroiditis	893	159	0.722284	0.600064	IV. Metabolic Diseases
E07 Other disorders of thyroid	1536	340	0.734567	0.727615	IV. Metabolic Diseases
E10 Insulin-dependent diabetes mellitus	1722	2328	0.934935	0.931086	IV. Metabolic Diseases
E11 Non-insulin-dependent diabetes mellitus	13195	19540	0.842089	0.825059	IV. Metabolic Diseases
E12 Malnutrition-related diabetes mellitus	1	4			IV. Metabolic Diseases
E13 Other specified diabetes mellitus	179	215	0.902146	0.927244	IV. Metabolic Diseases
E14 Unspecified diabetes mellitus	7516	12541	0.743055	0.748977	IV. Metabolic Diseases
E15 Nondiabetic hypoglycaemic coma	10	17		0.633373	IV. Metabolic Diseases
E16 Other disorders of pancreatic internal secretion	1439	1854	0.868671	0.910148	IV. Metabolic Diseases
E20 Hypoparathyroidism	125	68	0.783664	0.878908	IV. Metabolic Diseases
E21 Hyperparathyroidism and other disorders of parathyroid gland	1380	475	0.685194	0.783899	IV. Metabolic Diseases
E22 Hyperfunction of pituitary gland	504	321	0.700837	0.677978	IV. Metabolic Diseases
E23 Hypofunction and other disorders of pituitary gland	493	497	0.69238	0.722597	IV. Metabolic Diseases
E24 Cushing's syndrome	150	38	0.849432	0.878473	IV. Metabolic Diseases
E25 Adrenogenital disorders	20	7	0.860579		IV. Metabolic Diseases
E26 Hyperaldosteronism	60	78	0.848326	0.817409	IV. Metabolic Diseases
E27 Other disorders of adrenal gland	634	478	0.783331	0.769969	IV. Metabolic Diseases
E28 Ovarian dysfunction	1814	5	0.643398	0.0935293	IV. Metabolic Diseases
E29 Testicular dysfunction	15	464	0.978895	0.772244	IV. Metabolic Diseases
E30 Disorders of puberty, not elsewhere classified	7	8	0.661265	0.995375	IV. Metabolic Diseases
E31 Polyglandular dysfunction	13	5	0.997034		IV. Metabolic Diseases
E32 Diseases of thymus	15	17	0.774906	0.84847	IV. Metabolic Diseases
E34 Other endocrine disorders	215	105	0.645176	0.794003	IV. Metabolic Diseases
E35 Disorders of endocrine glands in diseases classified elsewhere	3	1			IV. Metabolic Diseases
E41 Nutritional marasmus	3	11		0.960979	IV. Metabolic Diseases
E43 Unspecified severe protein-energy malnutrition	7	4	0.803294	0.731358	IV. Metabolic Diseases
E44 Protein-energy malnutrition of moderate and mild degree	1	4			IV. Metabolic Diseases
E45 Retarded development following protein-energy malnutrition	0	0			IV. Metabolic Diseases
E46 Unspecified protein-energy malnutrition	193	227	0.977604	0.935099	IV. Metabolic Diseases
E50 Vitamin a deficiency	4	5			IV. Metabolic Diseases
E51 Thiamine deficiency	12	35	0.999334	0.940273	IV. Metabolic Diseases
E52 Niacin deficiency [pellagra]	2	2			IV. Metabolic Diseases
E53 Deficiency of other b group vitamins	1673	1369	0.835578	0.821056	IV. Metabolic Diseases
E54 Ascorbic acid deficiency	10	8			IV. Metabolic Diseases
E55 Vitamin d deficiency	2545	1254	0.798759	0.818249	IV. Metabolic Diseases
E56 Other vitamin deficiencies	173	74	0.75742	0.747091	IV. Metabolic Diseases
E58 Dietary calcium deficiency	29	10	0.908423		IV. Metabolic Diseases
E59 Dietary selenium deficiency	1	1			IV. Metabolic Diseases
E60 Dietary zinc deficiency	12	7	0.806784		IV. Metabolic Diseases
E61 Deficiency of other nutrient elements	654	374	0.83282	0.832835	IV. Metabolic Diseases
E63 Other nutritional deficiencies	23	18	0.832833	0.822831	IV. Metabolic Diseases
E64 Sequelae of malnutrition and other nutritional deficiencies	1	2			IV. Metabolic Diseases
E65 Localised adiposity	86	30	0.583568	0.953341	IV. Metabolic Diseases
E66 Obesity	19306	16331	0.805833	0.781257	IV. Metabolic Diseases
E67 Other hyperalimentation	6	4			IV. Metabolic Diseases
E68 Sequelae of hyperalimentation	0	0			IV. Metabolic Diseases
E70 Disorders of aromatic amino-acid metabolism	26	27	0.0421641	0.679796	IV. Metabolic Diseases
E71 Disorders of branched-chain amino-acid metabolism and fatty-acid metabolism	8	4	0.969583		IV. Metabolic Diseases
E72 Other disorders of amino-acid metabolism	35	43	0.801227	0.889593	IV. Metabolic Diseases
E73 Lactose intolerance	295	102	0.743403	0.727328	IV. Metabolic Diseases
E74 Other disorders of carbohydrate metabolism	159	184	0.84231	0.68852	IV. Metabolic Diseases
E75 Disorders of sphingolipid metabolism and other lipid storage disorders	47	46	0.594184	0.703949	IV. Metabolic Diseases
E76 Disorders of glycosaminoglycan metabolism	4	3			IV. Metabolic Diseases
E77 Disorders of glycoprotein metabolism	13	7	0.92052		IV. Metabolic Diseases
E78 Disorders of lipoprotein metabolism and other lipidaemias	40380	52357	0.649465	0.633638	IV. Metabolic Diseases
E79 Disorders of purine and pyrimidine metabolism	104	323	0.877062	0.877574	IV. Metabolic Diseases
E80 Disorders of porphyrin and bilirubin metabolism	414	992	0.631243	0.616115	IV. Metabolic Diseases
E83 Disorders of mineral metabolism	2887	2887	0.78797	0.77473	IV. Metabolic Diseases
E84 Cystic fibrosis	92	19	0.827488	0.653266	IV. Metabolic Diseases
E85 Amyloidosis	142	175	0.713385	0.82007	IV. Metabolic Diseases
E86 Volume depletion	3343	3672	0.852338	0.849289	IV. Metabolic Diseases
E87 Other disorders of fluid, electrolyte and acid-base balance	7720	8141	0.803205	0.840195	IV. Metabolic Diseases
E88 Other metabolic disorders	559	554	0.799604	0.82285	IV. Metabolic Diseases
E89 Postprocedural endocrine and metabolic disorders, not elsewhere classified	1998	538	0.898961	0.934156	IV. Metabolic Diseases
F00 Dementia in alzheimer's disease	693	648	0.818382	0.879305	V. Mental Disorders
F01 Vascular dementia	417	611	0.907735	0.807423	V. Mental Disorders
F02 Dementia in other diseases classified elsewhere	188	379	0.852804	0.922815	V. Mental Disorders
F03 Unspecified dementia	1095	1257	0.778157	0.834644	V. Mental Disorders
F04 Organic amnesic syndrome, not induced by alcohol and other psychoactive substances	8	11	0.964092	0.914853	V. Mental Disorders
F05 Delirium, not induced by alcohol and other psychoactive substances	1551	2140	0.766368	0.801276	V. Mental Disorders
F06 Other mental disorders due to brain damage and dysfunction and to physical disease	415	496	0.818599	0.753336	V. Mental Disorders
F07 Personality and behavioural disorders due to brain disease, damage and dysfunction	101	79	0.822245	0.769213	V. Mental Disorders
F09 Unspecified organic or symptomatic mental disorder	214	176	0.753078	0.755617	V. Mental Disorders
F10 Mental and behavioural disorders due to use of alcohol	2609	6782	0.749548	0.725149	V. Mental Disorders
F11 Mental and behavioural disorders due to use of opioids	76	179	0.76156	0.920072	V. Mental Disorders
F12 Mental and behavioural disorders due to use of cannabinoids	80	226	0.799629	0.865955	V. Mental Disorders
F13 Mental and behavioural disorders due to use of sedatives or hypnotics	121	96	0.88469	0.823807	V. Mental Disorders
F14 Mental and behavioural disorders due to use of cocaine	15	47	0.252887	0.953526	V. Mental Disorders
F15 Mental and behavioural disorders due to use of other stimulants, including caffeine	15	45	0.954016	0.758401	V. Mental Disorders
F16 Mental and behavioural disorders due to use of hallucinogens	17	13	0.881598	0.807785	V. Mental Disorders
F17 Mental and behavioural disorders due to use of tobacco	16074	18353	0.795561	0.786222	V. Mental Disorders
F18 Mental and behavioural disorders due to use of volatile solvents	2	5			V. Mental Disorders
F19 Mental and behavioural disorders due to multiple drug use and use of other psychoactive substances	74	169	0.855428	0.872395	V. Mental Disorders
F20 Schizophrenia	389	654	0.881024	0.836706	V. Mental Disorders
F21 Schizotypal disorder	3	16	0.998754	0.997809	V. Mental Disorders
F22 Persistent delusional disorders	203	214	0.824093	0.865263	V. Mental Disorders
F23 Acute and transient psychotic disorders	127	109	0.752539	0.820313	V. Mental Disorders
F24 Induced delusional disorder	2	1			V. Mental Disorders
F25 Schizoaffective disorders	128	132	0.905277	0.949646	V. Mental Disorders
F28 Other nonorganic psychotic disorders	4	7		0.995793	V. Mental Disorders
F29 Unspecified nonorganic psychosis	246	215	0.890589	0.917389	V. Mental Disorders
F30 Manic episode	228	157	0.833799	0.76387	V. Mental Disorders
F31 Bipolar affective disorder	907	658	0.84766	0.852504	V. Mental Disorders
F32 Depressive episode	29665	16498	0.687773	0.71007	V. Mental Disorders
F33 Recurrent depressive disorder	1987	1038	0.847114	0.884987	V. Mental Disorders
F34 Persistent mood [affective] disorders	473	262	0.816845	0.845622	V. Mental Disorders
F38 Other mood [affective] disorders	85	44	0.822416	0.784688	V. Mental Disorders
F39 Unspecified mood [affective] disorder	519	203	0.871981	0.860105	V. Mental Disorders
F40 Phobic anxiety disorders	2309	836	0.702311	0.721694	V. Mental Disorders
F41 Other anxiety disorders	15682	8307	0.751144	0.777159	V. Mental Disorders
F42 Obsessive-compulsive disorder	393	309	0.730897	0.795279	V. Mental Disorders
F43 Reaction to severe stress, and adjustment disorders	7682	3998	0.812262	0.783237	V. Mental Disorders
F44 Dissociative [conversion] disorders	198	74	0.869441	0.746607	V. Mental Disorders
F45 Somatoform disorders	1612	838	0.717578	0.788404	V. Mental Disorders
F48 Other neurotic disorders	200	104	0.789711	0.824199	V. Mental Disorders
F50 Eating disorders	697	55	0.812958	0.72851	V. Mental Disorders
F51 Nonorganic sleep disorders	265	188	0.811087	0.706413	V. Mental Disorders
F52 Sexual dysfunction, not caused by organic disorder or disease	652	1260	0.877946	0.694525	V. Mental Disorders
F53 Mental and behavioural disorders associated with the puerperium, not elsewhere classified	1003	6	0.825062		V. Mental Disorders
F54 Psychological and behavioural factors associated with disorders or diseases classified elsewhere	5	5	0.968297		V. Mental Disorders
F55 Abuse of non-dependence-producing substances	14	10	0.799978	0.951929	V. Mental Disorders
F59 Unspecified behavioural syndromes associated with physiological disturbances and physical factors	2	1			V. Mental Disorders
F60 Specific personality disorders	338	290	0.941887	0.84855	V. Mental Disorders
F61 Mixed and other personality disorders	11	18	0.986438	0.536361	V. Mental Disorders
F62 Enduring personality changes, not attributable to brain damage and disease	17	19	0.834409	0.733231	V. Mental Disorders
F63 Habit and impulse disorders	21	23	0.782543	0.889749	V. Mental Disorders
F64 Gender identity disorders	47	27	0.698395	0.802333	V. Mental Disorders
F65 Disorders of sexual preference	4	21		0.255074	V. Mental Disorders
F66 Psychological and behavioural disorders associated with sexual development and orientation	72	230	0.923661	0.78619	V. Mental Disorders
F68 Other disorders of adult personality and behaviour	5	7	0.957329	0.95472	V. Mental Disorders
F69 Unspecified disorder of adult personality and behaviour	57	66	0.998621	0.754458	V. Mental Disorders
F70 Mild mental retardation	24	26	0.984004	0.912088	V. Mental Disorders
F71 Moderate mental retardation	5	5	0.501249	0.901539	V. Mental Disorders
F72 Severe mental retardation	2	1			V. Mental Disorders
F78 Other mental retardation	2	0			V. Mental Disorders
F79 Unspecified mental retardation	30	71	0.935776	0.917404	V. Mental Disorders
F80 Specific developmental disorders of speech and language	91	156	0.885763	0.748213	V. Mental Disorders
F81 Specific developmental disorders of scholastic skills	142	216	0.796502	0.805548	V. Mental Disorders
F82 Specific developmental disorder of motor function	6	9	0.754657	0.791	V. Mental Disorders
F83 Mixed specific developmental disorders	0	1			V. Mental Disorders
F84 Pervasive developmental disorders	66	138	0.781146	0.838967	V. Mental Disorders
F88 Other disorders of psychological development	2	0			V. Mental Disorders
F89 Unspecified disorder of psychological development	2	4			V. Mental Disorders
F90 Hyperkinetic disorders	20	29	0.926311	0.741344	V. Mental Disorders
F91 Conduct disorders	31	87	0.720825	0.853911	V. Mental Disorders
F92 Mixed disorders of conduct and emotions	6	0			V. Mental Disorders
F93 Emotional disorders with onset specific to childhood	15	7			V. Mental Disorders
F94 Disorders of social functioning with onset specific to childhood and adolescence	2	1			V. Mental Disorders
F95 Tic disorders	11	28	0.604871	0.357275	V. Mental Disorders
F98 Other behavioural and emotional disorders with onset usually occurring in childhood and adolescence	44	88	0.767017	0.503137	V. Mental Disorders
F99 Mental disorder, not otherwise specified	192	158	0.907752	0.817088	V. Mental Disorders
G00 Bacterial meningitis, not elsewhere classified	105	69	0.757485	0.799709	VI. Nervous System Diseases
G01 Meningitis in bacterial diseases classified elsewhere	25	18	0.500418	0.740059	VI. Nervous System Diseases
G02 Meningitis in other infectious and parasitic diseases classified elsewhere	41	33	0.934722	0.64612	VI. Nervous System Diseases
G03 Meningitis due to other and unspecified causes	982	925	0.682966	0.821016	VI. Nervous System Diseases
G04 Encephalitis, myelitis and encephalomyelitis	340	279	0.808545	0.774721	VI. Nervous System Diseases
G05 Encephalitis, myelitis and encephalomyelitis in diseases classified elsewhere	31	48	0.705807	0.671076	VI. Nervous System Diseases
G06 Intracranial and intraspinal abscess and granuloma	121	160	0.716723	0.809078	VI. Nervous System Diseases
G07 Intracranial and intraspinal abscess and granuloma in diseases classified elsewhere	0	4			VI. Nervous System Diseases
G08 Intracranial and intraspinal phlebitis and thrombophlebitis	45	39	0.771122	0.85868	VI. Nervous System Diseases
G09 Sequelae of inflammatory diseases of central nervous system	32	46	0.875203	0.930623	VI. Nervous System Diseases
G10 Huntington's disease	20	21	0.670164	0.651562	VI. Nervous System Diseases
G11 Hereditary ataxia	126	180	0.61287	0.766082	VI. Nervous System Diseases
G12 Spinal muscular atrophy and related syndromes	233	280	0.618808	0.702823	VI. Nervous System Diseases
G13 Systemic atrophies primarily affecting central nervous system in diseases classified elsewhere	15	7	0.982828	0.906044	VI. Nervous System Diseases
G14 Postpolio syndrome	36	25	0.963698	0.908085	VI. Nervous System Diseases
G20 Parkinson's disease	1027	1696	0.635686	0.585879	VI. Nervous System Diseases
G21 Secondary parkinsonism	76	104	0.911966	0.879872	VI. Nervous System Diseases
G22 Parkinsonism in diseases classified elsewhere	1	2			VI. Nervous System Diseases
G23 Other degenerative diseases of basal ganglia	81	121	0.896575	0.864653	VI. Nervous System Diseases
G24 Dystonia	592	365	0.776381	0.750064	VI. Nervous System Diseases
G25 Other extrapyramidal and movement disorders	2447	1730	0.756011	0.753729	VI. Nervous System Diseases
G30 Alzheimer's disease	989	926	0.765659	0.673833	VI. Nervous System Diseases
G31 Other degenerative diseases of nervous system, not elsewhere classified	724	1133	0.787114	0.831242	VI. Nervous System Diseases
G32 Other degenerative disorders of nervous system in diseases classified elsewhere	18	22	0.999697	0.89747	VI. Nervous System Diseases
G35 Multiple sclerosis	1420	546	0.628291	0.680714	VI. Nervous System Diseases
G36 Other acute disseminated demyelination	21	9	0.995513	0.997517	VI. Nervous System Diseases
G37 Other demyelinating diseases of central nervous system	315	191	0.832232	0.775986	VI. Nervous System Diseases
G40 Epilepsy	3209	3362	0.705915	0.717164	VI. Nervous System Diseases
G41 Status epilepticus	109	138	0.950606	0.897641	VI. Nervous System Diseases
G43 Migraine	15466	5041	0.65073	0.655792	VI. Nervous System Diseases
G44 Other headache syndromes	3044	1696	0.779158	0.768922	VI. Nervous System Diseases
G45 Transient cerebral ischaemic attacks and related syndromes	3283	4116	0.684672	0.674614	VI. Nervous System Diseases
G46 Vascular syndromes of brain in cerebrovascular diseases	78	124	0.770772	0.732299	VI. Nervous System Diseases
G47 Sleep disorders	6696	8521	0.743424	0.71505	VI. Nervous System Diseases
G50 Disorders of trigeminal nerve	1793	739	0.716265	0.735627	VI. Nervous System Diseases
G51 Facial nerve disorders	1471	1283	0.676988	0.650234	VI. Nervous System Diseases
G52 Disorders of other cranial nerves	241	131	0.692579	0.642254	VI. Nervous System Diseases
G53 Cranial nerve disorders in diseases classified elsewhere	104	71	0.679957	0.725516	VI. Nervous System Diseases
G54 Nerve root and plexus disorders	594	492	0.761765	0.759852	VI. Nervous System Diseases
G55 Nerve root and plexus compressions in diseases classified elsewhere	3630	2957	0.817495	0.816801	VI. Nervous System Diseases
G56 Mononeuropathies of upper limb	13068	6653	0.668788	0.694825	VI. Nervous System Diseases
G57 Mononeuropathies of lower limb	2990	1151	0.759352	0.782579	VI. Nervous System Diseases
G58 Other mononeuropathies	430	367	0.802568	0.765415	VI. Nervous System Diseases
G59 Mononeuropathy in diseases classified elsewhere	87	185	0.98083	0.987221	VI. Nervous System Diseases
G60 Hereditary and idiopathic neuropathy	173	245	0.785706	0.773021	VI. Nervous System Diseases
G61 Inflammatory polyneuropathy	221	312	0.650295	0.659532	VI. Nervous System Diseases
G62 Other polyneuropathies	1614	2128	0.775773	0.791335	VI. Nervous System Diseases
G63 Polyneuropathy in diseases classified elsewhere	329	677	0.96245	0.957342	VI. Nervous System Diseases
G64 Other disorders of peripheral nervous system	124	106	0.659432	0.497674	VI. Nervous System Diseases
G70 Myasthenia gravis and other myoneural disorders	199	196	0.759542	0.704871	VI. Nervous System Diseases
G71 Primary disorders of muscles	126	133	0.76924	0.772345	VI. Nervous System Diseases
G72 Other myopathies	155	191	0.862593	0.838031	VI. Nervous System Diseases
G73 Disorders of myoneural junction and muscle in diseases classified elsewhere	17	16	0.85696		VI. Nervous System Diseases
G80 Infantile cerebral palsy	98	129	0.803618	0.754768	VI. Nervous System Diseases
G81 Hemiplegia	1334	1807	0.869088	0.88035	VI. Nervous System Diseases
G82 Paraplegia and tetraplegia	199	310	0.908852	0.880413	VI. Nervous System Diseases
G83 Other paralytic syndromes	513	546	0.792172	0.765125	VI. Nervous System Diseases
G90 Disorders of autonomic nervous system	245	315	0.755333	0.714765	VI. Nervous System Diseases
G91 Hydrocephalus	437	373	0.750995	0.779676	VI. Nervous System Diseases
G92 Toxic encephalopathy	9	6		0.964254	VI. Nervous System Diseases
G93 Other disorders of brain	2327	1664	0.753712	0.75587	VI. Nervous System Diseases
G94 Other disorders of brain in diseases classified elsewhere	74	48	0.835857	0.897907	VI. Nervous System Diseases
G95 Other diseases of spinal cord	678	833	0.770388	0.817158	VI. Nervous System Diseases
G96 Other disorders of central nervous system	243	191	0.742435	0.825561	VI. Nervous System Diseases
G97 Postprocedural disorders of nervous system, not elsewhere classified	172	126	0.839226	0.808014	VI. Nervous System Diseases
G98 Other disorders of nervous system, not elsewhere classified	956	733	0.679471	0.678788	VI. Nervous System Diseases
G99 Other disorders of nervous system in diseases classified elsewhere	834	1023	0.850331	0.811922	VI. Nervous System Diseases
H00 Hordeolum and chalazion	5658	4645	0.791781	0.77795	VII. Eye Diseases
H01 Other inflammation of eyelid	2681	1673	0.803997	0.792905	VII. Eye Diseases
H02 Other disorders of eyelid	6030	4394	0.643213	0.620468	VII. Eye Diseases
H03 Disorders of eyelid in diseases classified elsewhere	38	34	0.495687	0.785541	VII. Eye Diseases
H04 Disorders of lachrymal system	8488	3804	0.736709	0.74037	VII. Eye Diseases
H05 Disorders of orbit	542	386	0.737497	0.761119	VII. Eye Diseases
H06 Disorders of lachrymal system and orbit in diseases classified elsewhere	141	31	0.829767	0.884324	VII. Eye Diseases
H10 Conjunctivitis	12137	6917	0.821924	0.796418	VII. Eye Diseases
H11 Other disorders of conjunctiva	3890	3117	0.757748	0.780123	VII. Eye Diseases
H13 Disorders of conjunctiva in diseases classified elsewhere	70	51	0.700814	0.668388	VII. Eye Diseases
H15 Disorders of sclera	659	372	0.796248	0.838527	VII. Eye Diseases
H16 Keratitis	746	605	0.700533	0.725029	VII. Eye Diseases
H17 Corneal scars and opacities	169	214	0.751333	0.787903	VII. Eye Diseases
H18 Other disorders of cornea	1658	1324	0.70088	0.678629	VII. Eye Diseases
H19 Disorders of sclera and cornea in diseases classified elsewhere	101	50	0.80189	0.829884	VII. Eye Diseases
H20 Iridocyclitis	1206	1092	0.769807	0.776578	VII. Eye Diseases
H21 Other disorders of iris and ciliary body	413	468	0.755648	0.732174	VII. Eye Diseases
H22 Disorders of iris and ciliary body in diseases classified elsewhere	21	38	0.94614	0.972923	VII. Eye Diseases
H25 Senile cataract	12160	8739	0.711822	0.736442	VII. Eye Diseases
H26 Other cataract	19047	14170	0.660359	0.664077	VII. Eye Diseases
H27 Other disorders of lens	223	257	0.852209	0.849743	VII. Eye Diseases
H28 Cataract and other disorders of lens in diseases classified elsewhere	38	28	0.953481	0.978456	VII. Eye Diseases
H30 Chorioretinal inflammation	104	83	0.793462	0.69112	VII. Eye Diseases
H31 Other disorders of choroid	378	302	0.79567	0.820605	VII. Eye Diseases
H32 Chorioretinal disorders in diseases classified elsewhere	9	2	0.970106	0.65087	VII. Eye Diseases
H33 Retinal detachments and breaks	2494	3233	0.638296	0.648413	VII. Eye Diseases
H34 Retinal vascular occlusions	829	1039	0.659995	0.640788	VII. Eye Diseases
H35 Other retinal disorders	6592	5467	0.666969	0.69798	VII. Eye Diseases
H36 Retinal disorders in diseases classified elsewhere	1268	2207	0.928309	0.934046	VII. Eye Diseases
H40 Glaucoma	7163	7065	0.580022	0.598306	VII. Eye Diseases
H42 Glaucoma in diseases classified elsewhere	3	2		0.331596	VII. Eye Diseases
H43 Disorders of vitreous body	5396	3434	0.725756	0.730179	VII. Eye Diseases
H44 Disorders of globe	911	756	0.817704	0.753411	VII. Eye Diseases
H45 Disorders of vitreous body and globe in diseases classified elsewhere	13	9			VII. Eye Diseases
H46 Optic neuritis	277	139	0.730114	0.667168	VII. Eye Diseases
H47 Other disorders of optic [2nd] nerve and visual pathways	634	546	0.7614	0.70399	VII. Eye Diseases
H48 Disorders of optic [2nd] nerve and visual pathways in diseases classified elsewhere	8	4			VII. Eye Diseases
H49 Paralytic strabismus	298	350	0.746609	0.761247	VII. Eye Diseases
H50 Other strabismus	1130	910	0.640983	0.661491	VII. Eye Diseases
H51 Other disorders of binocular movement	117	78	0.746854	0.718984	VII. Eye Diseases
H52 Disorders of refraction and accommodation	4305	2998	0.717455	0.719544	VII. Eye Diseases
H53 Visual disturbances	5373	4649	0.708136	0.727244	VII. Eye Diseases
H54 Blindness and low vision	1401	1462	0.792266	0.775491	VII. Eye Diseases
H55 Nystagmus and other irregular eye movements	223	279	0.676776	0.661765	VII. Eye Diseases
H57 Other disorders of eye and adnexa	4009	2522	0.824176	0.803099	VII. Eye Diseases
H58 Other disorders of eye and adnexa in diseases classified elsewhere	74	79	0.862365	0.687769	VII. Eye Diseases
H59 Postprocedural disorders of eye and adnexa, not elsewhere classified	198	202	0.879625	0.905544	VII. Eye Diseases
H60 Otitis externa	9419	8286	0.820161	0.831043	VIII. Ear Diseases
H61 Other disorders of external ear	11072	12935	0.813178	0.793484	VIII. Ear Diseases
H62 Disorders of external ear in diseases classified elsewhere	29	16	0.370678	0.555871	VIII. Ear Diseases
H65 Nonsuppurative otitis media	2809	1969	0.806513	0.783327	VIII. Ear Diseases
H66 Suppurative and unspecified otitis media	4718	3457	0.787947	0.84322	VIII. Ear Diseases
H67 Otitis media in diseases classified elsewhere	8	3			VIII. Ear Diseases
H68 Eustachian salpingitis and obstruction	1323	676	0.882329	0.868249	VIII. Ear Diseases
H69 Other disorders of eustachian tube	1373	789	0.829701	0.850972	VIII. Ear Diseases
H70 Mastoiditis and related conditions	129	101	0.680603	0.685775	VIII. Ear Diseases
H71 Cholesteatoma of middle ear	273	294	0.715849	0.758383	VIII. Ear Diseases
H72 Perforation of tympanic membrane	916	843	0.663993	0.743863	VIII. Ear Diseases
H73 Other disorders of tympanic membrane	308	300	0.707548	0.77633	VIII. Ear Diseases
H74 Other disorders of middle ear and mastoid	371	375	0.654925	0.746048	VIII. Ear Diseases
H75 Other disorders of middle ear and mastoid in diseases classified elsewhere	3	0			VIII. Ear Diseases
H80 Otosclerosis	548	316	0.640777	0.626767	VIII. Ear Diseases
H81 Disorders of vestibular function	6756	3290	0.761622	0.703484	VIII. Ear Diseases
H82 Vertiginous syndromes in diseases classified elsewhere	2	0			VIII. Ear Diseases
H83 Other diseases of inner ear	6566	3136	0.759144	0.770017	VIII. Ear Diseases
H90 Conductive and sensorineural hearing loss	3111	3376	0.723581	0.709995	VIII. Ear Diseases
H91 Other hearing loss	6303	7240	0.723265	0.711638	VIII. Ear Diseases
H92 Otalgia and effusion of ear	8456	4643	0.851917	0.846469	VIII. Ear Diseases
H93 Other disorders of ear, not elsewhere classified	5666	5843	0.758969	0.744764	VIII. Ear Diseases
H94 Other disorders of ear in diseases classified elsewhere	5	6	0.827249	0.946288	VIII. Ear Diseases
H95 Postprocedural disorders of ear and mastoid process, not elsewhere classified	65	73	0.857152	0.851983	VIII. Ear Diseases
I00 Rheumatic fever without mention of heart involvement	775	473	0.796641	0.946153	IX. Circulatory Diseases
I01 Rheumatic fever with heart involvement	17	7	0.995491	0.964113	IX. Circulatory Diseases
I02 Rheumatic chorea	14	9			IX. Circulatory Diseases
I05 Rheumatic mitral valve diseases	359	259	0.797942	0.856091	IX. Circulatory Diseases
I06 Rheumatic aortic valve diseases	41	43	0.948738	0.906797	IX. Circulatory Diseases
I07 Rheumatic tricuspid valve diseases	562	557	0.822242	0.794815	IX. Circulatory Diseases
I08 Multiple valve diseases	2042	2770	0.829626	0.838817	IX. Circulatory Diseases
I09 Other rheumatic heart diseases	77	23	0.740919	0.711959	IX. Circulatory Diseases
I10 Essential primary hypertension	57896	63947	0.677731	0.696663	IX. Circulatory Diseases
I11 Hypertensive heart disease	173	370	0.775181	0.799293	IX. Circulatory Diseases
I12 Hypertensive renal disease	678	1092	0.910279	0.911691	IX. Circulatory Diseases
I13 Hypertensive heart and renal disease	20	67	0.766627	0.981835	IX. Circulatory Diseases
I15 Secondary hypertension	90	125	0.764685	0.935123	IX. Circulatory Diseases
I20 Angina pectoris	10141	17989	0.736175	0.726275	IX. Circulatory Diseases
I21 Acute myocardial infarction	4173	12989	0.682727	0.617602	IX. Circulatory Diseases
I22 Subsequent myocardial infarction	117	634	0.970426	0.88751	IX. Circulatory Diseases
I23 Certain current complications following acute myocardial infarction	12	58	0.967608	0.824601	IX. Circulatory Diseases
I24 Other acute ischaemic heart diseases	1073	2363	0.827235	0.871612	IX. Circulatory Diseases
I25 Chronic ischaemic heart disease	11601	26117	0.82792	0.819786	IX. Circulatory Diseases
I26 Pulmonary embolism	4262	4188	0.726433	0.693137	IX. Circulatory Diseases
I27 Other pulmonary heart diseases	931	1010	0.887173	0.896351	IX. Circulatory Diseases
I28 Other diseases of pulmonary vessels	49	53	0.888059	0.834203	IX. Circulatory Diseases
I30 Acute pericarditis	153	360	0.725989	0.725023	IX. Circulatory Diseases
I31 Other diseases of pericardium	954	1421	0.790904	0.784394	IX. Circulatory Diseases
I32 Pericarditis in diseases classified elsewhere	6	7			IX. Circulatory Diseases
I33 Acute and subacute endocarditis	105	306	0.799894	0.804896	IX. Circulatory Diseases
I34 Nonrheumatic mitral valve disorders	2392	2708	0.739383	0.76894	IX. Circulatory Diseases
I35 Nonrheumatic aortic valve disorders	2125	3467	0.75334	0.720615	IX. Circulatory Diseases
I36 Nonrheumatic tricuspid valve disorders	161	179	0.759566	0.888662	IX. Circulatory Diseases
I37 Pulmonary valve disorders	181	246	0.825105	0.851258	IX. Circulatory Diseases
I38 Endocarditis, valve unspecified	364	390	0.760125	0.805849	IX. Circulatory Diseases
I39 Endocarditis and heart valve disorders in diseases classified elsewhere	4	5			IX. Circulatory Diseases
I40 Acute myocarditis	19	41	0.727598	0.757985	IX. Circulatory Diseases
I41 Myocarditis in diseases classified elsewhere	3	5			IX. Circulatory Diseases
I42 Cardiomyopathy	938	1582	0.742103	0.812866	IX. Circulatory Diseases
I43 Cardiomyopathy in diseases classified elsewhere	33	52	0.921248	0.886196	IX. Circulatory Diseases
I44 Atrioventricular and left bundle-branch block	2983	5269	0.735329	0.725766	IX. Circulatory Diseases
I45 Other conduction disorders	1653	3567	0.756032	0.71633	IX. Circulatory Diseases
I46 Cardiac arrest	638	1415	0.808425	0.808782	IX. Circulatory Diseases
I47 Paroxysmal tachycardia	2831	3071	0.704712	0.760459	IX. Circulatory Diseases
I48 Atrial fibrillation and flutter	9578	17175	0.687059	0.657096	IX. Circulatory Diseases
I49 Other cardiac arrhythmias	4199	4874	0.702908	0.702255	IX. Circulatory Diseases
I50 Heart failure	4248	8025	0.860319	0.840127	IX. Circulatory Diseases
I51 Complications and ill-defined descriptions of heart disease	4194	7543	0.838154	0.822735	IX. Circulatory Diseases
I52 Other heart disorders in diseases classified elsewhere	2	1			IX. Circulatory Diseases
I60 Subarachnoid haemorrhage	900	544	0.622344	0.640334	IX. Circulatory Diseases
I61 Intracerebral haemorrhage	660	855	0.750814	0.72847	IX. Circulatory Diseases
I62 Other nontraumatic intracranial haemorrhage	270	540	0.80222	0.770369	IX. Circulatory Diseases
I63 Cerebral infarction	2495	4053	0.764654	0.744266	IX. Circulatory Diseases
I64 Stroke, not specified as haemorrhage or infarction	2879	4379	0.767969	0.7681	IX. Circulatory Diseases
I65 Occlusion and stenosis of precerebral arteries, not resulting in cerebral infarction	626	1306	0.820758	0.82811	IX. Circulatory Diseases
I66 Occlusion and stenosis of cerebral arteries, not resulting in cerebral infarction	62	86	0.800604	0.826009	IX. Circulatory Diseases
I67 Other cerebrovascular diseases	3011	3656	0.812189	0.812441	IX. Circulatory Diseases
I68 Cerebrovascular disorders in diseases classified elsewhere	54	44	0.690107	0.821309	IX. Circulatory Diseases
I69 Sequelae of cerebrovascular disease	951	1417	0.960041	0.957991	IX. Circulatory Diseases
I70 Atherosclerosis	800	1745	0.818814	0.83975	IX. Circulatory Diseases
I71 Aortic aneurysm and dissection	626	2559	0.81862	0.73013	IX. Circulatory Diseases
I72 Other aneurysm	423	662	0.787902	0.775071	IX. Circulatory Diseases
I73 Other peripheral vascular diseases	4982	5060	0.728672	0.750201	IX. Circulatory Diseases
I74 Arterial embolism and thrombosis	485	1054	0.785096	0.824275	IX. Circulatory Diseases
I77 Other disorders of arteries and arterioles	959	1542	0.814253	0.844496	IX. Circulatory Diseases
I78 Diseases of capillaries	1404	882	0.716287	0.719616	IX. Circulatory Diseases
I79 Disorders of arteries, arterioles and capillaries in diseases classified elsewhere	24	106	0.830485	0.97481	IX. Circulatory Diseases
I80 Phlebitis and thrombophlebitis	8107	6443	0.687004	0.646868	IX. Circulatory Diseases
I81 Portal vein thrombosis	133	188	0.825381	0.934445	IX. Circulatory Diseases
I82 Other venous embolism and thrombosis	496	475	0.815107	0.820912	IX. Circulatory Diseases
I83 Varicose veins of lower extremities	11879	7274	0.612898	0.641982	IX. Circulatory Diseases
I84 Haemorrhoids	13089	12483	0.69426	0.695764	IX. Circulatory Diseases
I85 Oesophageal varices	327	568	0.7961	0.855594	IX. Circulatory Diseases
I86 Varicose veins of other sites	319	1444	0.745524	0.752985	IX. Circulatory Diseases
I87 Other disorders of veins	794	704	0.755913	0.764092	IX. Circulatory Diseases
I88 Nonspecific lymphadenitis	205	170	0.679122	0.769671	IX. Circulatory Diseases
I89 Other non-infective disorders of lymphatic vessels and lymph nodes	1383	682	0.784122	0.812619	IX. Circulatory Diseases
I95 Hypotension	6281	6972	0.767889	0.813461	IX. Circulatory Diseases
I97 Postprocedural disorders of circulatory system, not elsewhere classified	208	102	0.872983	0.768639	IX. Circulatory Diseases
I98 Other disorders of circulatory system in diseases classified elsewhere	136	303	0.973538	0.939931	IX. Circulatory Diseases
I99 Other and unspecified disorders of circulatory system	213	251	0.752283	0.701394	IX. Circulatory Diseases
J00 Acute nasopharyngitis [common cold]	2663	1775	0.817563	0.808295	X. Respiratory Diseases
J01 Acute sinusitis	13610	6100	0.851511	0.8626	X. Respiratory Diseases
J02 Acute pharyngitis	12150	7118	0.821552	0.782818	X. Respiratory Diseases
J03 Acute tonsillitis	8242	4991	0.821441	0.778052	X. Respiratory Diseases
J04 Acute laryngitis and tracheitis	2747	909	0.837152	0.852712	X. Respiratory Diseases
J05 Acute obstructive laryngitis [croup] and epiglottitis	64	73	0.728675	0.424549	X. Respiratory Diseases
J06 Acute upper respiratory infections of multiple and unspecified sites	25518	16225	0.834769	0.836781	X. Respiratory Diseases
J09 Influenza due to certain identified influenza virus	10	11	0.976344	0.83472	X. Respiratory Diseases
J10 Influenza due to identified influenza virus	648	604	0.839155	0.836558	X. Respiratory Diseases
J11 Influenza, virus not identified	5215	3662	0.813704	0.776451	X. Respiratory Diseases
J12 Viral pneumonia, not elsewhere classified	290	420	0.847038	0.774468	X. Respiratory Diseases
J13 Pneumonia due to streptococcus pneumoniae	389	455	0.741552	0.786761	X. Respiratory Diseases
J14 Pneumonia due to haemophilus influenzae	79	102	0.921877	0.854981	X. Respiratory Diseases
J15 Bacterial pneumonia, not elsewhere classified	452	642	0.847631	0.82514	X. Respiratory Diseases
J16 Pneumonia due to other infectious organisms, not elsewhere classified	40	43	0.510473	0.84539	X. Respiratory Diseases
J17 Pneumonia in diseases classified elsewhere	90	183	0.781638	0.937627	X. Respiratory Diseases
J18 Pneumonia, organism unspecified	11759	13841	0.760741	0.760652	X. Respiratory Diseases
J20 Acute bronchitis	2575	1832	0.810525	0.792692	X. Respiratory Diseases
J21 Acute bronchiolitis	72	51	0.848922	0.737031	X. Respiratory Diseases
J22 Unspecified acute lower respiratory infection	27679	22794	0.815146	0.798961	X. Respiratory Diseases
J30 Vasomotor and allergic rhinitis	21610	17669	0.690084	0.654489	X. Respiratory Diseases
J31 Chronic rhinitis, nasopharyngitis and pharyngitis	2956	2607	0.830092	0.779284	X. Respiratory Diseases
J32 Chronic sinusitis	6286	4423	0.739513	0.723272	X. Respiratory Diseases
J33 Nasal polyp	2225	3891	0.732437	0.694906	X. Respiratory Diseases
J34 Other disorders of nose and nasal sinuses	6541	7677	0.724095	0.667525	X. Respiratory Diseases
J35 Chronic diseases of tonsils and adenoids	866	644	0.679416	0.754284	X. Respiratory Diseases
J36 Peritonsillar abscess	333	413	0.621304	0.58712	X. Respiratory Diseases
J37 Chronic laryngitis and laryngotracheitis	291	184	0.684204	0.759058	X. Respiratory Diseases
J38 Diseases of vocal cords and larynx, not elsewhere classified	1467	1405	0.738036	0.676395	X. Respiratory Diseases
J39 Other diseases of upper respiratory tract	773	727	0.760054	0.792141	X. Respiratory Diseases
J40 Bronchitis, not specified as acute or chronic	4345	3318	0.740021	0.731465	X. Respiratory Diseases
J41 Simple and mucopurulent chronic bronchitis	46	49	0.783628	0.839471	X. Respiratory Diseases
J42 Unspecified chronic bronchitis	296	263	0.827053	0.779679	X. Respiratory Diseases
J43 Emphysema	1524	2152	0.878193	0.850409	X. Respiratory Diseases
J44 Other chronic obstructive pulmonary disease	7729	9133	0.83679	0.804084	X. Respiratory Diseases
J45 Asthma	32847	24218	0.617033	0.611783	X. Respiratory Diseases
J46 Status asthmaticus	260	178	0.91066	0.939379	X. Respiratory Diseases
J47 Bronchiectasis	2600	1984	0.775739	0.791796	X. Respiratory Diseases
J60 Coalworker's pneumoconiosis	8	34	0.829215	0.614062	X. Respiratory Diseases
J61 Pneumoconiosis due to asbestos and other mineral fibres	19	518	0.811795	0.764902	X. Respiratory Diseases
J62 Pneumoconiosis due to dust containing silica	1	16		0.738967	X. Respiratory Diseases
J63 Pneumoconiosis due to other inorganic dusts	13	12	0.953501	0.587571	X. Respiratory Diseases
J64 Unspecified pneumoconiosis	5	43		0.813979	X. Respiratory Diseases
J66 Airway disease due to specific organic dust	1	1		0.331927	X. Respiratory Diseases
J67 Hypersensitivity pneumonitis due to organic dust	107	85	0.712991	0.722266	X. Respiratory Diseases
J68 Respiratory conditions due to inhalation of chemicals, gases, fumes and vapours	7	20		0.848014	X. Respiratory Diseases
J69 Pneumonitis due to solids and liquids	702	1295	0.930916	0.864068	X. Respiratory Diseases
J70 Respiratory conditions due to other external agents	64	68	0.924332	0.893993	X. Respiratory Diseases
J80 Adult respiratory distress syndrome	114	186	0.805305	0.857748	X. Respiratory Diseases
J81 Pulmonary oedema	432	549	0.79836	0.758446	X. Respiratory Diseases
J82 Pulmonary eosinophilia, not elsewhere classified	98	62	0.866442	0.837353	X. Respiratory Diseases
J84 Other interstitial pulmonary diseases	1134	1634	0.759166	0.767096	X. Respiratory Diseases
J85 Abscess of lung and mediastinum	71	114	0.705002	0.883077	X. Respiratory Diseases
J86 Pyothorax	201	364	0.676925	0.852696	X. Respiratory Diseases
J90 Pleural effusion, not elsewhere classified	4817	6053	0.821569	0.81568	X. Respiratory Diseases
J91 Pleural effusion in conditions classified elsewhere	165	172	0.886912	0.850688	X. Respiratory Diseases
J92 Pleural plaque	186	1676	0.748374	0.678746	X. Respiratory Diseases
J93 Pneumothorax	887	1711	0.794369	0.729228	X. Respiratory Diseases
J94 Other pleural conditions	233	384	0.813819	0.819097	X. Respiratory Diseases
J95 Postprocedural respiratory disorders, not elsewhere classified	263	321	0.84717	0.884928	X. Respiratory Diseases
J96 Respiratory failure, not elsewhere classified	2260	3124	0.902299	0.817675	X. Respiratory Diseases
J98 Other respiratory disorders	7997	7497	0.795372	0.777288	X. Respiratory Diseases
J99 Respiratory disorders in diseases classified elsewhere	220	166	0.897284	0.926373	X. Respiratory Diseases
K00 Disorders of tooth development and eruption	129	102	0.673459	0.479825	XI. Digestive Diseases
K01 Embedded and impacted teeth	1284	954	0.580224	0.627459	XI. Digestive Diseases
K02 Dental caries	2481	2306	0.687016	0.684717	XI. Digestive Diseases
K03 Other diseases of hard tissues of teeth	77	67	0.690142	0.737028	XI. Digestive Diseases
K04 Diseases of pulp and periapical tissues	3948	2735	0.69409	0.692062	XI. Digestive Diseases
K05 Gingivitis and periodontal diseases	992	680	0.670626	0.724902	XI. Digestive Diseases
K06 Other disorders of gingiva and edentulous alveolar ridge	345	271	0.636255	0.68888	XI. Digestive Diseases
K07 Dentofacial anomalies [including malocclusion]	1474	664	0.800697	0.695483	XI. Digestive Diseases
K08 Other disorders of teeth and supporting structures	2163	1788	0.65821	0.66766	XI. Digestive Diseases
K09 Cysts of oral region, not elsewhere classified	389	360	0.665937	0.608204	XI. Digestive Diseases
K10 Other diseases of jaws	975	576	0.776365	0.803513	XI. Digestive Diseases
K11 Diseases of salivary glands	1621	1213	0.69496	0.67783	XI. Digestive Diseases
K12 Stomatitis and related lesions	1950	1408	0.81136	0.81118	XI. Digestive Diseases
K13 Other diseases of lip and oral mucosa	3610	2465	0.684827	0.675669	XI. Digestive Diseases
K14 Diseases of tongue	1851	1246	0.69377	0.708215	XI. Digestive Diseases
K20 Oesophagitis	6625	7038	0.697701	0.714895	XI. Digestive Diseases
K21 Gastro-oesophageal reflux disease	31857	25760	0.686485	0.6752	XI. Digestive Diseases
K22 Other diseases of oesophagus	7542	9221	0.722188	0.696287	XI. Digestive Diseases
K23 Disorders of oesophagus in diseases classified elsewhere	48	34	0.716864	0.720797	XI. Digestive Diseases
K25 Gastric ulcer	4650	5015	0.680925	0.706096	XI. Digestive Diseases
K26 Duodenal ulcer	2626	4970	0.698981	0.690691	XI. Digestive Diseases
K27 Peptic ulcer, site unspecified	583	868	0.734191	0.756133	XI. Digestive Diseases
K28 Gastrojejunal ulcer	41	50	0.82013	0.885186	XI. Digestive Diseases
K29 Gastritis and duodenitis	25083	21313	0.711651	0.713241	XI. Digestive Diseases
K30 Dyspepsia	9768	5764	0.653917	0.668197	XI. Digestive Diseases
K31 Other diseases of stomach and duodenum	8044	6045	0.759087	0.778172	XI. Digestive Diseases
K35 Acute appendicitis	2015	1916	0.599907	0.600301	XI. Digestive Diseases
K36 Other appendicitis	91	52	0.489876	0.827382	XI. Digestive Diseases
K37 Unspecified appendicitis	2625	2251	0.719552	0.606987	XI. Digestive Diseases
K38 Other diseases of appendix	248	191	0.729164	0.760085	XI. Digestive Diseases
K40 Inguinal hernia	2027	22066	0.613929	0.590508	XI. Digestive Diseases
K41 Femoral hernia	808	330	0.634478	0.670407	XI. Digestive Diseases
K42 Umbilical hernia	1925	4742	0.722261	0.660997	XI. Digestive Diseases
K43 Ventral hernia	2785	2943	0.781998	0.800673	XI. Digestive Diseases
K44 Diaphragmatic hernia	24448	18665	0.669123	0.679961	XI. Digestive Diseases
K45 Other abdominal hernia	131	82	0.782563	0.783256	XI. Digestive Diseases
K46 Unspecified abdominal hernia	504	1258	0.767972	0.741642	XI. Digestive Diseases
K50 Crohn's disease [regional enteritis]	1433	1129	0.793431	0.835009	XI. Digestive Diseases
K51 Ulcerative colitis	2449	2480	0.752637	0.747177	XI. Digestive Diseases
K52 Other non-infective gastro-enteritis and colitis	13480	9064	0.6882	0.718817	XI. Digestive Diseases
K55 Vascular disorders of intestine	1162	1063	0.741961	0.815572	XI. Digestive Diseases
K56 Paralytic ileus and intestinal obstruction without hernia	3910	3301	0.781898	0.779798	XI. Digestive Diseases
K57 Diverticular disease of intestine	26629	22830	0.670745	0.673065	XI. Digestive Diseases
K58 Irritable bowel syndrome	19834	7436	0.707713	0.712996	XI. Digestive Diseases
K59 Other functional intestinal disorders	14871	10570	0.736837	0.756909	XI. Digestive Diseases
K60 Fissure and fistula of anal and rectal regions	2417	3032	0.75922	0.732981	XI. Digestive Diseases
K61 Abscess of anal and rectal regions	802	1675	0.708043	0.686564	XI. Digestive Diseases
K62 Other diseases of anus and rectum	18307	18001	0.692071	0.710488	XI. Digestive Diseases
K63 Other diseases of intestine	12262	14220	0.733555	0.740289	XI. Digestive Diseases
K64 Haemorrhoids and perianal venous thrombosis	18066	16938	0.74825	0.729034	XI. Digestive Diseases
K65 Peritonitis	1302	1431	0.787772	0.817014	XI. Digestive Diseases
K66 Other disorders of peritoneum	3650	2424	0.816512	0.845419	XI. Digestive Diseases
K67 Disorders of peritoneum in infectious diseases classified elsewhere	4	4			XI. Digestive Diseases
K70 Alcoholic liver disease	349	1256	0.833045	0.847476	XI. Digestive Diseases
K71 Toxic liver disease	88	63	0.916361	0.832449	XI. Digestive Diseases
K72 Hepatic failure, not elsewhere classified	304	527	0.894191	0.895982	XI. Digestive Diseases
K73 Chronic hepatitis, not elsewhere classified	173	97	0.84497	0.924374	XI. Digestive Diseases
K74 Fibrosis and cirrhosis of liver	884	1056	0.75407	0.889709	XI. Digestive Diseases
K75 Other inflammatory liver diseases	1083	959	0.786059	0.826566	XI. Digestive Diseases
K76 Other diseases of liver	5112	5091	0.790764	0.787033	XI. Digestive Diseases
K77 Liver disorders in diseases classified elsewhere	17	20	0.970106	0.989653	XI. Digestive Diseases
K80 Cholelithiasis	17695	7645	0.663643	0.684922	XI. Digestive Diseases
K81 Cholecystitis	2995	1869	0.763618	0.798482	XI. Digestive Diseases
K82 Other diseases of gallbladder	2119	1045	0.803781	0.772133	XI. Digestive Diseases
K83 Other diseases of biliary tract	2133	1650	0.782562	0.806239	XI. Digestive Diseases
K85 Acute pancreatitis	1758	1647	0.697582	0.723508	XI. Digestive Diseases
K86 Other diseases of pancreas	1126	1217	0.831268	0.838674	XI. Digestive Diseases
K87 Disorders of gallbladder, biliary tract and pancreas in diseases classified elsewhere	3	2			XI. Digestive Diseases
K90 Intestinal malabsorption	2503	1330	0.710314	0.75026	XI. Digestive Diseases
K91 Postprocedural disorders of digestive system, not elsewhere classified	1215	1332	0.870686	0.899586	XI. Digestive Diseases
K92 Other diseases of digestive system	8541	9006	0.721038	0.728644	XI. Digestive Diseases
K93 Disorders of other digestive organs in diseases classified elsewhere	11	9	0.74729	0.662716	XI. Digestive Diseases
L00 Staphylococcal scalded skin syndrome	4	3	0.656937		XII. Skin Diseases
L01 Impetigo	657	503	0.874516	0.857246	XII. Skin Diseases
L02 Cutaneous abscess, furuncle and carbuncle	5373	4755	0.767878	0.759151	XII. Skin Diseases
L03 Cellulitis	12631	12919	0.75928	0.734203	XII. Skin Diseases
L04 Acute lymphadenitis	412	210	0.723464	0.627165	XII. Skin Diseases
L05 Pilonidal cyst	372	879	0.807395	0.745374	XII. Skin Diseases
L08 Other local infections of skin and subcutaneous tissue	6781	5432	0.817619	0.798098	XII. Skin Diseases
L10 Pemphigus	36	36	0.799319	0.771688	XII. Skin Diseases
L11 Other acantholytic disorders	31	67	0.631752	0.546173	XII. Skin Diseases
L12 Pemphigoid	88	80	0.692745	0.685349	XII. Skin Diseases
L13 Other bullous disorders	50	60	0.777682	0.813348	XII. Skin Diseases
L14 Bullous disorders in diseases classified elsewhere	1	0			XII. Skin Diseases
L20 Atopic dermatitis	6425	4696	0.827593	0.848212	XII. Skin Diseases
L21 Seborrhoeic dermatitis	4174	3850	0.853102	0.8239	XII. Skin Diseases
L22 Diaper [napkin] dermatitis	20	28	0.910528	0.927418	XII. Skin Diseases
L23 Allergic contact dermatitis	554	181	0.768625	0.759591	XII. Skin Diseases
L24 Irritant contact dermatitis	356	298	0.789877	0.812003	XII. Skin Diseases
L25 Unspecified contact dermatitis	1664	960	0.854752	0.734379	XII. Skin Diseases
L26 Exfoliative dermatitis	3	13	0.679535	0.55018	XII. Skin Diseases
L27 Dermatitis due to substances taken internally	562	428	0.780198	0.729892	XII. Skin Diseases
L28 Lichen simplex chronicus and prurigo	823	556	0.690948	0.752447	XII. Skin Diseases
L29 Pruritus	6409	3709	0.801753	0.824193	XII. Skin Diseases
L30 Other dermatitis	21311	17113	0.765843	0.740704	XII. Skin Diseases
L40 Psoriasis	5889	5940	0.6585	0.623566	XII. Skin Diseases
L41 Parapsoriasis	44	59	0.703064	0.752444	XII. Skin Diseases
L42 Pityriasis rosea	759	545	0.810479	0.756677	XII. Skin Diseases
L43 Lichen planus	1422	647	0.737874	0.705934	XII. Skin Diseases
L44 Other papulosquamous disorders	36	29	0.682059	0.70983	XII. Skin Diseases
L50 Urticaria	5961	2897	0.794534	0.78789	XII. Skin Diseases
L51 Erythema multiforme	169	115	0.678386	0.733707	XII. Skin Diseases
L52 Erythema nodosum	184	50	0.768255	0.774517	XII. Skin Diseases
L53 Other erythematous conditions	700	567	0.757623	0.780325	XII. Skin Diseases
L54 Erythema in diseases classified elsewhere	1	1			XII. Skin Diseases
L55 Sunburn	182	142	0.836516	0.859961	XII. Skin Diseases
L56 Other acute skin changes due to ultraviolet radiation	352	158	0.763472	0.803585	XII. Skin Diseases
L57 Skin changes due to chronic exposure to nonionising radiation	7708	8581	0.761628	0.774307	XII. Skin Diseases
L58 Radiodermatitis	13	8	0.504411	0.823527	XII. Skin Diseases
L59 Other disorders of skin and subcutaneous tissue related to radiation	47	20	0.924675	0.576256	XII. Skin Diseases
L60 Nail disorders	4500	4628	0.812056	0.805467	XII. Skin Diseases
L62 Nail disorders in diseases classified elsewhere	1	0			XII. Skin Diseases
L63 Alopecia areata	465	264	0.755559	0.806023	XII. Skin Diseases
L64 Androgenic alopecia	101	32	0.825118	0.940662	XII. Skin Diseases
L65 Other nonscarring hair loss	2396	284	0.83766	0.846825	XII. Skin Diseases
L66 Cicatricial alopecia [scarring hair loss]	139	46	0.760197	0.524538	XII. Skin Diseases
L67 Hair colour and hair shaft abnormalities	26	3	0.782187		XII. Skin Diseases
L68 Hypertrichosis	425	5	0.808502		XII. Skin Diseases
L70 Acne	3059	1563	0.748959	0.759265	XII. Skin Diseases
L71 Rosacea	2943	1836	0.780297	0.726824	XII. Skin Diseases
L72 Follicular cysts of skin and subcutaneous tissue	6695	6058	0.620156	0.628136	XII. Skin Diseases
L73 Other follicular disorders	1373	1662	0.809452	0.825321	XII. Skin Diseases
L74 Eccrine sweat disorders	627	279	0.713383	0.815615	XII. Skin Diseases
L75 Apocrine sweat disorders	6	6	0.556038	0.109209	XII. Skin Diseases
L80 Vitiligo	545	395	0.69844	0.668096	XII. Skin Diseases
L81 Other disorders of pigmentation	2491	1292	0.753708	0.763118	XII. Skin Diseases
L82 Seborrhoeic keratosis	13866	10748	0.772552	0.780112	XII. Skin Diseases
L83 Acanthosis nigricans	77	83	0.64989	0.711001	XII. Skin Diseases
L84 Corns and callosities	1826	1260	0.788909	0.814534	XII. Skin Diseases
L85 Other epidermal thickening	1560	1457	0.730614	0.742345	XII. Skin Diseases
L86 Keratoderma in diseases classified elsewhere	0	0			XII. Skin Diseases
L87 Transepidermal elimination disorders	7	11			XII. Skin Diseases
L88 Pyoderma gangrenosum	44	23	0.866014	0.936578	XII. Skin Diseases
L89 Decubitus ulcer	1415	1913	0.894828	0.890049	XII. Skin Diseases
L90 Atrophic disorders of skin	3572	1368	0.703031	0.727227	XII. Skin Diseases
L91 Hypertrophic disorders of skin	2384	1781	0.77584	0.778847	XII. Skin Diseases
L92 Granulomatous disorders of skin and subcutaneous tissue	992	555	0.675333	0.689977	XII. Skin Diseases
L93 Lupus erythematosus	306	96	0.733382	0.831159	XII. Skin Diseases
L94 Other localised connective tissue disorders	366	143	0.706049	0.669724	XII. Skin Diseases
L95 Vasculitis limited to skin, not elsewhere classified	141	112	0.820448	0.756409	XII. Skin Diseases
L97 Ulcer of lower limb, not elsewhere classified	929	1634	0.86546	0.879412	XII. Skin Diseases
L98 Other disorders of skin and subcutaneous tissue, not elsewhere classified	21527	16432	0.787868	0.762969	XII. Skin Diseases
L99 Other disorders of skin and subcutaneous tissue in diseases classified elsewhere	9	10	0.997053		XII. Skin Diseases
M00 Pyogenic arthritis	267	440	0.774672	0.705393	XIII. Musculoskeletal Diseases
M01 Direct infections of joint in infectious and parasitic diseases classified elsewhere	16	15	0.750438	0.782202	XIII. Musculoskeletal Diseases
M02 Reactive arthropathies	72	137	0.799418	0.62607	XIII. Musculoskeletal Diseases
M03 Postinfective and reactive arthropathies in diseases classified elsewhere	6	3	0.723334		XIII. Musculoskeletal Diseases
M05 Seropositive rheumatoid arthritis	694	294	0.90258	0.931719	XIII. Musculoskeletal Diseases
M06 Other rheumatoid arthritis	6399	3053	0.67394	0.707042	XIII. Musculoskeletal Diseases
M07 Psoriatic and enteropathic arthropathies	574	528	0.855389	0.872579	XIII. Musculoskeletal Diseases
M08 Juvenile arthritis	53	25	0.690668	0.544641	XIII. Musculoskeletal Diseases
M09 Juvenile arthritis in diseases classified elsewhere	1	1			XIII. Musculoskeletal Diseases
M10 Gout	2396	12664	0.744197	0.654738	XIII. Musculoskeletal Diseases
M11 Other crystal arthropathies	327	531	0.695997	0.719472	XIII. Musculoskeletal Diseases
M12 Other specific arthropathies	355	201	0.721269	0.764093	XIII. Musculoskeletal Diseases
M13 Other arthritis	19835	12093	0.714687	0.720399	XIII. Musculoskeletal Diseases
M14 Arthropathies in other diseases classified elsewhere	84	146	0.852036	0.846639	XIII. Musculoskeletal Diseases
M15 Polyarthrosis	7479	3560	0.780562	0.782067	XIII. Musculoskeletal Diseases
M16 Coxarthrosis [arthrosis of hip]	11633	7993	0.697866	0.703188	XIII. Musculoskeletal Diseases
M17 Gonarthrosis [arthrosis of knee]	18379	15793	0.72984	0.716965	XIII. Musculoskeletal Diseases
M18 Arthrosis of first carpometacarpal joint	1608	518	0.762142	0.757824	XIII. Musculoskeletal Diseases
M19 Other arthrosis	41769	24907	0.655778	0.664271	XIII. Musculoskeletal Diseases
M20 Acquired deformities of fingers and toes	14210	3200	0.637777	0.71004	XIII. Musculoskeletal Diseases
M21 Other acquired deformities of limbs	2361	1837	0.747157	0.755951	XIII. Musculoskeletal Diseases
M22 Disorders of patella	1499	1142	0.642102	0.750152	XIII. Musculoskeletal Diseases
M23 Internal derangement of knee	8408	10189	0.694102	0.664059	XIII. Musculoskeletal Diseases
M24 Other specific joint derangements	2154	1938	0.763764	0.709022	XIII. Musculoskeletal Diseases
M25 Other joint disorders, not elsewhere classified	41119	30933	0.769265	0.758152	XIII. Musculoskeletal Diseases
M30 Polyarteritis nodosa and related conditions	82	77	0.919606	0.979063	XIII. Musculoskeletal Diseases
M31 Other necrotising vasculopathies	930	505	0.69217	0.661387	XIII. Musculoskeletal Diseases
M32 Systemic lupus erythematosus	716	117	0.773648	0.806945	XIII. Musculoskeletal Diseases
M33 Dermatopolymyositis	130	68	0.580208	0.679913	XIII. Musculoskeletal Diseases
M34 Systemic sclerosis	302	57	0.751811	0.812974	XIII. Musculoskeletal Diseases
M35 Other systemic involvement of connective tissue	3760	1484	0.673477	0.653327	XIII. Musculoskeletal Diseases
M36 Systemic disorders of connective tissue in diseases classified elsewhere	31	15	0.991325	0.959202	XIII. Musculoskeletal Diseases
M40 Kyphosis and lordosis	414	286	0.831061	0.812136	XIII. Musculoskeletal Diseases
M41 Scoliosis	2251	878	0.753476	0.779835	XIII. Musculoskeletal Diseases
M42 Spinal osteochondrosis	63	77	0.755257	0.639725	XIII. Musculoskeletal Diseases
M43 Other deforming dorsopathies	3287	1773	0.773337	0.738439	XIII. Musculoskeletal Diseases
M45 Ankylosing spondylitis	664	1011	0.684305	0.656335	XIII. Musculoskeletal Diseases
M46 Other inflammatory spondylopathies	2326	1410	0.793596	0.793596	XIII. Musculoskeletal Diseases
M47 Spondylosis	16040	10695	0.73465	0.725667	XIII. Musculoskeletal Diseases
M48 Other spondylopathies	6810	5368	0.716861	0.692327	XIII. Musculoskeletal Diseases
M49 Spondylopathies in diseases classified elsewhere	108	149	0.756407	0.830945	XIII. Musculoskeletal Diseases
M50 Cervical disk disorders	1921	1741	0.7916	0.775711	XIII. Musculoskeletal Diseases
M51 Other intervertebral disk disorders	11350	9555	0.693057	0.684981	XIII. Musculoskeletal Diseases
M53 Other dorsopathies, not elsewhere classified	3569	1600	0.793256	0.784973	XIII. Musculoskeletal Diseases
M54 Dorsalgia	35444	26329	0.743826	0.724451	XIII. Musculoskeletal Diseases
M60 Myositis	213	226	0.726285	0.762804	XIII. Musculoskeletal Diseases
M61 Calcification and ossification of muscle	32	38	0.349249	0.776757	XIII. Musculoskeletal Diseases
M62 Other disorders of muscle	1785	2064	0.787396	0.783031	XIII. Musculoskeletal Diseases
M63 Disorders of muscle in diseases classified elsewhere	1	3			XIII. Musculoskeletal Diseases
M65 Synovitis and tenosynovitis	9545	5969	0.735631	0.728529	XIII. Musculoskeletal Diseases
M66 Spontaneous rupture of synovium and tendon	549	608	0.709478	0.656878	XIII. Musculoskeletal Diseases
M67 Other disorders of synovium and tendon	6107	3533	0.721597	0.712581	XIII. Musculoskeletal Diseases
M68 Disorders of synovium and tendon in diseases classified elsewhere	5	0			XIII. Musculoskeletal Diseases
M70 Soft tissue disorders related to use, overuse and pressure	6554	6799	0.797503	0.770113	XIII. Musculoskeletal Diseases
M71 Other bursopathies	1563	1284	0.736779	0.717742	XIII. Musculoskeletal Diseases
M72 Fibroblastic disorders	8831	10899	0.769117	0.70783	XIII. Musculoskeletal Diseases
M73 Soft tissue disorders in diseases classified elsewhere	0	0			XIII. Musculoskeletal Diseases
M75 Shoulder lesions	15313	12183	0.710647	0.728236	XIII. Musculoskeletal Diseases
M76 Enthesopathies of lower limb, excluding foot	3249	3264	0.797094	0.805187	XIII. Musculoskeletal Diseases
M77 Other enthesopathies	14390	12038	0.800544	0.810134	XIII. Musculoskeletal Diseases
M79 Other soft tissue disorders, not elsewhere classified	41235	28248	0.785679	0.786434	XIII. Musculoskeletal Diseases
M80 Osteoporosis with pathological fracture	1236	474	0.721637	0.714844	XIII. Musculoskeletal Diseases
M81 Osteoporosis without pathological fracture	15388	2788	0.659828	0.747523	XIII. Musculoskeletal Diseases
M82 Osteoporosis in diseases classified elsewhere	87	73	0.579472	0.713806	XIII. Musculoskeletal Diseases
M83 Adult osteomalacia	72	23	0.633407	0.811938	XIII. Musculoskeletal Diseases
M84 Disorders of continuity of bone	2021	1136	0.752342	0.729469	XIII. Musculoskeletal Diseases
M85 Other disorders of bone density and structure	9862	1753	0.734193	0.775926	XIII. Musculoskeletal Diseases
M86 Osteomyelitis	940	1149	0.827981	0.827268	XIII. Musculoskeletal Diseases
M87 Osteonecrosis	461	381	0.666232	0.746613	XIII. Musculoskeletal Diseases
M88 Paget's disease of bone [osteitis deformans]	297	134	0.656775	0.63923	XIII. Musculoskeletal Diseases
M89 Other disorders of bone	3159	1232	0.667923	0.702163	XIII. Musculoskeletal Diseases
M90 Osteopathies in diseases classified elsewhere	289	352	0.823667	0.833942	XIII. Musculoskeletal Diseases
M91 Juvenile osteochondrosis of hip and pelvis	64	102	0.546193	0.543015	XIII. Musculoskeletal Diseases
M92 Other juvenile osteochondrosis	215	335	0.606314	0.767528	XIII. Musculoskeletal Diseases
M93 Other osteochondropathies	315	380	0.628495	0.647382	XIII. Musculoskeletal Diseases
M94 Other disorders of cartilage	1473	783	0.764127	0.787468	XIII. Musculoskeletal Diseases
M95 Other acquired deformities of musculoskeletal system and connective tissue	1045	763	0.742564	0.734698	XIII. Musculoskeletal Diseases
M96 Postprocedural musculoskeletal disorders, not elsewhere classified	483	335	0.857622	0.897046	XIII. Musculoskeletal Diseases
M99 Biomechanical lesions, not elsewhere classified	186	187	0.846854	0.768946	XIII. Musculoskeletal Diseases
N00 Acute nephritic syndrome	99	128	0.838092	0.995832	XIV. Genitourinary Diseases
N01 Rapidly progressive nephritic syndrome	6	6		0.996377	XIV. Genitourinary Diseases
N02 Recurrent and persistent haematuria	546	637	0.687942	0.733353	XIV. Genitourinary Diseases
N03 Chronic nephritic syndrome	449	576	0.930865	0.887156	XIV. Genitourinary Diseases
N04 Nephrotic syndrome	149	177	0.875963	0.86501	XIV. Genitourinary Diseases
N05 Unspecified nephritic syndrome	302	314	0.777315	0.967177	XIV. Genitourinary Diseases
N06 Isolated proteinuria with specified morphological lesion	10	6		0.782935	XIV. Genitourinary Diseases
N07 Hereditary nephropathy, not elsewhere classified	3	8		0.998649	XIV. Genitourinary Diseases
N08 Glomerular disorders in diseases classified elsewhere	280	539	0.958417	0.958322	XIV. Genitourinary Diseases
N10 Acute tubulo-interstitial nephritis	980	283	0.778178	0.764194	XIV. Genitourinary Diseases
N11 Chronic tubulo-interstitial nephritis	174	96	0.778841	0.834125	XIV. Genitourinary Diseases
N12 Tubulo-interstitial nephritis, not specified as acute or chronic	1447	521	0.735868	0.783778	XIV. Genitourinary Diseases
N13 Obstructive and reflux uropathy	2005	2982	0.745348	0.765298	XIV. Genitourinary Diseases
N14 Drug- and heavy-metal-induced tubulo-interstitial and tubular conditions	27	40	0.903141	0.873391	XIV. Genitourinary Diseases
N15 Other renal tubulo-interstitial diseases	105	67	0.73152	0.779497	XIV. Genitourinary Diseases
N16 Renal tubulo-interstitial disorders in diseases classified elsewhere	23	25	0.999368	0.97866	XIV. Genitourinary Diseases
N17 Acute renal failure	5482	8644	0.87749	0.834955	XIV. Genitourinary Diseases
N18 Chronic renal failure	9809	9592	0.796301	0.810379	XIV. Genitourinary Diseases
N19 Unspecified renal failure	1089	1662	0.785036	0.827569	XIV. Genitourinary Diseases
N20 Calculus of kidney and ureter	2317	4867	0.684019	0.673168	XIV. Genitourinary Diseases
N21 Calculus of lower urinary tract	206	1062	0.78215	0.772416	XIV. Genitourinary Diseases
N22 Calculus of urinary tract in diseases classified elsewhere	0	0			XIV. Genitourinary Diseases
N23 Unspecified renal colic	1558	2968	0.730525	0.679108	XIV. Genitourinary Diseases
N25 Disorders resulting from impaired renal tubular function	97	92	0.898073	0.881704	XIV. Genitourinary Diseases
N26 Unspecified contracted kidney	126	165	0.819883	0.839549	XIV. Genitourinary Diseases
N27 Small kidney of unknown cause	61	53	0.771842	0.861583	XIV. Genitourinary Diseases
N28 Other disorders of kidney and ureter, not elsewhere classified	3128	3958	0.702908	0.704794	XIV. Genitourinary Diseases
N29 Other disorders of kidney and ureter in diseases classified elsewhere	24	12	0.766477	0.644412	XIV. Genitourinary Diseases
N30 Cystitis	12093	2445	0.777246	0.767318	XIV. Genitourinary Diseases
N31 Neuromuscular dysfunction of bladder, not elsewhere classified	2409	1626	0.783208	0.777399	XIV. Genitourinary Diseases
N32 Other disorders of bladder	6329	9301	0.702723	0.705504	XIV. Genitourinary Diseases
N33 Bladder disorders in diseases classified elsewhere	3	4			XIV. Genitourinary Diseases
N34 Urethritis and urethral syndrome	299	608	0.860975	0.771111	XIV. Genitourinary Diseases
N35 Urethral stricture	1699	2810	0.690921	0.735536	XIV. Genitourinary Diseases
N36 Other disorders of urethra	800	493	0.704947	0.806766	XIV. Genitourinary Diseases
N37 Urethral disorders in diseases classified elsewhere	1	4	0.498846		XIV. Genitourinary Diseases
N39 Other disorders of urinary system	28835	12329	0.72429	0.739631	XIV. Genitourinary Diseases
N40 Hyperplasia of prostate	11	25050	0.464918	0.602142	XIV. Genitourinary Diseases
N41 Inflammatory diseases of prostate	0	3685		0.704807	XIV. Genitourinary Diseases
N42 Other disorders of prostate	0	2665		0.640335	XIV. Genitourinary Diseases
N43 Hydrocele and spermatocele	2	2114		0.609366	XIV. Genitourinary Diseases
N44 Torsion of testis	0	193		0.711102	XIV. Genitourinary Diseases
N45 Orchitis and epididymitis	1	2377		0.759584	XIV. Genitourinary Diseases
N46 Male infertility	5	474	0.480123	0.560219	XIV. Genitourinary Diseases
N47 Redundant prepuce, phimosis and paraphimosis	2	3070		0.664402	XIV. Genitourinary Diseases
N48 Other disorders of penis	10	5535		0.680216	XIV. Genitourinary Diseases
N49 Inflammatory disorders of male genital organs, not elsewhere classified	0	393		0.762735	XIV. Genitourinary Diseases
N50 Other disorders of male genital organs	34	9348	0.770476	0.691354	XIV. Genitourinary Diseases
N51 Disorders of male genital organs in diseases classified elsewhere	0	37		0.603816	XIV. Genitourinary Diseases
N60 Benign mammary dysplasia	9811	76	0.624164	0.628044	XIV. Genitourinary Diseases
N61 Inflammatory disorders of breast	1537	57	0.696599	0.80148	XIV. Genitourinary Diseases
N62 Hypertrophy of breast	717	996	0.644985	0.778415	XIV. Genitourinary Diseases
N63 Unspecified lump in breast	12506	410	0.700113	0.753016	XIV. Genitourinary Diseases
N64 Other disorders of breast	10584	273	0.782247	0.819604	XIV. Genitourinary Diseases
N70 Salpingitis and oophoritis	900	1	0.700982		XIV. Genitourinary Diseases
N71 Inflammatory disease of uterus, except cervix	446	0	0.743063		XIV. Genitourinary Diseases
N72 Inflammatory disease of cervix uteri	1673	2	0.660523		XIV. Genitourinary Diseases
N73 Other female pelvic inflammatory diseases	4077	12	0.735237	0.722626	XIV. Genitourinary Diseases
N74 Female pelvic inflammatory disorders in diseases classified elsewhere	19	0	0.801264		XIV. Genitourinary Diseases
N75 Diseases of bartholin's gland	1935	2	0.678642		XIV. Genitourinary Diseases
N76 Other inflammation of vagina and vulva	4117	7	0.76571		XIV. Genitourinary Diseases
N77 Vulvovaginal ulceration and inflammation in diseases classified elsewhere	344	0	0.846159		XIV. Genitourinary Diseases
N80 Endometriosis	7912	1	0.708162		XIV. Genitourinary Diseases
N81 Female genital prolapse	15578	2	0.618476	0.44446	XIV. Genitourinary Diseases
N82 Fistulae involving female genital tract	255	0	0.832053		XIV. Genitourinary Diseases
N83 Noninflammatory disorders of ovary, fallopian tube and broad ligament	10452	24	0.61798	0.50341	XIV. Genitourinary Diseases
N84 Polyp of female genital tract	14668	6	0.615973		XIV. Genitourinary Diseases
N85 Other noninflammatory disorders of uterus, except cervix	6789	2	0.673304		XIV. Genitourinary Diseases
N86 Erosion and ectropion of cervix uteri	1652	0	0.613882		XIV. Genitourinary Diseases
N87 Dysplasia of cervix uteri	6058	2	0.681966		XIV. Genitourinary Diseases
N88 Other noninflammatory disorders of cervix uteri	2514	4	0.670104		XIV. Genitourinary Diseases
N89 Other noninflammatory disorders of vagina	9963	2	0.805614		XIV. Genitourinary Diseases
N90 Other noninflammatory disorders of vulva and perineum	5255	2	0.718422		XIV. Genitourinary Diseases
N91 Absent, scanty and rare menstruation	1966	1	0.81871		XIV. Genitourinary Diseases
N92 Excessive, frequent and irregular menstruation	23767	9	0.729199		XIV. Genitourinary Diseases
N93 Other abnormal uterine and vaginal bleeding	8872	7	0.688726		XIV. Genitourinary Diseases
N94 Pain and other conditions associated with female genital organs and menstrual cycle	9753	7	0.699412	0.405916	XIV. Genitourinary Diseases
N95 Menopausal and other perimenopausal disorders	30219	12	0.699188	0.662783	XIV. Genitourinary Diseases
N96 Habitual aborter	26	0	0.99475		XIV. Genitourinary Diseases
N97 Female infertility	3179	101	0.749311	0.778325	XIV. Genitourinary Diseases
N98 Complications associated with artificial fertilisation	50	1	0.602611		XIV. Genitourinary Diseases
N99 Postprocedural disorders of genito-urinary system, not elsewhere classified	1081	390	0.810748	0.8387	XIV. Genitourinary Diseases
O00 Ectopic pregnancy	824	0	0.811848		XV. Pregnancy & Childbirth
O01 Hydatidiform mole	0	0	0.558508		XV. Pregnancy & Childbirth
O02 Other abnormal products of conception	1767	69	0.710539	0.756404	XV. Pregnancy & Childbirth
O03 Spontaneous abortion	4637	2	0.743385	0.79107	XV. Pregnancy & Childbirth
O04 Medical abortion	3218	0	0.766913		XV. Pregnancy & Childbirth
O05 Other abortion	6	0			XV. Pregnancy & Childbirth
O06 Unspecified abortion	405	1	0.539551		XV. Pregnancy & Childbirth
O07 Failed attempted abortion	21	0			XV. Pregnancy & Childbirth
O08 Complications following abortion and ectopic and molar pregnancy	70	0	0.978777		XV. Pregnancy & Childbirth
O10 Pre-existing hypertension complicating pregnancy, childbirth and the puerperium	108	1	0.974494		XV. Pregnancy & Childbirth
O11 Pre-existing hypertensive disorder with superimposed proteinuria	22	0	0.999856		XV. Pregnancy & Childbirth
O12 Gestational [pregnancy-induced] oedema and proteinuria without hypertension	172	7	0.828689	0.767287	XV. Pregnancy & Childbirth
O13 Gestational [pregnancy-induced] hypertension without significant proteinuria	677	0	0.874198		XV. Pregnancy & Childbirth
O14 Gestational [pregnancy-induced] hypertension with significant proteinuria	456	0	0.919106		XV. Pregnancy & Childbirth
O15 Eclampsia	74	0	0.821615		XV. Pregnancy & Childbirth
O16 Unspecified maternal hypertension	689	0	0.959357		XV. Pregnancy & Childbirth
O20 Haemorrhage in early pregnancy	1248	1	0.647843		XV. Pregnancy & Childbirth
O21 Excessive vomiting in pregnancy	331	1	0.642475		XV. Pregnancy & Childbirth
O22 Venous complications in pregnancy	121	0	0.616854		XV. Pregnancy & Childbirth
O23 Infections of genito-urinary tract in pregnancy	270	0	0.857844		XV. Pregnancy & Childbirth
O24 Diabetes mellitus in pregnancy	577	44	0.63035	0.54879	XV. Pregnancy & Childbirth
O25 Malnutrition in pregnancy	1	0			XV. Pregnancy & Childbirth
O26 Maternal care for other conditions predominantly related to pregnancy	2004	4	0.710155		XV. Pregnancy & Childbirth
O28 Abnormal findings on antenatal screening of mother	123	0	0.870727		XV. Pregnancy & Childbirth
O29 Complications of anaesthesia during pregnancy	2	0			XV. Pregnancy & Childbirth
O30 Multiple gestation	514	0	0.71397		XV. Pregnancy & Childbirth
O31 Complications specific to multiple gestation	31	0			XV. Pregnancy & Childbirth
O32 Maternal care for known or suspected malpresentation of foetus	1261	1	0.774017	0.780629	XV. Pregnancy & Childbirth
O33 Maternal care for known or suspected disproportion	79	0	0.936502		XV. Pregnancy & Childbirth
O34 Maternal care for known or suspected abnormality of pelvic organs	1661	1	0.563843		XV. Pregnancy & Childbirth
O35 Maternal care for known or suspected foetal abnormality and damage	271	0	0.936385		XV. Pregnancy & Childbirth
O36 Maternal care for other known or suspected foetal problems	1993	0	0.703572		XV. Pregnancy & Childbirth
O40 Polyhydramnios	123	0	0.894672		XV. Pregnancy & Childbirth
O41 Other disorders of amniotic fluid and membranes	262	0	0.969689		XV. Pregnancy & Childbirth
O42 Premature rupture of membranes	1145	0	0.968388		XV. Pregnancy & Childbirth
O43 Placental disorders	247	0	0.880716		XV. Pregnancy & Childbirth
O44 Placenta praevia	207	0	0.965596		XV. Pregnancy & Childbirth
O45 Premature separation of placenta [abruptio placentae]	49	0	0.820911		XV. Pregnancy & Childbirth
O46 Antepartum haemorrhage, not elsewhere classified	679	0	0.98836		XV. Pregnancy & Childbirth
O47 False labour	1103	0	0.912204		XV. Pregnancy & Childbirth
O48 Prolonged pregnancy	1176	0	0.65801		XV. Pregnancy & Childbirth
O60 Preterm delivery	791	1	0.896949		XV. Pregnancy & Childbirth
O61 Failed induction of labour	157	0	0.54744		XV. Pregnancy & Childbirth
O62 Abnormalities of forces of labour	449	0	0.919611		XV. Pregnancy & Childbirth
O63 Long labour	1948	0	0.896016		XV. Pregnancy & Childbirth
O64 Obstructed labour due to malposition and malpresentation of foetus	428	0	0.508786		XV. Pregnancy & Childbirth
O65 Obstructed labour due to maternal pelvic abnormality	42	0	0.997808		XV. Pregnancy & Childbirth
O66 Other obstructed labour	341	1	0.877245		XV. Pregnancy & Childbirth
O67 Labour and delivery complicated by intrapartum haemorrhage, not elsewhere classified	117	0	0.63526		XV. Pregnancy & Childbirth
O68 Labour and delivery complicated by foetal stress [distress]	3448	0	0.871849		XV. Pregnancy & Childbirth
O69 Labour and delivery complicated by umbilical cord complications	625	0	0.915199		XV. Pregnancy & Childbirth
O70 Perineal laceration during delivery	5528	2	0.748236		XV. Pregnancy & Childbirth
O71 Other obstetric trauma	236	0	0.826669		XV. Pregnancy & Childbirth
O72 Postpartum haemorrhage	1691	0	0.940805		XV. Pregnancy & Childbirth
O73 Retained placenta and membranes, without haemorrhage	240	0	0.971192		XV. Pregnancy & Childbirth
O74 Complications of anaesthesia during labour and delivery	27	0			XV. Pregnancy & Childbirth
O75 Other complications of labour and delivery, not elsewhere classified	816	0	0.961677		XV. Pregnancy & Childbirth
O80 Single spontaneous delivery	12255	12	0.483042		XV. Pregnancy & Childbirth
O81 Single delivery by forceps and vacuum extractor	1577	0	0.690249		XV. Pregnancy & Childbirth
O82 Single delivery by caesarean section	2292	0	0.952525		XV. Pregnancy & Childbirth
O83 Other assisted single delivery	20	0			XV. Pregnancy & Childbirth
O84 Multiple delivery	29	0			XV. Pregnancy & Childbirth
O85 Puerperal sepsis	66	0	0.976237		XV. Pregnancy & Childbirth
O86 Other puerperal infections	247	5	0.775679		XV. Pregnancy & Childbirth
O87 Venous complications in the puerperium	116	0	0.994049		XV. Pregnancy & Childbirth
O88 Obstetric embolism	13	0	0.98093		XV. Pregnancy & Childbirth
O89 Complications of anaesthesia during the puerperium	24	0			XV. Pregnancy & Childbirth
O90 Complications of the puerperium, not elsewhere classified	253	4	0.937686		XV. Pregnancy & Childbirth
O91 Infections of breast associated with childbirth	265	0	0.663922		XV. Pregnancy & Childbirth
O92 Other disorders of breast and lactation associated with childbirth	174	0	0.779283		XV. Pregnancy & Childbirth
O94 Sequelae of complication of pregnancy, childbirth and the puerperium	6	0	0.896391		XV. Pregnancy & Childbirth
O96 Death from any obstetric cause occurring more than 42 days but less than one year after delivery	1	0			XV. Pregnancy & Childbirth
O98 Maternal infectious and parasitic diseases classifiable elsewhere but complicating pregnancy, childbirth and the puerperium	72	0	0.781686		XV. Pregnancy & Childbirth
O99 Other maternal diseases classifiable elsewhere but complicating pregnancy, childbirth and the puerperium	2091	0	0.966902		XV. Pregnancy & Childbirth
P00 Foetus and newborn affected by maternal conditions that may be unrelated to present pregnancy	6	0			XVI. Perinatal Conditions
P02 Foetus and newborn affected by complications of placenta, cord and membranes	7	0			XVI. Perinatal Conditions
P03 Foetus and newborn affected by other complications of labour and delivery	131	0			XVI. Perinatal Conditions
P04 Foetus and newborn affected by noxious influences transmitted via placenta or breast milk	1	0			XVI. Perinatal Conditions
P05 Slow foetal growth and foetal malnutrition	5	0			XVI. Perinatal Conditions
P07 Disorders related to short gestation and low birth weight, not elsewhere classified	18	2			XVI. Perinatal Conditions
P08 Disorders related to long gestation and high birth weight	3	4			XVI. Perinatal Conditions
P10 Intracranial laceration and haemorrhage due to birth injury	1	1			XVI. Perinatal Conditions
P11 Other birth injuries to central nervous system	2	1			XVI. Perinatal Conditions
P12 Birth injury to scalp	3	0			XVI. Perinatal Conditions
P13 Birth injury to skeleton	1	1			XVI. Perinatal Conditions
P14 Birth injury to peripheral nervous system	5	7		0.986651	XVI. Perinatal Conditions
P15 Other birth injuries	7	4	0.740577		XVI. Perinatal Conditions
P20 Intra-uterine hypoxia	7	0			XVI. Perinatal Conditions
P21 Birth asphyxia	1	0			XVI. Perinatal Conditions
P22 Respiratory distress of newborn	3	0			XVI. Perinatal Conditions
P23 Congenital pneumonia	1	0	0.500668		XVI. Perinatal Conditions
P24 Neonatal aspiration syndromes	2	0			XVI. Perinatal Conditions
P25 Interstitial emphysema and related conditions originating in the perinatal period	0	2			XVI. Perinatal Conditions
P26 Pulmonary haemorrhage originating in the perinatal period	1	0			XVI. Perinatal Conditions
P27 Chronic respiratory disease originating in the perinatal period	0	1			XVI. Perinatal Conditions
P28 Other respiratory conditions originating in the perinatal period	4	5	0.639795		XVI. Perinatal Conditions
P29 Cardiovascular disorders originating in the perinatal period	7	3			XVI. Perinatal Conditions
P35 Congenital viral diseases	6	6			XVI. Perinatal Conditions
P36 Bacterial sepsis of newborn	25	2	0.699151	0.652982	XVI. Perinatal Conditions
P37 Other congenital infectious and parasitic diseases	10	4			XVI. Perinatal Conditions
P38 Omphalitis of newborn with or without mild haemorrhage	10	7			XVI. Perinatal Conditions
P39 Other infections specific to the perinatal period	7	6	0.081698		XVI. Perinatal Conditions
P50 Foetal blood loss	1	0			XVI. Perinatal Conditions
P51 Umbilical haemorrhage of newborn	3	3	0.995955		XVI. Perinatal Conditions
P52 Intracranial nontraumatic haemorrhage of foetus and newborn	0	0			XVI. Perinatal Conditions
P53 Haemorrhagic disease of foetus and newborn	1	0			XVI. Perinatal Conditions
P54 Other neonatal haemorrhages	8	0			XVI. Perinatal Conditions
P55 Haemolytic disease of foetus and newborn	3	1			XVI. Perinatal Conditions
P58 Neonatal jaundice due to other excessive haemolysis	0	1			XVI. Perinatal Conditions
P59 Neonatal jaundice from other and unspecified causes	9	8		0.410937	XVI. Perinatal Conditions
P61 Other perinatal haematological disorders	1	2			XVI. Perinatal Conditions
P70 Transitory disorders of carbohydrate metabolism specific to foetus and newborn	1	0			XVI. Perinatal Conditions
P71 Transitory neonatal disorders of calcium and magnesium metabolism	0	0			XVI. Perinatal Conditions
P78 Other perinatal digestive system disorders	0	0			XVI. Perinatal Conditions
P83 Other conditions of integument specific to foetus and newborn	2	6		0.855564	XVI. Perinatal Conditions
P91 Other disturbances of cerebral status of newborn	0	0			XVI. Perinatal Conditions
P92 Feeding problems of newborn	9	0			XVI. Perinatal Conditions
P94 Disorders of muscle tone of newborn	0	2			XVI. Perinatal Conditions
P95 Foetal death of unspecified cause	113	0	0.963383		XVI. Perinatal Conditions
P96 Other conditions originating in the perinatal period	164	5	0.979689		XVI. Perinatal Conditions
Q00 Anencephaly and similar malformations	4	0			XVII. Congenital Abnormalities
Q01 Encephalocele	6	4			XVII. Congenital Abnormalities
Q02 Microcephaly	1	1			XVII. Congenital Abnormalities
Q03 Congenital hydrocephalus	13	14	0.504885	0.872461	XVII. Congenital Abnormalities
Q04 Other congenital malformations of brain	40	31	0.96246	0.611788	XVII. Congenital Abnormalities
Q05 Spina bifida	159	132	0.756937	0.838698	XVII. Congenital Abnormalities
Q06 Other congenital malformations of spinal cord	15	19	0.911443	0.702115	XVII. Congenital Abnormalities
Q07 Other congenital malformations of nervous system	101	27	0.700177	0.867933	XVII. Congenital Abnormalities
Q10 Congenital malformations of eyelid, lachrymal apparatus and orbit	73	47	0.329887	0.638579	XVII. Congenital Abnormalities
Q11 Anophthalmos, microphthalmos and macrophthalmos	13	11	0.506319	0.0483571	XVII. Congenital Abnormalities
Q12 Congenital lens malformations	132	104	0.839339	0.689622	XVII. Congenital Abnormalities
Q13 Congenital malformations of anterior segment of eye	25	23	0.640468	0.805097	XVII. Congenital Abnormalities
Q14 Congenital malformations of posterior segment of eye	136	101	0.696665	0.714921	XVII. Congenital Abnormalities
Q15 Other congenital malformations of eye	21	22	0.826471	0.872317	XVII. Congenital Abnormalities
Q16 Congenital malformations of ear causing impairment of hearing	27	29	0.801078	0.688032	XVII. Congenital Abnormalities
Q17 Other congenital malformations of ear	62	44	0.493064	0.745001	XVII. Congenital Abnormalities
Q18 Other congenital malformations of face and neck	109	99	0.597139	0.681687	XVII. Congenital Abnormalities
Q20 Congenital malformations of cardiac chambers and connexions	12	9	0.779829	0.70542	XVII. Congenital Abnormalities
Q21 Congenital malformations of cardiac septa	539	462	0.789364	0.805615	XVII. Congenital Abnormalities
Q22 Congenital malformations of pulmonary and tricuspid valves	30	15	0.192646	0.96125	XVII. Congenital Abnormalities
Q23 Congenital malformations of aortic and mitral valves	196	334	0.763351	0.843383	XVII. Congenital Abnormalities
Q24 Other congenital malformations of heart	144	181	0.805822	0.74121	XVII. Congenital Abnormalities
Q25 Congenital malformations of great arteries	109	106	0.677016	0.809401	XVII. Congenital Abnormalities
Q26 Congenital malformations of great veins	12	24	0.933071	0.55487	XVII. Congenital Abnormalities
Q27 Other congenital malformations of peripheral vascular system	139	106	0.606079	0.683898	XVII. Congenital Abnormalities
Q28 Other congenital malformations of circulatory system	99	95	0.781663	0.86045	XVII. Congenital Abnormalities
Q30 Congenital malformations of nose	45	37	0.817878	0.650377	XVII. Congenital Abnormalities
Q31 Congenital malformations of larynx	27	25	0.632426	0.988402	XVII. Congenital Abnormalities
Q32 Congenital malformations of trachea and bronchus	6	7	0.646331	0.93677	XVII. Congenital Abnormalities
Q33 Congenital malformations of lung	27	30	0.77257	0.736659	XVII. Congenital Abnormalities
Q34 Other congenital malformations of respiratory system	8	3			XVII. Congenital Abnormalities
Q35 Cleft palate	15	12	0.752219	0.620005	XVII. Congenital Abnormalities
Q36 Cleft lip	5	4			XVII. Congenital Abnormalities
Q37 Cleft palate with cleft lip	7	15	0.537719		XVII. Congenital Abnormalities
Q38 Other congenital malformations of tongue, mouth and pharynx	190	269	0.784799	0.674345	XVII. Congenital Abnormalities
Q39 Congenital malformations of oesophagus	107	91	0.858878	0.72454	XVII. Congenital Abnormalities
Q40 Other congenital malformations of upper alimentary tract	58	87	0.673458	0.700862	XVII. Congenital Abnormalities
Q41 Congenital absence, atresia and stenosis of small intestine	1	3			XVII. Congenital Abnormalities
Q42 Congenital absence, atresia and stenosis of large intestine	7	6		0.648509	XVII. Congenital Abnormalities
Q43 Other congenital malformations of intestine	203	196	0.691667	0.755338	XVII. Congenital Abnormalities
Q44 Congenital malformations of gallbladder, bile ducts and liver	147	72	0.831297	0.903073	XVII. Congenital Abnormalities
Q45 Other congenital malformations of digestive system	26	24	0.858069	0.717694	XVII. Congenital Abnormalities
Q50 Congenital malformations of ovaries, fallopian tubes and broad ligaments	251	0	0.748353		XVII. Congenital Abnormalities
Q51 Congenital malformations of uterus and cervix	275	3	0.628957		XVII. Congenital Abnormalities
Q52 Other congenital malformations of female genitalia	169	1	0.610002		XVII. Congenital Abnormalities
Q53 Undescended testicle	0	474		0.608943	XVII. Congenital Abnormalities
Q54 Hypospadias	0	201		0.660559	XVII. Congenital Abnormalities
Q55 Other congenital malformations of male genital organs	1	132		0.443457	XVII. Congenital Abnormalities
Q56 Indeterminate sex and pseudohermaphroditism	1	1			XVII. Congenital Abnormalities
Q60 Renal agenesis and other reduction defects of kidney	115	149	0.683193	0.773973	XVII. Congenital Abnormalities
Q61 Cystic kidney disease	375	424	0.608246	0.650741	XVII. Congenital Abnormalities
Q62 Congenital obstructive defects of renal pelvis and congenital malformations of ureter	79	54	0.826357	0.828786	XVII. Congenital Abnormalities
Q63 Other congenital malformations of kidney	280	226	0.639306	0.742095	XVII. Congenital Abnormalities
Q64 Other congenital malformations of urinary system	61	88	0.734313	0.821895	XVII. Congenital Abnormalities
Q65 Congenital deformities of hip	193	48	0.730749	0.795143	XVII. Congenital Abnormalities
Q66 Congenital deformities of feet	569	301	0.671056	0.748856	XVII. Congenital Abnormalities
Q67 Congenital musculoskeletal deformities of head, face, spine and chest	123	103	0.763482	0.758251	XVII. Congenital Abnormalities
Q68 Other congenital musculoskeletal deformities	42	36		0.762639	XVII. Congenital Abnormalities
Q69 Polydactyly	3	6			XVII. Congenital Abnormalities
Q70 Syndactyly	17	17	0.227766	0.422517	XVII. Congenital Abnormalities
Q71 Reduction defects of upper limb	13	9	0.194753		XVII. Congenital Abnormalities
Q72 Reduction defects of lower limb	23	14	0.76674	0.153027	XVII. Congenital Abnormalities
Q73 Reduction defects of unspecified limb	5	2			XVII. Congenital Abnormalities
Q74 Other congenital malformations of limbs	116	90	0.772824	0.715777	XVII. Congenital Abnormalities
Q75 Other congenital malformations of skull and face bones	12	20	0.547679	0.76569	XVII. Congenital Abnormalities
Q76 Congenital malformations of spine and bony thorax	415	229	0.802861	0.792616	XVII. Congenital Abnormalities
Q77 Osteochondrodysplasia with defects of growth of tubular bones and spine	16	12	0.999384	0.808733	XVII. Congenital Abnormalities
Q78 Other osteochondrodysplasias	102	52	0.669835	0.817942	XVII. Congenital Abnormalities
Q79 Congenital malformations of musculoskeletal system, not elsewhere classified	164	80	0.817716	0.80811	XVII. Congenital Abnormalities
Q80 Congenital ichthyosis	50	44	0.844604	0.727271	XVII. Congenital Abnormalities
Q81 Epidermolysis bullosa	13	12			XVII. Congenital Abnormalities
Q82 Other congenital malformations of skin	773	523	0.764009	0.787091	XVII. Congenital Abnormalities
Q83 Congenital malformations of breast	122	7	0.424292	0.516524	XVII. Congenital Abnormalities
Q84 Other congenital malformations of integument	51	40	0.866183	0.51976	XVII. Congenital Abnormalities
Q85 Phakomatoses, not elsewhere classified	151	122	0.818536	0.765591	XVII. Congenital Abnormalities
Q86 Congenital malformation syndromes due to known exogenous causes, not elsewhere classified	1	0			XVII. Congenital Abnormalities
Q87 Other specified congenital malformation syndromes affecting multiple systems	116	124	0.781181	0.765211	XVII. Congenital Abnormalities
Q89 Other congenital malformations, not elsewhere classified	174	131	0.750971	0.673645	XVII. Congenital Abnormalities
Q90 Down's syndrome	30	6	0.590337		XVII. Congenital Abnormalities
Q91 Edwards' syndrome and patau's syndrome	9	2		0.727461	XVII. Congenital Abnormalities
Q92 Other trisomies and partial trisomies of the autosomes, not elsewhere classified	10	7		0.91711	XVII. Congenital Abnormalities
Q93 Monosomies and deletions from the autosomes, not elsewhere classified	8	5			XVII. Congenital Abnormalities
Q95 Balanced rearrangements and structural markers, not elsewhere classified	4	0	0.498248		XVII. Congenital Abnormalities
Q96 Turner's syndrome	39	2	0.692592		XVII. Congenital Abnormalities
Q97 Other sex chromosome abnormalities, female phenotype, not elsewhere classified	6	2			XVII. Congenital Abnormalities
Q98 Other sex chromosome abnormalities, male phenotype, not elsewhere classified	3	56	0.611273	0.435033	XVII. Congenital Abnormalities
Q99 Other chromosome abnormalities, not elsewhere classified	35	15	0.765983	0.823393	XVII. Congenital Abnormalities
CXX Unknown Cancer	0	0	0.353431	0.446343	II. Neoplasms
C00 Malignant neoplasm of lip	24	17	0.701048	0.466305	II. Neoplasms
C01 Malignant neoplasm of base of tongue	33	89	0.777975	0.803953	II. Neoplasms
C02 Malignant neoplasm of other and unspecified parts of tongue	69	111	0.564605	0.724806	II. Neoplasms
C03 Malignant neoplasm of gum	18	23	0.485441	0.690948	II. Neoplasms
C04 Malignant neoplasm of floor of mouth	11	35	0.741615	0.77283	II. Neoplasms
C05 Malignant neoplasm of palate	20	31	0.769104	0.827305	II. Neoplasms
C06 Malignant neoplasm of other and unspecified parts of mouth	28	37	0.380002	0.416234	II. Neoplasms
C07 Malignant neoplasm of parotid gland	42	49	0.535177	0.431799	II. Neoplasms
C08 Malignant neoplasm of other and unspecified major salivary glands	11	10	0.362182		II. Neoplasms
C09 Malignant neoplasm of tonsil	56	157	0.734201	0.71181	II. Neoplasms
C10 Malignant neoplasm of oropharynx	8	25	0.997668	0.878669	II. Neoplasms
C11 Malignant neoplasm of nasopharynx	13	17	0.773613	0.423385	II. Neoplasms
C12 Malignant neoplasm of pyriform sinus	2	18		0.606154	II. Neoplasms
C13 Malignant neoplasm of hypopharynx	6	8		0.917203	II. Neoplasms
C14 Malignant neoplasm of other and ill-defined sites in the lip, oral cavity and pharynx	4	12	0.978184	0.807645	II. Neoplasms
C15 Malignant neoplasm of oesophagus	167	464	0.880877	0.743318	II. Neoplasms
C16 Malignant neoplasm of stomach	145	314	0.858286	0.819447	II. Neoplasms
C17 Malignant neoplasm of small intestine	70	95	0.935719	0.916021	II. Neoplasms
C18 Malignant neoplasm of colon	1399	1671	0.796691	0.813246	II. Neoplasms
C19 Malignant neoplasm of rectosigmoid junction	131	243	0.728737	0.799381	II. Neoplasms
C20 Malignant neoplasm of rectum	518	894	0.697061	0.723011	II. Neoplasms
C21 Malignant neoplasm of anus and anal canal	96	51	0.660954	0.75078	II. Neoplasms
C22 Malignant neoplasm of liver and intrahepatic bile ducts	110	182	0.913439	0.970318	II. Neoplasms
C23 Malignant neoplasm of gallbladder	52	29	0.906691	0.566384	II. Neoplasms
C24 Malignant neoplasm of other and unspecified parts of biliary tract	46	59	0.796857	0.841697	II. Neoplasms
C25 Malignant neoplasm of pancreas	278	334	0.905638	0.893681	II. Neoplasms
C26 Malignant neoplasm of other and ill-defined digestive organs	12	12	0.483427		II. Neoplasms
C30 Malignant neoplasm of nasal cavity and middle ear	18	14	0.821741	0.657825	II. Neoplasms
C31 Malignant neoplasm of accessory sinuses	11	7			II. Neoplasms
C32 Malignant neoplasm of larynx	25	219	0.683403	0.738325	II. Neoplasms
C33 Malignant neoplasm of trachea	4	1			II. Neoplasms
C34 Malignant neoplasm of bronchus and lung	1077	1179	0.848859	0.84174	II. Neoplasms
C37 Malignant neoplasm of thymus	10	14	0.445883	0.204186	II. Neoplasms
C38 Malignant neoplasm of heart, mediastinum and pleura	6	8			II. Neoplasms
C39 Malignant neoplasm of other and ill-defined sites in the respiratory system and intrathoracic organs	1	1			II. Neoplasms
C40 Malignant neoplasm of bone and articular cartilage of limbs	11	21	0.504876	0.7005	II. Neoplasms
C41 Malignant neoplasm of bone and articular cartilage of other and unspecified sites	12	20		0.66763	II. Neoplasms
C42 Hematopoietic and reticuloendothelial systems icd-o-3 specific	15	23	0.980017	0.707573	II. Neoplasms
C43 Malignant melanoma of skin	1631	1310	0.672279	0.65924	II. Neoplasms
C44 Other malignant neoplasms of skin	9282	10005	0.646178	0.642794	II. Neoplasms
C45 Mesothelioma	47	195	0.930145	0.935528	II. Neoplasms
C46 Kaposi's sarcoma	0	12		0.982058	II. Neoplasms
C47 Malignant neoplasm of peripheral nerves and autonomic nervous system	8	10			II. Neoplasms
C48 Malignant neoplasm of retroperitoneum and peritoneum	99	19	0.819371	0.826911	II. Neoplasms
C49 Malignant neoplasm of other connective and soft tissue	123	159	0.59212	0.636448	II. Neoplasms
C50 Malignant neoplasm of breast	11756	67	0.624837	0.772186	II. Neoplasms
C51 Malignant neoplasm of vulva	107	0	0.746263		II. Neoplasms
C52 Malignant neoplasm of vagina	22	0	0.925726		II. Neoplasms
C53 Malignant neoplasm of cervix uteri	417	0	0.787424		II. Neoplasms
C54 Malignant neoplasm of corpus uteri	1509	0	0.809231		II. Neoplasms
C55 Malignant neoplasm of uterus, part unspecified	38	0	0.652866		II. Neoplasms
C56 Malignant neoplasm of ovary	1027	0	0.751736		II. Neoplasms
C57 Malignant neoplasm of other and unspecified female genital organs	73	0	0.769964		II. Neoplasms
C58 Malignant neoplasm of placenta	9	0			II. Neoplasms
C60 Malignant neoplasm of penis	0	61		0.711046	II. Neoplasms
C61 Malignant neoplasm of prostate	1	7765		0.663622	II. Neoplasms
C62 Malignant neoplasm of testis	0	445		0.640961	II. Neoplasms
C63 Malignant neoplasm of other and unspecified male genital organs	0	11		0.606926	II. Neoplasms
C64 Malignant neoplasm of kidney, except renal pelvis	394	689	0.780743	0.821776	II. Neoplasms
C65 Malignant neoplasm of renal pelvis	30	35	0.811939	0.81325	II. Neoplasms
C66 Malignant neoplasm of ureter	22	33	0.530855	0.687987	II. Neoplasms
C67 Malignant neoplasm of bladder	235	819	0.769564	0.725895	II. Neoplasms
C68 Malignant neoplasm of other and unspecified urinary organs	3	19		0.842582	II. Neoplasms
C69 Malignant neoplasm of eye and adnexa	59	65	0.689763	0.757306	II. Neoplasms
C70 Malignant neoplasm of meninges	6	5	0.740452	0.498835	II. Neoplasms
C71 Malignant neoplasm of brain	206	309	0.911878	0.781419	II. Neoplasms
C72 Malignant neoplasm of spinal cord, cranial nerves and other parts of central nervous system	14	7	0.828967		II. Neoplasms
C73 Malignant neoplasm of thyroid gland	369	127	0.815038	0.8113	II. Neoplasms
C74 Malignant neoplasm of adrenal gland	15	9	0.472784	0.664378	II. Neoplasms
C75 Malignant neoplasm of other endocrine glands and related structures	11	6	0.703448	0.798871	II. Neoplasms
C76 Malignant neoplasm of other and ill-defined sites	24	18		0.590186	II. Neoplasms
C77 Secondary and unspecified malignant neoplasm of lymph nodes	51	64	0.779126	0.562127	II. Neoplasms
C78 Secondary malignant neoplasm of respiratory and digestive organs	65	62	0.856853	0.838693	II. Neoplasms
C79 Secondary malignant neoplasm of other sites	31	31	0.789955	0.348294	II. Neoplasms
C80 Malignant neoplasm without specification of site	106	93	0.63444	0.932373	II. Neoplasms
C81 Hodgkin's disease	127	157	0.633423	0.736307	II. Neoplasms
C82 Follicular [nodular] non-hodgkin's lymphoma	234	227	0.600175	0.646282	II. Neoplasms
C83 Diffuse non-hodgkin's lymphoma	361	513	0.718453	0.822839	II. Neoplasms
C84 Peripheral and cutaneous t-cell lymphomas	62	97	0.646254	0.520978	II. Neoplasms
C85 Other and unspecified types of non-hodgkin's lymphoma	219	240	0.597182	0.715906	II. Neoplasms
C86 Other specified types of t/nk-cell lymphoma	0	1			II. Neoplasms
C88 Malignant immunoproliferative diseases	13	22	0.617047	0.612977	II. Neoplasms
C90 Multiple myeloma and malignant plasma cell neoplasms	250	330	0.891084	0.814631	II. Neoplasms
C91 Lymphoid leukaemia	234	397	0.598855	0.64929	II. Neoplasms
C92 Myeloid leukaemia	173	235	0.848286	0.755091	II. Neoplasms
C93 Monocytic leukaemia	4	6			II. Neoplasms
C94 Other leukaemias of specified cell type	1	5		0.992095	II. Neoplasms
C95 Leukaemia of unspecified cell type	5	13		0.797721	II. Neoplasms
C96 Other and unspecified malignant neoplasms of lymphoid, haematopoietic and related tissue	15	20	0.236753	0.836015	II. Neoplasms
C97 Malignant neoplasms of independent primary multiple sites	1	0			II. Neoplasms
D00 Carcinoma in situ of oral cavity, oesophagus and stomach	19	52	0.36078	0.941471	II. Neoplasms
D01 Carcinoma in situ of other and unspecified digestive organs	130	195	0.805639	0.678003	II. Neoplasms
D02 Carcinoma in situ of middle ear and respiratory system	13	43	0.938787	0.795036	II. Neoplasms
D03 Melanoma in situ	670	488	0.675303	0.662291	II. Neoplasms
D04 Carcinoma in situ of skin	666	519	0.628663	0.61476	II. Neoplasms
D05 Carcinoma in situ of breast	2127	7	0.595873		II. Neoplasms
D06 Carcinoma in situ of cervix uteri	3180	0	0.694533		II. Neoplasms
D07 Carcinoma in situ of other and unspecified genital organs	165	376	0.539384	0.79653	II. Neoplasms
D09 Carcinoma in situ of other and unspecified sites	177	522	0.762927	0.741861	II. Neoplasms
D10 Benign neoplasm of mouth and pharynx	0	0			II. Neoplasms
D11 Benign neoplasm of major salivary glands	19	14	0.425165	0.690223	II. Neoplasms
D12 Benign neoplasm of colon, rectum, anus and anal canal	1	2			II. Neoplasms
D13 Benign neoplasm of other and ill-defined parts of digestive system	1	0			II. Neoplasms
D15 Benign neoplasm of other and unspecified intrathoracic organs	1	2			II. Neoplasms
D16 Benign neoplasm of bone and articular cartilage	2	0			II. Neoplasms
D18 Haemangioma and lymphangioma, any site	1	3			II. Neoplasms
D27 Benign neoplasm of ovary	3	0			II. Neoplasms
D30 Benign neoplasm of urinary organs	0	2			II. Neoplasms
D32 Benign neoplasm of meninges	302	97	0.764467	0.626247	II. Neoplasms
D33 Benign neoplasm of brain and other parts of central nervous system	113	97	0.855294	0.650447	II. Neoplasms
D34 Benign neoplasm of thyroid gland	5	0			II. Neoplasms
D35 Benign neoplasm of other and unspecified endocrine glands	100	120	0.897596	0.76477	II. Neoplasms
D36 Benign neoplasm of other and unspecified sites	1	1			II. Neoplasms
D37 Neoplasm of uncertain or unknown behaviour of oral cavity and digestive organs	186	169	0.788439	0.722643	II. Neoplasms
D38 Neoplasm of uncertain or unknown behaviour of middle ear and respiratory and intrathoracic organs	18	7		0.53583	II. Neoplasms
D39 Neoplasm of uncertain or unknown behaviour of female genital organs	148	0	0.793862		II. Neoplasms
D40 Neoplasm of uncertain or unknown behaviour of male genital organs	0	27		0.690868	II. Neoplasms
D41 Neoplasm of uncertain or unknown behaviour of urinary organs	218	544	0.745995	0.753742	II. Neoplasms
D42 Neoplasm of uncertain or unknown behaviour of meninges	19	19		0.294982	II. Neoplasms
D43 Neoplasm of uncertain or unknown behaviour of brain and central nervous system	27	35	0.700333	0.467373	II. Neoplasms
D44 Neoplasm of uncertain or unknown behaviour of endocrine glands	31	29	0.649585	0.782478	II. Neoplasms
D45 Polycythaemia vera	43	102	0.658021	0.662068	II. Neoplasms
D46 Myelodysplastic syndromes	55	96	0.824158	0.804637	II. Neoplasms
D47 Other neoplasms of uncertain or unknown behaviour of lymphoid, haematopoietic and related tissue	206	178	0.601758	0.782995	II. Neoplasms
D48 Neoplasm of uncertain or unknown behaviour of other and unspecified sites	119	105	0.585594	0.691239	II. Neoplasms
O01 Hydatidiform mole38	191	8			XV. Pregnancy & Childbirth
Death	9754	14398	0.960168	0.948991	Death
