# Supplementary material for: Learning the natural history of human disease with generative transformers
Source: Nature. 2025 Sep 17;647(8088):248–56. doi: 10.1038/s41586-025-09529-3 (PMC12589094; doi:10.1038/s41586-025-09529-3)
Supplement: Supplementary file 10 — Source Data Fig. 3 [file 41586_2025_9529_MOESM10_ESM.xlsx]

## Sheet: Fig3f
token_name	auc_male	auc_female	model
A03 (shigellosis)		0.478702	Delphi-2M
A04 (other bacterial intestinal infections)	0.735928	0.732705	Delphi-2M
A05 (other bacterial foodborne intoxications)	0.832334	0.850172	Delphi-2M
A07 (other protozoal intestinal diseases)	0.815671	0.5052	Delphi-2M
A08 (viral and other specified intestinal infections)	0.779168	0.796759	Delphi-2M
A09 (diarrhoea and gastro-enteritis of presumed infectious origin)	0.782045	0.772982	Delphi-2M
A15 (respiratory tuberculosis, bacteriologically and histologically confirmed)	0.815154	0.591801	Delphi-2M
A16 (respiratory tuberculosis, not confirmed bacteriologically or histologically)	0.898206	0.659408	Delphi-2M
A18 (tuberculosis of other organs)			Delphi-2M
A31 (infection due to other mycobacteria)			Delphi-2M
A36 (diphtheria)			Delphi-2M
A37 (whooping cough)	0.561428	0.692521	Delphi-2M
A38 (scarlet fever)	0.443529	0.962724	Delphi-2M
A40 (streptococcal septicaemia)	0.715911	0.812947	Delphi-2M
A41 (other septicaemia)	0.852037	0.862768	Delphi-2M
A42 (actinomycosis)			Delphi-2M
A46 (erysipelas)	0.729397	0.718688	Delphi-2M
A48 (other bacterial diseases, not elsewhere classified)	0.801114		Delphi-2M
A49 (bacterial infection of unspecified site)	0.73747	0.824107	Delphi-2M
A54 (gonococcal infection)	0.738114		Delphi-2M
A60 (anogenital herpesviral [herpes simplex] infections)	0.853094	0.869981	Delphi-2M
A63 (other predominantly sexually transmitted diseases, not elsewhere classified)	0.845594	0.685625	Delphi-2M
A69 (other spirochaetal infections)	0.620514	0.68189	Delphi-2M
A80 (acute poliomyelitis)			Delphi-2M
A87 (viral meningitis)	0.558681	0.645868	Delphi-2M
B00 (herpesviral [herpes simplex] infections)	0.819017	0.821432	Delphi-2M
B01 (varicella [chickenpox])	0.688244	0.749899	Delphi-2M
B02 (zoster [herpes zoster])	0.763407	0.794886	Delphi-2M
B05 (measles)	0.639888	0.931597	Delphi-2M
B06 (rubella [german measles])	0.763893	0.879048	Delphi-2M
B07 (viral warts)	0.80256	0.785209	Delphi-2M
B08 (other viral infections characterised by skin and mucous membrane lesions, not elsewhere classified)	0.65125	0.686469	Delphi-2M
B15 (acute hepatitis a)	0.585036	0.79673	Delphi-2M
B16 (acute hepatitis b)	0.775393		Delphi-2M
B17 (other acute viral hepatitis)	0.771611		Delphi-2M
B18 (chronic viral hepatitis)	0.873771	0.874828	Delphi-2M
B19 (unspecified viral hepatitis)	0.547415	0.656552	Delphi-2M
B24 (unspecified human immunodeficiency virus [hiv] disease)	0.796705		Delphi-2M
B25 (cytomegaloviral disease)	0.914904	0.936369	Delphi-2M
B26 (mumps)	0.459958	0.623002	Delphi-2M
B27 (infectious mononucleosis)	0.763547	0.867653	Delphi-2M
B30 (viral conjunctivitis)		0.798274	Delphi-2M
B33 (other viral diseases, not elsewhere classified)		0.643805	Delphi-2M
B34 (viral infection of unspecified site)	0.798909	0.753392	Delphi-2M
B35 (dermatophytosis)	0.822147	0.81918	Delphi-2M
B36 (other superficial mycoses)	0.808438	0.867047	Delphi-2M
B37 (candidiasis)	0.83374	0.838619	Delphi-2M
B44 (aspergillosis)	0.941547	0.737501	Delphi-2M
B49 (unspecified mycosis)	0.828892	0.866638	Delphi-2M
B50 (plasmodium falciparum malaria)			Delphi-2M
B54 (unspecified malaria)	0.605453	0.783974	Delphi-2M
B59 (pneumocystosis)			Delphi-2M
B80 (enterobiasis)	0.755419	0.773224	Delphi-2M
B85 (pediculosis and phthiriasis)		0.739332	Delphi-2M
B86 (scabies)	0.856461	0.85108	Delphi-2M
B88 (other infestations)			Delphi-2M
B91 (sequelae of poliomyelitis)		0.963847	Delphi-2M
B94 (sequelae of other and unspecified infectious and parasitic diseases)			Delphi-2M
B95 (streptococcus and staphylococcus as the cause of diseases classified to other chapters)	0.821099	0.823768	Delphi-2M
B96 (other bacterial agents as the cause of diseases classified to other chapters)	0.762324	0.762042	Delphi-2M
B97 (viral agents as the cause of diseases classified to other chapters)	0.765671	0.738927	Delphi-2M
B98 (other specified infectious agents as the cause of diseases classified to other chapters)	0.712991	0.655204	Delphi-2M
B99 (other and unspecified infectious diseases)	0.85206	0.808139	Delphi-2M
D50 (iron deficiency anaemia)	0.756376	0.729684	Delphi-2M
D51 (vitamin b12 deficiency anaemia)	0.750013	0.731335	Delphi-2M
D52 (folate deficiency anaemia)	0.796332	0.800576	Delphi-2M
D53 (other nutritional anaemias)		0.674776	Delphi-2M
D56 (thalassaemia)	0.729628	0.655557	Delphi-2M
D57 (sickle-cell disorders)	0.602294	0.719621	Delphi-2M
D58 (other hereditary haemolytic anaemias)	0.628749	0.714099	Delphi-2M
D59 (acquired haemolytic anaemia)	0.872591	0.794401	Delphi-2M
D61 (other aplastic anaemias)	0.783959	0.801373	Delphi-2M
D62 (acute posthaemorrhagic anaemia)	0.682868	0.731403	Delphi-2M
D63 (anaemia in chronic diseases classified elsewhere)	0.917544	0.880731	Delphi-2M
D64 (other anaemias)	0.780265	0.761949	Delphi-2M
D66 (hereditary factor viii deficiency)			Delphi-2M
D68 (other coagulation defects)	0.768762	0.833796	Delphi-2M
D69 (purpura and other haemorrhagic conditions)	0.76058	0.761082	Delphi-2M
D70 (agranulocytosis)	0.894465	0.852482	Delphi-2M
D72 (other disorders of white blood cells)	0.683274	0.642725	Delphi-2M
D73 (diseases of spleen)	0.76823	0.876628	Delphi-2M
D75 (other diseases of blood and blood-forming organs)	0.715296	0.729032	Delphi-2M
D80 (immunodeficiency with predominantly antibody defects)	0.8726	0.853538	Delphi-2M
D84 (other immunodeficiencies)			Delphi-2M
D86 (sarcoidosis)	0.687144	0.612705	Delphi-2M
D89 (other disorders involving the immune mechanism, not elsewhere classified)	0.718337	0.776759	Delphi-2M
E02 (subclinical iodine-deficiency hypothyroidism)			Delphi-2M
E03 (other hypothyroidism)	0.633037	0.601161	Delphi-2M
E04 (other non-toxic goitre)	0.529327	0.645751	Delphi-2M
E05 (thyrotoxicosis [hyperthyroidism])	0.613297	0.655908	Delphi-2M
E06 (thyroiditis)	0.647812	0.733823	Delphi-2M
E07 (other disorders of thyroid)	0.664514	0.739589	Delphi-2M
E10 (insulin-dependent diabetes mellitus)	0.930426	0.939159	Delphi-2M
E11 (non-insulin-dependent diabetes mellitus)	0.817234	0.847884	Delphi-2M
E13 (other specified diabetes mellitus)	0.935469	0.826457	Delphi-2M
E14 (unspecified diabetes mellitus)	0.737226	0.731385	Delphi-2M
E16 (other disorders of pancreatic internal secretion)	0.909885	0.866702	Delphi-2M
E20 (hypoparathyroidism)		0.863013	Delphi-2M
E21 (hyperparathyroidism and other disorders of parathyroid gland)	0.784911	0.656083	Delphi-2M
E22 (hyperfunction of pituitary gland)	0.772958	0.683138	Delphi-2M
E23 (hypofunction and other disorders of pituitary gland)	0.771833	0.686808	Delphi-2M
E24 (cushing's syndrome)		0.933231	Delphi-2M
E26 (hyperaldosteronism)			Delphi-2M
E27 (other disorders of adrenal gland)	0.799077	0.771093	Delphi-2M
E28 (ovarian dysfunction)		0.698901	Delphi-2M
E29 (testicular dysfunction)	0.772573		Delphi-2M
E34 (other endocrine disorders)	0.799241	0.792479	Delphi-2M
E46 (unspecified protein-energy malnutrition)	0.926994	0.968274	Delphi-2M
E53 (deficiency of other b group vitamins)	0.842793	0.82522	Delphi-2M
E55 (vitamin d deficiency)	0.803206	0.780754	Delphi-2M
E56 (other vitamin deficiencies)		0.786658	Delphi-2M
E61 (deficiency of other nutrient elements)	0.829232	0.821334	Delphi-2M
E65 (localised adiposity)			Delphi-2M
E66 (obesity)	0.790111	0.808195	Delphi-2M
E73 (lactose intolerance)	0.701105	0.719364	Delphi-2M
E74 (other disorders of carbohydrate metabolism)	0.71794	0.863736	Delphi-2M
E78 (disorders of lipoprotein metabolism and other lipidaemias)	0.63759	0.647828	Delphi-2M
E79 (disorders of purine and pyrimidine metabolism)	0.827781	0.912879	Delphi-2M
E80 (disorders of porphyrin and bilirubin metabolism)	0.638189	0.593881	Delphi-2M
E83 (disorders of mineral metabolism)	0.776512	0.793073	Delphi-2M
E84 (cystic fibrosis)			Delphi-2M
E85 (amyloidosis)	0.70301	0.601563	Delphi-2M
E86 (volume depletion)	0.862474	0.852333	Delphi-2M
E87 (other disorders of fluid, electrolyte and acid-base balance)	0.84529	0.793176	Delphi-2M
E88 (other metabolic disorders)	0.825131	0.784182	Delphi-2M
E89 (postprocedural endocrine and metabolic disorders, not elsewhere classified)	0.927102	0.911542	Delphi-2M
F00 (dementia in alzheimer's disease)	0.868775	0.818253	Delphi-2M
F01 (vascular dementia)	0.866688	0.824822	Delphi-2M
F02 (dementia in other diseases classified elsewhere)	0.881639	0.869906	Delphi-2M
F03 (unspecified dementia)	0.834917	0.772655	Delphi-2M
F05 (delirium, not induced by alcohol and other psychoactive substances)	0.881976	0.825193	Delphi-2M
F06 (other mental disorders due to brain damage and dysfunction and to physical disease)	0.80034	0.862217	Delphi-2M
F07 (personality and behavioural disorders due to brain disease, damage and dysfunction)		0.91776	Delphi-2M
F09 (unspecified organic or symptomatic mental disorder)	0.745153	0.474309	Delphi-2M
F10 (mental and behavioural disorders due to use of alcohol)	0.739223	0.742499	Delphi-2M
F11 (mental and behavioural disorders due to use of opioids)	0.92796		Delphi-2M
F12 (mental and behavioural disorders due to use of cannabinoids)	0.86614		Delphi-2M
F13 (mental and behavioural disorders due to use of sedatives or hypnotics)		0.838621	Delphi-2M
F17 (mental and behavioural disorders due to use of tobacco)	0.778694	0.802335	Delphi-2M
F19 (mental and behavioural disorders due to multiple drug use and use of other psychoactive substances)	0.940393		Delphi-2M
F20 (schizophrenia)	0.800604	0.910102	Delphi-2M
F22 (persistent delusional disorders)	0.838976	0.852157	Delphi-2M
F23 (acute and transient psychotic disorders)	0.8948	0.734921	Delphi-2M
F25 (schizoaffective disorders)	0.941708	0.985125	Delphi-2M
F29 (unspecified nonorganic psychosis)	0.807731	0.882391	Delphi-2M
F30 (manic episode)	0.703116	0.836382	Delphi-2M
F31 (bipolar affective disorder)	0.793006	0.85752	Delphi-2M
F32 (depressive episode)	0.714893	0.672599	Delphi-2M
F33 (recurrent depressive disorder)	0.898586	0.873736	Delphi-2M
F34 (persistent mood [affective] disorders)	0.834455	0.844505	Delphi-2M
F38 (other mood [affective] disorders)			Delphi-2M
F39 (unspecified mood [affective] disorder)	0.867291	0.868462	Delphi-2M
F40 (phobic anxiety disorders)	0.718738	0.716983	Delphi-2M
F41 (other anxiety disorders)	0.780798	0.747615	Delphi-2M
F42 (obsessive-compulsive disorder)	0.781287	0.672144	Delphi-2M
F43 (reaction to severe stress, and adjustment disorders)	0.804599	0.767992	Delphi-2M
F44 (dissociative [conversion] disorders)		0.81165	Delphi-2M
F45 (somatoform disorders)	0.680461	0.716666	Delphi-2M
F48 (other neurotic disorders)	0.799241	0.782958	Delphi-2M
F50 (eating disorders)		0.796157	Delphi-2M
F51 (nonorganic sleep disorders)	0.684621	0.828147	Delphi-2M
F52 (sexual dysfunction, not caused by organic disorder or disease)	0.692279	0.85819	Delphi-2M
F53 (mental and behavioural disorders associated with the puerperium, not elsewhere classified)		0.889664	Delphi-2M
F60 (specific personality disorders)	0.836827	0.891909	Delphi-2M
F66 (psychological and behavioural disorders associated with sexual development and orientation)	0.809868		Delphi-2M
F69 (unspecified disorder of adult personality and behaviour)			Delphi-2M
F79 (unspecified mental retardation)			Delphi-2M
F80 (specific developmental disorders of speech and language)	0.857398		Delphi-2M
F81 (specific developmental disorders of scholastic skills)	0.884253	0.876253	Delphi-2M
F84 (pervasive developmental disorders)	0.801945		Delphi-2M
F91 (conduct disorders)			Delphi-2M
F98 (other behavioural and emotional disorders with onset usually occurring in childhood and adolescence)			Delphi-2M
F99 (mental disorder, not otherwise specified)	0.719136	0.784338	Delphi-2M
G00 (bacterial meningitis, not elsewhere classified)		0.887799	Delphi-2M
G03 (meningitis due to other and unspecified causes)	0.778413	0.606893	Delphi-2M
G04 (encephalitis, myelitis and encephalomyelitis)	0.688241	0.817098	Delphi-2M
G06 (intracranial and intraspinal abscess and granuloma)	0.735384	0.788599	Delphi-2M
G11 (hereditary ataxia)	0.825671	0.618508	Delphi-2M
G12 (spinal muscular atrophy and related syndromes)	0.744775	0.590617	Delphi-2M
G20 (parkinson's disease)	0.545877	0.598627	Delphi-2M
G21 (secondary parkinsonism)	0.843626		Delphi-2M
G23 (other degenerative diseases of basal ganglia)	0.891478		Delphi-2M
G24 (dystonia)	0.824055	0.792212	Delphi-2M
G25 (other extrapyramidal and movement disorders)	0.755799	0.744915	Delphi-2M
G30 (alzheimer's disease)	0.721613	0.740027	Delphi-2M
G31 (other degenerative diseases of nervous system, not elsewhere classified)	0.81701	0.766731	Delphi-2M
G35 (multiple sclerosis)	0.638742	0.659693	Delphi-2M
G37 (other demyelinating diseases of central nervous system)	0.807669	0.828187	Delphi-2M
G40 (epilepsy)	0.690114	0.711596	Delphi-2M
G41 (status epilepticus)	0.807719	0.975529	Delphi-2M
G43 (migraine)	0.663108	0.639657	Delphi-2M
G44 (other headache syndromes)	0.790339	0.757116	Delphi-2M
G45 (transient cerebral ischaemic attacks and related syndromes)	0.696302	0.672055	Delphi-2M
G46 (vascular syndromes of brain in cerebrovascular diseases)	0.61062		Delphi-2M
G47 (sleep disorders)	0.712798	0.739553	Delphi-2M
G50 (disorders of trigeminal nerve)	0.66128	0.677427	Delphi-2M
G51 (facial nerve disorders)	0.634987	0.699646	Delphi-2M
G52 (disorders of other cranial nerves)	0.537649	0.794473	Delphi-2M
G53 (cranial nerve disorders in diseases classified elsewhere)		0.70873	Delphi-2M
G54 (nerve root and plexus disorders)	0.788298	0.803619	Delphi-2M
G55 (nerve root and plexus compressions in diseases classified elsewhere)	0.814918	0.816971	Delphi-2M
G56 (mononeuropathies of upper limb)	0.679094	0.684942	Delphi-2M
G57 (mononeuropathies of lower limb)	0.798719	0.772869	Delphi-2M
G58 (other mononeuropathies)	0.839651	0.812121	Delphi-2M
G59 (mononeuropathy in diseases classified elsewhere)	0.987698		Delphi-2M
G60 (hereditary and idiopathic neuropathy)	0.690533	0.821996	Delphi-2M
G61 (inflammatory polyneuropathy)	0.669528	0.717381	Delphi-2M
G62 (other polyneuropathies)	0.7953	0.754715	Delphi-2M
G63 (polyneuropathy in diseases classified elsewhere)	0.984842	0.956412	Delphi-2M
G64 (other disorders of peripheral nervous system)	0.456933	0.603875	Delphi-2M
G70 (myasthenia gravis and other myoneural disorders)	0.700969	0.707325	Delphi-2M
G71 (primary disorders of muscles)	0.678504	0.559717	Delphi-2M
G72 (other myopathies)	0.804753	0.848909	Delphi-2M
G80 (infantile cerebral palsy)	0.885488		Delphi-2M
G81 (hemiplegia)	0.885697	0.883603	Delphi-2M
G82 (paraplegia and tetraplegia)	0.884317	0.86883	Delphi-2M
G83 (other paralytic syndromes)	0.759462	0.756073	Delphi-2M
G90 (disorders of autonomic nervous system)	0.785738	0.664869	Delphi-2M
G91 (hydrocephalus)	0.768989	0.743383	Delphi-2M
G93 (other disorders of brain)	0.766245	0.747081	Delphi-2M
G94 (other disorders of brain in diseases classified elsewhere)			Delphi-2M
G95 (other diseases of spinal cord)	0.786617	0.776848	Delphi-2M
G96 (other disorders of central nervous system)	0.792553	0.832581	Delphi-2M
G97 (postprocedural disorders of nervous system, not elsewhere classified)	0.793053	0.853652	Delphi-2M
G98 (other disorders of nervous system, not elsewhere classified)	0.646039	0.655408	Delphi-2M
G99 (other disorders of nervous system in diseases classified elsewhere)	0.82284	0.806948	Delphi-2M
H00 (hordeolum and chalazion)	0.719811	0.781053	Delphi-2M
H01 (other inflammation of eyelid)	0.779514	0.783434	Delphi-2M
H02 (other disorders of eyelid)	0.600468	0.638042	Delphi-2M
H04 (disorders of lachrymal system)	0.746082	0.718291	Delphi-2M
H05 (disorders of orbit)	0.759565	0.736001	Delphi-2M
H06 (disorders of lachrymal system and orbit in diseases classified elsewhere)		0.859956	Delphi-2M
H10 (conjunctivitis)	0.789508	0.81954	Delphi-2M
H11 (other disorders of conjunctiva)	0.762501	0.757852	Delphi-2M
H13 (disorders of conjunctiva in diseases classified elsewhere)			Delphi-2M
H15 (disorders of sclera)	0.766012	0.743724	Delphi-2M
H16 (keratitis)	0.732164	0.751136	Delphi-2M
H17 (corneal scars and opacities)	0.841568	0.787427	Delphi-2M
H18 (other disorders of cornea)	0.672066	0.698246	Delphi-2M
H19 (disorders of sclera and cornea in diseases classified elsewhere)		0.740873	Delphi-2M
H20 (iridocyclitis)	0.832713	0.765508	Delphi-2M
H21 (other disorders of iris and ciliary body)	0.734039	0.74659	Delphi-2M
H25 (senile cataract)	0.759546	0.752561	Delphi-2M
H26 (other cataract)	0.677411	0.666277	Delphi-2M
H27 (other disorders of lens)	0.857028	0.856895	Delphi-2M
H30 (chorioretinal inflammation)		0.804333	Delphi-2M
H31 (other disorders of choroid)	0.824027	0.821872	Delphi-2M
H33 (retinal detachments and breaks)	0.639552	0.62471	Delphi-2M
H34 (retinal vascular occlusions)	0.601777	0.638776	Delphi-2M
H35 (other retinal disorders)	0.694837	0.67342	Delphi-2M
H36 (retinal disorders in diseases classified elsewhere)	0.931043	0.942839	Delphi-2M
H40 (glaucoma)	0.581404	0.575856	Delphi-2M
H43 (disorders of vitreous body)	0.739905	0.738668	Delphi-2M
H44 (disorders of globe)	0.852767	0.831413	Delphi-2M
H46 (optic neuritis)	0.644061	0.769735	Delphi-2M
H47 (other disorders of optic [2nd] nerve and visual pathways)	0.690594	0.727031	Delphi-2M
H49 (paralytic strabismus)	0.733602	0.744142	Delphi-2M
H50 (other strabismus)	0.645561	0.558108	Delphi-2M
H51 (other disorders of binocular movement)		0.881851	Delphi-2M
H52 (disorders of refraction and accommodation)	0.711352	0.72246	Delphi-2M
H53 (visual disturbances)	0.689281	0.708921	Delphi-2M
H54 (blindness and low vision)	0.796777	0.80246	Delphi-2M
H55 (nystagmus and other irregular eye movements)	0.711483	0.661845	Delphi-2M
H57 (other disorders of eye and adnexa)	0.804985	0.822194	Delphi-2M
H58 (other disorders of eye and adnexa in diseases classified elsewhere)			Delphi-2M
H59 (postprocedural disorders of eye and adnexa, not elsewhere classified)	0.915774	0.920129	Delphi-2M
H60 (otitis externa)	0.830836	0.845376	Delphi-2M
H61 (other disorders of external ear)	0.80729	0.79875	Delphi-2M
H65 (nonsuppurative otitis media)	0.825925	0.800811	Delphi-2M
H66 (suppurative and unspecified otitis media)	0.837204	0.79136	Delphi-2M
H68 (eustachian salpingitis and obstruction)	0.868901	0.871278	Delphi-2M
H69 (other disorders of eustachian tube)	0.882787	0.855103	Delphi-2M
H70 (mastoiditis and related conditions)	0.61599	0.637793	Delphi-2M
H71 (cholesteatoma of middle ear)	0.681024	0.651046	Delphi-2M
H72 (perforation of tympanic membrane)	0.731741	0.689846	Delphi-2M
H73 (other disorders of tympanic membrane)	0.816256	0.728016	Delphi-2M
H74 (other disorders of middle ear and mastoid)	0.684502	0.624138	Delphi-2M
H80 (otosclerosis)	0.602979	0.617675	Delphi-2M
H81 (disorders of vestibular function)	0.71875	0.76963	Delphi-2M
H83 (other diseases of inner ear)	0.768696	0.752032	Delphi-2M
H90 (conductive and sensorineural hearing loss)	0.71971	0.705323	Delphi-2M
H91 (other hearing loss)	0.712614	0.728274	Delphi-2M
H92 (otalgia and effusion of ear)	0.831893	0.864081	Delphi-2M
H93 (other disorders of ear, not elsewhere classified)	0.744461	0.761563	Delphi-2M
H95 (postprocedural disorders of ear and mastoid process, not elsewhere classified)			Delphi-2M
I00 (rheumatic fever without mention of heart involvement)		0.953506	Delphi-2M
I05 (rheumatic mitral valve diseases)	0.814527	0.804576	Delphi-2M
I07 (rheumatic tricuspid valve diseases)	0.824034	0.847472	Delphi-2M
I08 (multiple valve diseases)	0.833975	0.812115	Delphi-2M
I10 (essential (primary) hypertension)	0.699203	0.680667	Delphi-2M
I11 (hypertensive heart disease)	0.822814	0.738895	Delphi-2M
I12 (hypertensive renal disease)	0.900376	0.916103	Delphi-2M
I15 (secondary hypertension)	0.919701		Delphi-2M
I20 (angina pectoris)	0.71926	0.746571	Delphi-2M
I21 (acute myocardial infarction)	0.617722	0.699341	Delphi-2M
I22 (subsequent myocardial infarction)	0.874826	0.986401	Delphi-2M
I24 (other acute ischaemic heart diseases)	0.869254	0.86891	Delphi-2M
I25 (chronic ischaemic heart disease)	0.821869	0.834206	Delphi-2M
I26 (pulmonary embolism)	0.71172	0.71438	Delphi-2M
I27 (other pulmonary heart diseases)	0.88188	0.853878	Delphi-2M
I28 (other diseases of pulmonary vessels)			Delphi-2M
I30 (acute pericarditis)	0.751154	0.725537	Delphi-2M
I31 (other diseases of pericardium)	0.804805	0.800191	Delphi-2M
I33 (acute and subacute endocarditis)	0.794921	0.767069	Delphi-2M
I34 (nonrheumatic mitral valve disorders)	0.756326	0.74837	Delphi-2M
I35 (nonrheumatic aortic valve disorders)	0.719751	0.718596	Delphi-2M
I36 (nonrheumatic tricuspid valve disorders)	0.879237	0.753298	Delphi-2M
I37 (pulmonary valve disorders)	0.853347	0.782969	Delphi-2M
I38 (endocarditis, valve unspecified)	0.801638	0.744446	Delphi-2M
I42 (cardiomyopathy)	0.814064	0.710765	Delphi-2M
I44 (atrioventricular and left bundle-branch block)	0.728847	0.738492	Delphi-2M
I45 (other conduction disorders)	0.723309	0.7465	Delphi-2M
I46 (cardiac arrest)	0.817674	0.820115	Delphi-2M
I47 (paroxysmal tachycardia)	0.756699	0.683124	Delphi-2M
I48 (atrial fibrillation and flutter)	0.657884	0.696375	Delphi-2M
I49 (other cardiac arrhythmias)	0.705682	0.701113	Delphi-2M
I50 (heart failure)	0.82902	0.852523	Delphi-2M
I51 (complications and ill-defined descriptions of heart disease)	0.810426	0.836953	Delphi-2M
I60 (subarachnoid haemorrhage)	0.717363	0.653031	Delphi-2M
I61 (intracerebral haemorrhage)	0.750454	0.670932	Delphi-2M
I62 (other nontraumatic intracranial haemorrhage)	0.706678	0.845059	Delphi-2M
I63 (cerebral infarction)	0.755711	0.756333	Delphi-2M
I64 (stroke, not specified as haemorrhage or infarction)	0.770127	0.752923	Delphi-2M
I65 (occlusion and stenosis of precerebral arteries, not resulting in cerebral infarction)	0.860319	0.81111	Delphi-2M
I66 (occlusion and stenosis of cerebral arteries, not resulting in cerebral infarction)			Delphi-2M
I67 (other cerebrovascular diseases)	0.7902	0.79948	Delphi-2M
I69 (sequelae of cerebrovascular disease)	0.970944	0.965081	Delphi-2M
I70 (atherosclerosis)	0.86187	0.821167	Delphi-2M
I71 (aortic aneurysm and dissection)	0.732808	0.837608	Delphi-2M
I72 (other aneurysm)	0.785448	0.782122	Delphi-2M
I73 (other peripheral vascular diseases)	0.728816	0.727931	Delphi-2M
I74 (arterial embolism and thrombosis)	0.882408	0.81771	Delphi-2M
I77 (other disorders of arteries and arterioles)	0.855181	0.833676	Delphi-2M
I78 (diseases of capillaries)	0.706328	0.678236	Delphi-2M
I79 (disorders of arteries, arterioles and capillaries in diseases classified elsewhere)	0.969427		Delphi-2M
I80 (phlebitis and thrombophlebitis)	0.637389	0.702293	Delphi-2M
I81 (portal vein thrombosis)	0.964677	0.794127	Delphi-2M
I82 (other venous embolism and thrombosis)	0.860647	0.83799	Delphi-2M
I83 (varicose veins of lower extremities)	0.635314	0.611657	Delphi-2M
I84 (haemorrhoids)	0.702286	0.703219	Delphi-2M
I85 (oesophageal varices)	0.835282	0.787622	Delphi-2M
I86 (varicose veins of other sites)	0.808856	0.741202	Delphi-2M
I87 (other disorders of veins)	0.726754	0.775701	Delphi-2M
I88 (nonspecific lymphadenitis)	0.607667	0.768192	Delphi-2M
I89 (other non-infective disorders of lymphatic vessels and lymph nodes)	0.764168	0.795124	Delphi-2M
I95 (hypotension)	0.79663	0.766098	Delphi-2M
I97 (postprocedural disorders of circulatory system, not elsewhere classified)	0.789907	0.793514	Delphi-2M
I98 (other disorders of circulatory system in diseases classified elsewhere)	0.954267	0.975457	Delphi-2M
I99 (other and unspecified disorders of circulatory system)	0.74432	0.777697	Delphi-2M
J00 (acute nasopharyngitis [common cold])	0.842522	0.802347	Delphi-2M
J01 (acute sinusitis)	0.855226	0.856151	Delphi-2M
J02 (acute pharyngitis)	0.780174	0.819057	Delphi-2M
J03 (acute tonsillitis)	0.800651	0.797794	Delphi-2M
J04 (acute laryngitis and tracheitis)	0.817684	0.846486	Delphi-2M
J05 (acute obstructive laryngitis [croup] and epiglottitis)			Delphi-2M
J06 (acute upper respiratory infections of multiple and unspecified sites)	0.838624	0.857575	Delphi-2M
J10 (influenza due to identified influenza virus)	0.804815	0.835041	Delphi-2M
J11 (influenza, virus not identified)	0.782206	0.787457	Delphi-2M
J12 (viral pneumonia, not elsewhere classified)	0.778163	0.815107	Delphi-2M
J13 (pneumonia due to streptococcus pneumoniae)	0.715969	0.765381	Delphi-2M
J14 (pneumonia due to haemophilus influenzae)	0.857513		Delphi-2M
J15 (bacterial pneumonia, not elsewhere classified)	0.772436	0.923508	Delphi-2M
J17 (pneumonia in diseases classified elsewhere)	0.821458		Delphi-2M
J18 (pneumonia, organism unspecified)	0.779501	0.76973	Delphi-2M
J20 (acute bronchitis)	0.794605	0.792762	Delphi-2M
J21 (acute bronchiolitis)			Delphi-2M
J22 (unspecified acute lower respiratory infection)	0.793143	0.817094	Delphi-2M
J30 (vasomotor and allergic rhinitis)	0.658046	0.680016	Delphi-2M
J31 (chronic rhinitis, nasopharyngitis and pharyngitis)	0.789169	0.818007	Delphi-2M
J32 (chronic sinusitis)	0.737668	0.76415	Delphi-2M
J33 (nasal polyp)	0.679618	0.730971	Delphi-2M
J34 (other disorders of nose and nasal sinuses)	0.652984	0.733948	Delphi-2M
J35 (chronic diseases of tonsils and adenoids)	0.766083	0.696117	Delphi-2M
J36 (peritonsillar abscess)	0.630988	0.618155	Delphi-2M
J37 (chronic laryngitis and laryngotracheitis)	0.685039	0.646129	Delphi-2M
J38 (diseases of vocal cords and larynx, not elsewhere classified)	0.681869	0.711332	Delphi-2M
J39 (other diseases of upper respiratory tract)	0.756919	0.816652	Delphi-2M
J40 (bronchitis, not specified as acute or chronic)	0.703834	0.739909	Delphi-2M
J42 (unspecified chronic bronchitis)	0.770807	0.922482	Delphi-2M
J43 (emphysema)	0.858614	0.895202	Delphi-2M
J44 (other chronic obstructive pulmonary disease)	0.822633	0.83072	Delphi-2M
J45 (asthma)	0.627529	0.612982	Delphi-2M
J46 (status asthmaticus)	0.959671	0.921936	Delphi-2M
J47 (bronchiectasis)	0.750516	0.764028	Delphi-2M
J61 (pneumoconiosis due to asbestos and other mineral fibres)	0.788448		Delphi-2M
J67 (hypersensitivity pneumonitis due to organic dust)		0.763318	Delphi-2M
J69 (pneumonitis due to solids and liquids)	0.867305	0.95683	Delphi-2M
J70 (respiratory conditions due to other external agents)			Delphi-2M
J80 (adult respiratory distress syndrome)	0.731742	0.914166	Delphi-2M
J81 (pulmonary oedema)	0.863757	0.810241	Delphi-2M
J82 (pulmonary eosinophilia, not elsewhere classified)			Delphi-2M
J84 (other interstitial pulmonary diseases)	0.669471	0.787155	Delphi-2M
J85 (abscess of lung and mediastinum)	0.93382		Delphi-2M
J86 (pyothorax)	0.871142	0.645544	Delphi-2M
J90 (pleural effusion, not elsewhere classified)	0.817688	0.810412	Delphi-2M
J91 (pleural effusion in conditions classified elsewhere)	0.854531	0.947856	Delphi-2M
J92 (pleural plaque)	0.654586	0.736804	Delphi-2M
J93 (pneumothorax)	0.679804	0.806231	Delphi-2M
J94 (other pleural conditions)	0.778531	0.801295	Delphi-2M
J95 (postprocedural respiratory disorders, not elsewhere classified)	0.944506	0.92372	Delphi-2M
J96 (respiratory failure, not elsewhere classified)	0.855771	0.790202	Delphi-2M
J98 (other respiratory disorders)	0.779779	0.793448	Delphi-2M
J99 (respiratory disorders in diseases classified elsewhere)	0.881312	0.847482	Delphi-2M
K00 (disorders of tooth development and eruption)	0.412503	0.740405	Delphi-2M
K01 (embedded and impacted teeth)	0.61115	0.684465	Delphi-2M
K02 (dental caries)	0.680385	0.713225	Delphi-2M
K03 (other diseases of hard tissues of teeth)			Delphi-2M
K04 (diseases of pulp and periapical tissues)	0.680743	0.705619	Delphi-2M
K05 (gingivitis and periodontal diseases)	0.677001	0.6834	Delphi-2M
K06 (other disorders of gingiva and edentulous alveolar ridge)	0.71183	0.593032	Delphi-2M
K07 (dentofacial anomalies [including malocclusion])	0.776925	0.794655	Delphi-2M
K08 (other disorders of teeth and supporting structures)	0.674485	0.635157	Delphi-2M
K09 (cysts of oral region, not elsewhere classified)	0.607947	0.704207	Delphi-2M
K10 (other diseases of jaws)	0.775393	0.737557	Delphi-2M
K11 (diseases of salivary glands)	0.678918	0.714179	Delphi-2M
K12 (stomatitis and related lesions)	0.801808	0.794357	Delphi-2M
K13 (other diseases of lip and oral mucosa)	0.627225	0.691579	Delphi-2M
K14 (diseases of tongue)	0.709892	0.662392	Delphi-2M
K20 (oesophagitis)	0.707594	0.702263	Delphi-2M
K21 (gastro-oesophageal reflux disease)	0.681205	0.678139	Delphi-2M
K22 (other diseases of oesophagus)	0.692057	0.720021	Delphi-2M
K25 (gastric ulcer)	0.674239	0.660604	Delphi-2M
K26 (duodenal ulcer)	0.682435	0.692732	Delphi-2M
K27 (peptic ulcer, site unspecified)	0.738982	0.732472	Delphi-2M
K29 (gastritis and duodenitis)	0.711423	0.722937	Delphi-2M
K30 (dyspepsia)	0.659918	0.657753	Delphi-2M
K31 (other diseases of stomach and duodenum)	0.786578	0.75634	Delphi-2M
K35 (acute appendicitis)	0.598569	0.589588	Delphi-2M
K36 (other appendicitis)			Delphi-2M
K37 (unspecified appendicitis)	0.634637	0.753323	Delphi-2M
K38 (other diseases of appendix)	0.750644	0.66214	Delphi-2M
K40 (inguinal hernia)	0.588467	0.63015	Delphi-2M
K41 (femoral hernia)	0.662873	0.603838	Delphi-2M
K42 (umbilical hernia)	0.67134	0.751923	Delphi-2M
K43 (ventral hernia)	0.799748	0.774264	Delphi-2M
K44 (diaphragmatic hernia)	0.675872	0.676833	Delphi-2M
K45 (other abdominal hernia)		0.669984	Delphi-2M
K46 (unspecified abdominal hernia)	0.719694	0.779467	Delphi-2M
K50 (crohn's disease [regional enteritis])	0.80904	0.80267	Delphi-2M
K51 (ulcerative colitis)	0.734037	0.789374	Delphi-2M
K52 (other non-infective gastro-enteritis and colitis)	0.716279	0.701115	Delphi-2M
K55 (vascular disorders of intestine)	0.848383	0.747726	Delphi-2M
K56 (paralytic ileus and intestinal obstruction without hernia)	0.794795	0.793869	Delphi-2M
K57 (diverticular disease of intestine)	0.667166	0.671934	Delphi-2M
K58 (irritable bowel syndrome)	0.726288	0.702015	Delphi-2M
K59 (other functional intestinal disorders)	0.769927	0.724294	Delphi-2M
K60 (fissure and fistula of anal and rectal regions)	0.757813	0.732867	Delphi-2M
K61 (abscess of anal and rectal regions)	0.69011	0.675177	Delphi-2M
K62 (other diseases of anus and rectum)	0.716788	0.70538	Delphi-2M
K63 (other diseases of intestine)	0.743175	0.73947	Delphi-2M
K64 (haemorrhoids and perianal venous thrombosis)	0.736206	0.749268	Delphi-2M
K65 (peritonitis)	0.804993	0.792632	Delphi-2M
K66 (other disorders of peritoneum)	0.86806	0.81422	Delphi-2M
K70 (alcoholic liver disease)	0.819617	0.806523	Delphi-2M
K71 (toxic liver disease)			Delphi-2M
K72 (hepatic failure, not elsewhere classified)	0.901735	0.860164	Delphi-2M
K73 (chronic hepatitis, not elsewhere classified)		0.778145	Delphi-2M
K74 (fibrosis and cirrhosis of liver)	0.895648	0.80138	Delphi-2M
K75 (other inflammatory liver diseases)	0.797005	0.799532	Delphi-2M
K76 (other diseases of liver)	0.790008	0.801239	Delphi-2M
K80 (cholelithiasis)	0.69528	0.671298	Delphi-2M
K81 (cholecystitis)	0.769291	0.789357	Delphi-2M
K82 (other diseases of gallbladder)	0.760267	0.806983	Delphi-2M
K83 (other diseases of biliary tract)	0.820962	0.766789	Delphi-2M
K85 (acute pancreatitis)	0.710947	0.708873	Delphi-2M
K86 (other diseases of pancreas)	0.864442	0.815856	Delphi-2M
K90 (intestinal malabsorption)	0.690214	0.714555	Delphi-2M
K91 (postprocedural disorders of digestive system, not elsewhere classified)	0.923952	0.889427	Delphi-2M
K92 (other diseases of digestive system)	0.728338	0.720183	Delphi-2M
L01 (impetigo)	0.848722	0.87768	Delphi-2M
L02 (cutaneous abscess, furuncle and carbuncle)	0.770349	0.780329	Delphi-2M
L03 (cellulitis)	0.735476	0.75737	Delphi-2M
L04 (acute lymphadenitis)	0.612843	0.679605	Delphi-2M
L05 (pilonidal cyst)	0.767106	0.790041	Delphi-2M
L08 (other local infections of skin and subcutaneous tissue)	0.798421	0.822787	Delphi-2M
L12 (pemphigoid)			Delphi-2M
L13 (other bullous disorders)			Delphi-2M
L20 (atopic dermatitis)	0.814685	0.824176	Delphi-2M
L21 (seborrhoeic dermatitis)	0.806329	0.853124	Delphi-2M
L23 (allergic contact dermatitis)	0.83519	0.773347	Delphi-2M
L24 (irritant contact dermatitis)	0.774496	0.807566	Delphi-2M
L25 (unspecified contact dermatitis)	0.755692	0.85234	Delphi-2M
L27 (dermatitis due to substances taken internally)	0.819482	0.791772	Delphi-2M
L28 (lichen simplex chronicus and prurigo)	0.774748	0.722953	Delphi-2M
L29 (pruritus)	0.841039	0.796296	Delphi-2M
L30 (other dermatitis)	0.742575	0.767847	Delphi-2M
L40 (psoriasis)	0.641249	0.65232	Delphi-2M
L41 (parapsoriasis)			Delphi-2M
L42 (pityriasis rosea)	0.771165	0.812662	Delphi-2M
L43 (lichen planus)	0.765208	0.741178	Delphi-2M
L50 (urticaria)	0.783019	0.804415	Delphi-2M
L51 (erythema multiforme)	0.724667	0.649283	Delphi-2M
L52 (erythema nodosum)		0.852268	Delphi-2M
L53 (other erythematous conditions)	0.761039	0.806514	Delphi-2M
L55 (sunburn)	0.811505	0.859339	Delphi-2M
L56 (other acute skin changes due to ultraviolet radiation)	0.7842	0.844221	Delphi-2M
L57 (skin changes due to chronic exposure to nonionising radiation)	0.760769	0.777457	Delphi-2M
L60 (nail disorders)	0.79193	0.820148	Delphi-2M
L63 (alopecia areata)	0.826735	0.755878	Delphi-2M
L64 (androgenic alopecia)		0.81151	Delphi-2M
L65 (other nonscarring hair loss)	0.755255	0.836131	Delphi-2M
L66 (cicatricial alopecia [scarring hair loss])		0.829417	Delphi-2M
L68 (hypertrichosis)		0.788693	Delphi-2M
L70 (acne)	0.750525	0.748408	Delphi-2M
L71 (rosacea)	0.698583	0.802473	Delphi-2M
L72 (follicular cysts of skin and subcutaneous tissue)	0.617462	0.628403	Delphi-2M
L73 (other follicular disorders)	0.84586	0.84772	Delphi-2M
L74 (eccrine sweat disorders)	0.780096	0.729549	Delphi-2M
L80 (vitiligo)	0.659188	0.691732	Delphi-2M
L81 (other disorders of pigmentation)	0.745765	0.774327	Delphi-2M
L82 (seborrhoeic keratosis)	0.7925	0.770549	Delphi-2M
L83 (acanthosis nigricans)			Delphi-2M
L84 (corns and callosities)	0.824178	0.79044	Delphi-2M
L85 (other epidermal thickening)	0.710609	0.70463	Delphi-2M
L89 (decubitus ulcer)	0.913294	0.873336	Delphi-2M
L90 (atrophic disorders of skin)	0.827618	0.751839	Delphi-2M
L91 (hypertrophic disorders of skin)	0.82516	0.756198	Delphi-2M
L92 (granulomatous disorders of skin and subcutaneous tissue)	0.646202	0.675168	Delphi-2M
L93 (lupus erythematosus)		0.748504	Delphi-2M
L94 (other localised connective tissue disorders)	0.573285	0.62859	Delphi-2M
L95 (vasculitis limited to skin, not elsewhere classified)	0.884624	0.753167	Delphi-2M
L97 (ulcer of lower limb, not elsewhere classified)	0.871539	0.884602	Delphi-2M
L98 (other disorders of skin and subcutaneous tissue, not elsewhere classified)	0.758344	0.785317	Delphi-2M
M00 (pyogenic arthritis)	0.732183	0.746601	Delphi-2M
M02 (reactive arthropathies)	0.642617		Delphi-2M
M05 (seropositive rheumatoid arthritis)	0.900627	0.92505	Delphi-2M
M06 (other rheumatoid arthritis)	0.69549	0.669855	Delphi-2M
M07 (psoriatic and enteropathic arthropathies)	0.827294	0.858788	Delphi-2M
M10 (gout)	0.675278	0.727388	Delphi-2M
M11 (other crystal arthropathies)	0.733278	0.754857	Delphi-2M
M12 (other specific arthropathies)	0.846035	0.811945	Delphi-2M
M13 (other arthritis)	0.7381	0.718777	Delphi-2M
M14 (arthropathies in other diseases classified elsewhere)	0.819723		Delphi-2M
M15 (polyarthrosis)	0.787124	0.785752	Delphi-2M
M16 (coxarthrosis [arthrosis of hip])	0.710079	0.697152	Delphi-2M
M17 (gonarthrosis [arthrosis of knee])	0.715101	0.736571	Delphi-2M
M18 (arthrosis of first carpometacarpal joint)	0.699185	0.787371	Delphi-2M
M19 (other arthrosis)	0.659935	0.648363	Delphi-2M
M20 (acquired deformities of fingers and toes)	0.684021	0.635397	Delphi-2M
M21 (other acquired deformities of limbs)	0.765535	0.749935	Delphi-2M
M22 (disorders of patella)	0.726709	0.714165	Delphi-2M
M23 (internal derangement of knee)	0.65707	0.703475	Delphi-2M
M24 (other specific joint derangements)	0.714943	0.723117	Delphi-2M
M25 (other joint disorders, not elsewhere classified)	0.75712	0.766528	Delphi-2M
M30 (polyarteritis nodosa and related conditions)			Delphi-2M
M31 (other necrotising vasculopathies)	0.748535	0.751295	Delphi-2M
M32 (systemic lupus erythematosus)	0.671613	0.768478	Delphi-2M
M33 (dermatopolymyositis)		0.671065	Delphi-2M
M34 (systemic sclerosis)		0.800146	Delphi-2M
M35 (other systemic involvement of connective tissue)	0.672581	0.669633	Delphi-2M
M40 (kyphosis and lordosis)	0.859575	0.824993	Delphi-2M
M41 (scoliosis)	0.771477	0.779087	Delphi-2M
M42 (spinal osteochondrosis)			Delphi-2M
M43 (other deforming dorsopathies)	0.72263	0.777147	Delphi-2M
M45 (ankylosing spondylitis)	0.725833	0.702867	Delphi-2M
M46 (other inflammatory spondylopathies)	0.822905	0.796163	Delphi-2M
M47 (spondylosis)	0.733583	0.730008	Delphi-2M
M48 (other spondylopathies)	0.705558	0.716065	Delphi-2M
M49 (spondylopathies in diseases classified elsewhere)	0.815267	0.816009	Delphi-2M
M50 (cervical disk disorders)	0.760965	0.778157	Delphi-2M
M51 (other intervertebral disk disorders)	0.69258	0.696963	Delphi-2M
M53 (other dorsopathies, not elsewhere classified)	0.810329	0.760947	Delphi-2M
M54 (dorsalgia)	0.719268	0.737154	Delphi-2M
M60 (myositis)	0.713655	0.709629	Delphi-2M
M62 (other disorders of muscle)	0.787428	0.776958	Delphi-2M
M65 (synovitis and tenosynovitis)	0.729735	0.74796	Delphi-2M
M66 (spontaneous rupture of synovium and tendon)	0.657283	0.703422	Delphi-2M
M67 (other disorders of synovium and tendon)	0.700867	0.73017	Delphi-2M
M70 (soft tissue disorders related to use, overuse and pressure)	0.769545	0.811369	Delphi-2M
M71 (other bursopathies)	0.729009	0.730424	Delphi-2M
M72 (fibroblastic disorders)	0.719058	0.752361	Delphi-2M
M75 (shoulder lesions)	0.728923	0.718683	Delphi-2M
M76 (enthesopathies of lower limb, excluding foot)	0.778682	0.837683	Delphi-2M
M77 (other enthesopathies)	0.826818	0.810966	Delphi-2M
M79 (other soft tissue disorders, not elsewhere classified)	0.78718	0.79301	Delphi-2M
M80 (osteoporosis with pathological fracture)	0.799586	0.779642	Delphi-2M
M81 (osteoporosis without pathological fracture)	0.755309	0.650903	Delphi-2M
M82 (osteoporosis in diseases classified elsewhere)			Delphi-2M
M84 (disorders of continuity of bone)	0.689244	0.753681	Delphi-2M
M85 (other disorders of bone density and structure)	0.772069	0.737895	Delphi-2M
M86 (osteomyelitis)	0.807714	0.847353	Delphi-2M
M87 (osteonecrosis)	0.759263	0.739165	Delphi-2M
M88 (paget's disease of bone [osteitis deformans])	0.709397	0.568314	Delphi-2M
M89 (other disorders of bone)	0.707331	0.674354	Delphi-2M
M90 (osteopathies in diseases classified elsewhere)	0.877652	0.848509	Delphi-2M
M91 (juvenile osteochondrosis of hip and pelvis)	0.642354		Delphi-2M
M92 (other juvenile osteochondrosis)	0.8024	0.653102	Delphi-2M
M93 (other osteochondropathies)	0.774525	0.585463	Delphi-2M
M94 (other disorders of cartilage)	0.734273	0.749733	Delphi-2M
M95 (other acquired deformities of musculoskeletal system and connective tissue)	0.671323	0.766609	Delphi-2M
M96 (postprocedural musculoskeletal disorders, not elsewhere classified)	0.914869	0.800607	Delphi-2M
M99 (biomechanical lesions, not elsewhere classified)	0.873742	0.865519	Delphi-2M
N00 (acute nephritic syndrome)	0.9911		Delphi-2M
N02 (recurrent and persistent haematuria)	0.718484	0.644574	Delphi-2M
N03 (chronic nephritic syndrome)	0.924067	0.930309	Delphi-2M
N04 (nephrotic syndrome)	0.898771	0.869874	Delphi-2M
N05 (unspecified nephritic syndrome)	0.969899	0.706237	Delphi-2M
N08 (glomerular disorders in diseases classified elsewhere)	0.969982	0.96711	Delphi-2M
N10 (acute tubulo-interstitial nephritis)	0.752562	0.753318	Delphi-2M
N11 (chronic tubulo-interstitial nephritis)		0.792004	Delphi-2M
N12 (tubulo-interstitial nephritis, not specified as acute or chronic)	0.841109	0.739032	Delphi-2M
N13 (obstructive and reflux uropathy)	0.771143	0.768927	Delphi-2M
N15 (other renal tubulo-interstitial diseases)		0.754457	Delphi-2M
N17 (acute renal failure)	0.836084	0.881067	Delphi-2M
N18 (chronic renal failure)	0.802124	0.789278	Delphi-2M
N19 (unspecified renal failure)	0.785741	0.821962	Delphi-2M
N20 (calculus of kidney and ureter)	0.709243	0.71205	Delphi-2M
N21 (calculus of lower urinary tract)	0.717653	0.77428	Delphi-2M
N23 (unspecified renal colic)	0.707242	0.704121	Delphi-2M
N25 (disorders resulting from impaired renal tubular function)			Delphi-2M
N26 (unspecified contracted kidney)	0.845306	0.953029	Delphi-2M
N27 (small kidney of unknown cause)			Delphi-2M
N28 (other disorders of kidney and ureter, not elsewhere classified)	0.694079	0.69629	Delphi-2M
N30 (cystitis)	0.768813	0.769588	Delphi-2M
N31 (neuromuscular dysfunction of bladder, not elsewhere classified)	0.785633	0.787721	Delphi-2M
N32 (other disorders of bladder)	0.717578	0.693559	Delphi-2M
N34 (urethritis and urethral syndrome)	0.798201	0.807583	Delphi-2M
N35 (urethral stricture)	0.755099	0.707304	Delphi-2M
N36 (other disorders of urethra)	0.843474	0.699144	Delphi-2M
N39 (other disorders of urinary system)	0.734846	0.718953	Delphi-2M
N40 (hyperplasia of prostate)	0.599738		Delphi-2M
N41 (inflammatory diseases of prostate)	0.71161		Delphi-2M
N42 (other disorders of prostate)	0.646211		Delphi-2M
N43 (hydrocele and spermatocele)	0.592909		Delphi-2M
N44 (torsion of testis)	0.759561		Delphi-2M
N45 (orchitis and epididymitis)	0.727575		Delphi-2M
N46 (male infertility)	0.574358		Delphi-2M
N47 (redundant prepuce, phimosis and paraphimosis)	0.656005		Delphi-2M
N48 (other disorders of penis)	0.686607		Delphi-2M
N49 (inflammatory disorders of male genital organs, not elsewhere classified)	0.741715		Delphi-2M
N50 (other disorders of male genital organs)	0.696455		Delphi-2M
N60 (benign mammary dysplasia)		0.687692	Delphi-2M
N61 (inflammatory disorders of breast)		0.752989	Delphi-2M
N62 (hypertrophy of breast)	0.805333	0.667474	Delphi-2M
N63 (unspecified lump in breast)	0.723424	0.669874	Delphi-2M
N64 (other disorders of breast)	0.797712	0.782465	Delphi-2M
N70 (salpingitis and oophoritis)		0.773574	Delphi-2M
N71 (inflammatory disease of uterus, except cervix)		0.68054	Delphi-2M
N72 (inflammatory disease of cervix uteri)		0.655596	Delphi-2M
N73 (other female pelvic inflammatory diseases)		0.749194	Delphi-2M
N75 (diseases of bartholin's gland)		0.726082	Delphi-2M
N76 (other inflammation of vagina and vulva)		0.732547	Delphi-2M
N77 (vulvovaginal ulceration and inflammation in diseases classified elsewhere)		0.833566	Delphi-2M
N80 (endometriosis)		0.722487	Delphi-2M
N81 (female genital prolapse)		0.611178	Delphi-2M
N82 (fistulae involving female genital tract)		0.790318	Delphi-2M
N83 (noninflammatory disorders of ovary, fallopian tube and broad ligament)		0.592353	Delphi-2M
N84 (polyp of female genital tract)		0.627405	Delphi-2M
N85 (other noninflammatory disorders of uterus, except cervix)		0.668954	Delphi-2M
N86 (erosion and ectropion of cervix uteri)		0.653165	Delphi-2M
N87 (dysplasia of cervix uteri)		0.674397	Delphi-2M
N88 (other noninflammatory disorders of cervix uteri)		0.703543	Delphi-2M
N89 (other noninflammatory disorders of vagina)		0.798955	Delphi-2M
N90 (other noninflammatory disorders of vulva and perineum)		0.711261	Delphi-2M
N91 (absent, scanty and rare menstruation)		0.854739	Delphi-2M
N92 (excessive, frequent and irregular menstruation)		0.717949	Delphi-2M
N93 (other abnormal uterine and vaginal bleeding)		0.697801	Delphi-2M
N94 (pain and other conditions associated with female genital organs and menstrual cycle)		0.714863	Delphi-2M
N95 (menopausal and other perimenopausal disorders)		0.694621	Delphi-2M
N97 (female infertility)	0.81238	0.66736	Delphi-2M
N99 (postprocedural disorders of genito-urinary system, not elsewhere classified)	0.828833	0.790106	Delphi-2M
O00 (ectopic pregnancy)		0.609119	Delphi-2M
O02 (other abnormal products of conception)		0.731626	Delphi-2M
O03 (spontaneous abortion)		0.782358	Delphi-2M
O04 (medical abortion)		0.637309	Delphi-2M
O06 (unspecified abortion)		0.999516	Delphi-2M
O10 (pre-existing hypertension complicating pregnancy, childbirth and the puerperium)		0.933988	Delphi-2M
O12 (gestational [pregnancy-induced] oedema and proteinuria without hypertension)		0.826363	Delphi-2M
O13 (gestational [pregnancy-induced] hypertension without significant proteinuria)		0.992911	Delphi-2M
O14 (gestational [pregnancy-induced] hypertension with significant proteinuria)		0.926167	Delphi-2M
O16 (unspecified maternal hypertension)		0.959342	Delphi-2M
O20 (haemorrhage in early pregnancy)		0.796607	Delphi-2M
O21 (excessive vomiting in pregnancy)		0.877896	Delphi-2M
O22 (venous complications in pregnancy)		0.968211	Delphi-2M
O23 (infections of genito-urinary tract in pregnancy)		0.912781	Delphi-2M
O24 (diabetes mellitus in pregnancy)		0.714277	Delphi-2M
O26 (maternal care for other conditions predominantly related to pregnancy)		0.718284	Delphi-2M
O28 (abnormal findings on antenatal screening of mother)		0.781589	Delphi-2M
O30 (multiple gestation)		0.942101	Delphi-2M
O32 (maternal care for known or suspected malpresentation of foetus)		0.709562	Delphi-2M
O34 (maternal care for known or suspected abnormality of pelvic organs)		0.580238	Delphi-2M
O35 (maternal care for known or suspected foetal abnormality and damage)		0.976771	Delphi-2M
O36 (maternal care for other known or suspected foetal problems)		0.944206	Delphi-2M
O40 (polyhydramnios)		0.999178	Delphi-2M
O41 (other disorders of amniotic fluid and membranes)		0.832695	Delphi-2M
O42 (premature rupture of membranes)		0.960554	Delphi-2M
O43 (placental disorders)		0.893617	Delphi-2M
O44 (placenta praevia)		0.975926	Delphi-2M
O46 (antepartum haemorrhage, not elsewhere classified)		0.987587	Delphi-2M
O47 (false labour)		0.85022	Delphi-2M
O48 (prolonged pregnancy)		0.933689	Delphi-2M
O60 (preterm delivery)		0.966809	Delphi-2M
O61 (failed induction of labour)		0.754306	Delphi-2M
O62 (abnormalities of forces of labour)		0.880808	Delphi-2M
O63 (long labour)		0.961222	Delphi-2M
O64 (obstructed labour due to malposition and malpresentation of foetus)		0.996714	Delphi-2M
O66 (other obstructed labour)		0.882066	Delphi-2M
O67 (labour and delivery complicated by intrapartum haemorrhage, not elsewhere classified)		0.73066	Delphi-2M
O68 (labour and delivery complicated by foetal stress [distress])		0.949213	Delphi-2M
O69 (labour and delivery complicated by umbilical cord complications)		0.84944	Delphi-2M
O70 (perineal laceration during delivery)		0.813115	Delphi-2M
O71 (other obstetric trauma)		0.688251	Delphi-2M
O72 (postpartum haemorrhage)		0.966808	Delphi-2M
O73 (retained placenta and membranes, without haemorrhage)		0.966491	Delphi-2M
O75 (other complications of labour and delivery, not elsewhere classified)		0.943007	Delphi-2M
O80 (single spontaneous delivery)		0.505707	Delphi-2M
O81 (single delivery by forceps and vacuum extractor)		0.496606	Delphi-2M
O82 (single delivery by caesarean section)		0.945944	Delphi-2M
O86 (other puerperal infections)		0.750817	Delphi-2M
O87 (venous complications in the puerperium)		0.820157	Delphi-2M
O90 (complications of the puerperium, not elsewhere classified)		0.885128	Delphi-2M
O91 (infections of breast associated with childbirth)		0.686672	Delphi-2M
O92 (other disorders of breast and lactation associated with childbirth)		0.917606	Delphi-2M
O99 (other maternal diseases classifiable elsewhere but complicating pregnancy, childbirth and the puerperium)		0.949876	Delphi-2M
P03 (foetus and newborn affected by other complications of labour and delivery)			Delphi-2M
P95 (foetal death of unspecified cause)		0.958982	Delphi-2M
P96 (other conditions originating in the perinatal period)			Delphi-2M
Q05 (spina bifida)	0.994234	0.803043	Delphi-2M
Q07 (other congenital malformations of nervous system)		0.710112	Delphi-2M
Q10 (congenital malformations of eyelid, lachrymal apparatus and orbit)			Delphi-2M
Q12 (congenital lens malformations)	0.777931	0.824323	Delphi-2M
Q14 (congenital malformations of posterior segment of eye)	0.695821	0.658524	Delphi-2M
Q17 (other congenital malformations of ear)			Delphi-2M
Q18 (other congenital malformations of face and neck)		0.539052	Delphi-2M
Q21 (congenital malformations of cardiac septa)	0.686023	0.819994	Delphi-2M
Q23 (congenital malformations of aortic and mitral valves)	0.836834	0.837524	Delphi-2M
Q24 (other congenital malformations of heart)	0.816925	0.761792	Delphi-2M
Q25 (congenital malformations of great arteries)	0.956786	0.734876	Delphi-2M
Q27 (other congenital malformations of peripheral vascular system)	0.614834	0.705461	Delphi-2M
Q28 (other congenital malformations of circulatory system)			Delphi-2M
Q38 (other congenital malformations of tongue, mouth and pharynx)	0.643152	0.749155	Delphi-2M
Q39 (congenital malformations of oesophagus)		0.925317	Delphi-2M
Q40 (other congenital malformations of upper alimentary tract)			Delphi-2M
Q43 (other congenital malformations of intestine)	0.826481	0.732025	Delphi-2M
Q44 (congenital malformations of gallbladder, bile ducts and liver)		0.850576	Delphi-2M
Q50 (congenital malformations of ovaries, fallopian tubes and broad ligaments)		0.648792	Delphi-2M
Q51 (congenital malformations of uterus and cervix)		0.791608	Delphi-2M
Q52 (other congenital malformations of female genitalia)		0.676605	Delphi-2M
Q53 (undescended testicle)	0.460385		Delphi-2M
Q54 (hypospadias)	0.589633		Delphi-2M
Q55 (other congenital malformations of male genital organs)	0.550588		Delphi-2M
Q60 (renal agenesis and other reduction defects of kidney)	0.767516	0.471659	Delphi-2M
Q61 (cystic kidney disease)	0.705047	0.641502	Delphi-2M
Q62 (congenital obstructive defects of renal pelvis and congenital malformations of ureter)			Delphi-2M
Q63 (other congenital malformations of kidney)	0.660622	0.676273	Delphi-2M
Q64 (other congenital malformations of urinary system)			Delphi-2M
Q65 (congenital deformities of hip)		0.777806	Delphi-2M
Q66 (congenital deformities of feet)	0.726264	0.678523	Delphi-2M
Q67 (congenital musculoskeletal deformities of head, face, spine and chest)	0.851145	0.74034	Delphi-2M
Q74 (other congenital malformations of limb(s))		0.799891	Delphi-2M
Q76 (congenital malformations of spine and bony thorax)	0.88451	0.803376	Delphi-2M
Q78 (other osteochondrodysplasias)		0.703699	Delphi-2M
Q79 (congenital malformations of musculoskeletal system, not elsewhere classified)		0.820693	Delphi-2M
Q82 (other congenital malformations of skin)	0.71345	0.75142	Delphi-2M
Q83 (congenital malformations of breast)		0.419986	Delphi-2M
Q85 (phakomatoses, not elsewhere classified)	0.705946	0.809878	Delphi-2M
Q87 (other specified congenital malformation syndromes affecting multiple systems)	0.736714	0.67887	Delphi-2M
Q89 (other congenital malformations, not elsewhere classified)	0.556989	0.787657	Delphi-2M
C01 Malignant neoplasm of base of tongue			Delphi-2M
C02 Malignant neoplasm of other and unspecified parts of tongue	0.797097		Delphi-2M
C09 Malignant neoplasm of tonsil	0.684508		Delphi-2M
C15 Malignant neoplasm of oesophagus	0.720603	0.828569	Delphi-2M
C16 Malignant neoplasm of stomach	0.716135	0.71429	Delphi-2M
C17 Malignant neoplasm of small intestine			Delphi-2M
C18 Malignant neoplasm of colon	0.696359	0.677197	Delphi-2M
C19 Malignant neoplasm of rectosigmoid junction	0.555351	0.572052	Delphi-2M
C20 Malignant neoplasm of rectum	0.598785	0.693889	Delphi-2M
C21 Malignant neoplasm of anus and anal canal			Delphi-2M
C22 Malignant neoplasm of liver and intrahepatic bile ducts	0.922492	0.649903	Delphi-2M
C24 Malignant neoplasm of other and unspecified parts of biliary tract			Delphi-2M
C25 Malignant neoplasm of pancreas	0.750861	0.872367	Delphi-2M
C32 Malignant neoplasm of larynx	0.806578		Delphi-2M
C34 Malignant neoplasm of bronchus and lung	0.720642	0.788085	Delphi-2M
C43 Malignant melanoma of skin	0.61188	0.65287	Delphi-2M
C44 Other malignant neoplasms of skin	0.652411	0.634116	Delphi-2M
C45 Mesothelioma	0.88717		Delphi-2M
C48 Malignant neoplasm of retroperitoneum and peritoneum			Delphi-2M
C49 Malignant neoplasm of other connective and soft tissue	0.681196	0.586126	Delphi-2M
C50 Malignant neoplasm of breast		0.650784	Delphi-2M
C51 Malignant neoplasm of vulva		0.73218	Delphi-2M
C53 Malignant neoplasm of cervix uteri		0.753778	Delphi-2M
C54 Malignant neoplasm of corpus uteri		0.732305	Delphi-2M
C56 Malignant neoplasm of ovary		0.712912	Delphi-2M
C61 Malignant neoplasm of prostate	0.637658		Delphi-2M
C62 Malignant neoplasm of testis	0.629725		Delphi-2M
C64 Malignant neoplasm of kidney, except renal pelvis	0.758188	0.737805	Delphi-2M
C67 Malignant neoplasm of bladder	0.657779	0.721373	Delphi-2M
C69 Malignant neoplasm of eye and adnexa			Delphi-2M
C71 Malignant neoplasm of brain	0.6774	0.767103	Delphi-2M
C73 Malignant neoplasm of thyroid gland	0.726566	0.639194	Delphi-2M
C77 Secondary and unspecified malignant neoplasm of lymph nodes			Delphi-2M
C78 Secondary malignant neoplasm of respiratory and digestive organs			Delphi-2M
C80 Malignant neoplasm without specification of site		0.640424	Delphi-2M
C81 Hodgkin's disease	0.959377	0.705757	Delphi-2M
C82 Follicular [nodular] non-Hodgkin's lymphoma	0.581755	0.583878	Delphi-2M
C83 Diffuse non-Hodgkin's lymphoma	0.742865	0.64188	Delphi-2M
C84 Peripheral and cutaneous T-cell lymphomas			Delphi-2M
C85 Other and unspecified types of non-Hodgkin's lymphoma	0.629821	0.690174	Delphi-2M
C90 Multiple myeloma and malignant plasma cell neoplasms	0.752735	0.851357	Delphi-2M
C91 Lymphoid leukaemia	0.627648	0.68779	Delphi-2M
C92 Myeloid leukaemia	0.717216	0.691776	Delphi-2M
D01 Carcinoma in situ of other and unspecified digestive organs	0.596482	0.706651	Delphi-2M
D03 Melanoma in situ	0.606474	0.683572	Delphi-2M
D04 Carcinoma in situ of skin	0.671911	0.616647	Delphi-2M
D05 Carcinoma in situ of breast		0.582553	Delphi-2M
D06 Carcinoma in situ of cervix uteri		0.597153	Delphi-2M
D07 Carcinoma in situ of other and unspecified genital organs	0.674317	0.658581	Delphi-2M
D09 Carcinoma in situ of other and unspecified sites	0.748223	0.481356	Delphi-2M
D32 Benign neoplasm of meninges		0.754912	Delphi-2M
D33 Benign neoplasm of brain and other parts of central nervous system		0.828462	Delphi-2M
D35 Benign neoplasm of other and unspecified endocrine glands	0.784438		Delphi-2M
D37 Neoplasm of uncertain or unknown behaviour of oral cavity and digestive organs	0.768745	0.58285	Delphi-2M
D39 Neoplasm of uncertain or unknown behaviour of female genital organs		0.638721	Delphi-2M
D41 Neoplasm of uncertain or unknown behaviour of urinary organs	0.654343	0.704991	Delphi-2M
D45 Polycythaemia vera	0.7297		Delphi-2M
D46 Myelodysplastic syndromes			Delphi-2M
D47 Other neoplasms of uncertain or unknown behaviour of lymphoid, haematopoietic and related tissue	0.759056	0.587203	Delphi-2M
D48 Neoplasm of uncertain or unknown behaviour of other and unspecified sites	0.643791	0.660558	Delphi-2M
O01 Hydatidiform mole38		0.689798	Delphi-2M
Death	0.934937	0.952551	Delphi-2M
A03 (shigellosis)		0.568878	Delphi-2M-synthetic
A04 (other bacterial intestinal infections)	0.746044	0.684212	Delphi-2M-synthetic
A05 (other bacterial foodborne intoxications)	0.763742	0.806015	Delphi-2M-synthetic
A07 (other protozoal intestinal diseases)	0.647086	0.617127	Delphi-2M-synthetic
A08 (viral and other specified intestinal infections)	0.777844	0.781441	Delphi-2M-synthetic
A09 (diarrhoea and gastro-enteritis of presumed infectious origin)	0.777498	0.753747	Delphi-2M-synthetic
A15 (respiratory tuberculosis, bacteriologically and histologically confirmed)	0.572682	0.399117	Delphi-2M-synthetic
A16 (respiratory tuberculosis, not confirmed bacteriologically or histologically)	0.880178	0.652153	Delphi-2M-synthetic
A18 (tuberculosis of other organs)			Delphi-2M-synthetic
A31 (infection due to other mycobacteria)			Delphi-2M-synthetic
A36 (diphtheria)			Delphi-2M-synthetic
A37 (whooping cough)	0.700706	0.79466	Delphi-2M-synthetic
A38 (scarlet fever)	0.868889	0.940325	Delphi-2M-synthetic
A40 (streptococcal septicaemia)	0.711274	0.810497	Delphi-2M-synthetic
A41 (other septicaemia)	0.823123	0.855969	Delphi-2M-synthetic
A42 (actinomycosis)			Delphi-2M-synthetic
A46 (erysipelas)	0.603868	0.695985	Delphi-2M-synthetic
A48 (other bacterial diseases, not elsewhere classified)	0.65032		Delphi-2M-synthetic
A49 (bacterial infection of unspecified site)	0.71505	0.761517	Delphi-2M-synthetic
A54 (gonococcal infection)	0.590755		Delphi-2M-synthetic
A60 (anogenital herpesviral [herpes simplex] infections)	0.816965	0.65909	Delphi-2M-synthetic
A63 (other predominantly sexually transmitted diseases, not elsewhere classified)	0.768321	0.589755	Delphi-2M-synthetic
A69 (other spirochaetal infections)	0.717967	0.62816	Delphi-2M-synthetic
A80 (acute poliomyelitis)			Delphi-2M-synthetic
A87 (viral meningitis)	0.532338	0.703215	Delphi-2M-synthetic
B00 (herpesviral [herpes simplex] infections)	0.747012	0.805867	Delphi-2M-synthetic
B01 (varicella [chickenpox])	0.647916	0.696716	Delphi-2M-synthetic
B02 (zoster [herpes zoster])	0.73446	0.770954	Delphi-2M-synthetic
B05 (measles)	0.533434	0.619729	Delphi-2M-synthetic
B06 (rubella [german measles])	0.78841	0.783569	Delphi-2M-synthetic
B07 (viral warts)	0.790745	0.742384	Delphi-2M-synthetic
B08 (other viral infections characterised by skin and mucous membrane lesions, not elsewhere classified)	0.6492	0.668969	Delphi-2M-synthetic
B15 (acute hepatitis a)	0.481488	0.674982	Delphi-2M-synthetic
B16 (acute hepatitis b)	0.656374		Delphi-2M-synthetic
B17 (other acute viral hepatitis)	0.603917		Delphi-2M-synthetic
B18 (chronic viral hepatitis)	0.723096	0.818386	Delphi-2M-synthetic
B19 (unspecified viral hepatitis)	0.602074	0.693566	Delphi-2M-synthetic
B24 (unspecified human immunodeficiency virus [hiv] disease)	0.747084		Delphi-2M-synthetic
B25 (cytomegaloviral disease)	0.886553	0.881139	Delphi-2M-synthetic
B26 (mumps)	0.483774	0.719865	Delphi-2M-synthetic
B27 (infectious mononucleosis)	0.807388	0.823736	Delphi-2M-synthetic
B30 (viral conjunctivitis)		0.767499	Delphi-2M-synthetic
B33 (other viral diseases, not elsewhere classified)		0.560148	Delphi-2M-synthetic
B34 (viral infection of unspecified site)	0.789786	0.757211	Delphi-2M-synthetic
B35 (dermatophytosis)	0.797795	0.817152	Delphi-2M-synthetic
B36 (other superficial mycoses)	0.78592	0.841651	Delphi-2M-synthetic
B37 (candidiasis)	0.8112	0.818794	Delphi-2M-synthetic
B44 (aspergillosis)	0.876155	0.795991	Delphi-2M-synthetic
B49 (unspecified mycosis)	0.817126	0.85789	Delphi-2M-synthetic
B50 (plasmodium falciparum malaria)			Delphi-2M-synthetic
B54 (unspecified malaria)	0.565558	0.419131	Delphi-2M-synthetic
B59 (pneumocystosis)			Delphi-2M-synthetic
B80 (enterobiasis)	0.737475	0.683628	Delphi-2M-synthetic
B85 (pediculosis and phthiriasis)		0.721224	Delphi-2M-synthetic
B86 (scabies)	0.85691	0.815407	Delphi-2M-synthetic
B88 (other infestations)			Delphi-2M-synthetic
B91 (sequelae of poliomyelitis)		0.825611	Delphi-2M-synthetic
B94 (sequelae of other and unspecified infectious and parasitic diseases)			Delphi-2M-synthetic
B95 (streptococcus and staphylococcus as the cause of diseases classified to other chapters)	0.769274	0.774585	Delphi-2M-synthetic
B96 (other bacterial agents as the cause of diseases classified to other chapters)	0.740732	0.742695	Delphi-2M-synthetic
B97 (viral agents as the cause of diseases classified to other chapters)	0.741175	0.727135	Delphi-2M-synthetic
B98 (other specified infectious agents as the cause of diseases classified to other chapters)	0.70203	0.634884	Delphi-2M-synthetic
B99 (other and unspecified infectious diseases)	0.830133	0.783458	Delphi-2M-synthetic
D50 (iron deficiency anaemia)	0.745884	0.707234	Delphi-2M-synthetic
D51 (vitamin b12 deficiency anaemia)	0.727885	0.730195	Delphi-2M-synthetic
D52 (folate deficiency anaemia)	0.772427	0.790991	Delphi-2M-synthetic
D53 (other nutritional anaemias)		0.639664	Delphi-2M-synthetic
D56 (thalassaemia)	0.645573	0.642169	Delphi-2M-synthetic
D57 (sickle-cell disorders)	0.706673	0.642656	Delphi-2M-synthetic
D58 (other hereditary haemolytic anaemias)	0.680797	0.672921	Delphi-2M-synthetic
D59 (acquired haemolytic anaemia)	0.867543	0.800941	Delphi-2M-synthetic
D61 (other aplastic anaemias)	0.773047	0.759621	Delphi-2M-synthetic
D62 (acute posthaemorrhagic anaemia)	0.571597	0.652757	Delphi-2M-synthetic
D63 (anaemia in chronic diseases classified elsewhere)	0.936115	0.852973	Delphi-2M-synthetic
D64 (other anaemias)	0.760552	0.740669	Delphi-2M-synthetic
D66 (hereditary factor viii deficiency)			Delphi-2M-synthetic
D68 (other coagulation defects)	0.734113	0.798014	Delphi-2M-synthetic
D69 (purpura and other haemorrhagic conditions)	0.743943	0.749625	Delphi-2M-synthetic
D70 (agranulocytosis)	0.840715	0.852789	Delphi-2M-synthetic
D72 (other disorders of white blood cells)	0.704256	0.677718	Delphi-2M-synthetic
D73 (diseases of spleen)	0.702768	0.8811	Delphi-2M-synthetic
D75 (other diseases of blood and blood-forming organs)	0.738202	0.699178	Delphi-2M-synthetic
D80 (immunodeficiency with predominantly antibody defects)	0.855273	0.79289	Delphi-2M-synthetic
D84 (other immunodeficiencies)			Delphi-2M-synthetic
D86 (sarcoidosis)	0.647394	0.597979	Delphi-2M-synthetic
D89 (other disorders involving the immune mechanism, not elsewhere classified)	0.694597	0.805776	Delphi-2M-synthetic
E02 (subclinical iodine-deficiency hypothyroidism)			Delphi-2M-synthetic
E03 (other hypothyroidism)	0.620766	0.592119	Delphi-2M-synthetic
E04 (other non-toxic goitre)	0.527752	0.618268	Delphi-2M-synthetic
E05 (thyrotoxicosis [hyperthyroidism])	0.608774	0.636759	Delphi-2M-synthetic
E06 (thyroiditis)	0.719187	0.692979	Delphi-2M-synthetic
E07 (other disorders of thyroid)	0.640811	0.756281	Delphi-2M-synthetic
E10 (insulin-dependent diabetes mellitus)	0.931038	0.935009	Delphi-2M-synthetic
E11 (non-insulin-dependent diabetes mellitus)	0.803466	0.820255	Delphi-2M-synthetic
E13 (other specified diabetes mellitus)	0.846778	0.81668	Delphi-2M-synthetic
E14 (unspecified diabetes mellitus)	0.719166	0.691742	Delphi-2M-synthetic
E16 (other disorders of pancreatic internal secretion)	0.898761	0.850981	Delphi-2M-synthetic
E20 (hypoparathyroidism)		0.71989	Delphi-2M-synthetic
E21 (hyperparathyroidism and other disorders of parathyroid gland)	0.80679	0.648052	Delphi-2M-synthetic
E22 (hyperfunction of pituitary gland)	0.706198	0.738235	Delphi-2M-synthetic
E23 (hypofunction and other disorders of pituitary gland)	0.714968	0.658527	Delphi-2M-synthetic
E24 (cushing's syndrome)		0.969848	Delphi-2M-synthetic
E26 (hyperaldosteronism)			Delphi-2M-synthetic
E27 (other disorders of adrenal gland)	0.789264	0.7795	Delphi-2M-synthetic
E28 (ovarian dysfunction)		0.680272	Delphi-2M-synthetic
E29 (testicular dysfunction)	0.735864		Delphi-2M-synthetic
E34 (other endocrine disorders)	0.819632	0.704046	Delphi-2M-synthetic
E46 (unspecified protein-energy malnutrition)	0.805081	0.928491	Delphi-2M-synthetic
E53 (deficiency of other b group vitamins)	0.829619	0.824723	Delphi-2M-synthetic
E55 (vitamin d deficiency)	0.797026	0.799623	Delphi-2M-synthetic
E56 (other vitamin deficiencies)		0.754476	Delphi-2M-synthetic
E61 (deficiency of other nutrient elements)	0.82908	0.823239	Delphi-2M-synthetic
E65 (localised adiposity)			Delphi-2M-synthetic
E66 (obesity)	0.704455	0.706182	Delphi-2M-synthetic
E73 (lactose intolerance)	0.741227	0.716458	Delphi-2M-synthetic
E74 (other disorders of carbohydrate metabolism)	0.675812	0.660253	Delphi-2M-synthetic
E78 (disorders of lipoprotein metabolism and other lipidaemias)	0.609156	0.631222	Delphi-2M-synthetic
E79 (disorders of purine and pyrimidine metabolism)	0.80059	0.940287	Delphi-2M-synthetic
E80 (disorders of porphyrin and bilirubin metabolism)	0.68594	0.656192	Delphi-2M-synthetic
E83 (disorders of mineral metabolism)	0.790492	0.796714	Delphi-2M-synthetic
E84 (cystic fibrosis)			Delphi-2M-synthetic
E85 (amyloidosis)	0.633116	0.586613	Delphi-2M-synthetic
E86 (volume depletion)	0.836531	0.84269	Delphi-2M-synthetic
E87 (other disorders of fluid, electrolyte and acid-base balance)	0.824136	0.774846	Delphi-2M-synthetic
E88 (other metabolic disorders)	0.792208	0.733902	Delphi-2M-synthetic
E89 (postprocedural endocrine and metabolic disorders, not elsewhere classified)	0.928381	0.87819	Delphi-2M-synthetic
F00 (dementia in alzheimer's disease)	0.800431	0.752537	Delphi-2M-synthetic
F01 (vascular dementia)	0.857114	0.802838	Delphi-2M-synthetic
F02 (dementia in other diseases classified elsewhere)	0.893382	0.832571	Delphi-2M-synthetic
F03 (unspecified dementia)	0.840233	0.801975	Delphi-2M-synthetic
F05 (delirium, not induced by alcohol and other psychoactive substances)	0.844517	0.832099	Delphi-2M-synthetic
F06 (other mental disorders due to brain damage and dysfunction and to physical disease)	0.821129	0.81135	Delphi-2M-synthetic
F07 (personality and behavioural disorders due to brain disease, damage and dysfunction)		0.920653	Delphi-2M-synthetic
F09 (unspecified organic or symptomatic mental disorder)	0.609694	0.574045	Delphi-2M-synthetic
F10 (mental and behavioural disorders due to use of alcohol)	0.676174	0.710081	Delphi-2M-synthetic
F11 (mental and behavioural disorders due to use of opioids)	0.9332		Delphi-2M-synthetic
F12 (mental and behavioural disorders due to use of cannabinoids)	0.842532		Delphi-2M-synthetic
F13 (mental and behavioural disorders due to use of sedatives or hypnotics)		0.861147	Delphi-2M-synthetic
F17 (mental and behavioural disorders due to use of tobacco)	0.610398	0.63556	Delphi-2M-synthetic
F19 (mental and behavioural disorders due to multiple drug use and use of other psychoactive substances)	0.931309		Delphi-2M-synthetic
F20 (schizophrenia)	0.764191	0.853079	Delphi-2M-synthetic
F22 (persistent delusional disorders)	0.804696	0.840125	Delphi-2M-synthetic
F23 (acute and transient psychotic disorders)	0.750006	0.752184	Delphi-2M-synthetic
F25 (schizoaffective disorders)	0.934011	0.970765	Delphi-2M-synthetic
F29 (unspecified nonorganic psychosis)	0.790374	0.838608	Delphi-2M-synthetic
F30 (manic episode)	0.843859	0.794522	Delphi-2M-synthetic
F31 (bipolar affective disorder)	0.822439	0.842107	Delphi-2M-synthetic
F32 (depressive episode)	0.688989	0.660364	Delphi-2M-synthetic
F33 (recurrent depressive disorder)	0.898068	0.862544	Delphi-2M-synthetic
F34 (persistent mood [affective] disorders)	0.837751	0.865842	Delphi-2M-synthetic
F38 (other mood [affective] disorders)			Delphi-2M-synthetic
F39 (unspecified mood [affective] disorder)	0.848301	0.811741	Delphi-2M-synthetic
F40 (phobic anxiety disorders)	0.705539	0.684394	Delphi-2M-synthetic
F41 (other anxiety disorders)	0.755383	0.72202	Delphi-2M-synthetic
F42 (obsessive-compulsive disorder)	0.828384	0.79206	Delphi-2M-synthetic
F43 (reaction to severe stress, and adjustment disorders)	0.75199	0.698718	Delphi-2M-synthetic
F44 (dissociative [conversion] disorders)		0.740342	Delphi-2M-synthetic
F45 (somatoform disorders)	0.752167	0.67722	Delphi-2M-synthetic
F48 (other neurotic disorders)	0.758817	0.795757	Delphi-2M-synthetic
F50 (eating disorders)		0.708992	Delphi-2M-synthetic
F51 (nonorganic sleep disorders)	0.653372	0.728256	Delphi-2M-synthetic
F52 (sexual dysfunction, not caused by organic disorder or disease)	0.656874	0.831052	Delphi-2M-synthetic
F53 (mental and behavioural disorders associated with the puerperium, not elsewhere classified)		0.905041	Delphi-2M-synthetic
F60 (specific personality disorders)	0.819518	0.843437	Delphi-2M-synthetic
F66 (psychological and behavioural disorders associated with sexual development and orientation)	0.878133		Delphi-2M-synthetic
F69 (unspecified disorder of adult personality and behaviour)			Delphi-2M-synthetic
F79 (unspecified mental retardation)			Delphi-2M-synthetic
F80 (specific developmental disorders of speech and language)	0.717294		Delphi-2M-synthetic
F81 (specific developmental disorders of scholastic skills)	0.793323	0.772552	Delphi-2M-synthetic
F84 (pervasive developmental disorders)	0.817735		Delphi-2M-synthetic
F91 (conduct disorders)			Delphi-2M-synthetic
F98 (other behavioural and emotional disorders with onset usually occurring in childhood and adolescence)			Delphi-2M-synthetic
F99 (mental disorder, not otherwise specified)	0.701083	0.758787	Delphi-2M-synthetic
G00 (bacterial meningitis, not elsewhere classified)		0.814945	Delphi-2M-synthetic
G03 (meningitis due to other and unspecified causes)	0.704971	0.591195	Delphi-2M-synthetic
G04 (encephalitis, myelitis and encephalomyelitis)	0.590403	0.801838	Delphi-2M-synthetic
G06 (intracranial and intraspinal abscess and granuloma)	0.578736	0.550626	Delphi-2M-synthetic
G11 (hereditary ataxia)	0.769701	0.606074	Delphi-2M-synthetic
G12 (spinal muscular atrophy and related syndromes)	0.700812	0.597777	Delphi-2M-synthetic
G20 (parkinson's disease)	0.542404	0.581535	Delphi-2M-synthetic
G21 (secondary parkinsonism)	0.717335		Delphi-2M-synthetic
G23 (other degenerative diseases of basal ganglia)	0.738633		Delphi-2M-synthetic
G24 (dystonia)	0.814252	0.764327	Delphi-2M-synthetic
G25 (other extrapyramidal and movement disorders)	0.751134	0.732585	Delphi-2M-synthetic
G30 (alzheimer's disease)	0.564331	0.706955	Delphi-2M-synthetic
G31 (other degenerative diseases of nervous system, not elsewhere classified)	0.823628	0.734694	Delphi-2M-synthetic
G35 (multiple sclerosis)	0.624108	0.69092	Delphi-2M-synthetic
G37 (other demyelinating diseases of central nervous system)	0.674281	0.745959	Delphi-2M-synthetic
G40 (epilepsy)	0.694523	0.657492	Delphi-2M-synthetic
G41 (status epilepticus)	0.800009	0.957645	Delphi-2M-synthetic
G43 (migraine)	0.612943	0.625144	Delphi-2M-synthetic
G44 (other headache syndromes)	0.755208	0.761192	Delphi-2M-synthetic
G45 (transient cerebral ischaemic attacks and related syndromes)	0.671314	0.676007	Delphi-2M-synthetic
G46 (vascular syndromes of brain in cerebrovascular diseases)	0.739334		Delphi-2M-synthetic
G47 (sleep disorders)	0.691999	0.714728	Delphi-2M-synthetic
G50 (disorders of trigeminal nerve)	0.621303	0.668689	Delphi-2M-synthetic
G51 (facial nerve disorders)	0.63461	0.681922	Delphi-2M-synthetic
G52 (disorders of other cranial nerves)	0.520452	0.690839	Delphi-2M-synthetic
G53 (cranial nerve disorders in diseases classified elsewhere)		0.720311	Delphi-2M-synthetic
G54 (nerve root and plexus disorders)	0.778588	0.791514	Delphi-2M-synthetic
G55 (nerve root and plexus compressions in diseases classified elsewhere)	0.795237	0.796216	Delphi-2M-synthetic
G56 (mononeuropathies of upper limb)	0.655242	0.651236	Delphi-2M-synthetic
G57 (mononeuropathies of lower limb)	0.756285	0.772402	Delphi-2M-synthetic
G58 (other mononeuropathies)	0.767355	0.822523	Delphi-2M-synthetic
G59 (mononeuropathy in diseases classified elsewhere)	0.979612		Delphi-2M-synthetic
G60 (hereditary and idiopathic neuropathy)	0.692395	0.707282	Delphi-2M-synthetic
G61 (inflammatory polyneuropathy)	0.533496	0.657686	Delphi-2M-synthetic
G62 (other polyneuropathies)	0.742306	0.730307	Delphi-2M-synthetic
G63 (polyneuropathy in diseases classified elsewhere)	0.977551	0.960045	Delphi-2M-synthetic
G64 (other disorders of peripheral nervous system)	0.433849	0.494312	Delphi-2M-synthetic
G70 (myasthenia gravis and other myoneural disorders)	0.713106	0.651246	Delphi-2M-synthetic
G71 (primary disorders of muscles)	0.569735	0.60738	Delphi-2M-synthetic
G72 (other myopathies)	0.702312	0.752006	Delphi-2M-synthetic
G80 (infantile cerebral palsy)	0.788518		Delphi-2M-synthetic
G81 (hemiplegia)	0.870451	0.853009	Delphi-2M-synthetic
G82 (paraplegia and tetraplegia)	0.815753	0.837869	Delphi-2M-synthetic
G83 (other paralytic syndromes)	0.743269	0.758482	Delphi-2M-synthetic
G90 (disorders of autonomic nervous system)	0.737432	0.644139	Delphi-2M-synthetic
G91 (hydrocephalus)	0.742852	0.739943	Delphi-2M-synthetic
G93 (other disorders of brain)	0.736696	0.767629	Delphi-2M-synthetic
G94 (other disorders of brain in diseases classified elsewhere)			Delphi-2M-synthetic
G95 (other diseases of spinal cord)	0.762105	0.744763	Delphi-2M-synthetic
G96 (other disorders of central nervous system)	0.720417	0.769117	Delphi-2M-synthetic
G97 (postprocedural disorders of nervous system, not elsewhere classified)	0.74298	0.826773	Delphi-2M-synthetic
G98 (other disorders of nervous system, not elsewhere classified)	0.550787	0.515549	Delphi-2M-synthetic
G99 (other disorders of nervous system in diseases classified elsewhere)	0.823373	0.812697	Delphi-2M-synthetic
H00 (hordeolum and chalazion)	0.69239	0.770328	Delphi-2M-synthetic
H01 (other inflammation of eyelid)	0.756508	0.760819	Delphi-2M-synthetic
H02 (other disorders of eyelid)	0.606572	0.61702	Delphi-2M-synthetic
H04 (disorders of lachrymal system)	0.713041	0.714141	Delphi-2M-synthetic
H05 (disorders of orbit)	0.707618	0.672098	Delphi-2M-synthetic
H06 (disorders of lachrymal system and orbit in diseases classified elsewhere)		0.731264	Delphi-2M-synthetic
H10 (conjunctivitis)	0.766811	0.778326	Delphi-2M-synthetic
H11 (other disorders of conjunctiva)	0.730518	0.742012	Delphi-2M-synthetic
H13 (disorders of conjunctiva in diseases classified elsewhere)			Delphi-2M-synthetic
H15 (disorders of sclera)	0.656759	0.738007	Delphi-2M-synthetic
H16 (keratitis)	0.695428	0.680326	Delphi-2M-synthetic
H17 (corneal scars and opacities)	0.827782	0.818776	Delphi-2M-synthetic
H18 (other disorders of cornea)	0.6683	0.699572	Delphi-2M-synthetic
H19 (disorders of sclera and cornea in diseases classified elsewhere)		0.772685	Delphi-2M-synthetic
H20 (iridocyclitis)	0.810127	0.733041	Delphi-2M-synthetic
H21 (other disorders of iris and ciliary body)	0.706469	0.793722	Delphi-2M-synthetic
H25 (senile cataract)	0.749956	0.704331	Delphi-2M-synthetic
H26 (other cataract)	0.665421	0.661471	Delphi-2M-synthetic
H27 (other disorders of lens)	0.875705	0.870559	Delphi-2M-synthetic
H30 (chorioretinal inflammation)		0.676568	Delphi-2M-synthetic
H31 (other disorders of choroid)	0.78193	0.72538	Delphi-2M-synthetic
H33 (retinal detachments and breaks)	0.635454	0.646931	Delphi-2M-synthetic
H34 (retinal vascular occlusions)	0.625736	0.673284	Delphi-2M-synthetic
H35 (other retinal disorders)	0.685242	0.668993	Delphi-2M-synthetic
H36 (retinal disorders in diseases classified elsewhere)	0.929678	0.936622	Delphi-2M-synthetic
H40 (glaucoma)	0.554775	0.585253	Delphi-2M-synthetic
H43 (disorders of vitreous body)	0.713609	0.721409	Delphi-2M-synthetic
H44 (disorders of globe)	0.82566	0.801556	Delphi-2M-synthetic
H46 (optic neuritis)	0.705738	0.707583	Delphi-2M-synthetic
H47 (other disorders of optic [2nd] nerve and visual pathways)	0.681006	0.691257	Delphi-2M-synthetic
H49 (paralytic strabismus)	0.759102	0.754995	Delphi-2M-synthetic
H50 (other strabismus)	0.599247	0.585006	Delphi-2M-synthetic
H51 (other disorders of binocular movement)		0.865176	Delphi-2M-synthetic
H52 (disorders of refraction and accommodation)	0.682407	0.704258	Delphi-2M-synthetic
H53 (visual disturbances)	0.69169	0.701522	Delphi-2M-synthetic
H54 (blindness and low vision)	0.774788	0.779234	Delphi-2M-synthetic
H55 (nystagmus and other irregular eye movements)	0.601834	0.691564	Delphi-2M-synthetic
H57 (other disorders of eye and adnexa)	0.759713	0.798601	Delphi-2M-synthetic
H58 (other disorders of eye and adnexa in diseases classified elsewhere)			Delphi-2M-synthetic
H59 (postprocedural disorders of eye and adnexa, not elsewhere classified)	0.867832	0.877564	Delphi-2M-synthetic
H60 (otitis externa)	0.794306	0.79592	Delphi-2M-synthetic
H61 (other disorders of external ear)	0.753559	0.757018	Delphi-2M-synthetic
H65 (nonsuppurative otitis media)	0.81863	0.732045	Delphi-2M-synthetic
H66 (suppurative and unspecified otitis media)	0.817909	0.733724	Delphi-2M-synthetic
H68 (eustachian salpingitis and obstruction)	0.837876	0.858009	Delphi-2M-synthetic
H69 (other disorders of eustachian tube)	0.888987	0.849782	Delphi-2M-synthetic
H70 (mastoiditis and related conditions)	0.540218	0.705932	Delphi-2M-synthetic
H71 (cholesteatoma of middle ear)	0.681071	0.625476	Delphi-2M-synthetic
H72 (perforation of tympanic membrane)	0.680441	0.64226	Delphi-2M-synthetic
H73 (other disorders of tympanic membrane)	0.801311	0.738434	Delphi-2M-synthetic
H74 (other disorders of middle ear and mastoid)	0.626469	0.568459	Delphi-2M-synthetic
H80 (otosclerosis)	0.645656	0.64197	Delphi-2M-synthetic
H81 (disorders of vestibular function)	0.707764	0.74671	Delphi-2M-synthetic
H83 (other diseases of inner ear)	0.75758	0.72874	Delphi-2M-synthetic
H90 (conductive and sensorineural hearing loss)	0.69991	0.697646	Delphi-2M-synthetic
H91 (other hearing loss)	0.700056	0.715643	Delphi-2M-synthetic
H92 (otalgia and effusion of ear)	0.835008	0.835674	Delphi-2M-synthetic
H93 (other disorders of ear, not elsewhere classified)	0.728767	0.738059	Delphi-2M-synthetic
H95 (postprocedural disorders of ear and mastoid process, not elsewhere classified)			Delphi-2M-synthetic
I00 (rheumatic fever without mention of heart involvement)		0.899242	Delphi-2M-synthetic
I05 (rheumatic mitral valve diseases)	0.814386	0.781434	Delphi-2M-synthetic
I07 (rheumatic tricuspid valve diseases)	0.820223	0.85603	Delphi-2M-synthetic
I08 (multiple valve diseases)	0.852038	0.797044	Delphi-2M-synthetic
I10 (essential (primary) hypertension)	0.696552	0.665685	Delphi-2M-synthetic
I11 (hypertensive heart disease)	0.771025	0.661622	Delphi-2M-synthetic
I12 (hypertensive renal disease)	0.898924	0.92895	Delphi-2M-synthetic
I15 (secondary hypertension)	0.89229		Delphi-2M-synthetic
I20 (angina pectoris)	0.704816	0.729829	Delphi-2M-synthetic
I21 (acute myocardial infarction)	0.588371	0.670364	Delphi-2M-synthetic
I22 (subsequent myocardial infarction)	0.926065	0.98143	Delphi-2M-synthetic
I24 (other acute ischaemic heart diseases)	0.838682	0.871757	Delphi-2M-synthetic
I25 (chronic ischaemic heart disease)	0.800086	0.825977	Delphi-2M-synthetic
I26 (pulmonary embolism)	0.703535	0.717112	Delphi-2M-synthetic
I27 (other pulmonary heart diseases)	0.868114	0.844931	Delphi-2M-synthetic
I28 (other diseases of pulmonary vessels)			Delphi-2M-synthetic
I30 (acute pericarditis)	0.734717	0.75462	Delphi-2M-synthetic
I31 (other diseases of pericardium)	0.796202	0.763548	Delphi-2M-synthetic
I33 (acute and subacute endocarditis)	0.772247	0.822343	Delphi-2M-synthetic
I34 (nonrheumatic mitral valve disorders)	0.755499	0.726064	Delphi-2M-synthetic
I35 (nonrheumatic aortic valve disorders)	0.719824	0.730006	Delphi-2M-synthetic
I36 (nonrheumatic tricuspid valve disorders)	0.85404	0.704481	Delphi-2M-synthetic
I37 (pulmonary valve disorders)	0.813154	0.729207	Delphi-2M-synthetic
I38 (endocarditis, valve unspecified)	0.824453	0.71087	Delphi-2M-synthetic
I42 (cardiomyopathy)	0.774118	0.658038	Delphi-2M-synthetic
I44 (atrioventricular and left bundle-branch block)	0.715443	0.725685	Delphi-2M-synthetic
I45 (other conduction disorders)	0.712187	0.735993	Delphi-2M-synthetic
I46 (cardiac arrest)	0.802863	0.80941	Delphi-2M-synthetic
I47 (paroxysmal tachycardia)	0.762107	0.678937	Delphi-2M-synthetic
I48 (atrial fibrillation and flutter)	0.614387	0.659483	Delphi-2M-synthetic
I49 (other cardiac arrhythmias)	0.696585	0.69495	Delphi-2M-synthetic
I50 (heart failure)	0.823057	0.848876	Delphi-2M-synthetic
I51 (complications and ill-defined descriptions of heart disease)	0.806293	0.824662	Delphi-2M-synthetic
I60 (subarachnoid haemorrhage)	0.712292	0.644407	Delphi-2M-synthetic
I61 (intracerebral haemorrhage)	0.776723	0.712493	Delphi-2M-synthetic
I62 (other nontraumatic intracranial haemorrhage)	0.675052	0.840421	Delphi-2M-synthetic
I63 (cerebral infarction)	0.773918	0.771187	Delphi-2M-synthetic
I64 (stroke, not specified as haemorrhage or infarction)	0.749159	0.68475	Delphi-2M-synthetic
I65 (occlusion and stenosis of precerebral arteries, not resulting in cerebral infarction)	0.835819	0.745095	Delphi-2M-synthetic
I66 (occlusion and stenosis of cerebral arteries, not resulting in cerebral infarction)			Delphi-2M-synthetic
I67 (other cerebrovascular diseases)	0.806358	0.805357	Delphi-2M-synthetic
I69 (sequelae of cerebrovascular disease)	0.960312	0.953643	Delphi-2M-synthetic
I70 (atherosclerosis)	0.830105	0.815572	Delphi-2M-synthetic
I71 (aortic aneurysm and dissection)	0.737385	0.811335	Delphi-2M-synthetic
I72 (other aneurysm)	0.76202	0.754972	Delphi-2M-synthetic
I73 (other peripheral vascular diseases)	0.700081	0.705361	Delphi-2M-synthetic
I74 (arterial embolism and thrombosis)	0.863929	0.842901	Delphi-2M-synthetic
I77 (other disorders of arteries and arterioles)	0.821601	0.825141	Delphi-2M-synthetic
I78 (diseases of capillaries)	0.687657	0.649937	Delphi-2M-synthetic
I79 (disorders of arteries, arterioles and capillaries in diseases classified elsewhere)	0.957754		Delphi-2M-synthetic
I80 (phlebitis and thrombophlebitis)	0.617415	0.688761	Delphi-2M-synthetic
I81 (portal vein thrombosis)	0.914074	0.786097	Delphi-2M-synthetic
I82 (other venous embolism and thrombosis)	0.842189	0.801238	Delphi-2M-synthetic
I83 (varicose veins of lower extremities)	0.619397	0.59876	Delphi-2M-synthetic
I84 (haemorrhoids)	0.701806	0.693437	Delphi-2M-synthetic
I85 (oesophageal varices)	0.821552	0.733146	Delphi-2M-synthetic
I86 (varicose veins of other sites)	0.756704	0.685252	Delphi-2M-synthetic
I87 (other disorders of veins)	0.713536	0.784587	Delphi-2M-synthetic
I88 (nonspecific lymphadenitis)	0.599286	0.73137	Delphi-2M-synthetic
I89 (other non-infective disorders of lymphatic vessels and lymph nodes)	0.772517	0.775825	Delphi-2M-synthetic
I95 (hypotension)	0.792128	0.773415	Delphi-2M-synthetic
I97 (postprocedural disorders of circulatory system, not elsewhere classified)	0.60244	0.83906	Delphi-2M-synthetic
I98 (other disorders of circulatory system in diseases classified elsewhere)	0.922195	0.980238	Delphi-2M-synthetic
I99 (other and unspecified disorders of circulatory system)	0.640962	0.758493	Delphi-2M-synthetic
J00 (acute nasopharyngitis [common cold])	0.794401	0.817261	Delphi-2M-synthetic
J01 (acute sinusitis)	0.809025	0.791048	Delphi-2M-synthetic
J02 (acute pharyngitis)	0.748889	0.795228	Delphi-2M-synthetic
J03 (acute tonsillitis)	0.759758	0.783141	Delphi-2M-synthetic
J04 (acute laryngitis and tracheitis)	0.808482	0.842429	Delphi-2M-synthetic
J05 (acute obstructive laryngitis [croup] and epiglottitis)			Delphi-2M-synthetic
J06 (acute upper respiratory infections of multiple and unspecified sites)	0.793165	0.815495	Delphi-2M-synthetic
J10 (influenza due to identified influenza virus)	0.800786	0.838443	Delphi-2M-synthetic
J11 (influenza, virus not identified)	0.767704	0.780452	Delphi-2M-synthetic
J12 (viral pneumonia, not elsewhere classified)	0.780762	0.757593	Delphi-2M-synthetic
J13 (pneumonia due to streptococcus pneumoniae)	0.69422	0.745047	Delphi-2M-synthetic
J14 (pneumonia due to haemophilus influenzae)	0.759889		Delphi-2M-synthetic
J15 (bacterial pneumonia, not elsewhere classified)	0.732202	0.859311	Delphi-2M-synthetic
J17 (pneumonia in diseases classified elsewhere)	0.811046		Delphi-2M-synthetic
J18 (pneumonia, organism unspecified)	0.767458	0.743367	Delphi-2M-synthetic
J20 (acute bronchitis)	0.800846	0.790741	Delphi-2M-synthetic
J21 (acute bronchiolitis)			Delphi-2M-synthetic
J22 (unspecified acute lower respiratory infection)	0.773574	0.794874	Delphi-2M-synthetic
J30 (vasomotor and allergic rhinitis)	0.634728	0.648764	Delphi-2M-synthetic
J31 (chronic rhinitis, nasopharyngitis and pharyngitis)	0.762043	0.807131	Delphi-2M-synthetic
J32 (chronic sinusitis)	0.687267	0.749149	Delphi-2M-synthetic
J33 (nasal polyp)	0.692344	0.712038	Delphi-2M-synthetic
J34 (other disorders of nose and nasal sinuses)	0.639384	0.691306	Delphi-2M-synthetic
J35 (chronic diseases of tonsils and adenoids)	0.712553	0.701922	Delphi-2M-synthetic
J36 (peritonsillar abscess)	0.635652	0.691694	Delphi-2M-synthetic
J37 (chronic laryngitis and laryngotracheitis)	0.640708	0.658155	Delphi-2M-synthetic
J38 (diseases of vocal cords and larynx, not elsewhere classified)	0.622536	0.657022	Delphi-2M-synthetic
J39 (other diseases of upper respiratory tract)	0.748886	0.777503	Delphi-2M-synthetic
J40 (bronchitis, not specified as acute or chronic)	0.684982	0.735847	Delphi-2M-synthetic
J42 (unspecified chronic bronchitis)	0.743983	0.861132	Delphi-2M-synthetic
J43 (emphysema)	0.818736	0.845237	Delphi-2M-synthetic
J44 (other chronic obstructive pulmonary disease)	0.794843	0.790386	Delphi-2M-synthetic
J45 (asthma)	0.598446	0.568736	Delphi-2M-synthetic
J46 (status asthmaticus)	0.89627	0.904784	Delphi-2M-synthetic
J47 (bronchiectasis)	0.719783	0.731848	Delphi-2M-synthetic
J61 (pneumoconiosis due to asbestos and other mineral fibres)	0.610079		Delphi-2M-synthetic
J67 (hypersensitivity pneumonitis due to organic dust)		0.752363	Delphi-2M-synthetic
J69 (pneumonitis due to solids and liquids)	0.860189	0.933153	Delphi-2M-synthetic
J70 (respiratory conditions due to other external agents)			Delphi-2M-synthetic
J80 (adult respiratory distress syndrome)	0.747874	0.830153	Delphi-2M-synthetic
J81 (pulmonary oedema)	0.857658	0.832342	Delphi-2M-synthetic
J82 (pulmonary eosinophilia, not elsewhere classified)			Delphi-2M-synthetic
J84 (other interstitial pulmonary diseases)	0.687346	0.726626	Delphi-2M-synthetic
J85 (abscess of lung and mediastinum)	0.861493		Delphi-2M-synthetic
J86 (pyothorax)	0.888875	0.663778	Delphi-2M-synthetic
J90 (pleural effusion, not elsewhere classified)	0.795382	0.786516	Delphi-2M-synthetic
J91 (pleural effusion in conditions classified elsewhere)	0.793781	0.902167	Delphi-2M-synthetic
J92 (pleural plaque)	0.624952	0.728668	Delphi-2M-synthetic
J93 (pneumothorax)	0.691825	0.796472	Delphi-2M-synthetic
J94 (other pleural conditions)	0.759823	0.750471	Delphi-2M-synthetic
J95 (postprocedural respiratory disorders, not elsewhere classified)	0.912204	0.857012	Delphi-2M-synthetic
J96 (respiratory failure, not elsewhere classified)	0.857441	0.795722	Delphi-2M-synthetic
J98 (other respiratory disorders)	0.77934	0.782337	Delphi-2M-synthetic
J99 (respiratory disorders in diseases classified elsewhere)	0.8722	0.692155	Delphi-2M-synthetic
K00 (disorders of tooth development and eruption)	0.628054	0.674545	Delphi-2M-synthetic
K01 (embedded and impacted teeth)	0.573129	0.626753	Delphi-2M-synthetic
K02 (dental caries)	0.684099	0.675559	Delphi-2M-synthetic
K03 (other diseases of hard tissues of teeth)			Delphi-2M-synthetic
K04 (diseases of pulp and periapical tissues)	0.676417	0.69788	Delphi-2M-synthetic
K05 (gingivitis and periodontal diseases)	0.680598	0.676661	Delphi-2M-synthetic
K06 (other disorders of gingiva and edentulous alveolar ridge)	0.672399	0.612251	Delphi-2M-synthetic
K07 (dentofacial anomalies [including malocclusion])	0.796945	0.775968	Delphi-2M-synthetic
K08 (other disorders of teeth and supporting structures)	0.690111	0.645365	Delphi-2M-synthetic
K09 (cysts of oral region, not elsewhere classified)	0.630938	0.651761	Delphi-2M-synthetic
K10 (other diseases of jaws)	0.724755	0.708033	Delphi-2M-synthetic
K11 (diseases of salivary glands)	0.617499	0.66684	Delphi-2M-synthetic
K12 (stomatitis and related lesions)	0.78146	0.756872	Delphi-2M-synthetic
K13 (other diseases of lip and oral mucosa)	0.666675	0.715221	Delphi-2M-synthetic
K14 (diseases of tongue)	0.69192	0.688048	Delphi-2M-synthetic
K20 (oesophagitis)	0.702682	0.697173	Delphi-2M-synthetic
K21 (gastro-oesophageal reflux disease)	0.657782	0.653166	Delphi-2M-synthetic
K22 (other diseases of oesophagus)	0.690705	0.727897	Delphi-2M-synthetic
K25 (gastric ulcer)	0.690256	0.650322	Delphi-2M-synthetic
K26 (duodenal ulcer)	0.649255	0.658791	Delphi-2M-synthetic
K27 (peptic ulcer, site unspecified)	0.690272	0.710058	Delphi-2M-synthetic
K29 (gastritis and duodenitis)	0.699383	0.696531	Delphi-2M-synthetic
K30 (dyspepsia)	0.661053	0.624577	Delphi-2M-synthetic
K31 (other diseases of stomach and duodenum)	0.769689	0.746364	Delphi-2M-synthetic
K35 (acute appendicitis)	0.623127	0.585817	Delphi-2M-synthetic
K36 (other appendicitis)			Delphi-2M-synthetic
K37 (unspecified appendicitis)	0.466537	0.687465	Delphi-2M-synthetic
K38 (other diseases of appendix)	0.822691	0.618002	Delphi-2M-synthetic
K40 (inguinal hernia)	0.576509	0.58559	Delphi-2M-synthetic
K41 (femoral hernia)	0.695706	0.549352	Delphi-2M-synthetic
K42 (umbilical hernia)	0.634245	0.719433	Delphi-2M-synthetic
K43 (ventral hernia)	0.764199	0.749248	Delphi-2M-synthetic
K44 (diaphragmatic hernia)	0.662724	0.660616	Delphi-2M-synthetic
K45 (other abdominal hernia)		0.616509	Delphi-2M-synthetic
K46 (unspecified abdominal hernia)	0.683961	0.708283	Delphi-2M-synthetic
K50 (crohn's disease [regional enteritis])	0.810813	0.772322	Delphi-2M-synthetic
K51 (ulcerative colitis)	0.720819	0.756149	Delphi-2M-synthetic
K52 (other non-infective gastro-enteritis and colitis)	0.698284	0.669711	Delphi-2M-synthetic
K55 (vascular disorders of intestine)	0.839972	0.744846	Delphi-2M-synthetic
K56 (paralytic ileus and intestinal obstruction without hernia)	0.79564	0.779507	Delphi-2M-synthetic
K57 (diverticular disease of intestine)	0.647526	0.63872	Delphi-2M-synthetic
K58 (irritable bowel syndrome)	0.702492	0.6733	Delphi-2M-synthetic
K59 (other functional intestinal disorders)	0.750538	0.708071	Delphi-2M-synthetic
K60 (fissure and fistula of anal and rectal regions)	0.72909	0.704173	Delphi-2M-synthetic
K61 (abscess of anal and rectal regions)	0.658071	0.654874	Delphi-2M-synthetic
K62 (other diseases of anus and rectum)	0.688843	0.680171	Delphi-2M-synthetic
K63 (other diseases of intestine)	0.737821	0.724621	Delphi-2M-synthetic
K64 (haemorrhoids and perianal venous thrombosis)	0.711675	0.722724	Delphi-2M-synthetic
K65 (peritonitis)	0.796194	0.725975	Delphi-2M-synthetic
K66 (other disorders of peritoneum)	0.843266	0.779099	Delphi-2M-synthetic
K70 (alcoholic liver disease)	0.799475	0.752196	Delphi-2M-synthetic
K71 (toxic liver disease)			Delphi-2M-synthetic
K72 (hepatic failure, not elsewhere classified)	0.872409	0.775709	Delphi-2M-synthetic
K73 (chronic hepatitis, not elsewhere classified)		0.753062	Delphi-2M-synthetic
K74 (fibrosis and cirrhosis of liver)	0.82944	0.714139	Delphi-2M-synthetic
K75 (other inflammatory liver diseases)	0.768515	0.740247	Delphi-2M-synthetic
K76 (other diseases of liver)	0.768179	0.774864	Delphi-2M-synthetic
K80 (cholelithiasis)	0.668078	0.636542	Delphi-2M-synthetic
K81 (cholecystitis)	0.735488	0.761263	Delphi-2M-synthetic
K82 (other diseases of gallbladder)	0.758664	0.766928	Delphi-2M-synthetic
K83 (other diseases of biliary tract)	0.797588	0.759132	Delphi-2M-synthetic
K85 (acute pancreatitis)	0.666325	0.691622	Delphi-2M-synthetic
K86 (other diseases of pancreas)	0.851507	0.793109	Delphi-2M-synthetic
K90 (intestinal malabsorption)	0.668324	0.723591	Delphi-2M-synthetic
K91 (postprocedural disorders of digestive system, not elsewhere classified)	0.876785	0.848608	Delphi-2M-synthetic
K92 (other diseases of digestive system)	0.729559	0.720399	Delphi-2M-synthetic
L01 (impetigo)	0.830312	0.854405	Delphi-2M-synthetic
L02 (cutaneous abscess, furuncle and carbuncle)	0.761947	0.76127	Delphi-2M-synthetic
L03 (cellulitis)	0.712714	0.736958	Delphi-2M-synthetic
L04 (acute lymphadenitis)	0.468271	0.7046	Delphi-2M-synthetic
L05 (pilonidal cyst)	0.742244	0.721523	Delphi-2M-synthetic
L08 (other local infections of skin and subcutaneous tissue)	0.762301	0.805651	Delphi-2M-synthetic
L12 (pemphigoid)			Delphi-2M-synthetic
L13 (other bullous disorders)			Delphi-2M-synthetic
L20 (atopic dermatitis)	0.824262	0.822411	Delphi-2M-synthetic
L21 (seborrhoeic dermatitis)	0.787873	0.838037	Delphi-2M-synthetic
L23 (allergic contact dermatitis)	0.8006	0.734869	Delphi-2M-synthetic
L24 (irritant contact dermatitis)	0.750076	0.754506	Delphi-2M-synthetic
L25 (unspecified contact dermatitis)	0.76808	0.804235	Delphi-2M-synthetic
L27 (dermatitis due to substances taken internally)	0.794836	0.772393	Delphi-2M-synthetic
L28 (lichen simplex chronicus and prurigo)	0.771426	0.72358	Delphi-2M-synthetic
L29 (pruritus)	0.795204	0.77359	Delphi-2M-synthetic
L30 (other dermatitis)	0.727253	0.741966	Delphi-2M-synthetic
L40 (psoriasis)	0.648083	0.640625	Delphi-2M-synthetic
L41 (parapsoriasis)			Delphi-2M-synthetic
L42 (pityriasis rosea)	0.758599	0.730916	Delphi-2M-synthetic
L43 (lichen planus)	0.729439	0.704872	Delphi-2M-synthetic
L50 (urticaria)	0.78387	0.755265	Delphi-2M-synthetic
L51 (erythema multiforme)	0.737777	0.765002	Delphi-2M-synthetic
L52 (erythema nodosum)		0.740467	Delphi-2M-synthetic
L53 (other erythematous conditions)	0.664384	0.77119	Delphi-2M-synthetic
L55 (sunburn)	0.818267	0.852046	Delphi-2M-synthetic
L56 (other acute skin changes due to ultraviolet radiation)	0.798266	0.826635	Delphi-2M-synthetic
L57 (skin changes due to chronic exposure to nonionising radiation)	0.743091	0.743047	Delphi-2M-synthetic
L60 (nail disorders)	0.765995	0.789918	Delphi-2M-synthetic
L63 (alopecia areata)	0.79357	0.756836	Delphi-2M-synthetic
L64 (androgenic alopecia)		0.797944	Delphi-2M-synthetic
L65 (other nonscarring hair loss)	0.688354	0.809589	Delphi-2M-synthetic
L66 (cicatricial alopecia [scarring hair loss])		0.869955	Delphi-2M-synthetic
L68 (hypertrichosis)		0.732296	Delphi-2M-synthetic
L70 (acne)	0.727392	0.707096	Delphi-2M-synthetic
L71 (rosacea)	0.693852	0.743077	Delphi-2M-synthetic
L72 (follicular cysts of skin and subcutaneous tissue)	0.610485	0.637054	Delphi-2M-synthetic
L73 (other follicular disorders)	0.816667	0.790131	Delphi-2M-synthetic
L74 (eccrine sweat disorders)	0.849704	0.726719	Delphi-2M-synthetic
L80 (vitiligo)	0.760492	0.719511	Delphi-2M-synthetic
L81 (other disorders of pigmentation)	0.716856	0.748163	Delphi-2M-synthetic
L82 (seborrhoeic keratosis)	0.769977	0.752484	Delphi-2M-synthetic
L83 (acanthosis nigricans)			Delphi-2M-synthetic
L84 (corns and callosities)	0.797444	0.761851	Delphi-2M-synthetic
L85 (other epidermal thickening)	0.703149	0.687576	Delphi-2M-synthetic
L89 (decubitus ulcer)	0.891209	0.836809	Delphi-2M-synthetic
L90 (atrophic disorders of skin)	0.776124	0.700331	Delphi-2M-synthetic
L91 (hypertrophic disorders of skin)	0.823248	0.787475	Delphi-2M-synthetic
L92 (granulomatous disorders of skin and subcutaneous tissue)	0.651951	0.614722	Delphi-2M-synthetic
L93 (lupus erythematosus)		0.74902	Delphi-2M-synthetic
L94 (other localised connective tissue disorders)	0.558944	0.623992	Delphi-2M-synthetic
L95 (vasculitis limited to skin, not elsewhere classified)	0.91073	0.746099	Delphi-2M-synthetic
L97 (ulcer of lower limb, not elsewhere classified)	0.855027	0.859201	Delphi-2M-synthetic
L98 (other disorders of skin and subcutaneous tissue, not elsewhere classified)	0.752567	0.778131	Delphi-2M-synthetic
M00 (pyogenic arthritis)	0.723449	0.735774	Delphi-2M-synthetic
M02 (reactive arthropathies)	0.638647		Delphi-2M-synthetic
M05 (seropositive rheumatoid arthritis)	0.811119	0.89775	Delphi-2M-synthetic
M06 (other rheumatoid arthritis)	0.644135	0.634782	Delphi-2M-synthetic
M07 (psoriatic and enteropathic arthropathies)	0.789294	0.768534	Delphi-2M-synthetic
M10 (gout)	0.620379	0.721465	Delphi-2M-synthetic
M11 (other crystal arthropathies)	0.734252	0.747847	Delphi-2M-synthetic
M12 (other specific arthropathies)	0.768517	0.851627	Delphi-2M-synthetic
M13 (other arthritis)	0.712997	0.708043	Delphi-2M-synthetic
M14 (arthropathies in other diseases classified elsewhere)	0.911737		Delphi-2M-synthetic
M15 (polyarthrosis)	0.760701	0.765026	Delphi-2M-synthetic
M16 (coxarthrosis [arthrosis of hip])	0.695544	0.694042	Delphi-2M-synthetic
M17 (gonarthrosis [arthrosis of knee])	0.69018	0.700157	Delphi-2M-synthetic
M18 (arthrosis of first carpometacarpal joint)	0.686439	0.766171	Delphi-2M-synthetic
M19 (other arthrosis)	0.65157	0.636363	Delphi-2M-synthetic
M20 (acquired deformities of fingers and toes)	0.674429	0.616418	Delphi-2M-synthetic
M21 (other acquired deformities of limbs)	0.739753	0.731021	Delphi-2M-synthetic
M22 (disorders of patella)	0.74029	0.675665	Delphi-2M-synthetic
M23 (internal derangement of knee)	0.651162	0.709534	Delphi-2M-synthetic
M24 (other specific joint derangements)	0.675453	0.692186	Delphi-2M-synthetic
M25 (other joint disorders, not elsewhere classified)	0.737245	0.741684	Delphi-2M-synthetic
M30 (polyarteritis nodosa and related conditions)			Delphi-2M-synthetic
M31 (other necrotising vasculopathies)	0.667458	0.713368	Delphi-2M-synthetic
M32 (systemic lupus erythematosus)	0.592703	0.725488	Delphi-2M-synthetic
M33 (dermatopolymyositis)		0.601698	Delphi-2M-synthetic
M34 (systemic sclerosis)		0.829004	Delphi-2M-synthetic
M35 (other systemic involvement of connective tissue)	0.657141	0.638446	Delphi-2M-synthetic
M40 (kyphosis and lordosis)	0.824777	0.790653	Delphi-2M-synthetic
M41 (scoliosis)	0.758715	0.778023	Delphi-2M-synthetic
M42 (spinal osteochondrosis)			Delphi-2M-synthetic
M43 (other deforming dorsopathies)	0.713347	0.739079	Delphi-2M-synthetic
M45 (ankylosing spondylitis)	0.668254	0.639537	Delphi-2M-synthetic
M46 (other inflammatory spondylopathies)	0.777829	0.763963	Delphi-2M-synthetic
M47 (spondylosis)	0.721283	0.713631	Delphi-2M-synthetic
M48 (other spondylopathies)	0.670818	0.682974	Delphi-2M-synthetic
M49 (spondylopathies in diseases classified elsewhere)	0.866041	0.888244	Delphi-2M-synthetic
M50 (cervical disk disorders)	0.755991	0.77209	Delphi-2M-synthetic
M51 (other intervertebral disk disorders)	0.669878	0.677424	Delphi-2M-synthetic
M53 (other dorsopathies, not elsewhere classified)	0.804175	0.712934	Delphi-2M-synthetic
M54 (dorsalgia)	0.707163	0.721496	Delphi-2M-synthetic
M60 (myositis)	0.664572	0.621175	Delphi-2M-synthetic
M62 (other disorders of muscle)	0.777282	0.772789	Delphi-2M-synthetic
M65 (synovitis and tenosynovitis)	0.721911	0.721334	Delphi-2M-synthetic
M66 (spontaneous rupture of synovium and tendon)	0.666833	0.714992	Delphi-2M-synthetic
M67 (other disorders of synovium and tendon)	0.697182	0.714513	Delphi-2M-synthetic
M70 (soft tissue disorders related to use, overuse and pressure)	0.764135	0.772623	Delphi-2M-synthetic
M71 (other bursopathies)	0.690261	0.730503	Delphi-2M-synthetic
M72 (fibroblastic disorders)	0.691166	0.718952	Delphi-2M-synthetic
M75 (shoulder lesions)	0.711971	0.71056	Delphi-2M-synthetic
M76 (enthesopathies of lower limb, excluding foot)	0.74548	0.80314	Delphi-2M-synthetic
M77 (other enthesopathies)	0.785446	0.763526	Delphi-2M-synthetic
M79 (other soft tissue disorders, not elsewhere classified)	0.755021	0.780535	Delphi-2M-synthetic
M80 (osteoporosis with pathological fracture)	0.743357	0.726498	Delphi-2M-synthetic
M81 (osteoporosis without pathological fracture)	0.695848	0.613842	Delphi-2M-synthetic
M82 (osteoporosis in diseases classified elsewhere)			Delphi-2M-synthetic
M84 (disorders of continuity of bone)	0.755514	0.727855	Delphi-2M-synthetic
M85 (other disorders of bone density and structure)	0.744812	0.705145	Delphi-2M-synthetic
M86 (osteomyelitis)	0.786347	0.802878	Delphi-2M-synthetic
M87 (osteonecrosis)	0.819944	0.696659	Delphi-2M-synthetic
M88 (paget's disease of bone [osteitis deformans])	0.626368	0.554839	Delphi-2M-synthetic
M89 (other disorders of bone)	0.717765	0.626722	Delphi-2M-synthetic
M90 (osteopathies in diseases classified elsewhere)	0.865655	0.764899	Delphi-2M-synthetic
M91 (juvenile osteochondrosis of hip and pelvis)	0.698438		Delphi-2M-synthetic
M92 (other juvenile osteochondrosis)	0.744786	0.576314	Delphi-2M-synthetic
M93 (other osteochondropathies)	0.681809	0.547272	Delphi-2M-synthetic
M94 (other disorders of cartilage)	0.680193	0.709037	Delphi-2M-synthetic
M95 (other acquired deformities of musculoskeletal system and connective tissue)	0.714804	0.716489	Delphi-2M-synthetic
M96 (postprocedural musculoskeletal disorders, not elsewhere classified)	0.867461	0.769059	Delphi-2M-synthetic
M99 (biomechanical lesions, not elsewhere classified)	0.760768	0.80852	Delphi-2M-synthetic
N00 (acute nephritic syndrome)	0.957398		Delphi-2M-synthetic
N02 (recurrent and persistent haematuria)	0.738779	0.648725	Delphi-2M-synthetic
N03 (chronic nephritic syndrome)	0.852648	0.893727	Delphi-2M-synthetic
N04 (nephrotic syndrome)	0.861684	0.78277	Delphi-2M-synthetic
N05 (unspecified nephritic syndrome)	0.936174	0.687946	Delphi-2M-synthetic
N08 (glomerular disorders in diseases classified elsewhere)	0.95543	0.954654	Delphi-2M-synthetic
N10 (acute tubulo-interstitial nephritis)	0.681063	0.807172	Delphi-2M-synthetic
N11 (chronic tubulo-interstitial nephritis)		0.804476	Delphi-2M-synthetic
N12 (tubulo-interstitial nephritis, not specified as acute or chronic)	0.832511	0.714471	Delphi-2M-synthetic
N13 (obstructive and reflux uropathy)	0.77755	0.733018	Delphi-2M-synthetic
N15 (other renal tubulo-interstitial diseases)		0.778784	Delphi-2M-synthetic
N17 (acute renal failure)	0.824294	0.863044	Delphi-2M-synthetic
N18 (chronic renal failure)	0.790272	0.777876	Delphi-2M-synthetic
N19 (unspecified renal failure)	0.758161	0.783608	Delphi-2M-synthetic
N20 (calculus of kidney and ureter)	0.6889	0.703348	Delphi-2M-synthetic
N21 (calculus of lower urinary tract)	0.724974	0.780139	Delphi-2M-synthetic
N23 (unspecified renal colic)	0.659484	0.63673	Delphi-2M-synthetic
N25 (disorders resulting from impaired renal tubular function)			Delphi-2M-synthetic
N26 (unspecified contracted kidney)	0.789368	0.906176	Delphi-2M-synthetic
N27 (small kidney of unknown cause)			Delphi-2M-synthetic
N28 (other disorders of kidney and ureter, not elsewhere classified)	0.690086	0.69799	Delphi-2M-synthetic
N30 (cystitis)	0.779037	0.760037	Delphi-2M-synthetic
N31 (neuromuscular dysfunction of bladder, not elsewhere classified)	0.763086	0.751332	Delphi-2M-synthetic
N32 (other disorders of bladder)	0.716565	0.681417	Delphi-2M-synthetic
N34 (urethritis and urethral syndrome)	0.768633	0.77496	Delphi-2M-synthetic
N35 (urethral stricture)	0.751826	0.699623	Delphi-2M-synthetic
N36 (other disorders of urethra)	0.834289	0.636019	Delphi-2M-synthetic
N39 (other disorders of urinary system)	0.723386	0.686117	Delphi-2M-synthetic
N40 (hyperplasia of prostate)	0.574406		Delphi-2M-synthetic
N41 (inflammatory diseases of prostate)	0.715556		Delphi-2M-synthetic
N42 (other disorders of prostate)	0.665713		Delphi-2M-synthetic
N43 (hydrocele and spermatocele)	0.625953		Delphi-2M-synthetic
N44 (torsion of testis)	0.519744		Delphi-2M-synthetic
N45 (orchitis and epididymitis)	0.73343		Delphi-2M-synthetic
N46 (male infertility)	0.492811		Delphi-2M-synthetic
N47 (redundant prepuce, phimosis and paraphimosis)	0.591086		Delphi-2M-synthetic
N48 (other disorders of penis)	0.68245		Delphi-2M-synthetic
N49 (inflammatory disorders of male genital organs, not elsewhere classified)	0.708447		Delphi-2M-synthetic
N50 (other disorders of male genital organs)	0.679158		Delphi-2M-synthetic
N60 (benign mammary dysplasia)		0.67159	Delphi-2M-synthetic
N61 (inflammatory disorders of breast)		0.713363	Delphi-2M-synthetic
N62 (hypertrophy of breast)	0.728415	0.633105	Delphi-2M-synthetic
N63 (unspecified lump in breast)	0.670468	0.662128	Delphi-2M-synthetic
N64 (other disorders of breast)	0.74403	0.716226	Delphi-2M-synthetic
N70 (salpingitis and oophoritis)		0.69537	Delphi-2M-synthetic
N71 (inflammatory disease of uterus, except cervix)		0.669392	Delphi-2M-synthetic
N72 (inflammatory disease of cervix uteri)		0.619359	Delphi-2M-synthetic
N73 (other female pelvic inflammatory diseases)		0.725246	Delphi-2M-synthetic
N75 (diseases of bartholin's gland)		0.656587	Delphi-2M-synthetic
N76 (other inflammation of vagina and vulva)		0.706731	Delphi-2M-synthetic
N77 (vulvovaginal ulceration and inflammation in diseases classified elsewhere)		0.788729	Delphi-2M-synthetic
N80 (endometriosis)		0.659649	Delphi-2M-synthetic
N81 (female genital prolapse)		0.553778	Delphi-2M-synthetic
N82 (fistulae involving female genital tract)		0.725839	Delphi-2M-synthetic
N83 (noninflammatory disorders of ovary, fallopian tube and broad ligament)		0.610864	Delphi-2M-synthetic
N84 (polyp of female genital tract)		0.601954	Delphi-2M-synthetic
N85 (other noninflammatory disorders of uterus, except cervix)		0.633324	Delphi-2M-synthetic
N86 (erosion and ectropion of cervix uteri)		0.617129	Delphi-2M-synthetic
N87 (dysplasia of cervix uteri)		0.666626	Delphi-2M-synthetic
N88 (other noninflammatory disorders of cervix uteri)		0.666759	Delphi-2M-synthetic
N89 (other noninflammatory disorders of vagina)		0.76391	Delphi-2M-synthetic
N90 (other noninflammatory disorders of vulva and perineum)		0.69095	Delphi-2M-synthetic
N91 (absent, scanty and rare menstruation)		0.788656	Delphi-2M-synthetic
N92 (excessive, frequent and irregular menstruation)		0.599367	Delphi-2M-synthetic
N93 (other abnormal uterine and vaginal bleeding)		0.689838	Delphi-2M-synthetic
N94 (pain and other conditions associated with female genital organs and menstrual cycle)		0.680922	Delphi-2M-synthetic
N95 (menopausal and other perimenopausal disorders)		0.667747	Delphi-2M-synthetic
N97 (female infertility)	0.941849	0.674811	Delphi-2M-synthetic
N99 (postprocedural disorders of genito-urinary system, not elsewhere classified)	0.81279	0.758398	Delphi-2M-synthetic
O00 (ectopic pregnancy)		0.606345	Delphi-2M-synthetic
O02 (other abnormal products of conception)		0.687428	Delphi-2M-synthetic
O03 (spontaneous abortion)		0.694502	Delphi-2M-synthetic
O04 (medical abortion)		0.683904	Delphi-2M-synthetic
O06 (unspecified abortion)		0.973138	Delphi-2M-synthetic
O10 (pre-existing hypertension complicating pregnancy, childbirth and the puerperium)		0.851499	Delphi-2M-synthetic
O12 (gestational [pregnancy-induced] oedema and proteinuria without hypertension)		0.856448	Delphi-2M-synthetic
O13 (gestational [pregnancy-induced] hypertension without significant proteinuria)		0.991104	Delphi-2M-synthetic
O14 (gestational [pregnancy-induced] hypertension with significant proteinuria)		0.773492	Delphi-2M-synthetic
O16 (unspecified maternal hypertension)		0.972491	Delphi-2M-synthetic
O20 (haemorrhage in early pregnancy)		0.808516	Delphi-2M-synthetic
O21 (excessive vomiting in pregnancy)		0.577509	Delphi-2M-synthetic
O22 (venous complications in pregnancy)		0.629209	Delphi-2M-synthetic
O23 (infections of genito-urinary tract in pregnancy)		0.900479	Delphi-2M-synthetic
O24 (diabetes mellitus in pregnancy)		0.640833	Delphi-2M-synthetic
O26 (maternal care for other conditions predominantly related to pregnancy)		0.594824	Delphi-2M-synthetic
O28 (abnormal findings on antenatal screening of mother)		0.819342	Delphi-2M-synthetic
O30 (multiple gestation)		0.952833	Delphi-2M-synthetic
O32 (maternal care for known or suspected malpresentation of foetus)		0.686721	Delphi-2M-synthetic
O34 (maternal care for known or suspected abnormality of pelvic organs)		0.603475	Delphi-2M-synthetic
O35 (maternal care for known or suspected foetal abnormality and damage)		0.968972	Delphi-2M-synthetic
O36 (maternal care for other known or suspected foetal problems)		0.937742	Delphi-2M-synthetic
O40 (polyhydramnios)		0.999517	Delphi-2M-synthetic
O41 (other disorders of amniotic fluid and membranes)		0.765718	Delphi-2M-synthetic
O42 (premature rupture of membranes)		0.949657	Delphi-2M-synthetic
O43 (placental disorders)		0.896841	Delphi-2M-synthetic
O44 (placenta praevia)		0.764001	Delphi-2M-synthetic
O46 (antepartum haemorrhage, not elsewhere classified)		0.984807	Delphi-2M-synthetic
O47 (false labour)		0.872019	Delphi-2M-synthetic
O48 (prolonged pregnancy)		0.847075	Delphi-2M-synthetic
O60 (preterm delivery)		0.961132	Delphi-2M-synthetic
O61 (failed induction of labour)		0.79619	Delphi-2M-synthetic
O62 (abnormalities of forces of labour)		0.80155	Delphi-2M-synthetic
O63 (long labour)		0.946592	Delphi-2M-synthetic
O64 (obstructed labour due to malposition and malpresentation of foetus)		0.985484	Delphi-2M-synthetic
O66 (other obstructed labour)		0.933012	Delphi-2M-synthetic
O67 (labour and delivery complicated by intrapartum haemorrhage, not elsewhere classified)		0.752791	Delphi-2M-synthetic
O68 (labour and delivery complicated by foetal stress [distress])		0.944808	Delphi-2M-synthetic
O69 (labour and delivery complicated by umbilical cord complications)		0.728452	Delphi-2M-synthetic
O70 (perineal laceration during delivery)		0.704562	Delphi-2M-synthetic
O71 (other obstetric trauma)		0.318751	Delphi-2M-synthetic
O72 (postpartum haemorrhage)		0.96726	Delphi-2M-synthetic
O73 (retained placenta and membranes, without haemorrhage)		0.962783	Delphi-2M-synthetic
O75 (other complications of labour and delivery, not elsewhere classified)		0.954153	Delphi-2M-synthetic
O80 (single spontaneous delivery)		0.585455	Delphi-2M-synthetic
O81 (single delivery by forceps and vacuum extractor)		0.489126	Delphi-2M-synthetic
O82 (single delivery by caesarean section)		0.900653	Delphi-2M-synthetic
O86 (other puerperal infections)		0.612119	Delphi-2M-synthetic
O87 (venous complications in the puerperium)		0.924105	Delphi-2M-synthetic
O90 (complications of the puerperium, not elsewhere classified)		0.878684	Delphi-2M-synthetic
O91 (infections of breast associated with childbirth)		0.829355	Delphi-2M-synthetic
O92 (other disorders of breast and lactation associated with childbirth)		0.842855	Delphi-2M-synthetic
O99 (other maternal diseases classifiable elsewhere but complicating pregnancy, childbirth and the puerperium)		0.902176	Delphi-2M-synthetic
P03 (foetus and newborn affected by other complications of labour and delivery)			Delphi-2M-synthetic
P95 (foetal death of unspecified cause)		0.070317	Delphi-2M-synthetic
P96 (other conditions originating in the perinatal period)			Delphi-2M-synthetic
Q05 (spina bifida)	0.484109	0.740711	Delphi-2M-synthetic
Q07 (other congenital malformations of nervous system)		0.755944	Delphi-2M-synthetic
Q10 (congenital malformations of eyelid, lachrymal apparatus and orbit)			Delphi-2M-synthetic
Q12 (congenital lens malformations)	0.623082	0.812043	Delphi-2M-synthetic
Q14 (congenital malformations of posterior segment of eye)	0.664648	0.610664	Delphi-2M-synthetic
Q17 (other congenital malformations of ear)			Delphi-2M-synthetic
Q18 (other congenital malformations of face and neck)		0.525139	Delphi-2M-synthetic
Q21 (congenital malformations of cardiac septa)	0.654489	0.81072	Delphi-2M-synthetic
Q23 (congenital malformations of aortic and mitral valves)	0.828774	0.825536	Delphi-2M-synthetic
Q24 (other congenital malformations of heart)	0.748542	0.602838	Delphi-2M-synthetic
Q25 (congenital malformations of great arteries)	0.868196	0.588798	Delphi-2M-synthetic
Q27 (other congenital malformations of peripheral vascular system)	0.748476	0.71804	Delphi-2M-synthetic
Q28 (other congenital malformations of circulatory system)			Delphi-2M-synthetic
Q38 (other congenital malformations of tongue, mouth and pharynx)	0.635553	0.727921	Delphi-2M-synthetic
Q39 (congenital malformations of oesophagus)		0.877569	Delphi-2M-synthetic
Q40 (other congenital malformations of upper alimentary tract)			Delphi-2M-synthetic
Q43 (other congenital malformations of intestine)	0.774011	0.724064	Delphi-2M-synthetic
Q44 (congenital malformations of gallbladder, bile ducts and liver)		0.77021	Delphi-2M-synthetic
Q50 (congenital malformations of ovaries, fallopian tubes and broad ligaments)		0.617917	Delphi-2M-synthetic
Q51 (congenital malformations of uterus and cervix)		0.697229	Delphi-2M-synthetic
Q52 (other congenital malformations of female genitalia)		0.657553	Delphi-2M-synthetic
Q53 (undescended testicle)	0.397536		Delphi-2M-synthetic
Q54 (hypospadias)	0.618393		Delphi-2M-synthetic
Q55 (other congenital malformations of male genital organs)	0.493929		Delphi-2M-synthetic
Q60 (renal agenesis and other reduction defects of kidney)	0.713451	0.470188	Delphi-2M-synthetic
Q61 (cystic kidney disease)	0.692405	0.668249	Delphi-2M-synthetic
Q62 (congenital obstructive defects of renal pelvis and congenital malformations of ureter)			Delphi-2M-synthetic
Q63 (other congenital malformations of kidney)	0.677889	0.706049	Delphi-2M-synthetic
Q64 (other congenital malformations of urinary system)			Delphi-2M-synthetic
Q65 (congenital deformities of hip)		0.69305	Delphi-2M-synthetic
Q66 (congenital deformities of feet)	0.672797	0.657341	Delphi-2M-synthetic
Q67 (congenital musculoskeletal deformities of head, face, spine and chest)	0.739602	0.694687	Delphi-2M-synthetic
Q74 (other congenital malformations of limb(s))		0.770976	Delphi-2M-synthetic
Q76 (congenital malformations of spine and bony thorax)	0.815911	0.72072	Delphi-2M-synthetic
Q78 (other osteochondrodysplasias)		0.629671	Delphi-2M-synthetic
Q79 (congenital malformations of musculoskeletal system, not elsewhere classified)		0.800298	Delphi-2M-synthetic
Q82 (other congenital malformations of skin)	0.708043	0.709678	Delphi-2M-synthetic
Q83 (congenital malformations of breast)		0.549964	Delphi-2M-synthetic
Q85 (phakomatoses, not elsewhere classified)	0.638081	0.711813	Delphi-2M-synthetic
Q87 (other specified congenital malformation syndromes affecting multiple systems)	0.601999	0.395696	Delphi-2M-synthetic
Q89 (other congenital malformations, not elsewhere classified)	0.677284	0.793389	Delphi-2M-synthetic
C01 Malignant neoplasm of base of tongue			Delphi-2M-synthetic
C02 Malignant neoplasm of other and unspecified parts of tongue	0.743747		Delphi-2M-synthetic
C09 Malignant neoplasm of tonsil	0.688084		Delphi-2M-synthetic
C15 Malignant neoplasm of oesophagus	0.721867	0.793217	Delphi-2M-synthetic
C16 Malignant neoplasm of stomach	0.731754	0.580181	Delphi-2M-synthetic
C17 Malignant neoplasm of small intestine			Delphi-2M-synthetic
C18 Malignant neoplasm of colon	0.709483	0.687305	Delphi-2M-synthetic
C19 Malignant neoplasm of rectosigmoid junction	0.564351	0.752133	Delphi-2M-synthetic
C20 Malignant neoplasm of rectum	0.630418	0.623465	Delphi-2M-synthetic
C21 Malignant neoplasm of anus and anal canal			Delphi-2M-synthetic
C22 Malignant neoplasm of liver and intrahepatic bile ducts	0.916087	0.858596	Delphi-2M-synthetic
C24 Malignant neoplasm of other and unspecified parts of biliary tract			Delphi-2M-synthetic
C25 Malignant neoplasm of pancreas	0.682705	0.856599	Delphi-2M-synthetic
C32 Malignant neoplasm of larynx	0.798627		Delphi-2M-synthetic
C34 Malignant neoplasm of bronchus and lung	0.698258	0.755626	Delphi-2M-synthetic
C43 Malignant melanoma of skin	0.573822	0.676702	Delphi-2M-synthetic
C44 Other malignant neoplasms of skin	0.651037	0.602969	Delphi-2M-synthetic
C45 Mesothelioma	0.880248		Delphi-2M-synthetic
C48 Malignant neoplasm of retroperitoneum and peritoneum			Delphi-2M-synthetic
C49 Malignant neoplasm of other connective and soft tissue	0.711031	0.590754	Delphi-2M-synthetic
C50 Malignant neoplasm of breast		0.613238	Delphi-2M-synthetic
C51 Malignant neoplasm of vulva		0.53293	Delphi-2M-synthetic
C53 Malignant neoplasm of cervix uteri		0.624513	Delphi-2M-synthetic
C54 Malignant neoplasm of corpus uteri		0.559355	Delphi-2M-synthetic
C56 Malignant neoplasm of ovary		0.688711	Delphi-2M-synthetic
C61 Malignant neoplasm of prostate	0.645619		Delphi-2M-synthetic
C62 Malignant neoplasm of testis	0.64912		Delphi-2M-synthetic
C64 Malignant neoplasm of kidney, except renal pelvis	0.751607	0.718885	Delphi-2M-synthetic
C67 Malignant neoplasm of bladder	0.622779	0.615077	Delphi-2M-synthetic
C69 Malignant neoplasm of eye and adnexa			Delphi-2M-synthetic
C71 Malignant neoplasm of brain	0.784824	0.739845	Delphi-2M-synthetic
C73 Malignant neoplasm of thyroid gland	0.842824	0.613438	Delphi-2M-synthetic
C77 Secondary and unspecified malignant neoplasm of lymph nodes			Delphi-2M-synthetic
C78 Secondary malignant neoplasm of respiratory and digestive organs			Delphi-2M-synthetic
C80 Malignant neoplasm without specification of site		0.716884	Delphi-2M-synthetic
C81 Hodgkin's disease	0.804908	0.581634	Delphi-2M-synthetic
C82 Follicular [nodular] non-Hodgkin's lymphoma	0.596239	0.482166	Delphi-2M-synthetic
C83 Diffuse non-Hodgkin's lymphoma	0.638246	0.611678	Delphi-2M-synthetic
C84 Peripheral and cutaneous T-cell lymphomas			Delphi-2M-synthetic
C85 Other and unspecified types of non-Hodgkin's lymphoma	0.669186	0.663768	Delphi-2M-synthetic
C90 Multiple myeloma and malignant plasma cell neoplasms	0.760186	0.812068	Delphi-2M-synthetic
C91 Lymphoid leukaemia	0.692194	0.628913	Delphi-2M-synthetic
C92 Myeloid leukaemia	0.705656	0.675324	Delphi-2M-synthetic
D01 Carcinoma in situ of other and unspecified digestive organs	0.610096	0.744913	Delphi-2M-synthetic
D03 Melanoma in situ	0.588898	0.685267	Delphi-2M-synthetic
D04 Carcinoma in situ of skin	0.602357	0.576239	Delphi-2M-synthetic
D05 Carcinoma in situ of breast		0.614426	Delphi-2M-synthetic
D06 Carcinoma in situ of cervix uteri		0.567273	Delphi-2M-synthetic
D07 Carcinoma in situ of other and unspecified genital organs	0.620779	0.752236	Delphi-2M-synthetic
D09 Carcinoma in situ of other and unspecified sites	0.693081	0.562969	Delphi-2M-synthetic
D32 Benign neoplasm of meninges		0.77306	Delphi-2M-synthetic
D33 Benign neoplasm of brain and other parts of central nervous system		0.710512	Delphi-2M-synthetic
D35 Benign neoplasm of other and unspecified endocrine glands	0.821398		Delphi-2M-synthetic
D37 Neoplasm of uncertain or unknown behaviour of oral cavity and digestive organs	0.799798	0.549356	Delphi-2M-synthetic
D39 Neoplasm of uncertain or unknown behaviour of female genital organs		0.692349	Delphi-2M-synthetic
D41 Neoplasm of uncertain or unknown behaviour of urinary organs	0.567247	0.660939	Delphi-2M-synthetic
D45 Polycythaemia vera	0.584442		Delphi-2M-synthetic
D46 Myelodysplastic syndromes			Delphi-2M-synthetic
D47 Other neoplasms of uncertain or unknown behaviour of lymphoid, haematopoietic and related tissue	0.74024	0.717591	Delphi-2M-synthetic
D48 Neoplasm of uncertain or unknown behaviour of other and unspecified sites	0.675686	0.796083	Delphi-2M-synthetic
O01 Hydatidiform mole38		0.527496	Delphi-2M-synthetic
Death	0.93667	0.944925	Delphi-2M-synthetic
