# Supplementary material for: Learning the natural history of human disease with generative transformers
Source: Nature. 2025 Sep 17;647(8088):248–56. doi: 10.1038/s41586-025-09529-3 (PMC12589094; doi:10.1038/s41586-025-09529-3)
Supplement: Supplementary file 11 — Source Data Fig. 4 [file 41586_2025_9529_MOESM11_ESM.xlsx]

## Sheet: Fig4c_right
Unnamed: 0	A02 Other salmonella infections	A03 Shigellosis	A04 Other bacterial intestinal infections	A05 Other bacterial foodborne intoxications	A07 Other protozoal intestinal diseases	A08 Viral and other specified intestinal infections	A09 Diarrhoea and gastro-enteritis of presumed infectious origin	A15 Respiratory tuberculosis, bacteriologically and histologically confirmed	A16 Respiratory tuberculosis, not confirmed bacteriologically or histologically	A18 Tuberculosis of other organs	A31 Infection due to other mycobacteria	A37 Whooping cough	A39 Meningococcal infection	A40 Streptococcal septicaemia	A41 Other septicaemia	A42 Actinomycosis	A46 Erysipelas	A48 Other bacterial diseases, not elsewhere classified	A49 Bacterial infection of unspecified site	A60 Anogenital herpesviral [herpes simplex] infections	A63 Other predominantly sexually transmitted diseases, not elsewhere classified	A69 Other spirochaetal infections	A87 Viral meningitis	B00 Herpesviral [herpes simplex] infections	B01 Varicella [chickenpox]	B02 Zoster [herpes zoster]	B07 Viral warts	B08 Other viral infections characterised by skin and mucous membrane lesions, not elsewhere classified	B15 Acute hepatitis a	B16 Acute hepatitis b	B17 Other acute viral hepatitis	B18 Chronic viral hepatitis	B19 Unspecified viral hepatitis	B24 Unspecified human immunodeficiency virus [hiv] disease	B25 Cytomegaloviral disease	B26 Mumps	B27 Infectious mononucleosis	B30 Viral conjunctivitis	B34 Viral infection of unspecified site	B35 Dermatophytosis	B36 Other superficial mycoses	B37 Candidiasis	B44 Aspergillosis	B49 Unspecified mycosis	B50 Plasmodium falciparum malaria	B54 Unspecified malaria	B65 Schistosomiasis [bilharziasis]	B80 Enterobiasis	B85 Pediculosis and phthiriasis
A02 Other salmonella infections	1.57551	1.74623	1.35028	1.45422	1.81707	1.51192	1.37317	1.11478	1.22106	1.29935	1.35907	1.6952	1.24238	0.985137	1.1373	1.35163	1.03819	1.11265	1.27985	1.51687	1.43884	1.30585	1.34567	1.66555	1.44329	1.79518	1.495	1.53947	1.48881	1.18379	1.22334	1.03763	1.20467	1.01684	1.30367	1.79435	1.51385	1.20197	1.47778	1.51385	1.66021	1.19717	1.14278	1.38178	0.919253	1.36697	1.58604	1.28268	1.46639
A03 Shigellosis	1.65322	1.61422	1.35012	1.27462	1.83605	1.39132	1.2199	1.18584	1.62471	1.5036	1.69954	1.37318	1.26915	1.09748	1.23442	1.64612	1.12507	1.28714	1.48452	1.44386	1.374	1.37876	1.13275	1.75159	1.51583	1.9856	1.55107	1.68229	1.50281	1.33855	0.980893	1.07863	1.18312	1.14947	1.26238	1.61529	1.5985	1.43154	1.36567	1.77228	1.4798	1.42136	1.35	1.11621	0.715862	1.30078	1.18891	1.09537	1.4851
A04 Other bacterial intestinal infections	1.33345	1.30082	1.30305	1.37775	1.40058	1.39209	1.34565	0.985172	1.09777	1.06756	1.24964	1.31479	1.02877	1.02203	1.189	1.24133	1.0062	1.09221	1.16828	1.22331	1.17564	1.2023	1.15527	1.305	1.26908	1.37471	1.25036	1.21809	1.1611	1.0579	1.0623	1.04403	0.985724	1.01416	1.11644	1.32487	1.25478	1.13865	1.3323	1.27021	1.37773	1.20956	1.13172	1.31457	0.956806	1.10789	1.27958	1.26285	1.41307
A05 Other bacterial foodborne intoxications	1.29136	1.46632	1.29155	1.29615	1.50012	1.33565	1.26567	0.987557	1.04383	1.09926	1.16953	1.43177	1.10667	1.02927	1.08168	1.24651	1.00446	1.05683	1.1206	1.24741	1.20985	1.21738	1.12594	1.37463	1.36179	1.40092	1.31446	1.29931	1.23296	1.08511	1.14678	1.04147	1.0225	0.997011	1.17462	1.49615	1.26104	1.08452	1.29304	1.1989	1.40031	1.08499	1.05085	1.30861	0.920587	1.13083	1.41733	1.22315	1.19515
A07 Other protozoal intestinal diseases	1.70167	1.77723	1.38091	1.56093	1.96852	1.46907	1.2794	1.20627	1.38706	1.25815	1.28439	1.72522	1.08351	0.902081	1.11384	1.49915	1.10804	1.05181	1.29736	1.8415	1.48923	1.50202	1.18752	1.85313	1.65496	1.88725	1.53152	1.52255	1.51351	1.22219	1.08196	1.00943	1.33622	1.00945	1.38597	1.85648	1.59324	1.39137	1.42805	1.55639	1.48267	1.37191	1.1862	1.02158	0.948844	1.55454	1.57714	1.33392	1.64279
A08 Viral and other specified intestinal infections	1.35606	1.3811	1.29084	1.46477	1.38935	1.42226	1.54374	0.95479	1.06343	1.10629	1.23388	1.52899	0.959643	1.13382	1.31353	1.26871	1.04933	1.14287	1.16903	1.26204	1.24969	1.33002	1.14592	1.25408	1.32808	1.3703	1.30706	1.23827	1.18685	1.16523	1.15294	1.13924	0.901372	1.05503	1.32519	1.51809	1.21209	1.04258	1.38094	1.26161	1.52182	1.19661	1.05892	1.53427	1.01563	1.01484	1.48503	1.37817	1.36955
A09 Diarrhoea and gastro-enteritis of presumed infectious origin	1.32362	1.34476	1.22638	1.22769	1.32846	1.33651	1.12306	0.992466	1.05383	1.11644	1.24033	1.24587	0.992761	1.09499	1.07586	1.24868	1.11541	1.07719	1.17694	1.2167	1.19996	1.08923	1.09015	1.30631	1.29812	1.36457	1.30817	1.20558	1.10316	1.07862	1.0324	0.990755	0.989151	1.07569	1.10426	1.35295	1.28025	1.17509	1.27442	1.30171	1.36951	1.1257	1.12687	1.29969	0.999317	1.11709	1.14791	1.1578	1.27021
A15 Respiratory tuberculosis, bacteriologically and histologically confirmed	1.18236	1.17571	0.957126	0.854922	1.24508	0.961074	0.879158	1.41048	1.81136	1.87256	1.63971	1.13224	1.37409	0.963423	0.966095	0.867772	0.878405	1.32705	1.11107	1.24019	1.15581	0.989342	1.11557	1.10107	1.05587	1.01103	0.980823	0.997058	1.11622	1.52036	1.48877	1.40693	1.32118	1.3913	0.927637	1.15299	0.95407	0.996155	0.915352	0.967826	0.831281	1.05241	1.73812	0.939349	0.891896	1.26894	1.022	0.865533	0.968956
A16 Respiratory tuberculosis, not confirmed bacteriologically or histologically	1.91143	1.33437	1.24994	0.734851	1.828	1.10597	0.62042	3.21119	2.6358	2.50634	2.38779	1.23211	1.5205	0.689187	0.76389	1.60326	1.48264	1.57767	1.71942	1.83988	1.50248	1.42528	1.08347	2.12611	1.52765	1.94184	1.35621	1.5013	1.49362	1.99682	0.9914	1.25861	2.72401	1.57839	0.883276	1.23558	1.25401	1.69401	1.10436	1.9136	0.71423	1.71259	2.20792	0.399306	0.580148	3.55191	0.692563	0.7325	1.95827
A18 Tuberculosis of other organs	1.82219	2.10983	1.2597	1.30969	1.76304	1.38926	1.06945	1.55713	1.36441	1.60007	1.69428	1.35929	1.41538	1.02576	1.08439	1.62829	1.36238	1.34104	1.47836	1.82523	1.62704	1.30113	1.29597	1.90517	1.52631	2.03095	1.60698	1.70966	1.287	1.31992	1.12961	0.97959	1.16952	1.49847	1.16264	1.56985	1.47374	1.49539	1.4631	2.2303	1.62736	1.26724	1.46067	1.48035	0.88919	1.70495	1.19798	1.23332	1.59636
A31 Infection due to other mycobacteria	1.51999	1.34284	1.12181	0.947431	1.12664	1.05007	1.08684	2.28949	2.06048	1.51246	2.86443	1.35218	1.56037	1.22533	1.26553	0.923556	1.38602	1.69581	1.39399	1.11536	1.1154	1.39726	1.82007	1.24749	1.44345	1.11512	0.959587	1.11609	1.25508	1.38481	1.13503	1.34954	1.66	1.45541	1.35604	1.38794	1.29346	1.43981	1.17902	1.09367	0.721674	1.26741	3.05488	1.26488	1.089	1.40833	0.872349	0.972695	1.21914
A37 Whooping cough	1.18508	1.1951	1.01726	1.02271	1.35134	0.923694	0.895245	1.24469	0.817374	0.81033	1.04419	1.30467	0.970807	1.01021	1.01294	1.03098	0.913259	0.995425	0.983393	1.09157	1.14898	1.11053	1.06998	1.20139	1.49501	1.20179	1.06943	1.19473	1.26907	0.928789	1.09963	0.958824	1.15291	1.06364	1.01649	1.5587	1.30548	1.02922	0.91383	1.1287	1.02573	0.862424	1.3026	1.17307	0.701779	1.52471	1.40821	1.00075	0.936824
A39 Meningococcal infection	1.38717	1.7985	1.11209	1.13942	1.18188	1.3173	1.48893	2.12044	1.44072	1.56364	2.15012	1.71281	1.57966	1.54789	1.48854	1.45304	1.39691	1.29261	1.41804	1.38329	1.24012	1.80709	1.61451	1.37342	1.42127	1.39378	1.14031	1.25823	1.24059	1.68826	1.44257	1.41593	1.26658	1.5324	1.35452	1.5039	1.47779	0.997958	1.37489	1.15567	1.15694	1.19305	1.62601	1.97352	0.982621	1.71054	1.49577	1.1818	1.04344
A40 Streptococcal septicaemia	1.09921	1.18733	0.939907	0.842706	0.951714	1.0198	1.14283	1.15155	1.1098	1.24619	1.28071	1.17216	1.24312	1.52778	1.30328	1.09997	1.15396	0.995383	1.23059	0.845214	0.932862	0.954601	1.25153	0.908873	0.98335	0.903061	0.901091	0.974056	0.99405	1.05399	1.04063	0.997866	1.04409	0.973776	1.35385	0.969631	1.09121	1.0795	1.03368	0.900925	0.919406	0.988796	1.26337	1.27364	1.08578	1.06519	1.10069	1.00262	0.897375
A41 Other septicaemia	1.06987	1.15429	1.06972	0.953814	1.04143	1.07473	1.02592	1.07096	0.908056	1.0056	1.2771	1.19391	1.31427	1.27913	0.85634	1.18251	1.01098	1.1176	1.22464	1.0732	1.088	1.01511	1.19883	1.07884	1.12552	1.01062	0.955735	1.09311	1.06228	0.885122	1.0414	0.916169	1.0122	0.992565	1.24141	1.11074	1.04822	1.02572	1.04079	0.966283	0.999	0.984143	1.25577	1.271	1.07058	1.20981	1.09032	0.949621	0.971317
A42 Actinomycosis	1.18942	1.29143	1.06696	1.01703	1.29715	1.16522	1.03726	1.11143	1.2556	1.09288	1.21201	1.30131	0.983964	0.99579	1.11016	1.21494	1.11513	1.05803	1.14327	1.41115	1.18907	1.12444	1.02512	1.31597	1.3017	1.25627	1.21725	1.34198	1.25389	1.20089	1.13676	1.14846	1.26475	1.26652	1.16915	1.40215	1.15946	1.20492	1.10921	1.34691	1.16796	1.22109	1.0305	1.04146	0.999054	1.31509	1.45768	1.23046	1.18747
A46 Erysipelas	1.20263	1.16283	1.09405	0.967178	1.1211	1.04215	1.02268	1.35521	1.71113	1.38456	1.41986	1.29498	1.21669	1.16567	1.27049	1.38194	1.48915	1.484	1.46893	1.28066	1.27977	1.08236	1.05389	1.49595	1.34852	1.41069	1.17944	1.432	1.2008	1.57804	0.941553	1.03671	1.31957	1.11105	1.12712	1.07825	1.01018	1.84729	1.08752	1.45629	0.962697	1.56939	1.33365	0.924382	0.960993	1.41089	0.893582	1.00868	1.43105
A48 Other bacterial diseases, not elsewhere classified	1.20535	1.12975	1.04467	0.992887	1.1019	1.18919	1.14824	1.47414	1.22404	1.33193	1.62108	1.36922	1.22158	1.19999	1.16119	1.00726	1.1949	1.14021	1.24478	1.03438	1.11703	1.06278	1.26062	1.13646	1.16943	1.08607	1.03384	1.12981	1.05302	1.07978	1.06002	1.0893	1.19796	1.18401	1.09279	1.19127	1.19612	1.20336	1.16826	1.10853	0.961276	1.08437	1.46678	1.19228	1.06453	1.1309	1.0432	1.1057	1.05629
A49 Bacterial infection of unspecified site	1.27037	1.24831	1.16246	1.12429	1.26242	1.18533	1.14251	1.11076	1.219	1.17559	1.37221	1.28174	1.16709	1.16154	1.19562	1.22258	1.19445	1.21979	1.29713	1.20114	1.16735	1.10576	1.18654	1.26917	1.24191	1.26429	1.1617	1.22635	1.19616	1.10687	1.06425	1.03929	1.10627	1.03703	1.1667	1.19927	1.18899	1.20936	1.17696	1.23764	1.13754	1.18377	1.34881	1.16709	0.934939	1.19757	1.16822	1.0915	1.20982
A60 Anogenital herpesviral [herpes simplex] infections	1.47318	1.54627	1.32603	1.44953	1.8877	1.45713	1.11641	1.20699	1.43953	1.32686	1.3899	1.80883	1.20661	0.846974	0.958677	1.65627	1.2132	1.23542	1.27406	2.16062	1.63676	1.44829	1.21087	1.96333	1.73963	1.91638	1.70911	1.73134	1.4158	1.25801	1.17224	1.06915	1.34384	1.02991	1.16936	1.72427	1.36415	1.7094	1.47648	1.9878	1.45741	1.40376	1.25493	1.06548	1.0492	1.54322	1.38314	1.31608	1.69687
A63 Other predominantly sexually transmitted diseases, not elsewhere classified	1.52794	1.42998	1.36144	1.2859	1.66248	1.50703	1.17711	1.08572	1.40341	1.23504	1.56699	1.48873	1.13969	1.03928	1.14318	1.47315	1.10895	1.41325	1.37153	1.85919	1.58805	1.18315	1.1862	1.72679	1.42068	1.77433	1.62132	1.58481	1.22896	1.20928	1.28651	1.31644	1.14124	1.21095	1.26489	1.58265	1.26901	1.45842	1.43329	2.1633	1.65433	1.39954	1.42894	1.48437	0.887862	1.10285	1.29446	1.23142	1.60787
A69 Other spirochaetal infections	1.4113	1.51519	1.11094	1.29988	1.66793	1.34133	1.2109	1.422	1.26564	1.14408	1.56785	1.61441	1.27452	0.945119	1.02876	1.40634	1.35682	0.985774	1.18954	1.71135	1.25341	1.66068	1.28285	1.52062	1.42775	1.46598	1.32985	1.44339	1.54513	1.24726	1.20367	1.28977	1.432	1.37652	1.52506	1.65555	1.43176	1.22132	1.32093	1.28046	1.28981	1.16178	1.02702	1.01324	1.14742	1.73691	2.49838	1.34675	1.22772
A87 Viral meningitis	1.60682	1.81979	1.18617	1.3152	1.3162	1.19237	1.21754	1.3133	1.29549	1.08386	1.7724	1.34358	1.39417	1.07166	1.04868	1.30777	1.40509	1.09154	1.25743	1.7007	1.26764	1.6681	1.44489	1.58313	1.65323	1.69515	1.35902	1.37244	1.40021	1.37444	1.02446	1.07315	1.10775	1.36359	1.3456	1.52791	1.40911	1.31732	1.30453	1.53959	1.31105	1.23267	1.49205	1.50119	0.62026	1.51965	1.33799	1.20612	1.25239
B00 Herpesviral [herpes simplex] infections	1.16619	1.2798	1.08066	1.19526	1.35459	1.15025	1.08556	1.08573	1.10591	1.00817	1.15732	1.30537	1.06224	0.938496	1.00741	1.27258	1.12429	1.04515	1.09099	1.39065	1.20711	1.2664	1.07056	1.36928	1.32518	1.32809	1.26039	1.28693	1.28206	1.11135	1.0757	1.06866	1.12952	1.09533	1.09659	1.37412	1.18863	1.27496	1.16519	1.37879	1.22583	1.18285	1.10956	1.07258	0.891842	1.24787	1.29765	1.2387	1.36451
B01 Varicella [chickenpox]	0.85274	0.914146	1.03542	0.989936	1.46044	1.09057	1.03116	0.94314	0.592651	0.584982	0.706804	1.90938	0.816002	1.13081	1.27588	1.24236	1.22715	0.92949	0.96528	1.10641	0.920581	1.38499	0.97492	1.33671	1.00488	1.28332	1.078	1.3073	1.24388	0.920535	1.03497	0.805885	0.969335	0.952103	1.02812	1.94397	1.41658	0.964698	1.04947	1.17188	1.20881	0.94451	0.856516	1.11812	0.814722	1.56426	1.68812	1.1923	0.85724
B02 Zoster [herpes zoster]	1.27536	1.33505	1.18771	1.25818	1.44262	1.26506	1.06312	0.999716	1.20049	1.16631	1.22293	1.29344	1.021	0.919488	0.988461	1.32628	1.10988	1.09312	1.1552	1.35941	1.20572	1.15835	1.00329	1.44652	1.29257	1.47757	1.36433	1.28617	1.17327	1.03798	1.00834	0.952623	1.0204	1.07575	1.01768	1.36334	1.17294	1.31592	1.24021	1.56076	1.34276	1.24458	1.12775	1.12863	0.861389	1.12464	1.11659	1.16106	1.42517
B07 Viral warts	1.21656	1.4018	1.22797	1.23411	1.44761	1.32777	1.16526	0.913953	1.08749	1.11366	1.24714	1.37614	1.05912	1.08497	1.10499	1.33774	1.01761	1.16621	1.21069	1.38113	1.21691	1.11582	1.02439	1.41242	1.32536	1.49316	1.42605	1.34263	1.07394	0.909474	0.986311	0.988877	0.844775	0.927049	1.02075	1.24378	1.13008	1.24701	1.29287	1.56125	1.50379	1.27155	1.1669	1.40942	0.930574	0.986619	1.15694	1.26739	1.38039
B08 Other viral infections characterised by skin and mucous membrane lesions, not elsewhere classified	1.34128	1.45477	1.22707	1.30155	1.50149	1.30676	1.10499	0.96902	1.22828	1.15839	1.28426	1.39499	1.09829	0.968052	1.00976	1.37082	1.05833	1.15103	1.19262	1.56044	1.30115	1.15937	1.03468	1.52567	1.41231	1.57357	1.49352	1.38245	1.15062	0.990621	0.991382	0.968393	0.97144	1.01732	1.05425	1.36257	1.18944	1.44052	1.25764	1.74351	1.44018	1.25021	1.20541	1.27654	0.920459	1.09225	1.16938	1.24367	1.46308
B15 Acute hepatitis a	1.50321	1.7468	1.2138	1.24268	2.08419	1.27147	1.045	1.60551	1.54806	1.51227	1.52135	1.48383	1.31244	0.923173	1.00532	1.35916	1.22202	1.28323	1.24778	2.01615	1.40381	1.6142	1.24641	1.68815	1.60277	1.68504	1.47029	1.4525	1.75794	1.6616	1.6429	1.59619	1.91491	1.28547	1.32754	1.58851	1.52301	1.2748	1.28078	1.63489	1.32277	1.28443	1.49048	1.06337	1.02437	2.03716	1.96598	1.33842	1.41252
B16 Acute hepatitis b	1.41427	1.27101	1.0487	1.09442	1.72027	1.17173	1.03752	2.90381	2.95501	3.12157	2.22816	1.41835	2.24988	1.01178	0.965143	1.20158	1.57194	1.78445	1.49753	2.17154	1.51434	1.58205	2.1042	1.63306	1.41941	1.4096	1.31563	1.28768	3.91553	6.31509	4.86392	6.14647	6.25655	2.66972	1.55531	1.48769	1.448	1.137	1.23899	1.43227	1.09289	1.62309	1.53244	0.962514	1.73042	3.16904	2.67965	1.47889	1.57469
B17 Other acute viral hepatitis	1.1	1.04221	0.992807	1.02643	1.54277	1.15978	1.29842	1.73689	2.14493	2.25279	1.86832	1.34035	1.96256	1.36435	1.13653	0.966781	1.03613	1.37234	1.32685	1.86479	1.28015	1.39618	1.8117	1.2856	1.12205	1.16895	1.21826	1.16875	2.91923	4.84315	4.98732	5.64169	3.84427	2.05745	1.65996	1.48813	1.47424	0.830708	1.18965	1.07829	1.22132	1.33833	1.17609	1.24682	1.68092	1.78079	2.69796	1.37634	0.998882
B18 Chronic viral hepatitis	0.880424	0.899431	1.17612	0.778101	1.37033	1.4901	2.10391	1.51477	2.05824	3.59654	1.49679	2.02445	2.92068	2.07479	2.00873	0.868643	1.29664	2.12484	1.64154	2.0257	1.46008	1.51917	2.35187	1.36083	1.09491	0.977651	1.08016	1.3598	3.67739	9.56016	9.27364	5.47396	6.12034	1.68402	4.38714	1.389	1.21888	0.881409	1.40746	0.656774	1.19178	1.59205	1.6291	2.00664	2.91594	1.51251	3.67558	1.47991	0.702169
B19 Unspecified viral hepatitis	1.19565	1.00108	0.90723	0.861145	1.77091	0.923198	0.964689	2.03764	2.16706	2.46443	1.57288	0.968577	2.66932	1.17257	0.892579	0.784956	0.932285	1.50794	1.07691	2.20192	1.25381	1.35472	2.14809	1.10711	1.24907	1.14001	1.11103	0.916034	4.07903	6.83676	7.04521	10.2616	3.75094	2.41971	1.47607	1.43636	1.60193	0.709335	0.897703	1.01348	0.9135	1.15892	1.03367	0.789722	2.1725	3.23986	3.82688	1.35694	0.954961
B24 Unspecified human immunodeficiency virus [hiv] disease	1.73519	1.02367	1.57136	0.650797	2.70666	2.50534	3.73295	9.69023	8.50552	6.92307	7.98542	1.08618	10.0859	3.0812	2.37418	0.876964	2.021	5.49231	2.76655	14.5648	6.56829	4.74268	7.60741	2.48096	1.72743	2.06033	1.40863	3.54892	5.72115	24.4725	23.2331	30.0603	15.9611	4.56782	24.2867	2.48103	2.46353	0.650735	1.99913	0.672551	0.87824	2.00444	3.78618	1.58567	4.37897	8.21833	8.51098	1.34479	0.44385
B25 Cytomegaloviral disease	1.51668	1.47566	1.15397	1.15015	1.55728	1.20066	1.05226	1.36657	1.50694	1.56768	1.76571	1.39329	1.4497	1.08668	1.09694	1.085	1.16003	1.10882	1.2091	1.47841	1.272	1.23144	1.62893	1.36525	1.41121	1.3164	1.22087	1.23997	1.51652	1.53413	1.52222	1.37981	1.70557	1.41598	1.6841	1.46804	1.41326	1.15775	1.2515	1.30492	1.2111	1.01341	1.46116	1.35267	1.19525	1.5843	1.58605	1.19982	1.02977
B26 Mumps	1.20258	1.45888	1.1272	1.06802	1.4818	1.15323	1.02384	0.923925	0.793715	0.765194	0.851654	1.69803	0.914117	1.00628	1.10978	1.05731	0.982616	1.02823	0.962981	1.24164	1.09505	1.22288	1.06444	1.23951	2.06738	1.28679	1.17787	1.22806	1.30133	0.84745	1.11016	0.833862	1.04262	0.927191	1.15855	1.7897	1.3799	1.05118	1.06703	1.11949	1.20161	0.89698	0.935171	1.06234	0.944445	1.31971	1.59035	1.08959	0.933167
B27 Infectious mononucleosis	1.55405	1.87366	1.24276	1.58201	2.08368	1.39862	1.19483	1.24359	1.04884	0.984742	1.43858	2.12049	1.24272	0.977259	1.16873	1.57977	0.998886	1.06969	1.14658	2.04342	1.48382	1.75161	1.29552	1.69852	2.03659	1.71483	1.52518	1.64159	1.41154	0.999705	1.31934	1.16549	1.2106	1.16812	1.46525	2.23967	1.36142	1.23808	1.37395	1.68174	1.59549	1.03466	1.29086	1.36873	0.926984	1.68801	2.08525	1.4687	1.33371
B30 Viral conjunctivitis	1.07145	1.46826	1.05775	1.29112	1.37055	1.318	1.12051	1.1122	1.18064	1.1065	1.20636	1.68979	1.09049	0.800525	0.814939	1.62584	1.37422	1.03317	1.10134	1.84704	1.49311	1.35617	1.04996	2.1423	1.84976	1.83069	1.64912	1.84807	1.41596	1.33669	1.03344	1.05409	1.19678	1.21536	1.18099	1.61892	1.38311	2.03729	1.41696	1.69372	1.59575	1.42891	0.94313	1.32566	0.92049	1.30767	1.32266	1.39789	1.88926
B34 Viral infection of unspecified site	1.38674	1.40132	1.25785	1.2838	1.47953	1.32408	1.30178	1.00774	1.23075	1.14285	1.41239	1.31613	1.04087	1.09136	1.2027	1.26647	1.20958	1.20203	1.24696	1.3702	1.19544	1.33144	1.10094	1.44511	1.36859	1.45468	1.30424	1.31529	1.21751	1.2053	1.03869	1.03911	1.01881	1.07712	1.18537	1.37497	1.21434	1.32616	1.29456	1.34557	1.29473	1.35896	1.29347	1.31215	0.945225	1.20717	1.35752	1.1958	1.42921
B35 Dermatophytosis	1.06387	2.0114	1.22665	1.27851	1.50408	1.30297	1.2633	0.938227	1.17478	2.01516	1.1274	1.6743	1.12076	0.893456	0.825132	1.81885	0.962026	0.878892	1.12936	1.42805	1.53757	1.27327	0.883467	1.46103	1.65871	1.58666	1.52756	1.57942	1.22664	1.24435	1.15249	0.828459	0.91048	0.911354	1.81957	1.5984	1.35347	1.03966	1.2752	0.34262	2.17664	1.47576	1.14247	1.49485	1.14101	1.51121	1.64449	1.34618	1.43197
B36 Other superficial mycoses	1.28859	1.32712	1.21561	1.30889	1.38661	1.30802	1.14861	0.904316	0.939373	0.968242	1.10489	1.36926	1.0584	1.11355	1.10416	1.26458	0.98394	1.18445	1.15382	1.3753	1.23008	1.10056	1.11581	1.3446	1.32977	1.39582	1.42336	1.23839	1.06756	0.887364	1.12492	1.0521	0.897513	1.0383	1.05413	1.40915	1.24184	1.10251	1.22191	1.89088	1.48467	1.03969	1.05934	1.53151	0.947519	0.856162	1.21006	1.29073	1.14293
B37 Candidiasis	1.17225	1.28301	1.03716	1.07191	1.26773	1.15609	0.978885	1.19933	1.19058	1.02543	1.1167	1.4615	1.14064	0.918334	0.905648	1.55668	1.52433	1.057	1.19191	1.67127	1.37471	1.30006	1.04848	1.63478	1.53331	1.41515	1.50865	1.58242	1.38508	1.39713	1.14286	1.06695	1.45789	1.0095	0.853331	1.39886	1.08071	1.45669	1.22928	1.76988	1.07325	1.24808	1.06246	0.732292	0.867738	1.7937	1.05585	1.42255	1.93813
B44 Aspergillosis	1.44194	1.37281	1.10073	0.904156	1.32157	1.06295	1.07255	2.22251	1.7531	1.80866	3.73181	1.56757	1.66976	1.21754	1.02123	0.85793	1.09932	1.21257	1.29026	0.923932	1.11225	1.29666	1.64158	1.13425	1.4478	1.06818	1.01134	1.05762	1.04363	0.942283	1.02874	1.09087	1.32217	1.50617	1.32194	1.33731	1.30268	1.06517	1.15581	0.992494	0.836379	0.870587	2.82877	1.42052	0.767668	1.29758	1.20074	0.977965	0.896986
B49 Unspecified mycosis	1.26931	1.22753	1.06422	1.00256	0.948476	1.19391	1.28256	1.13602	1.12909	1.25009	1.3547	1.26799	1.27489	1.22406	1.27459	1.0645	1.11754	1.21308	1.14794	0.869218	1.05706	1.20972	1.37507	1.0769	1.0546	1.01593	1.01225	1.06709	1.35658	1.11355	1.44946	1.39374	1.33473	1.17662	1.12395	1.13775	1.1355	0.9567	1.1589	1.03962	1.05368	0.873891	1.38916	1.25246	1.31133	1.00556	1.19053	1.22108	0.908517
B50 Plasmodium falciparum malaria	1.65334	1.95633	1.19954	1.43882	1.51638	1.63993	1.66758	1.49884	1.2431	1.37041	1.69899	1.61496	1.22045	1.34898	1.64333	2.08989	1.66593	1.41304	1.42117	1.8233	1.40041	1.85362	1.10052	1.54398	1.36808	1.52191	1.34371	1.61706	1.08593	1.71069	1.1464	1.3526	0.963384	1.46502	1.62942	1.79201	1.66592	1.40294	1.46172	1.4674	1.47978	1.37826	1.00359	1.72307	1.62163	2.51646	2.6887	1.58222	1.30706
B54 Unspecified malaria	1.53908	1.8177	0.995063	0.881875	1.80883	1.20395	1.23763	1.81203	1.61656	1.81774	1.31223	1.65863	1.80586	1.08229	1.11318	0.958175	1.14365	1.24796	1.10085	1.7699	1.13217	1.68673	1.75759	1.3194	1.44013	1.27513	1.13936	1.40853	2.59827	1.82149	1.69576	1.64664	2.7827	1.64075	2.31723	1.54995	1.51393	1.19584	1.05119	1.0073	0.983088	0.969767	1.19936	0.930316	1.9846	2.40245	4.0123	1.26645	0.791725
B65 Schistosomiasis [bilharziasis]	2.33668	2.93902	1.3049	1.36921	2.65908	1.90314	1.46691	3.67198	1.55725	2.46571	1.30525	2.69904	3.1304	1.14763	1.23069	1.33356	1.57483	1.53618	1.41459	5.32552	1.60799	2.93543	3.24622	2.63015	2.01071	2.09684	1.61391	2.18218	4.1034	3.81584	2.9891	2.72879	5.0031	2.13475	4.19764	3.2153	2.56515	1.50041	1.55675	1.35036	1.68412	1.26774	1.0919	1.46082	4.14975	7.53406	7.59908	1.87888	1.28199
B80 Enterobiasis	1.17003	1.40087	1.20145	1.30543	1.42542	1.33554	1.21638	0.934657	1.07543	1.10495	1.20226	1.49282	1.00665	1.09125	1.10581	1.36135	1.16028	1.10974	1.1851	1.32507	1.18795	1.23821	0.986921	1.41207	1.35702	1.46938	1.42794	1.40875	1.09619	1.04465	1.03551	0.935557	0.906022	0.949959	1.08714	1.40256	1.19583	1.23605	1.33078	1.38654	1.52049	1.28857	1.12812	1.37123	0.899764	1.059	1.1592	1.24033	1.43116
B85 Pediculosis and phthiriasis	1.17317	1.58218	1.16884	1.35298	1.38433	1.39976	1.35437	0.998446	1.41033	1.47703	1.3127	1.44316	1.1268	1.18168	1.13305	1.58339	1.32299	1.17719	1.31788	1.45474	1.36614	1.22779	0.921645	1.49641	1.44516	1.54317	1.55193	1.52867	1.0771	1.41025	1.15262	1.00389	0.909131	0.959595	1.00598	1.29407	1.14425	1.30658	1.44549	1.36634	1.66589	1.50393	1.18146	1.43992	0.936447	1.00084	1.06705	1.43515	1.70381
B86 Scabies	1.2403	1.40175	1.13342	1.2383	1.36134	1.22026	1.08131	1.038	1.16306	1.0992	1.17624	1.28146	1.06112	1.00549	1.00241	1.38998	1.11387	1.18741	1.22432	1.42043	1.26014	1.12058	0.950258	1.47051	1.35683	1.46161	1.39885	1.37442	1.21737	1.13488	1.08337	1.03494	1.09688	1.11832	1.04559	1.45044	1.21023	1.21701	1.17993	1.59041	1.41478	1.28787	1.0909	1.25141	0.862707	1.07677	1.11897	1.24603	1.35455
B91 Sequelae of poliomyelitis	0.968354	1.54484	0.990313	0.979065	0.854772	1.02207	1.46473	1.28876	0.937421	0.960844	1.12826	1.49003	1.62692	1.92555	1.82996	1.10655	1.00663	0.877903	1.65929	0.690428	0.560861	1.17929	0.882002	0.691618	1.12011	0.782373	0.767059	0.772019	1.06048	0.897815	0.99693	0.855468	0.666344	0.455198	0.579432	0.83011	1.01891	0.374325	0.78749	0.682812	0.898451	1.15703	0.800644	0.915303	0.595256	0.788748	0.967592	0.988292	1.10145
B94 Sequelae of other and unspecified infectious and parasitic diseases	0.837259	0.97135	0.870964	0.850148	0.72236	0.99932	1.39872	1.1719	1.16329	1.35603	1.35566	1.03704	1.51484	1.41124	1.30965	0.906528	1.2102	1.02583	1.19549	0.810883	0.8287	1.13921	1.34364	0.988482	0.967796	0.932952	0.834879	0.973131	1.14813	1.35973	1.18979	1.18259	0.950556	0.924634	0.982731	0.831741	0.86546	1.07549	1.064	0.788982	0.927356	1.14664	1.09298	1.36776	1.09917	0.71249	0.908914	0.996434	1.10447
B95 Streptococcus and staphylococcus as the cause of diseases classified to other chapters	0.97033	0.899008	1.04704	0.991731	0.887664	1.15285	1.29428	1.06029	1.10743	1.1846	1.15075	1.19754	1.10195	1.40782	1.43432	1.11751	1.11264	1.17795	1.19524	0.848703	0.922031	1.00792	1.04494	0.936882	0.949721	0.928747	0.926605	1.05576	0.980864	1.04676	1.08791	1.03837	0.99817	0.929076	1.20067	0.930905	0.913152	0.92987	1.07661	0.874386	0.972023	1.06888	1.23848	1.25556	1.09122	0.912229	1.03376	1.03407	0.996464
B96 Other bacterial agents as the cause of diseases classified to other chapters	0.945957	0.970147	1.02474	1.06667	1.05349	1.22124	1.44127	1.13636	0.905386	1.1274	1.19863	1.19243	1.09152	1.21023	1.5118	1.1691	1.01796	1.20915	1.1825	1.01791	1.06004	1.13864	1.12829	1.01316	1.03814	0.963349	0.967588	1.0563	1.17367	1.25066	1.1696	1.07043	1.16169	0.898684	1.13962	1.06137	1.00561	0.863423	1.18843	0.884383	0.952508	1.148	1.41143	1.16207	0.879672	0.947499	1.23981	1.28105	1.02935
B97 Viral agents as the cause of diseases classified to other chapters	1.154	1.12374	1.31329	1.19968	1.13401	1.44744	1.77761	1.25306	1.32776	1.25955	2.3099	1.7785	1.10368	1.50892	1.59729	1.33886	1.03768	1.42942	1.35416	1.20631	1.09521	1.65459	1.34097	1.08572	1.02428	1.02571	0.976145	1.0398	1.05364	1.28241	1.50412	1.72609	1.1795	1.02444	1.50671	1.21555	1.06497	1.05411	1.42751	0.736058	1.06447	1.40066	1.99385	1.93786	1.39807	1.02658	1.55389	1.26631	1.07764
B98 Other specified infectious agents as the cause of diseases classified to other chapters	1.05673	0.894063	1.4094	1.21348	1.07059	1.10043	1.08738	1.02206	1.08458	0.712963	1.14027	0.977093	0.922078	0.831113	0.962588	0.891969	0.819326	0.949432	0.987551	1.13474	1.07903	0.892278	1.11276	0.990531	0.894904	0.959205	0.956018	0.94595	0.942062	0.971042	0.92622	0.956546	1.03543	0.861943	1.07523	1.04624	0.956626	1.06191	1.07013	0.943914	0.967656	1.14654	0.932844	1.11688	0.756068	0.939719	0.720416	0.913945	1.01034
B99 Other and unspecified infectious diseases	1.30474	1.56299	1.19865	1.33002	1.32274	1.39007	1.18043	0.940762	0.910426	1.10608	1.14781	1.37919	1.0282	1.03279	1.05049	1.29373	0.918768	1.10839	1.0701	1.13959	1.20447	1.18656	1.07182	1.32091	1.32165	1.4187	1.43045	1.27823	1.11068	0.888441	1.3803	1.1335	0.934477	1.09048	1.11491	1.4805	1.30368	0.958156	1.21199	1.37176	1.72393	0.876585	1.11222	1.66568	0.891351	0.872553	1.26746	1.29724	1.00708
C02 Malignant neoplasm of other and unspecified parts of tongue	0.68708	1.79297	1.24733	0.576746	0.821153	1.0915	1.22653	1.49512	0.894412	0.761018	1.29869	1.13248	1.27462	2.31093	2.10781	4.10113	1.57384	1.75736	1.91057	0.849725	1.2369	0.991142	0.487484	0.999406	0.703511	0.962277	0.936709	1.13637	0.428212	0.488982	0.898483	1.38383	0.290458	1.24644	1.15417	0.891781	0.929254	0.896069	0.896946	0.588573	1.09616	2.44476	1.89954	2.28568	0.480069	0.857496	0.556185	0.949823	0.824024
C04 Malignant neoplasm of floor of mouth	0.706227	1.3724	1.17817	0.422222	0.760605	0.898585	1.33975	2.19146	1.30794	1.65723	1.80094	0.717542	1.92756	2.02912	1.73918	3.25256	1.28582	2.20075	2.21161	0.927959	1.82057	0.875288	0.955516	1.07447	0.60365	0.829539	0.768814	1.07431	0.871586	1.7052	2.53289	3.33241	0.81613	2.13343	1.14896	0.908457	0.893713	0.710348	0.889163	0.420859	0.816849	2.16025	1.83743	2.3228	0.645374	0.906715	0.622853	0.788498	0.629284
C07 Malignant neoplasm of parotid gland	0.793125	1.72557	1.05746	0.668502	0.49831	0.99871	2.59634	1.34966	1.67048	0.947556	2.09397	1.57169	2.08805	4.24649	3.06252	1.97654	2.01828	1.09186	2.22207	0.442212	0.834344	1.98651	1.25552	0.774123	1.08151	0.994067	0.932444	1.01191	1.10754	0.953082	1.02662	1.55197	0.381006	0.965944	1.32081	0.804858	0.754011	0.885631	1.09076	0.487409	0.855458	2.13986	3.23372	3.1508	0.314203	0.371853	0.54163	1.44057	0.712369
C09 Malignant neoplasm of tonsil	0.716283	1.74697	1.03408	0.486437	0.849869	1.15721	1.57252	1.77003	0.920555	0.806828	1.89019	1.03723	1.47138	2.39244	2.16798	3.62201	1.80554	1.84323	1.68151	0.678747	1.30859	1.37903	0.625605	0.921011	0.80777	1.11599	0.936684	1.1334	0.648904	0.681736	1.06752	2.19409	0.31024	2.08643	1.12928	1.15825	1.07837	0.857437	0.939977	0.739423	1.01521	2.22742	1.87281	2.59507	0.557468	0.743626	0.845379	0.96609	0.638451
C15 Malignant neoplasm of oesophagus	0.734155	0.815985	1.31082	0.815755	0.905245	1.20073	1.53915	0.996416	0.928307	0.617182	0.800039	1.00083	1.11174	1.55951	2.27215	1.11153	0.423657	1.40922	1.36732	0.486515	0.585559	0.547004	0.401819	0.701918	0.659153	0.863309	0.73501	0.796277	0.747153	0.595799	0.99021	0.917858	0.405549	0.870601	1.02968	0.787676	0.71106	0.817967	0.80077	0.651305	0.9131	1.80701	1.33007	1.26449	0.483056	0.61219	0.594061	1.05	0.7913
C16 Malignant neoplasm of stomach	0.826553	0.915885	1.20272	0.728714	0.984292	1.02022	1.3301	0.944311	1.06027	0.787776	0.814141	1.08606	1.2111	1.51789	1.7156	0.959529	0.496403	1.21983	1.25534	0.617123	0.694442	0.594637	0.600861	0.752647	0.741231	0.88724	0.786266	0.895014	0.990776	0.886681	1.20251	1.03658	0.613486	0.776743	1.09744	0.902046	0.760561	0.808804	0.775619	0.756625	0.856547	1.3943	1.2275	1.24489	0.578438	0.760166	0.710531	1.09159	0.819504
C17 Malignant neoplasm of small intestine	0.529068	0.709503	0.866725	0.704605	0.78047	1.08741	1.61245	0.503261	0.762247	0.579038	0.829217	0.974648	1.10771	2.05433	2.16895	0.941863	0.521332	0.832193	1.21699	0.441829	0.699196	0.713625	0.578316	0.66613	0.697676	0.840837	0.824743	1.05218	1.05406	0.755591	0.857224	0.949846	0.472732	0.70482	1.43055	0.610263	0.665951	0.596878	0.869872	0.71012	0.797029	1.16562	0.705501	0.990326	0.623211	0.56874	1.48233	1.24717	0.679337
C18 Malignant neoplasm of colon	0.66683	0.743737	0.947935	0.770414	0.779559	1.0049	1.5419	0.545014	0.80135	0.570968	0.743991	0.978802	0.559936	1.4252	1.77546	0.874298	0.829332	1.00524	1.04153	0.742663	0.980351	0.748803	0.81529	0.809022	0.875117	0.916793	0.820221	1.14563	0.924709	0.615861	0.967989	0.754469	0.648737	0.581873	1.64318	0.7095	0.700244	0.784258	0.812741	0.778981	0.927976	0.918785	1.08904	1.12377	0.429385	0.683587	1.33855	1.06912	0.742333
C19 Malignant neoplasm of rectosigmoid junction	0.640435	0.734961	0.945969	0.667583	0.698631	1.06595	1.72202	0.48981	0.837097	0.457498	0.743807	0.809515	0.441065	1.39792	2.1846	0.945066	0.771409	1.03452	1.17203	0.621379	1.08487	0.658505	0.79242	0.740846	0.77756	0.831145	0.695745	1.27462	0.844176	0.518234	0.887116	0.693857	0.566766	0.597329	1.71859	0.550012	0.581768	0.702422	0.833761	0.599083	0.845275	1.12013	1.12968	0.932591	0.396099	0.599959	1.38218	1.03493	0.775291
C20 Malignant neoplasm of rectum	0.644999	0.736237	0.972991	0.730178	0.69451	1.0242	1.65334	0.4937	0.782241	0.531181	0.714292	0.877711	0.399732	1.40134	2.13757	0.99685	0.791477	1.05286	1.11487	0.723965	1.1666	0.68563	0.690059	0.789954	0.821357	0.877475	0.774476	1.31575	0.819847	0.626816	0.965131	0.688445	0.610244	0.567726	1.94094	0.593542	0.652067	0.783505	0.832962	0.641539	0.936555	1.05911	1.30299	1.10618	0.390066	0.599777	1.39871	1.01483	0.753264
C21 Malignant neoplasm of anus and anal canal	0.809963	1.10445	1.24175	0.990471	0.676004	1.15179	2.00577	0.796914	1.07819	0.613615	0.652115	1.34521	0.422372	2.03449	3.59653	1.58932	0.739053	1.55723	1.86078	1.03481	1.21781	0.916677	0.510875	0.884657	0.96361	0.96516	0.938125	1.54712	0.862504	1.17677	1.7132	0.927872	0.629104	0.869576	1.78281	1.0094	0.910869	0.683951	0.919217	0.696396	1.05512	1.88385	1.80106	1.37963	0.477183	0.73492	1.19937	1.79654	0.892493
C22 Malignant neoplasm of liver and intrahepatic bile ducts	0.695255	0.849363	1.36554	0.753661	1.0416	1.20893	1.65219	0.848503	1.02862	1.13376	0.958608	1.06788	1.84862	2.40665	2.51732	1.11152	0.781453	1.13867	1.68103	0.8512	0.90434	1.00004	1.09405	0.932746	0.782646	0.991056	0.922712	1.01665	1.86151	2.27235	3.15997	2.68599	1.2045	1.11319	2.60968	0.852126	0.892755	0.738395	0.971087	0.659541	0.953136	1.21577	1.05903	1.65863	0.778839	0.823002	2.03732	1.43804	0.536753
C25 Malignant neoplasm of pancreas	0.711824	0.552466	1.43728	0.587463	0.845054	1.30498	1.97406	0.829079	1.02056	1.07029	0.945395	0.723541	1.75798	2.61862	3.09555	1.19676	0.601529	1.02001	1.83831	0.385472	0.58323	0.537056	0.625466	0.777404	0.654946	0.801364	0.706998	0.942898	1.32881	1.52687	1.784	2.31478	0.657526	1.18848	1.48313	0.590195	0.780629	0.75872	0.957636	0.556459	0.847173	1.51968	0.889365	1.29901	0.803702	0.554933	1.13644	1.534	0.70273
C32 Malignant neoplasm of larynx	0.675149	0.796899	1.02483	0.646427	0.681803	1.00867	1.0682	1.13752	0.842546	0.976412	1.30095	0.745532	1.03797	1.22175	1.09865	1.68133	0.766301	1.51354	1.06386	0.447056	0.826292	0.820349	0.481595	0.684138	0.687041	0.859339	0.830521	0.857617	0.458771	0.453247	0.545026	0.985575	0.263095	1.13422	0.71609	0.668409	0.826142	0.930565	0.784561	0.714698	0.748736	1.51155	1.66296	1.151	0.719428	0.511228	0.523906	0.677949	0.814699
C34 Malignant neoplasm of bronchus and lung	0.765765	0.765633	0.939451	0.643639	0.734282	0.88803	1.13877	1.394	1.50836	1.25375	1.66235	1.10245	1.3619	1.93887	1.81948	0.780881	0.600841	1.59787	1.40136	0.667284	0.80581	0.753354	0.940928	0.875839	0.946342	0.892663	0.773904	0.796688	0.758031	1.16789	1.64189	1.6004	0.68649	0.965734	1.20698	1.08709	0.823992	0.694689	0.955871	0.6873	0.681843	1.26707	2.88235	1.48042	0.629322	0.647024	0.464332	0.861073	0.664726
C43 Malignant melanoma of skin	0.787486	1.26168	1.03593	0.88486	1.03797	1.01484	1.28059	0.956845	0.919367	1.14016	1.15003	1.30226	1.33485	1.58895	1.4034	1.47009	0.882599	0.838524	1.24487	1.37338	1.1599	0.887629	1.03214	1.02198	1.19003	0.923665	1.27411	1.23691	1.17154	1.1103	1.08057	1.13816	0.806258	0.840711	1.63955	0.907966	0.98182	0.959311	1.01052	0.71332	1.03359	1.17692	0.784404	1.53217	1.17309	0.988976	1.4352	1.49929	0.721926
C44 Other malignant neoplasms of skin	0.662611	1.27783	0.88337	0.703654	1.05408	0.993006	1.23216	0.825439	1.10866	1.71071	1.23551	1.25457	1.49145	1.26589	1.37429	0.901725	1.28052	0.945351	0.923135	0.874458	1.04135	0.864383	1.02501	1.04096	1.26678	0.92884	1.18587	0.867593	1.49234	1.08199	1.12073	0.762878	1.0715	0.827265	1.09787	0.701112	0.905026	0.785999	0.907673	0.669891	0.898698	0.918257	0.855618	0.876707	1.05189	0.714923	1.49797	0.916603	0.642549
C49 Malignant neoplasm of other connective and soft tissue	0.73988	1.15095	1.1555	0.835168	0.870075	1.08826	1.3425	0.849034	0.999429	0.801615	0.941702	1.65354	1.07347	2.47755	2.44342	1.805	1.19172	1.35451	1.6365	0.887375	0.940057	0.894458	0.755007	1.0342	0.905011	1.11045	1.06613	1.16431	0.797558	1.00197	1.23757	1.05133	0.5234	0.679974	1.48976	1.15058	0.968258	0.86698	1.01746	0.939663	1.13684	1.4873	1.24999	2.06213	0.684254	0.782674	0.947894	1.12689	0.76638
C50 Malignant neoplasm of breast	0.813555	1.0182	0.93549	0.925427	0.626705	0.78033	1.13916	1.0166	1.23373	0.806084	1.12455	1.34275	0.621509	2.15587	3.31184	1.04806	1.31209	0.967441	1.74814	0.779729	0.879988	0.915154	0.763156	0.926093	1.35493	0.936936	0.905755	0.784396	0.762219	1.43048	1.59736	1.26016	0.795947	0.886571	1.59169	1.4563	1.05217	0.696904	0.963899	0.576898	0.876963	1.30306	1.09266	1.33151	0.723588	1.18504	0.677705	0.998545	0.580847
C51 Malignant neoplasm of vulva	1.17812	1.3657	1.10296	1.00113	0.740826	1.07744	1.31146	1.28126	1.43897	1.4972	1.32994	1.65936	0.850182	1.35268	1.85512	1.61834	1.16559	1.71809	1.54692	1.22192	1.46041	0.766486	0.845654	0.992497	1.2488	1.07108	1.1067	1.4582	0.858163	1.30508	1.7396	1.17418	0.955335	1.77134	1.61409	1.49448	0.937156	1.04497	0.989152	0.921456	1.25485	1.46036	1.47326	1.7543	0.803929	0.900864	1.07008	1.21715	0.96589
C53 Malignant neoplasm of cervix uteri	0.63318	0.834412	1.08719	0.678316	0.597452	1.07194	1.41725	0.639271	0.71478	0.629714	0.698172	1.11435	0.514514	1.50696	2.43733	1.15311	0.876851	1.03218	1.32757	0.635613	1.0107	0.71511	0.72972	0.839954	0.811691	1.01754	0.906556	1.42984	0.681489	0.623865	1.15957	0.654322	0.733919	0.768545	1.84018	0.905186	0.737999	0.671212	1.00239	0.706158	0.995443	1.17196	1.32476	1.25241	0.533188	0.817824	0.960184	0.996183	0.786508
C54 Malignant neoplasm of corpus uteri	0.755414	0.706238	1.08766	0.809494	0.830026	1.30082	1.28399	0.483776	0.531358	0.584849	0.53961	0.995002	0.869233	1.23033	1.68774	1.12892	0.891735	1.04469	1.01276	0.739422	0.705849	0.773123	0.800184	0.896739	0.832013	0.972601	0.892195	1.12035	0.848117	0.690172	1.07422	0.644925	0.806315	0.680603	1.24529	0.767652	0.779089	0.978671	1.06414	0.856017	0.981344	1.06509	1.01296	0.995345	0.800573	0.810483	1.0565	1.04592	0.83736
C56 Malignant neoplasm of ovary	0.681069	0.726043	1.09699	0.663036	0.776069	1.22531	1.58163	0.648558	0.759014	0.54839	0.602028	0.944609	0.887941	1.80857	2.538	1.21688	0.80617	1.07118	1.22185	0.69884	0.838172	0.707039	0.914381	1.04436	0.842853	1.09925	0.886654	1.2775	0.92883	0.757803	1.1876	0.827319	0.692418	0.713426	1.87246	0.871175	0.858324	0.769083	1.06328	0.829424	0.954062	1.2929	1.12369	1.21583	0.763655	0.900232	1.12093	1.04102	0.730878
C61 Malignant neoplasm of prostate	0.999933	1.02008	1.02815	0.985197	0.995642	1.04307	1.18061	0.682821	0.77481	0.690566	0.779355	1.09197	0.610516	1.33133	1.85393	0.856124	0.682044	0.890365	1.32575	1.16545	1.03966	0.834373	0.695135	0.837447	1.25479	0.861475	1.02579	1.11307	1.12251	1.52384	1.86272	1.17326	1.00845	0.968181	1.26515	1.26639	1.00913	0.840883	1.04983	0.824872	0.971281	1.13853	1.12172	1.10091	0.641471	0.871322	0.964994	1.32994	0.839498
C62 Malignant neoplasm of testis	0.873816	0.922861	0.965853	1.00263	0.769605	0.940512	1.26943	1.24266	1.44364	1.3017	1.85791	1.0477	0.547046	2.20688	3.11527	1.56458	1.00816	1.12869	1.7901	0.906692	1.37733	1.23913	0.639445	0.919476	1.12307	1.11178	1.11011	1.14419	0.566141	1.2413	1.0407	1.32679	0.502734	0.997601	2.13871	1.45512	1.17089	0.627178	1.12975	0.822301	1.05252	1.42285	1.77616	1.70264	0.934419	0.806423	1.00589	0.980566	0.663796
C64 Malignant neoplasm of kidney, except renal pelvis	0.5755	0.71901	1.008	0.689058	0.728123	1.16075	1.44448	1.02132	0.755746	1.06919	0.911962	0.735508	1.36417	2.48764	1.90679	1.16328	0.65698	0.87384	1.54199	0.801376	0.998538	0.761199	0.714694	0.909982	1.0844	0.971531	0.999779	1.25522	0.824549	1.16455	0.848515	1.18984	0.554927	0.602774	2.65207	0.813246	1.0238	0.575355	1.1104	0.806119	0.765676	1.13378	0.807922	1.42492	1.00474	0.899904	1.25429	0.959402	0.617849
C67 Malignant neoplasm of bladder	0.641153	0.875702	0.864623	0.618309	0.745858	0.896774	1.03666	0.931254	0.654483	1.02662	0.774292	0.995323	0.728997	0.931113	1.31575	1.07452	0.724714	0.87147	1.23124	0.827931	1.12776	0.724329	0.976226	0.911099	0.65039	0.839226	0.883768	1.15999	0.91087	0.861963	1.27993	0.764907	0.763558	0.853583	1.06702	0.888646	0.752579	0.718112	0.88421	0.719343	0.957965	0.994835	0.843107	1.09895	0.550818	0.66935	0.937691	1.01336	0.753127
C69 Malignant neoplasm of eye and adnexa	0.789936	1.35847	0.979738	0.839739	0.64788	0.872552	0.961829	1.31524	1.42668	2.05646	1.66647	1.01615	1.67281	1.60184	1.53982	1.12272	1.44079	1.35738	1.51001	1.12175	1.09621	0.880578	1.11642	1.26238	1.40895	1.09017	0.982844	1.44895	0.882876	1.24475	1.31425	1.11925	0.772019	1.32674	1.66673	0.821995	0.77154	3.45699	0.969276	0.93343	1.05609	1.22881	1.51486	2.33818	1.01795	0.578097	0.726887	1.12661	1.15033
C71 Malignant neoplasm of brain	0.841182	1.16228	0.961887	1.23364	0.366854	0.869607	1.40453	1.60859	1.13372	1.5173	1.1089	0.621391	2.68493	3.98888	2.66394	1.44912	0.953658	0.706231	2.94368	0.677804	0.723811	1.15661	1.31177	0.905029	0.924337	0.70352	0.624269	0.692837	0.996488	1.60977	1.89416	2.52578	0.580778	0.718304	0.828005	0.490542	0.810883	0.396706	0.897849	0.494535	0.744554	1.27887	1.83428	1.75447	0.61428	0.580555	0.656277	1.46408	0.794473
C73 Malignant neoplasm of thyroid gland	0.475155	0.645059	0.801556	0.489064	0.512912	0.908725	1.09105	0.689542	0.529791	0.693016	0.904187	0.635631	0.707829	1.87851	1.52932	1.26729	0.97148	0.761612	0.986884	0.379416	0.652071	0.719319	0.447645	0.574651	0.678924	0.773744	0.806167	0.714682	0.490866	0.470115	0.545648	1.25406	0.176671	0.587421	0.84859	0.501168	0.87144	0.678285	0.795732	0.62786	0.710467	1.14428	0.723233	0.988108	0.886731	0.484528	0.815365	0.86391	0.732754
C77 Secondary and unspecified malignant neoplasm of lymph nodes	0.637517	1.3688	1.07083	0.601678	0.911256	1.00872	1.60616	1.19805	1.11412	0.96298	1.5585	1.1778	1.3968	2.11234	2.11412	2.09742	0.827605	1.25648	1.44061	0.477815	0.723121	0.991323	0.517595	0.652219	0.685164	0.850403	0.870238	0.894797	0.853147	0.67898	0.871924	1.30463	0.391595	0.959995	1.12863	0.741975	0.816309	0.725939	0.842957	0.536266	0.822078	1.76069	1.60454	1.59375	0.602721	0.68317	1.02829	1.11783	0.607899
C81 Hodgkin's disease	0.732169	0.981325	0.992851	0.550129	1.31398	0.965971	1.30423	0.776709	1.76596	0.883759	2.34219	1.92204	1.08979	4.92004	4.56634	0.803028	1.20159	2.37118	1.55154	0.875057	1.1683	1.38853	1.19697	0.903751	1.32542	1.34065	0.982854	1.0022	1.0691	1.49757	2.62708	2.819	0.802081	0.840511	3.92909	1.47298	0.990542	0.749862	1.20493	0.830693	0.908216	1.12179	2.73464	2.21307	0.946655	0.910756	1.64224	1.00643	0.362422
C82 Follicular [nodular] non-hodgkin's lymphoma	1.31223	2.07918	1.24135	0.54933	1.31867	1.12897	2.05317	1.72714	2.63287	0.998994	2.48362	1.83695	2.06161	5.99946	7.40196	0.933641	1.78515	2.59717	2.40149	1.91544	1.702	1.61682	3.28179	1.71082	2.19177	2.06823	1.22306	2.04383	1.74652	2.6991	2.6484	2.09546	1.84598	1.00932	11.2992	2.94152	2.17121	0.904006	1.59204	0.883063	0.91815	1.51713	3.41915	4.09124	1.41302	2.04239	1.09862	1.12684	0.31067
C83 Diffuse non-hodgkin's lymphoma	0.978524	1.39433	1.15677	0.766526	1.03128	1.0329	1.32809	1.01597	1.24962	0.690473	1.3424	1.55051	1.13897	2.65574	2.72634	1.07783	1.17931	1.47127	1.4911	1.18109	1.09061	1.13743	1.35035	1.18384	1.49275	1.31463	1.04516	1.22565	1.14714	1.19679	1.50829	1.24818	1.02015	0.826761	2.87672	1.55933	1.33146	0.979805	1.14821	0.881203	0.948543	1.17743	1.86589	2.10835	0.965476	1.2559	1.14927	1.10369	0.582506
C84 Peripheral and cutaneous t-cell lymphomas	0.957332	1.73276	1.08948	0.69685	1.11958	0.932011	1.28201	1.30047	1.67939	0.883218	1.11147	1.88132	1.33441	3.40847	3.47174	1.50545	1.86909	2.09648	1.86921	1.53279	1.47986	1.20317	1.37184	1.59166	1.50366	1.57794	1.27553	1.65504	1.73031	2.2827	2.77973	2.07527	1.49569	1.33084	4.38084	1.98825	1.52106	1.12069	1.08005	1.05757	1.1205	1.48853	1.5581	2.17368	0.995962	1.50162	1.6394	1.28872	0.559338
C85 Other and unspecified types of non-hodgkin's lymphoma	0.970828	1.37921	1.11694	0.748424	1.03704	0.999592	1.2509	1.19689	1.61588	0.978599	1.72317	1.49531	1.48943	2.85894	2.64451	1.06671	1.01075	1.44331	1.56575	1.31724	1.16004	1.14157	1.41134	1.14356	1.45052	1.28176	1.08231	1.24103	1.03173	1.35203	1.55476	1.40303	1.08073	0.839225	3.44405	1.54927	1.39766	0.896595	1.1671	0.808514	0.889093	1.18907	2.17586	2.20096	1.01695	1.30496	1.07649	1.00496	0.481705
C90 Multiple myeloma and malignant plasma cell neoplasms	1.27275	1.4079	1.38015	0.581566	0.981416	1.16502	2.27899	1.82482	2.01793	0.873614	2.03065	1.38047	2.18669	4.96459	5.17371	1.04069	1.1558	1.5955	2.49387	1.71705	1.33981	1.43114	1.71951	1.57872	2.5634	1.70404	0.993058	1.35	1.0868	1.88918	1.31037	1.36697	0.925995	0.649948	7.32006	2.38935	2.11367	0.497451	1.50116	0.535097	0.709697	1.5454	2.64229	2.2582	0.893464	1.8392	0.792759	0.812078	0.387584
C91 Lymphoid leukaemia	1.41548	1.5383	1.34045	0.663682	1.10143	1.05749	1.76567	1.55937	2.84243	0.988141	2.29346	2.35414	2.09712	5.42659	5.5665	0.747742	1.48965	2.68541	2.41922	2.45261	1.92024	1.51592	3.55044	1.72148	3.00376	1.92631	1.20627	1.55235	1.48904	2.50082	2.55068	1.80888	2.03435	0.708538	11.0359	3.55503	2.46251	0.840696	1.58986	0.774374	0.851457	1.27238	4.699	3.72251	1.31116	1.88473	0.669263	0.912975	0.329823
C92 Myeloid leukaemia	1.31094	2.03594	1.33304	0.795929	1.34285	1.20042	1.52478	1.38716	1.50744	1.08651	1.96951	1.85204	1.83935	3.24972	2.71909	1.43542	1.4514	1.71653	1.89064	1.87719	1.53318	1.41659	2.03985	1.68841	1.79595	1.66104	1.23654	1.71365	1.57634	1.54441	1.99888	1.60308	1.62745	1.44779	7.18993	2.14609	2.01762	1.35006	1.4024	0.960812	1.11749	1.09789	2.19161	2.87745	1.34655	2.1871	2.06766	1.28684	0.481194
D01 Carcinoma in situ of other and unspecified digestive organs	0.990162	1.08023	1.08789	1.0478	1.16419	1.27615	1.97703	0.829436	1.13249	0.938659	1.03447	1.13631	0.842809	1.15014	1.08502	1.40746	0.973046	1.11016	0.972569	0.974748	1.21166	1.29405	0.862393	0.832328	0.885873	0.918613	0.91579	1.28505	1.04252	0.709913	0.790039	0.744484	0.765931	0.904673	1.77325	0.832837	0.893108	0.950367	0.937297	0.701385	0.960439	1.00009	1.18077	1.02901	0.885709	1.05484	2.36089	1.65461	0.87171
D03 Melanoma in situ	0.8517	1.30378	1.1246	0.950357	1.2357	0.97571	1.23454	0.908747	0.966047	1.05486	1.08757	1.25776	1.30727	1.37433	1.20588	1.34323	0.848893	0.891036	1.10575	1.43381	1.24876	0.926173	0.990881	1.03812	1.23934	1.00667	1.35608	1.31196	1.14694	0.990338	0.955089	1.04737	0.856624	0.751781	1.57115	0.818534	0.931624	1.12423	0.975155	0.802623	1.08888	1.10432	0.893572	1.38452	1.12604	0.941755	1.33943	1.29275	0.864516
D04 Carcinoma in situ of skin	0.876135	1.13415	1.03032	0.988494	1.06374	0.945074	1.09729	0.958595	1.05297	0.977447	1.06285	1.03789	1.12231	1.05251	1.09676	1.14504	0.968738	0.993149	1.0162	1.24694	1.12099	0.99549	1.03281	1.06627	1.12858	1.01495	1.21591	1.20393	1.18314	1.05651	1.05919	1.05577	1.08391	0.890819	1.35906	1.01188	1.03729	1.13271	0.946487	0.957238	1.06068	1.063	0.98808	1.1711	1.03666	0.949523	1.1868	1.08383	0.902333
D05 Carcinoma in situ of breast	0.982043	1.23904	1.02542	0.963487	1.02657	1.03749	1.17125	1.01014	0.982561	0.945611	1.09938	1.18373	1.18766	1.374	1.3882	1.10295	1.1029	0.862111	1.20369	0.98764	0.930985	0.940894	1.02071	0.972205	0.948176	0.950225	1.0326	0.975104	1.07731	1.07129	1.06477	1.16075	0.934979	0.890864	1.24466	0.87783	1.06662	0.965045	1.08538	0.875347	1.02442	1.07875	1.02818	1.21475	0.912373	1.12718	1.2319	1.33289	0.919322
D06 Carcinoma in situ of cervix uteri	0.760408	0.805747	0.952979	0.876144	0.842549	1.10025	1.3961	1.12592	1.34682	1.39289	1.65054	0.991337	1.09089	1.46297	1.51474	1.00434	1.0342	1.45678	1.15787	0.902332	1.1741	1.06551	1.2082	0.905008	0.936725	0.911823	0.937331	0.989885	0.876879	1.35592	1.57782	1.67491	1.03379	1.31232	1.19157	0.934069	0.830719	0.865283	1.10065	0.792117	0.974048	1.18191	1.50964	1.49154	1.2044	0.722598	1.19833	0.90686	0.854213
D07 Carcinoma in situ of other and unspecified genital organs	0.926689	0.839577	1.02881	0.992584	0.926679	1.01241	1.09045	0.95019	0.921474	1.05037	1.10252	0.909941	0.891151	0.902681	1.10778	1.08833	0.83205	0.965971	1.04323	1.03556	1.15272	0.931608	1.1442	1.02571	0.929419	0.90448	0.954412	1.04082	0.990973	1.07864	1.12432	1.13899	1.04884	0.957482	1.05631	0.988444	1.02784	0.929477	1.04238	0.845993	1.0079	1.11074	1.19868	1.156	0.915014	0.935525	1.08699	1.04578	1.01805
D09 Carcinoma in situ of other and unspecified sites	0.698172	0.846499	0.870591	0.719027	0.867861	0.906312	1.05647	1.00175	0.779408	1.16838	0.923144	1.03421	0.881077	0.88717	1.26783	1.01048	0.755901	0.953271	1.17993	0.909464	1.15244	0.856057	1.06623	1.03509	0.60122	0.888934	0.944351	1.13351	1.00314	1.04934	1.23993	0.859506	0.895446	0.840333	0.895294	1.01416	0.822589	0.856071	0.970136	0.849159	0.967193	1.07249	0.919769	0.980965	0.621568	0.710107	0.902055	0.993685	0.973999
D32 Benign neoplasm of meninges	1.11996	1.74405	0.970778	1.02633	0.714258	0.983218	1.16873	1.02891	0.912602	0.823071	1.32219	0.950135	1.36256	1.58815	1.36408	1.14888	1.11693	0.66413	1.39008	1.03328	0.786506	1.45248	1.0775	1.00291	1.38401	0.992989	0.964725	0.945452	0.902964	1.06078	0.968407	1.15798	0.628325	0.586125	0.579704	0.731763	0.868376	0.818322	0.878718	0.932194	0.97476	1.00971	1.23153	1.24613	0.396494	0.81064	0.839382	1.09679	1.13069
D33 Benign neoplasm of brain and other parts of central nervous system	1.00685	1.63312	0.902635	0.872766	0.589657	0.900847	1.23794	1.25492	1.14129	0.913443	1.75774	0.936039	1.56242	1.89796	1.26307	1.0839	1.73872	0.660934	1.2805	0.738782	0.914838	1.65753	1.49928	0.893325	1.07871	1.03117	0.946765	1.00981	0.794123	0.734343	0.516445	0.663436	0.46359	0.978978	0.93145	0.612935	0.714915	1.22596	0.976574	0.82057	0.8038	0.941708	1.53817	1.71858	0.34436	0.620424	0.660296	1.04698	0.871088
D35 Benign neoplasm of other and unspecified endocrine glands	1.04129	0.914681	0.883503	1.37579	0.854802	1.17654	1.11029	1.08138	0.64337	0.739596	1.67367	0.770567	1.08289	1.363	1.22046	1.27368	1.27639	0.853426	1.16711	1.18203	0.86848	1.81059	0.646993	0.873013	1.18987	0.998129	0.966983	0.975286	0.650265	0.767875	0.678767	1.41489	0.429646	0.672409	0.876289	0.782952	0.993841	0.838091	0.952326	0.844082	0.855611	0.913164	1.01222	0.92142	0.819458	1.00561	1.54231	1.21212	0.938329
D37 Neoplasm of uncertain or unknown behaviour of oral cavity and digestive organs	0.924126	0.945579	1.12062	1.07716	1.05158	1.18488	1.61474	0.80348	0.991906	0.826708	0.990911	1.12678	1.06935	1.17368	1.22396	1.18308	0.840222	1.02604	1.00213	0.86227	1.03311	1.14252	1.15365	0.903607	0.946643	0.946395	0.979219	1.12749	1.18935	0.834103	0.976554	0.993634	0.826137	0.824856	1.47971	0.928321	1.0033	0.881171	1.03131	0.80888	0.988425	1.03167	0.981685	1.01242	1.04972	0.964849	1.72609	1.34249	0.967361
D41 Neoplasm of uncertain or unknown behaviour of urinary organs	0.725522	0.865863	0.91373	0.679846	0.94642	0.960981	1.16116	0.916308	0.738394	1.1522	0.855327	1.02041	0.978266	0.965398	1.29185	0.928163	0.739218	0.986992	1.16669	0.91102	1.05583	0.859056	1.00494	0.925034	0.65631	0.870545	0.945551	1.06502	1.07647	1.06129	1.20006	0.873498	0.862669	0.869217	1.04455	0.976826	0.800116	0.818121	0.966387	0.835559	0.926013	1.07258	0.891365	1.03845	0.671592	0.648613	1.06177	1.00818	0.790768
D43 Neoplasm of uncertain or unknown behaviour of brain and central nervous system	0.964661	1.45404	0.835905	1.10007	0.6182	1.00781	1.14403	1.36247	1.11317	1.21604	1.60414	1.02147	2.16258	1.55377	1.22671	0.952695	0.956002	0.626514	1.38583	1.03902	0.884204	1.30216	2.08076	1.00811	1.06672	0.940788	0.99622	0.752637	1.06142	1.3647	1.10932	1.19564	0.852092	0.710406	0.610708	0.76864	1.02841	0.561741	1.06006	1.08054	0.947378	0.854583	0.873299	1.33633	0.494593	0.888106	0.990082	1.02592	1.02795
D45 Polycythaemia vera	0.870912	0.598417	1.09491	0.758157	0.845354	1.09428	1.32453	1.00798	2.01793	1.72169	1.24889	1.07344	1.01965	2.46899	2.35183	0.693402	0.820636	1.34047	1.51853	1.8139	1.57435	1.2387	0.937899	1.19175	1.29976	1.2846	1.24652	1.11754	1.31262	3.80582	2.14947	2.90497	1.85832	0.752314	4.40131	1.15943	1.27131	0.790771	1.14418	0.71171	0.948292	1.40597	1.69243	1.42115	1.53619	0.90555	0.744843	0.912008	0.604467
D46 Myelodysplastic syndromes	1.10214	1.51004	1.1745	0.740664	1.08054	1.04318	1.26835	1.18644	1.30507	0.967487	1.28453	1.49457	1.52959	3.28673	3.20746	1.08063	1.20375	1.54611	1.71281	1.43836	1.26777	1.0715	1.52497	1.3277	1.8829	1.36337	1.01614	1.33342	1.28691	1.73385	1.79028	1.55885	1.39461	1.07467	5.11176	1.92812	1.8105	0.985543	1.3231	0.765156	1.04018	1.14903	1.86733	2.73947	1.49521	1.66311	1.07436	1.28496	0.453185
D47 Other neoplasms of uncertain or unknown behaviour of lymphoid, haematopoietic and related tissue	1.1943	1.25896	1.2446	0.725292	1.32065	1.07508	1.59737	1.53917	2.38738	1.75107	2.00138	1.65837	1.73651	2.89266	2.92022	0.8305	0.936497	1.79655	1.90191	2.15948	1.89346	1.45907	1.86294	1.57486	2.17318	1.34619	1.18122	1.19725	1.85107	4.4024	2.39613	2.3411	2.63948	0.983383	6.41288	1.99956	1.96743	0.800054	1.56897	0.715477	0.942941	1.4226	2.21132	2.21675	1.85154	1.71112	1.22527	1.12027	0.486144
D48 Neoplasm of uncertain or unknown behaviour of other and unspecified sites	0.979287	1.39272	1.24372	1.01403	1.05257	1.24166	1.42894	1.19835	1.28334	1.13546	1.66951	1.56237	1.33661	2.22652	2.22898	1.61829	1.20197	1.35831	1.67361	1.14584	1.20426	1.1526	1.23617	1.23434	1.14493	1.2135	1.25969	1.4036	1.07653	1.4582	1.45808	1.36648	1.03341	0.901544	1.86824	1.25751	1.24839	1.165	1.25083	0.99115	1.15716	1.46423	1.4725	2.10429	0.974208	1.09788	1.27383	1.21072	0.981196
D50 Iron deficiency anaemia	1.57203	1.43083	1.29819	0.909582	1.08195	1.32483	1.06088	1.06881	1.19988	0.917195	0.805799	1.34457	0.789907	1.25255	1.24483	1.57923	1.02133	1.21049	1.23936	1.19737	1.02627	0.93825	0.809885	1.41113	1.58594	1.27722	1.25278	1.22672	0.928698	0.821827	0.999352	1.13071	1.0235	0.809425	1.3441	1.89588	1.37141	1.26106	1.20321	1.44529	1.20033	1.14372	1.25251	1.1633	1.71702	1.5203	0.846039	1.26483	1.38588
D51 Vitamin b12 deficiency anaemia	1.19142	0.782086	1.01823	0.986656	0.789164	1.25761	1.37082	1.22803	1.24676	0.816913	0.950811	1.04574	0.839059	1.18474	1.35785	0.765601	0.945125	0.868557	1.00304	0.691519	0.765111	1.02064	0.903431	0.916392	0.911723	1.09131	0.943268	1.1955	0.858381	0.800647	0.747213	0.886134	0.770713	0.786296	1.01152	1.14781	1.03279	0.733952	1.03435	0.927162	0.869008	1.11898	1.11543	0.735047	0.849525	0.745292	0.570688	1.22237	1.11322
D52 Folate deficiency anaemia	1.5476	1.61377	1.1857	1.05631	1.29709	1.3307	1.21073	1.27786	1.75844	1.26435	1.40102	1.57208	1.11025	1.47789	1.52912	1.32947	0.952134	1.18148	1.40117	1.31173	1.12079	1.22438	0.988959	1.34532	1.4061	1.50214	1.36907	1.46898	1.37103	1.19078	1.34202	1.32336	1.36031	1.30883	1.70027	1.67054	1.36227	1.20811	1.24021	1.51743	1.37984	1.25975	1.68174	1.36632	1.05113	1.33749	1.11808	1.64075	1.32797
D53 Other nutritional anaemias	1.36887	1.3818	1.00461	0.967226	1.24843	1.21908	1.08902	1.48879	1.47042	1.31892	1.30167	1.50686	1.35762	1.47829	1.38662	1.1314	1.08967	1.28513	1.26421	1.20286	1.04582	1.39287	1.07482	1.11704	1.12182	1.32961	1.15944	1.36897	0.972136	0.852605	1.04405	0.944122	0.906967	1.53339	1.99092	1.7267	1.20576	0.911213	1.05008	1.39215	1.0493	0.954633	1.44832	0.939137	1.01695	1.1915	1.15437	1.3352	0.861013
D56 Thalassaemia	2.55029	1.55558	1.24312	1.60805	1.22539	1.73901	1.58155	1.65235	1.79246	1.50131	1.97846	1.35303	1.2117	1.36193	1.73975	1.10377	1.04969	0.922712	1.59678	1.30614	1.00525	1.61229	1.12599	1.15362	1.24109	1.46135	1.13393	1.46943	1.42137	1.59147	1.17079	1.3032	1.46619	1.38968	1.99451	1.65387	1.74826	0.993202	1.34979	1.29839	1.24154	1.19898	1.24056	0.996583	1.2415	1.27771	1.02963	1.49501	1.29422
D57 Sickle-cell disorders	1.56023	1.22277	1.17683	1.09385	1.04187	1.73127	1.78002	1.4281	1.53401	1.80092	1.88667	1.74082	1.19889	1.63259	2.22325	1.52046	1.29865	1.14824	1.62697	1.19738	0.968139	1.54694	1.08634	1.02799	1.3923	1.13438	0.982306	1.34379	1.51905	1.96419	1.90701	1.81876	1.67132	1.41796	2.71278	2.02623	1.44743	1.06843	1.34795	0.832418	1.28016	1.3824	1.25409	1.5276	2.22636	1.38371	1.7894	1.68679	0.970471
D58 Other hereditary haemolytic anaemias	1.22437	1.13876	1.0985	1.10718	1.22773	1.31142	1.3441	1.05811	1.33474	1.44411	1.20692	1.70372	1.2901	1.49317	1.53647	1.0523	0.920547	1.18432	1.22908	1.36324	1.15742	1.40139	1.18126	1.07833	1.42736	1.20904	1.24213	1.25577	1.63782	2.10601	1.8504	1.60791	1.65152	1.15613	2.5105	1.60072	1.35669	1.01826	1.2194	1.14414	1.18482	1.05099	1.23169	1.3405	1.56823	1.13296	1.8579	1.53278	0.899157
D59 Acquired haemolytic anaemia	1.56171	2.23158	1.12605	0.842762	1.94575	1.27899	1.14001	1.39462	3.0686	2.41495	2.60315	2.17772	1.77783	2.82371	1.87148	1.48161	0.989902	1.62202	1.82033	2.35091	1.65462	1.6973	1.2939	1.63643	1.75067	1.70739	1.53114	1.58922	1.84018	2.18114	2.72731	2.52878	1.89441	2.04713	4.98084	2.44123	1.72337	1.16009	1.2977	1.58936	1.3751	1.17324	2.36715	2.09761	1.5445	2.12972	2.99219	1.69351	0.678881
D61 Other aplastic anaemias	1.49797	1.78652	1.12623	1.1803	1.49183	1.23038	0.973918	1.25481	1.44431	1.22552	1.48493	1.82826	1.36294	1.56402	1.34692	1.37343	1.14453	1.42106	1.41946	1.86614	1.39501	1.24733	1.4024	1.47389	1.7528	1.58159	1.52226	1.44106	1.48039	1.40562	1.7737	1.51007	1.62372	1.48016	2.07844	1.99386	1.55398	1.24348	1.29863	1.97421	1.4933	1.06843	1.60528	1.6649	1.20713	1.91953	1.54019	1.5824	1.15991
D62 Acute posthaemorrhagic anaemia	1.02707	1.08081	1.13898	1.0906	1.06733	1.23336	1.44771	0.947219	1.16465	1.17556	1.21839	1.23565	1.04422	1.35099	1.38841	1.18931	0.980252	1.0219	1.17111	0.943489	0.958217	1.22121	1.08575	0.992828	0.862976	1.0867	1.06779	1.1654	1.0208	1.05426	1.08978	1.07614	0.944249	0.860769	1.19052	0.974395	0.978861	0.94302	1.16331	0.954742	1.13366	1.14528	1.17936	1.30427	1.00943	0.908953	1.20454	1.17468	1.17721
D63 Anaemia in chronic diseases classified elsewhere	1.13266	1.14732	1.17825	1.0567	1.07042	1.28716	1.27342	1.08962	1.0255	1.21806	0.969957	1.30578	1.21358	1.37091	1.38032	1.22723	1.04824	1.12768	1.23907	1.0595	0.967753	1.15075	0.897221	0.972179	0.927316	1.05441	1.02571	1.16902	0.974915	1.03575	0.992494	0.962952	0.895593	0.974495	1.85055	1.16676	1.08816	0.912098	1.11426	0.885996	1.08688	1.05667	1.1863	1.28241	1.33823	1.21247	1.35376	1.28525	0.884201
D64 Other anaemias	1.02171	1.08572	1.11459	0.989698	1.28939	1.19981	1.10132	1.10005	0.991986	0.912221	1.09102	1.03105	0.846198	1.15521	1.19818	0.944869	1.23619	0.960149	1.0429	1.03146	1.08079	1.14292	1.02681	0.916491	0.8992	1.21925	1.02148	1.08783	1.08306	0.735584	0.857256	0.762189	0.847302	0.923431	0.844043	0.853349	1.07971	0.813479	1.05852	1.10141	1.17874	1.00201	1.15866	1.16547	0.746907	1.11978	1.16206	1.38843	1.51522
D68 Other coagulation defects	0.839727	0.984109	1.02922	1.03598	1.12553	1.05342	1.11251	0.902201	1.17542	0.975656	1.0884	1.16614	1.05955	1.59062	1.26915	1.20594	1.16522	1.12072	1.22821	1.21344	1.04338	1.32499	0.999876	1.14039	1.05697	1.09951	1.1313	1.02332	1.19788	1.45713	1.71457	1.8134	1.24413	0.778568	1.4164	1.07777	1.05995	0.738117	1.12536	1.01275	1.1963	1.12061	1.17622	1.12464	0.971257	1.1312	1.62318	1.19049	1.0643
D69 Purpura and other haemorrhagic conditions	1.00641	1.22462	1.00345	1.13212	1.32402	1.17725	1.03625	1.20919	1.35337	1.29494	1.49849	1.58628	1.29231	1.60201	1.45533	1.27972	1.17647	1.30804	1.28823	1.71124	1.33621	1.46741	1.40211	1.35887	1.43137	1.25596	1.37852	1.22209	1.69117	1.77211	2.45214	2.20316	1.86481	1.50404	2.34401	1.76419	1.382	0.913158	1.26945	1.37967	1.4494	1.06381	1.44868	1.39749	1.23713	1.64396	2.16227	1.67012	1.01053
D70 Agranulocytosis	1.31035	1.20525	1.2217	0.983412	1.33655	1.29559	1.3308	1.37097	1.4691	1.40432	1.67805	1.36724	1.11287	1.52052	1.58367	1.38326	1.15557	1.12225	1.3917	1.28127	1.25363	1.20205	1.19262	1.46242	1.40247	1.37028	1.25911	1.45477	1.37089	1.64125	1.48243	1.79084	1.24099	1.45402	1.93383	1.40879	1.36974	1.16798	1.45019	1.10377	1.23515	1.31001	1.40125	1.58442	1.22355	1.61369	1.40695	1.4174	1.15229
D72 Other disorders of white blood cells	1.36544	1.45612	1.13602	1.14293	1.45509	1.2168	1.1075	1.22352	1.51679	1.29576	1.62522	1.42796	1.22273	1.17694	1.2131	1.23272	1.05824	1.15482	1.27118	1.50623	1.21185	1.27107	1.25611	1.41252	1.37966	1.39732	1.3207	1.32627	1.44249	1.37148	1.40057	1.29112	1.49784	1.18529	1.41774	1.4901	1.29605	1.25377	1.2282	1.4147	1.25938	1.21814	1.53268	1.29341	1.06304	1.48678	1.41659	1.25	1.26381
D73 Diseases of spleen	0.956415	1.03287	1.04271	0.946773	1.08898	1.14919	1.18067	1.07279	1.24741	1.28408	1.28739	1.24019	1.2016	1.35614	1.27306	1.13456	0.950128	1.11466	1.17198	1.19632	1.04269	1.23416	1.20542	1.05849	1.08399	1.04867	1.05631	1.1283	1.24659	1.40582	1.41668	1.35074	1.20941	0.898644	1.69396	1.2447	1.1657	0.912994	1.09665	0.871467	1.04348	1.05841	1.31162	1.26375	1.20234	1.1643	1.48275	1.23896	0.907926
D75 Other diseases of blood and blood-forming organs	1.11376	1.25941	1.10246	1.06232	1.26598	1.1699	1.07498	1.1271	1.47099	1.35363	1.37105	1.20638	1.02513	1.34633	1.31624	1.26922	1.12152	1.23764	1.30667	1.38582	1.21557	1.23878	1.04033	1.35365	1.26659	1.22863	1.23021	1.20995	1.42137	1.82654	1.95971	1.86087	1.68591	1.21168	1.43813	1.34849	1.22938	1.08081	1.20373	1.27974	1.25763	1.25831	1.44247	1.27626	1.09779	1.2373	1.45712	1.31574	1.25632
D76 Certain diseases involving lymphoreticular tissue and reticulohistiocytic system	0.825043	1.09551	0.979704	0.810204	1.01501	1.052	1.30818	1.08684	1.08023	1.29921	1.33046	1.15289	1.26944	1.41415	1.35067	1.06989	0.957364	1.12349	1.10672	0.895575	0.9911	1.20677	1.1671	1.0011	1.01704	1.02503	1.02927	1.06992	1.27278	1.22243	1.29794	1.35672	0.902087	0.935983	1.32199	0.936527	1.06557	0.934409	1.10764	0.900994	0.964236	1.08604	1.0949	1.2177	1.25948	0.911762	1.49866	1.09266	0.847271
D80 Immunodeficiency with predominantly antibody defects	1.7524	1.63895	1.18993	0.779166	1.69458	1.19956	1.36576	3.0274	3.4524	2.69409	4.78958	1.78424	3.3883	1.80555	1.67059	0.822602	1.11781	1.85963	1.68187	2.0121	1.4891	1.93837	3.3618	1.57997	1.6151	1.28405	1.06611	1.28469	1.78938	2.8237	2.34128	2.12349	2.98013	1.8161	3.70583	2.18999	2.05433	1.1404	1.42523	0.908621	0.855491	1.21965	4.31502	1.92106	1.23737	1.80727	1.2432	0.966017	0.684353
D84 Other immunodeficiencies	1.60014	1.69484	1.27562	1.13729	1.53678	1.22163	1.09215	1.46723	1.91704	1.41813	1.97172	1.39652	1.38684	1.34545	1.31393	1.22497	1.25555	1.35766	1.4867	1.60829	1.40483	1.42772	1.50316	1.48213	1.41178	1.55622	1.36454	1.27245	1.45851	1.5939	1.49387	1.48646	1.54773	1.26876	1.57553	1.47211	1.41637	1.30369	1.26761	1.57988	1.22065	1.23106	1.76012	1.40761	0.952912	1.43296	1.17263	1.17242	1.29152
D86 Sarcoidosis	1.3206	1.23752	1.01937	0.923759	1.22666	1.08041	1.06571	1.43876	1.80051	1.52882	2.07448	1.19456	1.50222	1.21783	1.1158	0.924434	1.16128	1.25985	1.13976	1.02378	1.0559	1.31726	1.40479	1.16579	1.07955	1.14236	0.961757	1.02636	1.0977	1.28421	1.26944	1.13789	1.30573	1.27512	1.55095	1.10992	1.11223	1.26975	1.14316	0.977772	0.903239	0.966883	1.82979	1.22045	1.13469	1.21162	1.11357	0.864677	0.941364
D89 Other disorders involving the immune mechanism, not elsewhere classified	1.24369	1.51534	1.06872	0.921715	1.37476	1.14363	1.32781	1.39565	1.68337	1.50785	1.82163	1.42882	1.53346	1.68692	1.59643	1.03614	1.22153	1.21602	1.33102	1.59945	1.27322	1.50395	1.54853	1.37387	1.37282	1.28255	1.20629	1.27465	1.56433	1.98886	1.6773	1.64191	1.67228	1.21358	2.64329	1.57604	1.48968	1.06222	1.32896	1.02584	1.10092	1.17573	1.73462	1.44281	1.33415	1.46239	1.72514	1.28882	0.928645
E02 Subclinical iodine-deficiency hypothyroidism	1.3163	1.29188	1.06776	1.41716	1.22043	1.42835	1.09861	0.980912	0.955502	1.22177	1.03197	1.64149	1.22141	1.40833	1.20371	1.35185	1.15897	1.29132	1.10477	0.966565	1.04432	1.09913	0.940549	1.12237	1.24336	1.41725	1.26766	1.07224	0.818275	0.600807	0.824349	0.969703	0.559177	1.23397	1.01151	1.31296	1.07703	1.47734	1.26828	1.93325	1.32298	1.04016	1.17527	1.41062	1.58533	0.89498	1.2467	1.52259	1.44226
E03 Other hypothyroidism	0.93066	1.15269	0.904959	0.952044	0.543439	0.996797	1.17726	0.893796	0.773185	0.674829	0.951628	0.884922	0.827671	1.03607	0.995252	1.07502	0.798272	0.515937	0.932047	0.956197	0.71142	0.710064	0.988409	1.07224	1.27114	0.897152	0.867376	1.18247	1.07667	1.09711	1.50478	1.34609	0.931798	0.568956	1.24071	1.41829	1.19489	1.14682	1.00685	1.00208	0.99177	1.14816	0.850726	1.2722	0.577154	0.816227	0.653149	1.07072	0.955351
E04 Other non-toxic goitre	0.928623	1.16909	0.963967	0.859867	1.04289	1.19562	1.25777	0.923801	0.816269	1.27906	1.06001	0.86806	0.755151	1.19625	1.04514	1.47526	1.11397	0.961922	0.932431	0.762249	1.02568	1.03617	0.688202	1.08122	1.01135	1.31638	1.24247	1.45815	0.894329	0.69752	0.664358	1.27778	0.426389	0.814196	1.01074	0.867317	1.19591	1.5458	1.10295	1.45476	1.15386	1.29499	0.87802	1.13091	1.3975	0.863165	1.58673	1.41205	1.56384
E05 Thyrotoxicosis [hyperthyroidism]	0.759392	0.680751	0.760772	0.771205	0.785297	0.971909	1.0798	0.899591	0.716844	1.03844	0.924082	0.796205	0.673161	1.23834	1.0504	0.889895	1.16497	1.12369	0.7919	0.542561	0.833812	0.962202	0.690654	0.754201	0.904392	0.998656	0.961982	0.920133	0.680328	0.561576	0.570554	1.03404	0.328652	0.898914	0.908537	0.678425	1.04428	1.03461	0.934589	1.03942	0.818106	0.990097	0.934297	0.777782	1.50822	0.709628	1.40142	1.17221	0.9974
E06 Thyroiditis	1.03309	1.17018	0.928193	0.910159	1.22763	1.1219	1.13769	1.0122	0.871775	1.16064	1.06736	1.02979	0.877037	1.17401	1.0475	1.20523	1.18529	1.03977	0.905625	0.808982	1.00392	1.13971	0.886297	1.07344	1.12417	1.30395	1.16675	1.21381	1.02752	0.723763	0.748396	1.0993	0.533173	0.969481	0.972123	0.918149	1.25262	1.34828	1.09487	1.32325	1.02071	1.12969	0.946048	0.946332	1.51587	1.04765	1.8764	1.33409	1.35618
E07 Other disorders of thyroid	0.779149	0.69163	0.824535	0.733327	0.897897	0.973789	1.14142	0.966298	0.669066	1.02469	1.03444	0.812536	0.791707	1.0393	0.907591	0.890281	1.01717	0.934526	0.741618	0.664817	0.845825	0.9773	0.884485	0.800372	1.01542	0.956122	0.972455	0.941441	1.02647	0.745563	0.706596	1.2985	0.470542	0.846536	0.867433	0.652929	1.154	1.00229	0.932708	0.919223	0.837367	0.987987	0.725259	0.797265	1.51182	0.841993	1.58824	1.15414	1.01005
E10 Insulin-dependent diabetes mellitus	1.11993	0.638937	0.965115	0.901431	0.771454	1.24934	1.06237	1.01265	0.57777	0.704884	0.874877	0.731947	0.759378	1.03576	1.40072	0.799578	1.11364	1.55941	1.32858	0.625205	0.703017	0.779805	0.463453	0.668191	1.21821	0.87205	0.768839	0.706379	0.567935	0.374372	0.372773	0.576947	0.521702	1.36898	1.05247	0.894279	0.875796	1.58811	0.995095	0.938122	0.854558	1.12647	1.02862	1.02608	1.39313	0.75549	0.569932	0.897699	0.940776
E11 Non-insulin-dependent diabetes mellitus	2.30523	2.25596	1.20846	1.49624	1.17646	1.28987	1.36439	1.9039	2.49762	2.0128	1.20875	0.789336	0.733146	1.66014	1.48465	0.610487	0.953802	0.921999	1.53985	1.11283	1.05506	0.956736	0.842419	0.877823	1.13904	1.10488	0.95502	1.21086	0.809631	1.60949	1.52408	1.24365	0.856731	1.33153	0.865614	0.705906	1.42559	0.783285	1.22461	1.21262	0.797629	1.49004	1.05092	0.60599	1.09336	1.33389	0.514837	0.932497	1.07628
E13 Other specified diabetes mellitus	1.22013	0.808514	1.07066	0.965549	0.907768	1.40721	1.43553	0.88528	0.866946	1.24023	0.977033	1.43296	0.957182	1.16697	1.46409	1.27072	1.26575	1.39694	1.16106	0.954015	0.941133	1.02905	0.679614	0.961116	1.32472	1.05783	0.99176	1.00532	1.04495	1.29416	1.04174	1.15738	0.807885	1.17635	1.76882	1.53954	1.00296	1.14011	1.18032	1.02938	1.14996	1.10001	0.915454	1.34788	1.45095	0.948575	1.36175	1.57496	1.02376
E14 Unspecified diabetes mellitus	1.37259	0.885118	1.08208	0.905409	0.931346	1.13629	1.0506	1.05305	0.7753	0.889038	0.856647	1.0116	1.00927	0.738106	1.08576	1.10665	0.826575	1.61764	0.964238	1.19581	1.28291	0.659506	0.786705	0.832768	1.37831	0.978167	0.780965	0.755628	1.45445	0.71765	1.05505	1.02031	0.747553	1.01877	1.68838	1.3651	0.576771	1.16803	0.837092	0.842074	1.0324	0.926665	0.852411	1.36452	1.5317	0.956527	0.914786	0.980406	1.10382
E16 Other disorders of pancreatic internal secretion	1.41873	1.19481	1.16487	1.43181	1.20665	1.32677	1.22131	1.13476	1.31991	1.36823	1.32717	1.39433	1.01681	1.08581	1.27952	1.31414	1.17344	1.11573	1.28741	1.32746	1.21401	1.14763	0.940446	1.24405	1.33628	1.348	1.31939	1.24171	1.14501	1.44465	1.21711	1.35887	1.09668	1.14351	1.32057	1.50798	1.30582	1.07925	1.25438	1.30714	1.44113	1.23637	1.15512	1.14212	0.919146	1.16272	1.25005	1.29224	1.44431
E21 Hyperparathyroidism and other disorders of parathyroid gland	0.881371	0.917548	0.891262	0.852187	0.969129	1.08676	1.33916	0.928728	0.952826	1.20786	1.01363	0.834408	0.795735	1.3168	1.24712	1.10078	0.995414	0.912456	0.940269	0.792948	0.90656	1.07909	0.618737	0.909246	0.886703	1.09305	1.0633	1.29686	0.861853	0.862963	0.73471	1.27211	0.474893	0.676368	1.3165	0.803281	1.06035	1.20299	0.983766	0.951519	0.925585	1.15864	0.830004	0.833818	1.30442	0.930689	1.63946	1.28456	1.22362
E22 Hyperfunction of pituitary gland	1.24145	1.01282	0.948434	1.55884	1.16852	1.41527	1.13946	1.05155	0.939793	1.46057	1.84426	0.93946	0.85154	1.20336	1.12232	1.28555	1.23175	0.81777	1.20166	1.32835	1.04425	1.91115	0.938819	1.05203	1.19431	1.1373	1.15462	1.20919	1.14461	1.15465	1.34939	2.13226	0.979742	1.05152	1.18168	1.12009	1.28266	0.849445	1.20139	1.10475	1.11697	0.967111	1.16546	0.761216	1.22211	1.15252	2.38217	1.43865	1.0843
E23 Hypofunction and other disorders of pituitary gland	1.06879	0.808154	0.92317	1.33765	1.03755	1.34267	1.11411	0.91332	0.771726	1.02301	1.31806	1.00067	0.819039	1.27746	1.35535	1.0432	1.4433	1.05971	1.12371	0.966159	0.905249	1.47631	0.628005	0.8988	1.01405	1.07114	0.984492	1.00595	0.699349	0.79403	0.7682	1.16512	0.545646	0.771074	1.08605	0.937677	0.950735	0.965419	1.08294	0.940257	0.906585	0.996725	1.17381	0.694751	1.17854	0.905523	1.65735	1.22531	1.05899
E24 Cushing's syndrome	0.967538	0.912683	0.889218	1.2404	0.99649	1.35801	1.23262	0.85487	0.881807	1.44826	1.68246	0.911041	1.01226	1.54265	1.27734	1.18607	1.15718	0.839688	1.26449	0.996275	0.824971	2.18299	0.518632	0.693695	0.812526	0.97468	0.954024	1.01485	0.782929	0.806806	0.912839	1.61388	0.511727	0.717172	1.29716	0.837802	0.783265	0.618301	0.986473	0.751158	0.83765	0.899536	1.14093	0.587478	0.917306	0.758064	2.44689	1.1977	0.73943
E26 Hyperaldosteronism	1.13391	1.03569	1.11217	1.30847	1.00095	1.33388	1.31429	1.00642	1.09435	0.970869	1.07727	0.772679	0.698571	1.39562	1.49258	1.86574	1.14352	0.97364	1.34218	1.15853	1.3777	1.24747	0.539337	1.25673	1.09458	1.46891	1.51274	1.53959	0.818429	0.975859	0.620305	1.09822	0.561151	0.646575	1.85239	0.998967	1.57055	1.00018	1.16746	1.57232	1.34617	1.17809	0.926743	1.08683	1.04457	1.37288	1.74389	1.34626	1.46579
E27 Other disorders of adrenal gland	1.66275	1.18399	1.14128	1.3296	1.22579	1.46781	1.27197	1.3334	1.35359	1.49014	2.36907	0.90341	1.01906	1.39428	1.48853	1.01653	1.0757	0.814906	1.40509	1.19852	1.02383	2.3822	0.834044	0.895108	1.24062	1.05023	0.94619	1.0481	1.04689	1.15386	1.21141	1.72843	1.13194	0.815852	1.97562	1.13085	1.18142	0.637074	1.1219	0.62997	0.810468	0.887658	1.87816	0.670994	1.06124	1.17819	2.20395	1.11096	0.81048
E28 Ovarian dysfunction	1.10645	1.03482	1.108	1.31444	1.23009	1.45168	1.29054	1.10841	1.08905	1.2405	1.31811	1.47651	0.915413	1.18441	1.40991	1.63954	1.4065	1.06913	1.23066	1.21707	1.19301	1.49495	0.957343	1.25601	1.24243	1.34666	1.2755	1.45144	1.0225	1.41148	1.25597	1.50468	1.07874	1.06054	1.5491	1.53801	1.09354	1.21927	1.33994	1.28914	1.45825	1.25929	1.16739	1.24998	1.33076	1.24816	1.6525	1.40082	1.58204
E29 Testicular dysfunction	1.33358	1.27415	1.10544	1.61662	1.363	1.50685	1.22851	1.07396	0.974625	1.16678	1.35916	1.36539	0.663228	1.31675	1.47407	1.84118	1.45813	0.950101	1.42397	1.45703	1.25837	1.73982	0.640135	1.30133	1.30127	1.43249	1.42675	1.42828	1.10025	1.36306	1.15477	1.73415	1.20577	1.01974	1.81419	1.7252	1.30956	1.05518	1.34983	1.33958	1.49326	1.25662	1.31571	0.98575	1.05138	1.24428	2.10018	1.74547	1.71034
E34 Other endocrine disorders	1.51417	1.22521	1.24269	1.69975	1.24602	1.63606	1.36686	1.01033	0.93271	1.18288	1.33893	1.23042	1.00573	1.27021	1.29014	1.39303	1.10999	0.990524	1.21139	1.11142	1.04737	1.32147	0.918426	1.18183	1.22611	1.25491	1.23569	1.28039	1.01716	1.10307	1.04351	1.52806	0.844682	0.839008	1.21849	1.3377	1.37192	1.23863	1.37476	1.39301	1.25021	1.16645	1.01317	1.16984	1.78785	1.16868	1.54756	1.6201	1.59403
E53 Deficiency of other b group vitamins	1.42003	1.27436	1.12582	1.05383	1.17611	1.25315	1.12297	1.36531	1.536	1.13422	1.23702	1.3651	1.00903	1.16847	1.35114	1.20535	1.06813	1.03029	1.26262	1.2006	1.00608	1.1693	1.03442	1.34721	1.33032	1.38922	1.18916	1.23581	1.31382	1.28538	1.22373	1.20427	1.32164	1.17563	1.26051	1.60685	1.23408	1.14675	1.19687	1.29459	1.13565	1.27827	1.24154	0.936007	0.996095	1.38185	1.02281	1.33777	1.52158
E55 Vitamin d deficiency	1.50952	1.25746	1.16133	1.46422	1.2224	1.50554	1.45216	1.28751	1.81431	1.41517	1.78389	1.44693	1.04889	1.47096	1.78683	1.61063	1.25628	1.0442	1.6775	1.55992	1.13497	1.64229	1.1476	1.3252	1.08906	1.37813	1.27406	1.21613	1.74821	2.41018	1.95722	2.3206	1.87859	1.08111	1.55475	1.80497	1.47056	1.01298	1.45571	1.14055	1.34617	1.44612	1.31522	0.987506	1.13419	1.35647	1.52704	1.65661	2.00982
E56 Other vitamin deficiencies	2.02025	1.79099	1.58225	2.36832	1.66317	2.23633	1.28542	1.12196	1.45412	1.44177	1.37616	2.23114	1.35329	1.37041	1.4654	2.10504	1.47735	1.49839	1.54367	2.16543	1.72274	1.52095	1.14275	1.96083	1.935	2.19045	2.25136	1.59294	1.26446	1.95275	2.16044	2.01976	1.18128	1.53025	1.67915	2.73079	1.61861	1.43229	2.00771	2.9594	2.99194	1.2404	1.26033	2.21416	1.40459	1.24285	1.44018	2.25139	2.99399
E61 Deficiency of other nutrient elements	1.56745	1.59003	1.21253	1.17845	1.35338	1.28199	1.20821	1.64386	1.77033	1.15326	1.23745	1.59181	1.03519	1.05657	1.30547	1.25434	1.15424	0.966699	1.31621	1.34977	1.10771	1.37878	1.04859	1.45921	1.39627	1.67114	1.40155	1.56689	1.60634	1.33445	0.951311	0.95925	1.49088	1.16871	1.24351	1.5	1.25356	1.37522	1.229	1.56809	1.08614	1.46216	1.24939	0.764086	0.844943	1.70132	1.07134	1.64318	1.85545
E66 Obesity	1.22736	1.02544	1.42897	1.6675	0.968546	1.57585	1.30222	0.962338	0.706726	0.618545	1.32929	1.44726	1.08408	1.36206	1.03065	1.03137	0.682814	0.520621	1.37635	1.07182	1.09298	0.656692	1.09483	1.15487	1.21723	1.54735	1.45311	1.45168	1.37774	0.776566	0.844047	0.948805	1.13955	0.720634	1.55844	1.52235	1.9877	1.97726	1.3757	1.54573	2.08869	1.23373	0.683717	2.05534	0.613842	0.945166	0.831937	1.11805	1.56845
E73 Lactose intolerance	1.52434	1.40483	1.26474	1.46498	1.44304	1.33602	1.31433	1.18495	1.35135	1.06942	1.47062	1.42285	1.19153	1.06592	1.21697	1.34371	0.971979	1.01035	1.23782	1.49807	1.19305	1.48159	1.27275	1.41088	1.34531	1.45841	1.29021	1.29981	1.28478	1.17293	1.13891	1.21661	1.0845	0.996064	1.22901	1.56728	1.3763	1.17189	1.29462	1.32309	1.25652	1.23729	1.2364	1.11028	0.890644	1.1797	1.34791	1.30511	1.58792
E74 Other disorders of carbohydrate metabolism	1.41925	1.14748	1.18966	1.19692	1.25063	1.41623	1.05496	1.03083	1.06502	1.38225	1.18176	1.36245	1.06244	0.824538	1.09431	1.43003	1.07975	1.04746	1.17608	1.1357	1.1179	1.00887	0.897903	1.33982	1.61299	1.49984	1.38154	1.31341	1.29004	1.30276	1.04955	1.01479	1.12922	1.24168	1.17845	1.59536	1.28668	1.35779	1.28625	1.58196	1.62283	1.2596	0.859447	1.29732	1.20713	1.15261	1.12116	1.22003	1.31429
E75 Disorders of sphingolipid metabolism and other lipid storage disorders	1.41036	1.30385	1.17964	1.32586	1.2904	1.33067	1.01793	1.23219	1.79761	1.34948	1.62165	1.55053	1.04289	0.875793	1.15019	1.60955	1.49312	1.33426	1.4016	1.60366	1.47119	1.44768	0.949596	1.64092	1.11537	1.80044	1.59372	1.60261	1.10723	1.4471	0.731979	0.911007	1.20886	1.00894	1.0083	1.26637	1.12677	2.19088	1.43771	2.00678	1.07062	1.68018	1.42618	0.770181	0.97016	1.51993	0.855114	1.09772	2.0923
E78 Disorders of lipoprotein metabolism and other lipidaemias	0.981026	0.773875	1.04964	0.592436	0.758651	1.07046	1.07768	0.746488	0.968602	1.2987	0.856655	0.948223	0.705273	0.881588	0.968528	0.82455	0.993368	0.800444	0.99482	1.20166	0.894236	1.24198	0.939712	1.11501	1.25811	1.02787	0.989231	1.00231	0.828375	1.00766	0.844413	0.569936	0.67986	0.591683	1.22997	1.16483	1.13764	0.929878	1.04846	0.967704	1.06972	1.10268	0.572606	1.36664	0.895897	0.593068	0.443404	1.31915	0.503729
E79 Disorders of purine and pyrimidine metabolism	1.43207	1.79449	1.39809	1.51566	1.50371	1.47024	1.07387	0.822866	0.788214	1.19997	0.975401	1.60293	1.14768	1.04737	1.07288	1.46592	0.888591	1.31592	1.13758	1.37206	1.53513	1.35193	0.922948	1.30615	1.45011	1.53764	1.44208	1.29001	1.00952	0.92871	1.30811	0.957349	0.882691	1.2083	1.64906	1.5956	1.25121	1.0968	1.34932	1.63354	1.93452	0.836284	1.07017	2.01999	0.938442	0.961653	1.41524	1.13575	0.977877
E80 Disorders of porphyrin and bilirubin metabolism	1.5398	1.6057	1.38524	1.53605	1.88808	1.50207	1.26749	0.950181	1.22321	1.11972	1.37565	1.55751	1.06291	1.04087	1.1708	1.49388	1.05642	1.04363	1.25338	1.62974	1.3103	1.48191	1.17562	1.64078	1.44278	1.84228	1.60001	1.48249	1.53229	1.30226	1.35154	1.27636	1.14552	0.893958	1.36324	1.75926	1.46686	1.26241	1.45998	1.61803	1.69363	1.24402	1.20545	1.36459	0.86619	1.20674	1.79406	1.37801	1.62974
E83 Disorders of mineral metabolism	1.28206	1.25197	1.2186	1.31466	1.30191	1.30993	1.23949	1.2362	1.35459	1.53293	1.4107	1.29786	1.02492	1.20338	1.27812	1.22803	1.00249	0.862105	1.29204	1.45872	1.20839	1.24534	1.00357	1.19584	1.28354	1.24037	1.37108	1.33328	1.69469	2.04772	1.71106	2.28044	1.71874	0.927247	2.07374	1.38117	1.49268	0.998328	1.22362	1.09418	1.26611	1.21447	1.25103	1.06116	1.11131	1.53399	1.87659	1.59506	1.26666
E86 Volume depletion	1.16379	1.06945	1.20523	1.08227	1.15476	1.24095	1.3671	1.11955	1.10132	1.13064	1.26184	1.20174	1.06185	1.33513	1.35509	1.12572	1.02081	1.10668	1.24971	1.16802	1.08787	1.09986	1.10885	1.02745	1.05013	1.01809	1.01481	1.03846	1.13839	1.28385	1.19487	1.25048	1.0791	0.984293	1.37819	1.07103	1.22024	0.900076	1.14157	0.891338	1.03726	1.15294	1.16754	1.22429	1.08908	1.02074	1.40413	1.20547	1.02785
E87 Other disorders of fluid, electrolyte and acid-base balance	1.38804	1.16263	1.22466	1.46472	1.10189	1.34693	1.19604	1.01422	1.00689	1.15267	1.09277	1.51576	0.97502	1.0569	1.20969	1.18391	0.976756	0.995737	1.12323	1.13798	1.20128	1.07156	0.982227	1.15981	1.2834	1.25437	1.23358	1.20828	0.882868	0.977188	0.949985	1.09974	0.773763	0.980977	1.43863	1.54171	1.1689	1.06764	1.24995	1.2165	1.39432	1.05491	1.11687	1.33337	0.972391	1.19066	1.05352	1.25964	1.33094
E88 Other metabolic disorders	1.28562	1.28586	1.15646	1.22967	1.35439	1.2623	1.17888	1.23806	1.39773	1.42684	1.47319	1.4038	1.14841	1.16353	1.26365	1.37158	1.19316	1.22873	1.29848	1.35883	1.27369	1.24524	1.07093	1.30774	1.28642	1.37917	1.37821	1.31899	1.36707	1.54011	1.47597	1.51991	1.34222	1.17156	1.63853	1.39747	1.31419	1.13608	1.2722	1.42294	1.39909	1.16763	1.42605	1.30669	0.996099	1.26515	1.54318	1.40096	1.26258
E89 Postprocedural endocrine and metabolic disorders, not elsewhere classified	1.14119	0.985218	1.16256	1.20426	1.24918	1.35755	1.17406	0.946434	0.874271	1.18126	1.07196	1.31241	1.09668	1.26182	1.2298	1.08673	1.23044	1.33154	1.12596	0.927556	1.03495	1.10009	0.978617	1.14162	1.18383	1.26426	1.17461	1.08565	0.909073	0.813863	0.856471	0.971296	0.74807	0.944797	1.22329	1.04266	1.12298	1.11835	1.24087	1.31241	1.14	1.0409	1.31714	1.14052	1.48113	1.04775	1.49108	1.14559	1.24539
F03 Unspecified dementia	1.01019	0.783922	1.08489	1.20548	0.787248	1.2394	1.08987	1.00222	0.630019	0.602674	0.583811	1.13421	1.57094	1.47169	1.62217	0.508945	1.27341	1.41667	1.13858	0.90337	0.966263	0.831398	1.88903	0.993737	1.65912	0.930344	0.830267	0.675623	1.08956	0.783733	1.31527	1.11654	1.14577	0.586982	0.852872	1.21051	1.05597	1.0566	0.999565	1.39106	0.961797	0.840188	1.24952	1.01424	0.857883	0.756015	0.633769	0.88592	1.97493
F05 Delirium, not induced by alcohol and other psychoactive substances	1.53621	1.12448	1.19757	1.27042	0.776381	1.32687	1.20925	1.76321	1.26302	1.21109	1.0093	1.1277	1.57101	1.50395	1.68134	0.78099	1.25588	1.38442	1.47731	1.29793	1.15482	0.930135	1.75212	1.21331	1.40521	1.22471	0.940106	1.06292	1.43747	1.8248	2.5058	2.17917	1.70186	1.11839	1.1312	0.957535	1.39517	1.0328	1.14291	1.31099	1.48084	1.13673	1.40652	1.57383	0.697237	0.950421	0.850061	1.02464	1.90049
F06 Other mental disorders due to brain damage and dysfunction and to physical disease	1.26059	1.06107	1.1005	1.3675	0.63883	1.4133	1.46088	1.08735	1.03382	1.03573	0.528494	1.22278	1.51535	1.29339	1.58473	0.700018	1.24371	1.16683	1.23314	1.11359	1.10017	0.898806	1.86878	1.34896	1.58007	1.30236	1.0298	0.992104	1.29858	1.47061	1.78345	1.4078	1.16465	0.554138	0.753239	1.27615	1.10641	1.06699	1.17411	1.45985	1.67531	1.08924	1.13098	1.43613	0.747153	0.71818	0.473702	1.16653	3.4112
F07 Personality and behavioural disorders due to brain disease, damage and dysfunction	1.42366	1.10278	1.32641	1.92712	1.08697	1.58831	1.70379	1.12264	1.10736	1.0586	0.993777	1.6376	1.41642	1.5128	1.73393	0.95977	1.2163	1.36667	1.26342	1.47621	1.23382	1.53867	1.96075	1.14388	1.31008	1.0763	1.10395	0.914227	1.49591	2.04106	2.75049	2.55819	1.48726	0.897301	1.31955	1.621	1.25386	0.892659	1.40354	1.10927	1.56318	1.06664	1.23534	1.72013	1.33681	0.910371	1.34071	1.61578	1.73963
F09 Unspecified organic or symptomatic mental disorder	0.896696	0.602887	0.936324	1.64411	0.887967	1.33154	1.09451	1.37987	0.629629	0.562593	0.674753	0.792733	1.22137	1.00924	1.27359	0.911553	1.08592	1.2574	0.879579	1.38569	1.16933	1.31467	1.02363	0.964269	0.910822	0.859378	0.897845	0.990295	1.0026	1.53365	1.81263	2.28212	1.18661	0.861584	0.620312	0.979601	1.22584	0.94358	1.03117	1.03017	1.18033	1.024	0.904104	0.981136	1.65231	1.097	1.18443	1.30557	1.67074
F10 Mental and behavioural disorders due to use of alcohol	1.3609	0.966619	1.12489	0.966599	0.452188	0.948142	1.61369	2.02383	2.07259	1.14643	0.716236	0.650217	0.913103	1.52232	1.72572	0.639973	0.747701	1.0584	1.52462	0.781429	1.33133	0.567256	1.17227	1.08169	0.830927	0.996034	0.693282	0.882756	1.63787	2.56887	2.25102	2.29604	3.02862	0.94309	1.28742	0.871627	1.32574	0.787688	0.979228	0.62916	0.991467	1.36465	1.36497	1.31694	1.06589	0.863621	0.440445	0.903213	1.43737
F11 Mental and behavioural disorders due to use of opioids	1.07935	0.803578	1.0847	1.02793	1.16217	1.12794	1.32348	2.5536	2.70249	2.13437	2.08141	0.795968	1.84141	1.5758	1.37381	0.919864	0.952587	2.07889	1.57193	1.55097	1.46974	1.21385	1.37352	1.22459	0.913331	0.96788	0.937705	1.03386	2.20331	5.41025	7.63957	9.45717	4.73567	2.34153	1.23858	1.1149	1.29099	0.651184	1.03805	0.791456	0.984374	1.46155	1.96315	1.04622	1.37031	1.21541	1.50593	1.00625	1.17176
F12 Mental and behavioural disorders due to use of cannabinoids	1.02704	0.86435	1.14109	1.01039	0.785565	1.35362	1.77965	1.69753	1.94649	1.78407	1.33924	0.930672	1.22865	1.62645	1.68829	1.10169	0.954704	1.52437	1.42386	1.02395	1.30928	1.02309	1.11465	1.2	0.809886	1.01191	0.909015	1.07508	1.17369	2.61028	2.76071	2.75563	1.88514	1.21876	0.948579	1.0151	1.01532	0.829145	1.18107	0.87214	1.14312	1.54602	1.55168	1.45208	1.2649	0.876284	0.883476	0.969927	1.71472
F13 Mental and behavioural disorders due to use of sedatives or hypnotics	1.32272	1.09653	1.24701	1.36741	1.24528	1.35347	1.2241	1.11402	1.00061	1.08658	1.09967	1.11251	1.00948	0.817536	0.880658	1.0579	0.815102	1.18803	0.957195	1.324	1.48076	1.2078	1.1312	1.40188	1.19023	1.27512	1.28072	1.21775	1.13283	1.2482	1.68814	1.49644	1.25796	1.26072	0.977982	1.37415	1.27989	0.938054	1.24849	1.35411	1.45124	0.976921	1.21708	1.34947	0.997334	0.981987	1.32226	1.26058	1.32018
F15 Mental and behavioural disorders due to use of other stimulants, including caffeine	1.28391	1.41674	1.2816	1.24083	0.890283	1.44923	1.78161	1.72658	1.84033	2.07285	1.26945	1.18779	1.3807	1.70945	1.66162	1.55211	1.2162	1.62402	1.61894	1.19554	1.60641	1.25416	1.30001	1.28301	1.02119	1.22822	1.17568	1.2704	1.32701	2.75211	2.89007	3.04904	1.76465	1.40826	1.30068	1.11441	1.23506	1.02749	1.28215	1.11777	1.5667	1.47706	1.47112	2.06032	1.30964	1.06775	1.15874	1.32897	1.81018
F17 Mental and behavioural disorders due to use of tobacco	1.19868	1.4009	1.24128	2.821	1.02467	1.88381	1.49602	1.02854	0.770544	1.58444	1.15805	1.20966	0.594282	1.2549	1.17236	1.58239	0.945501	1.18701	0.929222	0.936449	1.88647	2.06842	1.50972	1.10613	1.46276	1.71705	1.61352	1.26826	0.573176	0.695484	1.16445	1.25554	0.55033	1.25212	1.13728	1.45116	1.07854	0.74567	1.59728	1.59776	2.48993	0.855785	1.06896	2.57475	0.824558	0.708643	1.266	1.26727	2.56328
F19 Mental and behavioural disorders due to multiple drug use and use of other psychoactive substances	1.74279	1.24157	1.38799	1.47338	1.51518	1.61544	1.36533	2.17328	1.9008	1.74162	1.5816	1.27354	1.70074	1.1377	1.26623	1.16058	1.00183	2.01622	1.35125	2.52341	2.47074	1.39287	1.93816	1.69154	1.45421	1.45362	1.39036	1.41994	2.11726	3.83689	6.62372	5.39049	3.2314	2.25346	1.57608	1.99795	1.64759	0.926059	1.39914	1.44111	1.88717	1.13392	1.47603	1.56367	1.30343	1.40382	1.68384	1.37802	1.87945
F20 Schizophrenia	0.838814	0.672875	0.962644	0.969236	0.479094	1.22331	1.03942	1.56268	0.757009	0.668949	0.648077	0.471954	1.09666	1.02182	1.41746	0.985773	0.920918	1.40903	1.07826	0.604188	1.00063	0.759498	0.590175	0.954108	0.868259	0.885997	0.687292	1.02357	0.419232	0.87462	0.95285	1.21199	0.638328	0.68864	0.321816	0.644507	0.701387	1.23606	0.821994	0.901498	0.994366	1.33714	1.35519	0.972555	0.782512	0.652771	0.2623	0.656582	2.96553
F22 Persistent delusional disorders	1.16812	0.906403	1.04987	1.4189	0.817192	1.47471	1.46718	1.43052	1.01593	1.20489	0.770929	1.02698	1.10223	1.22812	1.45998	1.09119	1.25471	1.3768	1.13269	1.11492	1.21175	1.17709	0.992384	1.29513	1.08796	1.22316	1.01646	1.21128	0.973842	1.71746	1.63983	1.80304	1.08737	0.930024	0.714634	1.12128	1.1628	1.17824	1.15624	1.32221	1.46063	1.28821	1.13359	1.39117	1.25419	1.00503	0.846767	1.23169	2.23739
F23 Acute and transient psychotic disorders	0.958602	0.781661	1.0008	1.19738	0.867236	1.39574	1.35178	1.55071	0.841311	1.27221	0.636114	1.04321	1.45528	1.29819	1.31146	1.13747	1.25947	1.57331	1.03773	1.04001	1.18233	0.962465	1.05783	1.17715	1.03077	1.14012	1.02738	1.23512	1.09421	1.90414	2.04814	2.37584	1.3369	1.15333	0.915415	1.22971	1.29319	1.25407	1.08708	1.31751	1.50264	1.15759	0.924123	1.63235	2.06243	1.2307	1.072	1.16062	1.83797
F25 Schizoaffective disorders	0.819824	0.649349	0.973226	1.09766	0.905706	1.36627	1.2894	1.25831	0.689225	0.914342	0.616837	1.10079	1.12498	1.24661	1.37298	0.896851	1.23324	1.56479	0.962157	0.83522	1.01639	0.872913	0.838892	1.01818	1.04949	1.0145	0.89704	1.12735	0.832976	1.06154	1.2905	1.55638	0.871922	0.972815	0.766503	1.10833	0.928486	1.22021	1.04026	1.22663	1.23104	1.20215	1.06855	1.17451	1.45233	0.804675	0.8115	0.993287	1.83595
F29 Unspecified nonorganic psychosis	1.07849	0.758954	1.0245	1.32952	0.86983	1.45166	1.27606	1.42019	0.895917	1.0986	0.699563	1.02682	1.24465	1.14488	1.34405	0.977235	1.20321	1.47162	1.03365	1.14914	1.27407	0.990691	1.01767	1.25481	1.14832	1.15383	1.03454	1.2488	0.954885	1.57355	1.78026	1.96289	1.18346	1.09634	0.7875	1.22871	1.13924	1.24037	1.11379	1.40263	1.46787	1.19529	1.22995	1.33736	1.24564	0.94972	0.759027	1.13204	2.2059
F30 Manic episode	0.752521	0.509803	0.95022	1.32078	1.11142	1.38218	1.2306	1.2525	0.570688	0.961752	0.466181	1.03111	1.40126	1.27377	1.15854	0.859806	1.3356	1.67106	0.863862	1.34825	1.27117	1.03414	1.26088	1.07325	1.12662	1.0929	1.22008	1.30641	1.64417	1.98676	2.67936	4.15747	1.49018	1.05398	1.37215	1.33753	1.62288	1.23361	1.05998	1.42306	1.50476	1.03921	0.803193	1.16471	2.59003	1.06812	2.06666	1.55633	1.64892
F31 Bipolar affective disorder	1.18238	0.750086	1.1468	1.46643	0.700371	1.62895	1.50422	1.14279	0.884629	0.795895	0.698268	0.849746	1.07559	1.13784	1.67223	0.955515	1.21252	1.45985	1.09118	0.873569	1.00027	1.19121	0.901343	1.24306	1.11725	1.12395	0.867617	1.12372	0.602291	1.03057	0.959856	1.12252	0.784093	0.4678	0.549599	0.948322	0.823155	1.26763	1.07933	1.2443	1.15809	1.33974	1.69161	1.04759	1.15094	0.960281	0.476547	0.94131	3.34007
F32 Depressive episode	0.936002	0.962912	1.01942	0.953079	1.02259	1.19024	1.26341	1.20224	0.828432	0.867484	1.17581	1.06826	1.71892	0.842312	1.23785	1.08457	1.64374	0.735952	1.06952	1.17927	1.38954	0.787106	1.64103	1.20482	1.11222	1.02851	1.00726	0.8532	1.06696	1.4126	1.20256	1.39322	0.925222	1.37504	0.794314	1.34546	1.23675	1.14922	1.14639	0.957403	1.12428	1.38222	0.983608	1.20959	0.96804	0.690588	1.22222	1.12704	1.01036
F33 Recurrent depressive disorder	1.37629	1.04677	1.347	1.84801	1.17591	1.5267	1.44684	1.12094	0.931751	0.863125	0.757332	1.28256	0.836789	0.919244	1.19013	1.05578	0.987953	1.25402	0.971061	1.31893	1.38462	1.19443	1.11736	1.32766	1.25059	1.33471	1.25637	1.34948	0.99643	1.06917	1.27816	1.24132	1.06224	0.844232	1.06142	1.49393	1.27571	1.21934	1.3153	1.49625	1.71262	1.19887	1.22573	1.48209	1.2033	1.0627	0.999035	1.39718	2.15835
F34 Persistent mood [affective] disorders	1.30985	1.07741	1.3112	1.62049	1.35697	1.40814	1.25259	1.13491	1.01218	1.00348	0.933403	1.129	0.943481	0.856635	0.956181	1.19861	1.04029	1.19748	0.995223	1.44615	1.51351	1.1829	1.15565	1.36385	1.23876	1.3643	1.3814	1.3306	1.12378	1.18802	1.40558	1.43847	1.12932	0.999488	1.00959	1.34945	1.34949	1.11886	1.26126	1.54248	1.66616	1.15245	1.13537	1.37666	1.12433	1.03504	1.26987	1.39927	1.87801
F38 Other mood [affective] disorders	1.39302	1.57896	1.38052	1.68275	1.3703	1.4554	1.2239	0.958068	0.907581	1.14471	1.02092	1.51746	1.0575	0.981345	0.978802	1.42683	0.95311	1.16046	1.04831	1.23272	1.48308	1.16041	1.03536	1.31842	1.29542	1.50419	1.51183	1.27381	0.969345	0.856583	1.27213	1.11683	0.777432	1.02394	1.05951	1.44306	1.23647	1.12948	1.36655	1.75213	1.88106	0.958319	1.08192	1.89464	1.02376	0.940844	1.24373	1.45868	1.40904
F39 Unspecified mood [affective] disorder	1.31958	1.08011	1.50129	1.77158	1.31652	1.68897	1.43855	0.833286	0.669552	0.811424	0.701975	1.57553	1.01235	0.869156	0.984175	1.07039	0.760854	1.12479	0.810107	1.27825	1.34402	1.22655	1.2149	1.24785	1.44585	1.36597	1.47821	1.18322	0.974939	0.831885	1.35343	1.07589	0.84599	0.834461	0.963833	1.62445	1.31632	0.965664	1.35833	1.50102	1.90904	0.857709	1.00379	1.7994	1.26022	0.840401	1.16052	1.47713	1.44058
F40 Phobic anxiety disorders	1.31013	1.06033	1.30099	1.38004	1.22673	1.39047	1.29767	0.953494	0.87111	0.829624	0.977264	1.20279	0.961593	0.883331	1.04042	1.03484	0.986534	1.09542	0.954276	1.28893	1.32337	1.12758	1.25477	1.28799	1.22543	1.33347	1.29041	1.21916	1.06276	0.996593	1.16466	1.15886	0.931544	0.956201	0.987382	1.30451	1.22087	1.13955	1.28965	1.52803	1.50143	1.06175	1.11688	1.48315	1.02376	0.905734	1.15331	1.25997	1.46049
F41 Other anxiety disorders	1.53654	1.1629	1.39194	1.92031	1.37594	1.58433	1.0693	0.864908	0.726796	0.901177	0.767484	1.40234	1.10252	0.95856	1.09445	1.23821	0.800188	1.44393	1.01698	1.81167	1.62864	1.36487	1.20922	1.51808	1.48199	1.64242	1.34814	1.3112	0.945905	1.16241	2.15305	1.40981	1.00413	0.854514	1.18567	1.8127	1.17344	1.10092	1.45952	1.52509	2.05377	0.845708	1.26619	1.9715	0.954569	1.10078	0.947375	1.23773	1.62375
F42 Obsessive-compulsive disorder	1.29137	1.0064	1.27799	1.7337	1.43495	1.52547	1.30201	1.28334	0.819703	0.735342	0.724924	1.37347	0.765974	0.890981	1.18513	1.11618	1.01167	1.20595	0.917001	1.64203	1.57224	1.26615	1.03316	1.38713	1.3507	1.32297	1.31746	1.4405	0.9595	1.16117	1.44335	1.44268	1.1362	0.984052	1.00016	1.51791	1.31498	1.17445	1.30544	1.51032	1.79889	1.18988	1.18214	1.43737	1.22644	1.2946	1.27151	1.51912	2.23904
F43 Reaction to severe stress, and adjustment disorders	1.18278	1.04618	1.2839	1.52797	1.05166	1.33761	1.54485	0.932489	0.817119	0.73834	0.808888	1.38268	0.742741	0.878418	1.08182	0.934864	0.825112	1.00057	0.850499	1.10986	1.2454	1.26477	1.2573	1.11616	1.29728	1.23011	1.28475	1.13591	1.16404	0.925793	1.15945	1.07924	0.935923	0.75719	1.00703	1.36457	1.22283	0.895813	1.3072	1.24368	1.44226	0.964208	0.918386	1.40149	1.09975	0.869821	1.25053	1.48732	1.4083
F44 Dissociative [conversion] disorders	1.53757	1.32684	1.37771	1.99562	1.17751	1.54813	1.36076	1.20328	1.17338	1.12409	1.35049	1.15302	1.38816	1.16267	1.09744	1.24921	1.3297	1.22792	1.26852	1.54091	1.40003	1.58033	1.70146	1.47868	1.25797	1.40127	1.28655	1.21224	1.19558	1.5349	1.94327	1.93061	1.26329	0.983264	1.09236	1.36905	1.34383	1.1642	1.41388	1.39256	1.72209	1.14696	1.39322	1.68685	1.02451	1.1228	1.2706	1.2791	2.13957
F45 Somatoform disorders	1.26178	1.24655	1.40941	1.4328	1.36761	1.32477	1.24125	0.894142	0.86396	0.862787	1.04683	1.15786	0.955472	0.844674	0.890038	1.18619	0.807098	1.01922	0.980831	1.27659	1.21357	1.12232	1.08832	1.25911	1.1477	1.28242	1.25247	1.15548	1.01183	0.842532	1.08807	1.05493	0.86437	0.878054	1.06405	1.3021	1.25136	1.10934	1.22296	1.30922	1.40764	1.10937	1.06766	1.4613	0.94373	0.937591	1.24757	1.28864	1.29665
F48 Other neurotic disorders	1.45595	1.4561	1.37108	1.7183	1.4748	1.37356	1.16557	1.02259	0.958441	0.920608	1.03517	1.36571	1.04931	0.917973	0.977455	1.26304	0.835866	1.03519	0.992426	1.41632	1.27826	1.25411	1.10711	1.30972	1.30401	1.40322	1.36803	1.22421	1.02015	0.901289	1.13214	1.07055	0.876896	0.857627	1.07694	1.50507	1.30342	1.11479	1.26246	1.41948	1.51428	0.99861	1.12991	1.39575	0.962036	1.10083	1.24688	1.37107	1.47525
F50 Eating disorders	1.618	1.16987	1.30722	2.00529	1.78684	1.79612	1.4175	1.60054	1.66744	0.862918	1.33355	1.19339	0.70546	1.38367	1.798	1.22174	0.962761	1.11362	1.32009	2.19585	1.54736	2.04005	0.82015	1.31941	1.18359	1.27474	1.31697	1.29873	1.33092	1.66587	2.28058	3.20315	1.78197	1.16974	1.42955	1.54279	1.57855	0.940689	1.28409	1.18533	1.52233	1.40981	1.67997	0.809312	1.00313	1.23191	1.9415	2.13531	2.35113
F51 Nonorganic sleep disorders	1.1907	1.15552	1.36922	1.79003	1.38152	1.51882	1.23131	0.88619	0.634354	0.699333	0.725236	1.35528	1.01363	0.791415	0.822447	0.979734	0.807523	0.941928	0.835733	1.51344	1.31874	1.21763	1.20763	1.37503	1.34298	1.40999	1.47462	1.31301	1.10202	0.938413	1.49313	1.22525	1.02564	0.80355	0.980135	1.73255	1.4095	0.985022	1.357	1.4798	1.92888	0.904926	0.867027	1.70054	0.938178	1.0466	1.16903	1.39053	1.4172
F52 Sexual dysfunction, not caused by organic disorder or disease	1.2768	1.32549	1.25896	1.42554	1.41646	1.38395	1.242	0.995272	0.93771	0.967046	1.08594	1.48071	1.02332	0.978617	1.08715	1.1988	0.948624	1.01283	1.06641	1.41557	1.29162	1.22718	1.2628	1.35528	1.32416	1.42134	1.35869	1.32115	1.17862	1.03937	1.31438	1.15392	1.02166	0.915553	1.12041	1.57294	1.25021	1.06863	1.34034	1.42227	1.58432	1.10647	1.09036	1.51903	1.02862	1.07186	1.39869	1.36139	1.43894
F53 Mental and behavioural disorders associated with the puerperium, not elsewhere classified	1.04942	0.865184	1.11308	1.56549	1.31737	1.21269	1.09567	1.16321	0.485538	0.49731	0.452374	1.56431	0.763502	0.827998	1.1488	0.841465	0.724826	0.962693	0.754037	1.52	1.35793	1.16337	1.02608	1.15659	1.48686	1.10955	1.16743	1.31723	1.10198	0.892994	1.33425	1.07286	0.990844	0.766603	0.804253	1.52135	1.52051	0.966382	1.11017	1.39902	1.44954	0.877901	0.843464	1.20277	0.941512	1.25068	1.37584	1.44628	1.35944
F60 Specific personality disorders	1.33892	0.96071	1.25039	1.66894	1.14493	1.54181	1.29135	1.37154	1.15336	1.12062	0.950334	1.10641	1.11247	1.12308	1.28558	1.20292	1.16627	1.46615	1.14871	1.44558	1.41076	1.17009	1.05759	1.31307	1.13256	1.21834	1.14005	1.23953	1.06932	1.78963	1.96178	2.04858	1.44294	1.06831	0.910594	1.29723	1.25258	1.18944	1.26137	1.34952	1.54573	1.30362	1.30889	1.32313	1.42636	1.16425	0.972924	1.23777	2.26058
F64 Gender identity disorders	0.939693	1.12053	1.20895	1.04064	1.07468	1.60319	1.84009	1.52058	1.73864	2.54413	1.23169	1.52549	1.65631	1.35467	1.701	0.878981	1.52281	1.9341	1.37013	1.55052	1.50985	1.13491	1.73711	1.36968	1.0163	1.1923	1.18128	1.53307	1.80834	2.91914	3.62974	2.54761	2.16794	1.8436	2.04576	0.958316	0.83328	1.1431	1.51887	1.20302	1.9119	1.36607	0.987801	2.38672	2.50346	0.944703	2.04227	1.30976	1.35514
F69 Unspecified disorder of adult personality and behaviour	1.57366	1.23106	1.45832	1.84191	1.09247	1.8455	1.60719	1.25797	1.14146	1.47896	0.72653	1.3093	1.29284	1.0442	1.14354	1.13087	0.816077	1.5362	1.10912	1.75471	2.39337	0.943805	1.2451	1.50991	1.43551	1.59782	1.51227	1.38492	1.07463	1.92418	2.60773	1.8267	1.3196	1.12656	1.15386	1.4843	1.34339	1.13557	1.50086	1.58978	2.65312	1.04122	1.10676	2.51269	1.36743	1.07193	0.823562	1.32705	2.3461
F81 Specific developmental disorders of scholastic skills	1.26586	1.11589	1.08513	1.35756	0.665967	1.60211	1.41271	1.30854	0.964016	1.18695	0.638547	1.19414	1.83272	1.59659	1.69218	0.99331	1.46072	1.42135	1.49157	1.067	0.988077	0.854959	1.03938	1.0547	1.35892	1.12405	0.961106	0.947633	0.857011	1.28309	1.5444	1.32132	0.793638	0.689529	0.688232	1.00887	1.10384	1.23524	1.09564	1.32324	1.74704	1.23364	0.996986	1.57687	0.78738	0.727677	0.445455	1.22962	3.24923
F84 Pervasive developmental disorders	1.3081	1.44369	1.37569	1.77927	1.44958	2.03658	1.74888	1.45617	1.33086	1.56578	1.38713	1.87521	1.17515	1.57561	1.71147	1.77028	1.45085	1.43431	1.59751	1.75476	1.49709	1.60947	1.10189	1.70912	1.54421	1.6453	1.47964	1.57581	1.16648	1.79895	1.82449	1.74768	1.22756	1.06795	1.24504	1.43195	1.24576	1.47894	1.78705	1.73006	1.96386	1.61309	1.17262	1.7511	1.67111	1.37479	1.71822	1.78471	2.72526
F91 Conduct disorders	1.33269	1.49751	1.22342	1.71129	1.06002	1.68669	1.47075	1.58547	1.14698	1.65755	0.914283	1.65432	2.50194	1.23466	1.20701	1.11597	1.10841	1.4152	1.34271	2.12053	1.88904	1.14437	2.1695	1.48403	1.62537	1.378	1.47448	1.28497	1.39709	1.90079	3.49984	2.26674	1.56685	1.03705	0.918049	1.62842	1.41104	0.933346	1.40802	1.66609	2.50977	1.03557	1.13237	2.32375	1.10817	0.86237	0.981716	1.64074	2.6599
F98 Other behavioural and emotional disorders with onset usually occurring in childhood and adolescence	1.30384	1.72415	1.21661	1.78707	1.37217	1.35283	1.18902	1.13041	1.08914	1.10023	1.05199	1.5072	1.83289	0.944377	0.914101	1.32764	0.958102	1.04894	1.18724	1.76362	1.43955	1.17938	1.56716	1.46339	1.52507	1.52736	1.48515	1.26312	1.23631	1.04245	1.32538	1.06276	1.06692	0.787224	0.965308	1.62243	1.41464	0.99803	1.20256	1.51841	1.86225	0.988795	0.886159	1.43568	0.711616	1.09597	1.18913	1.34983	1.89105
F99 Mental disorder, not otherwise specified	1.10786	0.804607	1.13277	1.52466	0.928922	1.49777	1.5162	1.40044	0.858841	1.11466	0.734818	1.37223	1.17741	1.32133	1.46061	0.979332	1.2314	1.3972	1.03679	1.10737	1.21235	1.0384	1.2939	1.09469	1.08479	1.02032	0.992487	1.16121	1.13174	1.61905	1.96799	1.91926	1.25628	1.02679	1.02845	1.18724	1.23703	1.13443	1.25036	1.06473	1.33847	1.13716	1.01839	1.43578	1.73205	1.06132	1.26311	1.37259	1.67417
G00 Bacterial meningitis, not elsewhere classified	1.36282	1.37795	1.02899	0.964045	0.999227	1.08408	1.06849	1.67912	1.49469	1.46557	2.33853	1.19636	1.51596	1.31506	1.12198	1.27081	1.64265	1.15337	1.40178	1.29704	1.2725	1.44262	1.62162	1.48516	1.30738	1.53751	1.22683	1.2128	1.19978	1.48244	0.907481	1.02214	1.03504	1.6932	1.23021	1.19587	1.37853	1.3175	1.31158	1.51059	1.10188	1.17209	1.75491	1.61032	0.534319	1.27024	0.867873	0.98669	1.14365
G01 Meningitis in bacterial diseases classified elsewhere	1.24298	1.56783	1.14821	1.16756	1.09692	1.31782	1.36437	1.74909	1.06961	1.09765	1.54566	1.66727	1.59549	1.50488	1.40174	1.22875	1.45044	1.29068	1.48241	1.39398	1.13238	1.45263	2.26162	1.35742	1.36197	1.23826	1.09905	1.2425	1.34365	1.41109	1.398	1.4684	1.43886	1.33877	1.11075	1.21413	1.27655	1.15784	1.4285	1.38968	1.19009	1.20589	1.09661	1.73168	1.13639	1.36573	1.31946	1.25206	1.38267
G02 Meningitis in other infectious and parasitic diseases classified elsewhere	1.12401	1.29454	0.990136	0.900569	1.08798	1.1008	0.877728	1.4559	1.35774	1.48707	1.1218	1.22572	1.38989	0.836631	0.764069	1.37141	1.99222	0.94761	1.18046	1.54938	1.20473	1.31983	1.47278	1.73819	1.44912	1.42025	1.33625	1.32384	1.60188	1.9712	1.01656	1.05136	1.59295	1.22836	0.778984	1.03883	1.18857	1.57461	1.31495	1.48684	0.897994	1.37087	0.868653	0.686777	0.810321	2.1635	0.979158	1.36517	1.65233
G03 Meningitis due to other and unspecified causes	1.08892	1.10543	0.94661	1.08371	1.08733	1.07788	1.06488	1.2343	1.15668	1.35381	1.21286	1.19993	2.44154	1.10076	0.959192	0.873982	1.08805	1.18253	1.04744	1.44486	1.00104	1.14921	2.50746	1.13524	1.0675	1.01462	0.95007	0.905904	1.66972	1.92217	1.9193	1.68335	1.64003	0.963777	0.994787	1.12561	1.14864	0.944533	1.10593	1.00554	0.867089	0.970987	0.896493	0.925766	1.04676	1.41889	1.41529	0.983628	0.99903
G04 Encephalitis, myelitis and encephalomyelitis	1.19483	1.27117	0.964003	1.09489	0.830669	1.05026	1.07861	1.57665	1.06088	0.913808	1.13743	1.21232	1.79514	1.07293	1.08621	0.8368	1.17071	0.981142	1.13879	1.37848	1.01252	1.21454	2.51388	1.25401	1.31456	1.16822	0.956471	0.958637	1.63585	1.32691	1.2854	1.09376	1.50904	0.910306	1.01897	1.114	1.35547	0.936096	1.08951	1.08007	1.03733	0.948151	1.08017	1.09963	0.626942	1.28766	1.20131	1.03874	1.29736
G05 Encephalitis, myelitis and encephalomyelitis in diseases classified elsewhere	1.08176	1.33782	0.905706	0.878289	0.832862	0.997944	1.10729	1.24274	0.956636	0.894335	1.25759	1.01015	1.45481	1.24466	0.986586	1.00652	1.36544	0.833988	1.13372	1.16058	0.972154	1.05363	1.69723	1.11281	0.97645	1.00293	0.919392	1.02951	1.07431	1.15587	0.831866	0.871144	0.986447	1.02389	1.15375	0.751779	1.06228	1.27102	1.12334	1.01727	0.900022	0.896428	0.948235	1.42669	0.810104	1.25064	1.07147	1.14958	0.961762
G06 Intracranial and intraspinal abscess and granuloma	1.09986	1.26725	0.878728	0.880715	0.840642	0.944725	0.912607	1.25816	0.981988	1.0675	1.2762	0.962096	1.42378	1.19571	1.03325	0.968705	1.20469	0.891665	1.1236	1.06528	0.929112	1.02619	1.38683	1.04484	1.05269	0.991982	0.937616	0.920509	1.05231	1.31617	1.00452	1.03881	1.08789	1.03111	0.851012	1.00058	1.14247	0.917621	0.93151	1.12046	0.904192	0.840672	0.802606	1.11044	0.660101	1.28359	1.06313	0.88143	0.947506
G08 Intracranial and intraspinal phlebitis and thrombophlebitis	1.14316	1.73143	0.960464	1.25724	1.04149	1.10696	1.26398	1.18647	1.47851	1.89968	1.94797	1.44684	1.28541	1.40729	1.18506	1.48853	1.29605	1.1948	1.41202	1.64577	1.50353	1.82675	1.34071	1.34704	1.40048	1.39424	1.37353	1.14316	1.18242	1.49962	1.35087	1.40682	0.875119	1.26183	1.69036	1.4041	1.37384	0.91718	1.14456	1.13472	1.21716	1.00607	1.51243	1.56285	0.560219	1.20481	2.394	1.26016	1.10245
G11 Hereditary ataxia	1.13388	1.42359	0.996023	0.963555	0.697358	1.13163	1.19477	1.46259	1.32399	1.004	0.960436	1.1805	1.56957	1.44668	1.50135	0.961303	1.41368	1.20796	1.55663	1.35305	0.939671	1.0683	1.36819	1.40556	1.49397	1.39049	1.08845	1.08857	1.29576	1.28725	1.35471	1.15841	1.09178	0.646454	0.859003	1.10326	1.11044	1.26903	1.0413	1.27164	1.29238	1.29795	1.27867	1.14736	0.5192	0.811143	0.654699	1.02359	2.21199
G12 Spinal muscular atrophy and related syndromes	0.903569	1.17026	0.993923	0.698766	0.531582	1.05739	1.6127	1.69339	1.30794	0.959963	1.36406	1.56322	2.12703	2.07217	2.34885	0.839113	1.62956	1.57046	1.67455	0.693926	0.671417	1.00114	1.56226	0.988023	1.18823	0.969122	0.724645	0.91708	0.841727	0.955786	1.47705	0.958388	0.657223	0.506721	0.908878	0.767429	0.830954	0.904282	0.972859	0.7741	0.893839	1.31523	2.48341	1.31131	0.337305	0.56558	0.475337	0.765353	1.48631
G20 Parkinson's disease	0.615238	0.855727	0.983619	1.54814	0.323032	0.944997	1.69105	0.937064	0.477507	0.195505	0.329706	0.67964	0.915162	1.63466	2.54533	0.70403	1.13468	0.619363	2.16655	0.549602	0.325997	0.790782	1.14584	0.754935	0.98261	0.842234	0.69546	0.738534	0.772623	0.41608	0.617872	0.736686	0.353843	0.10463	0.243573	0.662403	0.994321	0.454247	0.722761	1.06068	1.10142	1.52764	0.487818	0.782133	0.257156	0.426367	0.254249	1.00639	4.60633
G24 Dystonia	1.11788	1.23921	1.15951	1.29305	1.23067	1.29582	1.2124	1.01784	1.03517	0.953745	1.11934	1.43159	1.3397	1.03504	1.07334	1.20314	1.20435	1.08926	1.10267	1.32849	1.12504	1.24278	1.3053	1.36713	1.41338	1.38074	1.2751	1.20993	1.1915	1.1607	1.27266	1.14532	0.988462	0.875178	0.941663	1.34642	1.19324	1.21933	1.27138	1.36933	1.36926	1.18681	1.01971	1.17753	0.850846	0.9892	1.25969	1.16356	1.59627
G25 Other extrapyramidal and movement disorders	1.15775	1.09688	1.12342	1.34262	1.2158	1.21303	1.14181	1.15586	1.02053	0.877889	1.01021	1.30348	1.02723	0.977685	1.08172	1.10067	1.18801	1.05189	1.046	1.33172	1.19289	1.21133	1.22322	1.23315	1.26356	1.25483	1.22493	1.19119	1.18129	1.1633	1.22282	1.22054	1.08132	0.988249	0.987919	1.32263	1.20134	1.05637	1.21872	1.31833	1.31527	1.18979	1.04685	1.0576	0.868176	1.04887	1.20932	1.25002	1.6218
G31 Other degenerative diseases of nervous system, not elsewhere classified	0.959989	0.976408	0.980124	1.12484	0.658048	1.05133	1.30811	1.13388	0.972103	0.727475	0.912508	0.87169	1.56591	1.26223	1.49107	0.763526	1.18539	0.947499	1.34064	0.996975	0.772142	1.1496	1.56766	0.935753	1.01792	0.935421	0.84396	0.761105	1.37674	1.21064	1.23277	1.3274	0.894413	0.536293	0.604622	0.774985	1.07702	0.788248	0.918078	0.915147	0.972621	1.27779	1.09574	0.806799	0.46638	0.554124	0.81167	1.03307	1.87893
G35 Multiple sclerosis	1.1268	1.56975	1.13927	1.08568	0.527558	1.11378	1.32501	1.26776	1.09972	0.682031	1.13246	0.958865	1.14924	1.55024	3.56977	1.2307	1.32645	1.43534	2.91449	1.18289	0.580432	1.02863	1.31654	1.18713	1.0885	1.02457	0.714565	0.954844	0.646084	0.801594	1.24016	0.833883	0.618815	0.246479	0.433177	0.725806	0.79727	0.644793	0.768395	0.870018	1.14107	1.54349	1.49236	0.960377	0.210611	0.629459	0.589749	0.873528	2.37098
G37 Other demyelinating diseases of central nervous system	1.02215	1.65733	1.00949	0.94984	1.07065	1.09881	1.2695	1.55764	0.970221	0.860062	1.55352	1.50694	1.16614	1.45077	1.38116	1.1869	1.48119	1.07404	1.36386	1.72546	1.14865	1.60731	1.19638	1.35156	1.3727	1.42007	1.08881	1.18672	1.13905	1.2204	1.13471	0.965394	0.890294	1.20563	1.09442	1.13916	1.23584	0.921189	1.17304	1.24847	1.25852	1.24317	0.927539	1.39266	0.538575	1.05571	1.80759	0.958046	1.00454
G40 Epilepsy	1.35693	1.21434	1.07266	1.51627	0.840434	1.25443	1.15891	1.10513	1.20243	0.965792	1.45185	0.769046	1.47392	1.39077	1.52069	1.05813	1.0903	1.18477	1.52058	1.17556	0.888686	1.33567	1.48725	1.05579	0.987343	1.04619	0.86544	0.825701	1.08669	1.01567	1.21437	1.31915	1.02774	0.766702	0.839779	0.798076	1.0792	0.794212	1.04643	0.979374	1.05176	1.14346	1.56219	0.873033	0.752063	0.985551	1.06639	0.977452	1.63561
G41 Status epilepticus	1.29239	1.84391	1.15088	1.09591	0.763746	1.23023	1.36917	1.64387	1.46785	1.26753	1.28968	1.21516	1.8794	1.78848	1.72606	1.27429	1.30855	1.02573	1.74613	1.26403	0.990664	1.34043	1.82787	1.28458	1.29387	1.22582	1.03486	1.13775	1.24007	1.23598	1.22586	1.3016	1.09324	0.688301	1.06163	0.920482	1.18895	1.01404	1.13982	1.15669	1.21185	1.30311	1.4211	1.55713	0.612061	0.983337	0.832315	1.18316	1.7539
G43 Migraine	1.09019	1.04727	1.10539	1.22926	1.12362	1.02311	1.06171	1.06741	0.967572	0.779926	1.10547	1.08055	1.23621	0.892503	0.933457	1.09171	1.00722	0.87079	1.02107	1.16996	1.02087	1.40004	1.29592	1.02865	1.118	1.10099	0.990388	0.94338	1.22243	0.960953	1.13016	1.00371	1.10387	0.90125	1.13918	1.04562	1.0597	1.10374	1.06079	0.983556	1.04564	0.989828	1.08482	1.08319	0.960148	0.96428	1.09936	0.969879	1.10828
G44 Other headache syndromes	1.30636	1.31331	1.28873	1.54279	1.34972	1.32437	1.27463	0.935969	0.985371	1.02692	1.15067	1.34921	1.07737	0.985496	1.04672	1.18809	0.949947	1.05736	1.09014	1.33379	1.26181	1.24691	1.24975	1.31048	1.28807	1.40205	1.31805	1.20599	1.13145	1.06845	1.23105	1.11606	0.940829	0.951758	1.2031	1.48361	1.27525	1.10332	1.33995	1.29422	1.54769	1.09707	1.05774	1.50956	0.918749	0.929415	1.25575	1.23368	1.36198
G45 Transient cerebral ischaemic attacks and related syndromes	1.0907	0.957508	1.00302	1.08236	0.86145	1.02061	1.1025	0.807486	1.08857	0.909549	1.11651	0.769034	0.91691	0.857791	1.00426	1.05749	1.12715	0.887295	1.01014	1.29539	1.22606	1.06448	0.903269	1.14231	0.990363	1.07865	1.0004	0.907256	0.82547	1.15544	0.876443	0.872393	0.81165	0.849565	1.01441	0.930882	1.10753	1.2045	0.993857	1.02816	0.917486	1.18348	1.08434	0.990711	0.653105	1.04602	0.933247	0.802852	1.06045
G47 Sleep disorders	1.01954	0.966164	1.09319	1.16668	0.993204	1.1418	1.1956	1.02404	0.937862	0.914515	1.01925	1.22432	0.856035	0.959207	1.0727	1.04871	1.09421	1.04602	1.00399	1.0152	1.16061	1.04336	1.11241	1.07526	1.10178	1.09976	1.07128	1.13819	0.98558	0.99998	1.04568	0.969573	1.01183	0.898407	1.07261	1.23233	1.02077	0.992528	1.17095	1.06542	1.20155	1.11109	1.23302	1.36341	1.03534	0.941525	0.985855	1.11363	1.21677
G50 Disorders of trigeminal nerve	1.28824	1.43216	1.16439	1.33997	1.4028	1.20752	1.18944	1.15659	1.09254	1.01586	1.29039	1.45408	1.29472	0.998124	0.986296	1.24474	1.13234	1.03588	1.13336	1.49782	1.23652	1.5	1.41589	1.37513	1.48155	1.42379	1.30559	1.2341	1.38366	1.22767	1.2558	1.20209	1.14532	1.09227	1.2221	1.54282	1.27266	1.08168	1.2978	1.37315	1.28941	1.13259	1.05456	1.14252	0.848906	1.12524	1.54894	1.19369	1.36421
G51 Facial nerve disorders	1.13353	1.23948	1.03127	1.06575	1.06533	1.07902	1.1111	1.0201	1.08245	0.997132	1.33417	1.19161	1.23718	1.06175	1.04253	1.08726	1.23336	1.02949	1.09667	1.19101	1.09275	1.35162	1.21737	1.19941	1.24449	1.22209	1.10187	1.09101	1.14721	1.19147	1.07379	1.08302	0.946245	1.03799	1.02132	1.11067	1.05926	1.15293	1.12618	1.18752	1.1041	1.06205	1.0881	1.13558	0.732823	0.943104	1.2005	1.02268	1.1035
G52 Disorders of other cranial nerves	0.923936	1.2546	0.858315	1.03794	0.837076	0.888973	1.09395	1.12439	0.938832	0.707429	1.78453	1.05946	2.3188	1.16131	0.924837	1.13508	1.8031	0.815284	1.15821	1.57422	0.872215	2.53839	1.88612	1.09058	1.12169	1.07436	0.921892	0.901036	1.51809	1.5985	1.24234	1.35993	0.917043	0.648013	0.817463	0.965398	1.13051	0.73789	0.953937	0.850473	0.850965	0.899427	1.07208	0.947974	0.412468	0.767944	1.41601	0.909523	0.79296
G53 Cranial nerve disorders in diseases classified elsewhere	1.02453	1.02247	1.03331	0.938186	0.973832	1.08857	1.25594	1.17329	1.46083	1.2809	1.60201	1.28898	1.11446	1.23926	1.2986	1.06109	1.43006	1.07128	1.2476	1.07701	1.00225	1.15631	1.10307	1.06714	0.979678	1.03255	1.02091	1.05894	1.11334	1.4325	1.01201	1.21293	1.08498	1.05823	1.16513	0.907424	1.00022	1.33138	1.1165	0.962593	0.841091	1.3397	1.45962	1.05877	0.993652	1.07506	1.06559	1.04769	1.09056
G54 Nerve root and plexus disorders	1.18	1.2141	1.15858	1.2484	1.23399	1.19166	1.23085	1.0733	1.06367	1.07601	1.11127	1.3997	1.15637	1.12903	1.18365	1.10176	0.988973	1.07963	1.13313	1.17791	1.11374	1.11489	1.19136	1.17316	1.27763	1.29569	1.19445	1.15489	1.16672	1.19036	1.23429	1.05794	1.0015	0.869234	1.06971	1.3597	1.17931	0.946087	1.17423	1.26164	1.24833	1.1268	1.03447	1.24749	0.859091	0.932818	1.30464	1.102	1.21029
G55 Nerve root and plexus compressions in diseases classified elsewhere	0.887191	0.851062	1.08771	0.988469	0.969892	1.34925	1.6715	1.03692	1.17106	1.41868	1.48255	1.18631	1.25669	1.61926	1.80598	1.24936	0.967385	1.11192	1.28501	1.02256	0.93072	1.33323	1.32408	0.961625	0.780776	1.03235	0.947551	1.06964	1.26371	1.63222	1.45259	1.43207	1.04295	0.996527	1.28634	0.958931	1.11163	0.897157	1.29192	0.80436	1.12625	1.3091	1.12697	1.81774	1.48479	0.800871	1.36205	1.11578	0.772249
G56 Mononeuropathies of upper limb	1.18139	1.16467	1.18062	1.07446	1.32612	1.20692	1.24132	1.00927	1.07912	1.28087	1.15377	1.4851	0.997507	1.12925	1.20305	1.21566	1.07142	1.12388	1.073	1.09328	1.12122	1.24554	1.22675	1.18297	1.21217	1.2561	1.14096	1.24147	1.20193	1.36806	1.36095	1.17634	1.00672	1.00955	1.1567	1.38328	1.17548	0.974311	1.18168	1.13782	1.24164	1.11246	0.887027	1.23234	0.957092	0.953233	1.54605	0.992416	1.02772
G57 Mononeuropathies of lower limb	1.13994	1.16536	1.13218	1.218	1.27829	1.18763	1.21626	0.960656	1.11089	1.19582	1.14182	1.21592	1.09969	1.02409	1.04833	1.27215	0.956566	1.00284	1.04931	1.24788	1.17198	1.18595	1.20283	1.1476	1.18103	1.22306	1.23833	1.19727	1.10003	1.15403	1.12867	1.07143	0.928608	0.934689	1.09029	1.20105	1.12038	1.08493	1.191	1.18502	1.28623	1.14884	0.991983	1.24386	1.0024	0.951047	1.31566	1.15453	1.29395
G58 Other mononeuropathies	1.12644	1.19142	1.0365	1.15108	1.24028	1.16258	1.26238	1.19705	1.20401	1.23678	1.63476	1.46093	1.44387	1.27768	1.22253	1.21895	1.20023	1.1051	1.19854	1.43099	1.07839	1.60743	1.36604	1.12369	1.23567	1.16726	1.16381	1.13034	1.31334	1.61859	1.44685	1.46458	1.1449	1.14773	1.31185	1.38117	1.24467	0.964805	1.23241	1.01458	1.10759	1.1434	1.06298	1.19328	1.03682	1.03832	1.99503	1.16162	0.993927
G59 Mononeuropathy in diseases classified elsewhere	0.952987	0.835942	1.02857	0.761401	0.705451	1.02536	1.29188	0.980158	0.842027	1.20053	0.844867	0.849933	1.00333	1.60029	1.8116	0.779681	1.09067	1.2133	1.36243	0.633109	0.809399	0.858534	0.525493	0.726508	0.820714	0.865472	0.758864	0.921651	0.584197	0.886384	0.727706	0.59355	0.470372	0.683686	0.931601	0.701216	0.773249	0.687392	0.947836	0.641868	0.921792	1.08159	0.754369	1.18091	0.683947	0.528076	0.533551	0.749026	0.824801
G60 Hereditary and idiopathic neuropathy	1.15172	1.44302	1.06463	1.01905	1.1603	1.10896	1.15939	1.55564	1.27164	0.929938	1.3046	1.63414	1.4275	1.32662	1.34039	1.37151	1.74567	1.2184	1.39748	1.5171	1.08501	1.66222	1.06469	1.23916	1.67574	1.3626	1.23299	1.13241	0.986284	1.27209	1.17374	1.08195	0.841867	0.820236	1.11786	1.31709	1.16364	1.00037	1.09316	1.17782	1.20681	1.31134	1.04695	0.900492	0.618887	0.99064	1.40532	1.01113	1.56753
G61 Inflammatory polyneuropathy	1.24938	1.63402	1.00936	0.866738	1.17858	0.967958	1.07177	1.58293	1.27096	0.855319	1.53191	1.51275	1.74314	1.38247	1.31863	1.03373	1.30807	1.12469	1.30393	1.45264	1.00248	1.38547	1.32396	1.01437	1.27821	1.14725	0.998313	0.954739	1.1585	1.11533	1.12446	1.03331	1.03296	0.798015	1.16431	1.21704	1.19844	0.877729	0.910132	0.988624	0.856874	0.985779	1.28765	0.91431	0.576815	1.36916	1.63396	0.896725	0.92723
G62 Other polyneuropathies	0.853332	0.772314	0.930984	0.894973	0.984235	1.0142	1.14057	1.21429	1.06073	1.08662	1.22685	1.33077	1.25909	1.35924	1.4518	0.963031	1.43174	1.16285	1.21564	1.07481	0.912791	1.48063	1.19923	0.892351	1.14737	1.00445	0.956392	0.915029	0.987577	1.42551	1.29651	1.354	0.833686	0.775269	1.22692	1.16055	1.02474	0.663971	1.0135	0.727754	0.989469	1.14826	1.04947	0.838996	0.698631	0.806256	1.36421	0.909667	1.0239
G63 Polyneuropathy in diseases classified elsewhere	1.10341	1.02042	1.06345	0.905079	0.894107	1.0543	1.10062	1.10152	0.830906	1.002	1.0594	0.949464	1.05004	1.32923	1.40018	0.876051	1.06895	1.1464	1.29517	0.879744	0.83283	0.948543	0.725765	0.825647	1.08576	0.933279	0.819029	0.875378	0.814392	0.851996	0.87503	0.875484	0.740355	0.845605	0.997847	0.903048	0.948041	0.902944	0.971661	0.743681	0.965681	1.09716	0.925432	1.15329	0.871501	0.758267	0.811474	0.833719	0.915714
G70 Myasthenia gravis and other myoneural disorders	0.981351	1.2724	1.01448	1.0546	0.934366	1.00555	1.25776	1.13347	1.44807	0.947516	1.958	1.18429	1.74103	1.30523	1.17639	0.95056	1.43266	1.05689	1.13136	1.07745	0.865421	1.58881	1.7708	1.06905	1.16635	1.0576	0.889194	1.11567	1.08852	0.951042	1.05131	1.05317	0.918931	0.668994	1.2654	0.909452	1.02535	1.35088	1.04254	0.800845	0.984701	1.05109	1.78614	1.27208	0.629851	0.703492	1.13534	0.765492	1.29954
G71 Primary disorders of muscles	1.24817	1.52009	1.00424	0.922073	0.654753	1.10985	1.34392	1.95118	2.1984	1.09271	1.8445	1.30068	2.14503	2.68153	2.12047	1.37457	2.07931	1.14816	1.77374	0.935414	0.776413	1.46172	1.25045	1.15646	1.25556	1.29053	0.969059	1.30612	0.946516	1.33434	1.2152	1.18203	0.947064	0.558582	1.67794	0.901503	1.10922	2.12113	1.09346	0.877143	1.10177	1.33991	1.95812	1.56541	0.710443	0.831722	0.656003	0.950852	2.31108
G72 Other myopathies	0.826772	0.992316	0.937287	0.859657	1.01884	1.10864	1.38453	1.18286	1.27842	1.20495	1.3016	1.45969	1.76512	1.51	1.45172	1.0234	1.99476	1.26965	1.21473	1.41732	1.09752	1.65936	1.66683	1.26214	1.33505	1.20883	1.12147	1.16287	1.29955	1.91208	1.97958	1.85301	0.997526	0.947907	1.40627	1.19229	1.09396	1.11541	1.19201	1.02744	1.23758	1.26524	1.14525	1.23007	0.751451	0.718935	1.52809	1.13551	1.32602
G80 Infantile cerebral palsy	1.20378	2.22215	1.17649	1.69987	0.674834	1.44929	1.36642	0.909783	0.841162	0.903641	1.22655	1.18266	1.54216	2.0529	1.90403	1.69095	0.90098	0.894919	1.89891	1.15011	0.657709	1.30995	0.720894	0.798029	1.20602	0.970248	0.946019	0.762656	0.594101	0.645216	0.827915	0.771973	0.364973	0.253267	0.348819	0.57561	0.807263	0.636327	0.880973	0.99879	1.4824	1.36334	1.28028	1.11743	0.276001	0.649535	0.722479	1.22425	3.04796
G81 Hemiplegia	1.27179	1.32832	1.0306	1.13377	0.813613	1.0359	1.1076	1.28705	1.15793	0.946459	1.33324	0.991857	1.07822	1.25295	1.39528	1.01554	1.17607	1.03079	1.34571	1.31371	1.22921	1.13271	1.38945	1.17951	1.1687	1.2334	1.00933	1.03882	1.19235	1.21658	1.15257	1.13126	1.10901	1.08902	1.20365	1.09397	1.31179	1.05493	1.1051	1.16497	1.13377	1.0666	1.24722	1.40139	0.718826	1.03356	1.05979	0.992867	1.1818
G82 Paraplegia and tetraplegia	1.08312	1.49867	1.10756	0.80432	0.540963	1.06599	1.34975	1.42347	0.812836	0.680508	0.861666	1.00391	1.06922	1.75812	2.52461	1.07303	0.970657	1.08495	2.25011	0.802952	0.514588	0.762318	0.789763	0.780022	0.960416	0.875699	0.727381	0.958492	0.46971	0.391405	0.577027	0.362243	0.381875	0.288402	0.509634	0.609396	0.768584	0.504236	0.705816	0.988197	0.964856	1.27161	1.09294	1.0521	0.231656	0.626691	0.503642	0.843216	1.69497
G83 Other paralytic syndromes	1.12046	1.3391	1.02788	1.17712	1.02989	1.17572	1.19876	1.09314	1.03971	1.12739	1.12788	1.37395	1.40309	1.10493	1.1277	1.04307	1.16365	1.04666	1.14766	1.36663	1.09341	1.23795	1.3022	1.16938	1.28984	1.27754	1.18128	1.07556	1.16326	1.16877	1.15405	0.971711	0.915097	0.871609	0.896526	1.11508	1.16483	0.994669	1.13755	1.30117	1.25011	1.06445	0.927986	1.07552	0.728058	0.857013	1.26631	1.0463	1.25565
G90 Disorders of autonomic nervous system	0.944295	0.975297	1.03316	1.12161	0.937746	1.08654	1.1172	0.947549	1.04422	0.955093	1.19435	1.04165	1.28239	1.19666	1.08596	1.00553	1.38153	1.08285	1.12219	1.11746	1.03239	1.17499	1.32494	1.21363	1.24084	1.17285	1.09368	1.04301	1.0975	1.15901	1.20866	1.22897	0.892265	0.779416	1.01204	0.975648	1.08919	1.31785	1.11627	1.09727	1.12615	1.11224	1.16527	1.11524	0.683947	0.719831	1.16169	1.03852	1.52426
G91 Hydrocephalus	1.03683	1.05755	1.04287	1.0611	0.704622	1.13827	1.46046	1.02721	1.23797	1.14708	1.50997	1.06568	1.20446	1.56931	1.54068	1.10632	1.10625	1.06827	1.47365	1.07302	0.95503	1.29684	1.58307	1.03695	0.976996	1.06934	0.936878	0.987708	1.22059	1.28492	1.13152	1.24475	0.919758	0.775026	1.11062	0.759382	0.977219	0.884418	1.13874	0.974029	1.09575	1.23239	1.42527	1.5476	0.738136	0.718367	1.11589	1.11968	1.31112
G93 Other disorders of brain	1.49625	1.2992	1.2622	1.73772	1.24557	1.37157	1.27501	1.14855	1.12032	0.950393	1.28326	1.35235	1.26287	0.953954	1.10268	1.11115	1.22797	1.05809	1.19505	1.67126	1.28181	1.58018	1.67215	1.44338	1.38007	1.50997	1.28116	1.23622	1.30454	1.20104	1.30278	1.23161	1.07613	0.978379	1.07103	1.40978	1.18493	1.10744	1.36835	1.49779	1.45696	1.16878	1.32974	1.22606	0.721708	1.13919	1.21832	1.32545	1.81365
G95 Other diseases of spinal cord	1.08326	1.62413	0.950401	1.00245	0.909713	0.944275	1.04999	1.24316	0.870794	0.899208	1.29571	1.40869	1.32798	1.36167	1.40084	0.868614	1.09882	0.92119	1.32053	1.12052	0.738128	1.11714	1.10917	0.764331	1.01019	0.862326	0.817217	0.822733	0.979154	0.960767	0.99431	0.760465	0.734382	0.641563	0.720652	0.879522	0.966616	0.524106	0.814039	0.885732	0.915412	1.01132	0.887206	0.94408	0.354179	0.794677	1.13961	0.947172	0.932051
G96 Other disorders of central nervous system	1.0482	1.19042	1.01008	1.10522	0.977964	1.12366	1.3276	1.07143	1.11838	1.17441	1.49371	1.2611	1.30101	1.35777	1.21309	1.11864	1.28353	1.03329	1.20056	1.04541	0.984432	1.41464	1.3981	1.04059	1.15245	1.11705	1.09615	1.09668	1.23806	1.25751	1.16593	1.18946	1.00525	1.03451	1.14964	0.993676	1.04834	0.936769	1.18332	1.03482	1.07535	1.02893	1.27331	1.27033	0.81807	0.861697	1.38923	1.20861	1.09763
G97 Postprocedural disorders of nervous system, not elsewhere classified	1.01486	1.17947	1.08886	1.13226	1.09749	1.21584	1.59627	1.03264	1.28147	1.23285	1.65264	1.50294	1.45684	1.48556	1.4555	1.24671	1.15424	1.14264	1.25826	1.22375	1.05516	1.58369	1.46525	1.07794	1.13901	1.12142	1.11106	1.14296	1.28104	1.48082	1.39547	1.37916	1.07755	0.861024	1.29066	1.17274	1.10258	0.965645	1.26614	0.935838	1.05694	1.19817	1.35088	1.44081	1.0084	0.940563	1.60091	1.24811	1.006
G98 Other disorders of nervous system, not elsewhere classified	0.805602	1.35969	0.843372	1.12584	0.84181	0.833913	0.981998	0.939721	0.91574	0.658177	1.29348	1.08256	1.6498	0.989876	0.893452	1.0472	1.13987	0.686405	1.08888	1.57989	0.838001	1.80738	0.955822	0.751491	0.897174	0.857494	0.93394	0.736726	1.15084	1.18725	0.812942	0.953175	0.598187	0.368461	0.467771	0.587594	0.968576	0.469464	0.703274	0.807247	0.872249	1.12525	0.923876	0.622946	0.254104	0.706764	1.34847	1.02364	1.00528
G99 Other disorders of nervous system in diseases classified elsewhere	0.845588	0.969871	0.979394	0.865116	0.865906	1.17669	1.53549	1.16229	1.11204	1.22951	1.44834	1.40951	1.39972	1.72432	1.78426	1.07628	1.10484	1.18759	1.26229	0.950152	0.864065	1.32894	1.23168	0.88838	0.904531	0.909348	0.840384	0.896279	1.05449	1.38899	1.3015	1.17629	0.89348	0.856612	1.15503	0.906715	1.00258	0.717898	1.12078	0.755382	0.917641	1.15548	1.05437	1.40716	1.19217	0.883722	1.459	0.95506	0.741509
H00 Hordeolum and chalazion	1.11686	1.26234	1.18023	1.19547	1.29485	1.26449	1.22043	0.916252	1.05054	1.09994	1.25632	1.25501	1.16779	1.08234	1.06032	1.29352	1.09504	1.12155	1.11552	1.29279	1.16379	1.21038	1.10046	1.40352	1.26394	1.38744	1.33763	1.3451	1.16783	1.06051	1.07796	1.17262	0.900875	1.03925	1.17253	1.17952	1.13976	1.41547	1.25619	1.39731	1.41717	1.20913	1.11995	1.46368	0.985685	0.912648	1.31295	1.25629	1.35654
H01 Other inflammation of eyelid	1.07952	1.1513	1.07172	1.00108	1.25031	1.13986	1.00449	1.1389	1.4342	1.27922	1.23531	1.20689	1.10856	0.91915	0.925893	1.41837	1.3225	1.16612	1.1565	1.50507	1.25501	1.26928	1.02975	1.57477	1.31295	1.46422	1.4058	1.51268	1.24322	1.38603	0.969155	1.10259	1.16652	1.0405	1.02114	1.25417	1.07098	1.69252	1.18481	1.50394	1.0649	1.44731	1.20717	0.842861	0.969873	1.43947	1.04662	1.13264	1.67535
H02 Other disorders of eyelid	1.01195	1.13346	1.13018	1.05584	1.16315	1.19839	1.27681	0.967123	1.189	1.1717	1.37979	1.24332	1.2065	1.17346	1.19514	1.24976	1.14326	1.2322	1.15876	1.22197	1.0903	1.23852	1.16498	1.29443	1.13481	1.22482	1.1833	1.24853	1.21812	1.21228	1.21066	1.34059	0.996559	1.05336	1.24316	1.11226	1.08004	1.42791	1.21409	1.14472	1.21779	1.24683	1.23712	1.42499	1.11531	0.941869	1.3431	1.21205	1.22661
H04 Disorders of lachrymal system	1.12463	1.17385	1.13946	1.21383	1.20708	1.14345	1.16763	0.951708	0.934527	0.980493	1.1806	1.12556	1.08146	1.00137	0.956277	1.12041	0.93266	0.964878	0.980383	1.16637	1.13057	1.18819	1.12623	1.16924	1.19177	1.13512	1.13853	1.13862	1.16835	1.03887	1.12755	1.19632	0.965223	1.0851	1.12858	1.13961	1.14972	1.16984	1.14007	1.13522	1.24082	1.01995	1.03846	1.38318	0.966379	0.88122	1.36644	1.19895	1.23734
H05 Disorders of orbit	1.15878	1.39033	1.17544	1.20795	1.3141	1.29136	1.24603	1.03036	1.14534	1.157	1.5209	1.45777	1.2793	1.16883	1.11908	1.33703	1.25204	1.21164	1.20633	1.39569	1.22195	1.38092	1.27496	1.52126	1.50494	1.50963	1.36445	1.37494	1.33216	1.17068	1.30501	1.33387	1.04617	1.23431	1.41461	1.46955	1.29872	1.48737	1.33833	1.48612	1.50357	1.14976	1.21164	1.65056	0.940574	0.996372	1.53621	1.30822	1.29395
H06 Disorders of lachrymal system and orbit in diseases classified elsewhere	0.953812	1.48972	0.999058	0.842759	0.976093	1.04777	1.27923	1.20408	1.12315	1.27902	1.61594	1.32224	2.41592	1.51573	1.24039	1.34017	1.70034	1.39311	1.23674	1.25671	0.968228	1.29949	1.49239	1.50914	1.28184	1.10767	0.897236	1.25764	1.4726	1.61574	1.48689	1.74244	1.01102	1.3252	1.22156	0.924278	0.952727	2.58488	1.14167	0.883605	0.953232	1.21681	1.18737	1.89486	1.2619	0.947675	1.34015	1.19253	1.19576
H10 Conjunctivitis	1.18753	1.33039	1.12652	1.33549	1.43406	1.34822	1.19882	0.873051	1.21577	1.13347	1.06051	1.68349	1.01522	0.919379	1.13668	1.49274	1.20693	1.08931	1.10651	1.47515	1.20483	1.09807	0.805733	1.47934	1.1981	1.46216	1.40724	1.43699	0.831294	0.979487	0.920582	0.867845	0.813697	0.90112	0.82661	1.17973	1.00205	1.59894	1.34451	1.47522	1.50701	1.26756	1.11835	1.34978	1.00617	1.05715	0.929079	1.17005	1.30083
H11 Other disorders of conjunctiva	1.15612	1.30587	1.15431	1.22579	1.30483	1.24662	1.13489	0.942472	1.11707	1.14022	1.18737	1.29356	1.04144	1.02546	1.04377	1.30485	1.10402	1.14234	1.11883	1.34522	1.20806	1.2224	1.04828	1.38075	1.24181	1.42348	1.35204	1.31852	1.09205	1.04217	1.03043	1.07928	0.890344	1.06073	1.11537	1.27161	1.14299	1.40741	1.24623	1.45813	1.407	1.18932	1.12657	1.34577	0.99898	1.034	1.2268	1.19183	1.40051
H15 Disorders of sclera	1.2538	1.58245	1.25239	1.32567	1.3369	1.35684	1.17676	0.891696	0.889865	1.17951	1.18378	1.4396	1.20173	1.04652	0.954359	1.21102	0.915612	1.0036	0.963871	1.24559	1.23161	1.27886	1.25193	1.42543	1.50666	1.49297	1.341	1.20945	1.09946	0.834915	1.29645	1.12105	0.885092	1.17404	1.31219	1.41186	1.22056	1.31655	1.30519	1.38916	1.65622	0.81912	0.961913	1.86942	1.01322	0.842186	1.43973	1.23995	1.16526
H16 Keratitis	1.1199	1.18573	1.03116	0.837635	1.25423	1.05784	0.873506	1.46206	1.96695	1.71957	1.59917	1.15592	1.28287	0.885872	0.877405	1.33811	1.66904	1.2741	1.22019	1.58174	1.31936	1.27776	1.17355	1.86643	1.39374	1.6228	1.3208	1.56374	1.31946	1.59904	1.09467	1.21295	1.42433	1.37185	1.09755	1.16208	1.09653	2.30827	1.10779	1.49093	0.977646	1.43254	1.41795	0.79668	0.840667	1.51429	0.955598	1.0014	1.59672
H17 Corneal scars and opacities	1.13501	1.37046	1.02908	1.06855	1.32632	1.18168	0.99713	1.20574	1.2227	1.37645	1.43825	1.2808	1.3716	1.02619	0.920868	1.1861	1.25733	1.1307	1.09698	1.64796	1.27938	1.16837	1.28354	1.66459	1.46939	1.55112	1.37136	1.27027	1.24003	1.12444	1.22918	1.27624	1.04813	1.46796	1.11137	1.2598	1.24482	2.00852	1.15355	1.63437	1.3663	1.04726	1.18062	1.35996	0.954305	1.19372	1.21371	1.23468	1.47912
H18 Other disorders of cornea	1.14174	1.30801	1.16185	1.224	1.39656	1.30339	1.12889	1.01077	1.21035	1.55476	1.51893	1.26285	1.0634	1.01629	1.06366	1.29425	1.04239	1.22735	1.12919	1.60757	1.28729	1.25367	1.12132	1.48921	1.32113	1.55251	1.47723	1.34583	1.13787	1.14022	1.15505	1.19396	0.859541	1.36773	1.12527	1.18978	1.19889	1.68763	1.29499	1.6738	1.60835	1.127	1.16635	1.63269	1.05796	0.962383	1.4512	1.33406	1.53177
H19 Disorders of sclera and cornea in diseases classified elsewhere	1.25425	1.44935	1.12409	0.903622	1.44154	1.21642	1.12428	1.35229	1.60456	1.51178	1.75444	1.32017	1.38708	1.21124	1.19262	1.25027	1.33881	1.30319	1.26222	1.30084	1.13388	1.26896	1.2795	1.54009	1.21728	1.42756	1.19522	1.328	1.27174	1.23677	1.13874	1.32611	1.11707	1.42246	1.1936	1.1055	1.16295	1.77866	1.24114	1.41806	1.0786	1.21979	1.47819	1.225	1.06059	1.163	1.08035	1.16224	1.33631
H20 Iridocyclitis	1.34822	1.58667	1.09037	1.06513	1.64897	1.22132	1.04114	1.3344	1.46154	1.52689	1.66987	1.18839	1.0551	0.997711	1.02596	1.2749	1.2389	1.14788	1.21899	1.57406	1.28269	1.3334	1.02627	1.69491	1.25504	1.56907	1.30814	1.44377	1.2909	1.19634	1.10064	1.02433	1.24867	1.68258	1.3343	1.31994	1.34838	1.66114	1.2375	1.59005	1.33521	1.18129	1.35789	1.25922	0.96079	1.43991	1.50747	1.26173	1.28665
H21 Other disorders of iris and ciliary body	1.26358	1.38934	1.10048	1.04843	1.53663	1.16157	0.980091	1.28731	1.55719	1.75437	1.72791	1.19372	1.11866	0.911757	0.938092	1.2752	1.11672	1.20832	1.1989	1.66107	1.28297	1.23985	1.00105	1.66314	1.29668	1.62468	1.37548	1.46393	1.28504	1.32064	1.00187	1.07073	1.15132	1.4992	1.13827	1.22782	1.25515	1.98417	1.18776	1.58506	1.26452	1.25809	1.41243	1.17152	0.891791	1.28905	1.25706	1.18842	1.40213
H25 Senile cataract	1.30606	1.30405	1.26173	1.13203	1.37014	1.09385	1.22907	1.01964	0.890087	0.907175	0.958895	1.99045	1.3794	1.23616	1.15393	1.13236	0.815279	1.00469	1.16191	1.3333	1.13788	0.987513	0.999831	1.08631	1.25758	0.897394	0.854404	0.991987	0.923747	0.834207	1.11695	1.13289	0.992375	0.976619	1.20057	0.831807	1.01796	1.50448	0.96827	0.655669	0.989803	0.943293	1.21007	1.26449	0.869261	1.03167	1.1899	1.06455	0.912034
H26 Other cataract	0.958559	2.18361	0.966332	1.18561	0.785577	0.916837	0.993384	0.642642	1.30628	1.2332	1.27998	0.764783	1.05665	0.984019	1.1957	1.28191	1.10988	1.43831	1.44334	0.861316	1.33279	1.05437	1.18313	0.87706	1.1004	0.829287	0.897361	1.17094	1.01721	0.783698	0.896997	0.949766	1.18786	0.978401	1.00469	1.3924	0.716763	1.6068	1.01395	1.14895	1.00103	1.03444	1.24988	1.26999	1.30953	0.354279	0.7266	1.25142	1.29648
H27 Other disorders of lens	1.05289	1.38465	1.09828	0.895889	1.1237	1.08767	1.10362	1.4181	1.40943	1.57983	1.89248	1.05108	1.24839	1.34366	1.22913	1.30913	1.09284	1.32426	1.35817	1.3143	1.19721	1.16871	0.828056	1.30997	1.12446	1.23595	1.11649	1.39449	0.916568	1.17856	0.935117	1.08572	0.911752	1.44436	1.30159	0.928244	0.988043	2.08931	1.12189	1.09359	1.13263	1.32112	1.44342	1.55772	1.03221	1.06993	1.05434	1.04375	1.25543
H30 Chorioretinal inflammation	1.37762	1.60874	1.06743	1.15387	1.63066	1.25823	1.01861	1.33836	1.4443	1.8476	1.75177	1.35172	1.10172	0.815253	0.818361	1.28955	1.11003	1.03841	1.2197	1.7776	1.51372	1.26929	1.05262	1.7923	1.40136	1.77603	1.54418	1.56162	1.29358	1.29314	1.00357	0.983466	1.20836	1.61558	1.14668	1.3237	1.34114	1.63871	1.32094	1.90838	1.58477	1.13684	1.13822	1.31239	0.754993	1.30755	1.24113	1.3309	1.44978
H31 Other disorders of choroid	1.21969	1.44674	1.13735	1.26618	1.40788	1.25269	1.10033	1.00534	1.16633	1.31348	1.29157	1.35279	1.02733	1.00446	1.07458	1.27714	0.979625	1.0487	1.12794	1.32452	1.16125	1.1739	0.956604	1.29631	1.17035	1.37763	1.31953	1.2177	1.02057	0.956617	1.01438	0.951923	0.859992	1.15375	1.02365	1.24675	1.12294	1.3382	1.22542	1.46489	1.42904	1.09858	1.09786	1.32179	0.971293	1.00647	1.22832	1.23294	1.35051
H33 Retinal detachments and breaks	0.938645	1.02335	0.913601	1.09893	1.14956	1.04516	1.03626	1.07586	0.929271	1.19521	1.50058	0.824643	1.15003	1.01064	1.13503	0.989603	0.784903	0.876368	1.07013	1.15212	0.872605	1.04801	0.95908	1.00548	0.963281	0.962863	1.00918	0.937749	1.24477	1.05202	0.917879	1.24465	0.897317	1.19123	0.81395	0.733076	1.17035	1.13254	1.01741	1.0106	1.11681	0.986007	0.811734	1.10118	1.06097	1.05349	1.42239	1.31664	1.04863
H34 Retinal vascular occlusions	1.20317	1.39373	1.01886	1.4553	1.1852	1.19526	0.967019	0.965198	1.03347	1.42246	1.2197	1.17133	0.834341	0.860509	0.976158	1.30994	0.980345	1.05551	1.19379	1.19075	1.27549	1.05052	0.754975	1.21591	1.22024	1.36275	1.27997	1.14165	0.891437	0.865728	0.938662	0.890739	0.728447	1.29508	1.00219	1.38687	1.17539	1.12009	1.20287	1.47249	1.61338	1.11586	0.955895	1.24381	0.796414	0.795828	1.10155	1.23828	1.41319
H35 Other retinal disorders	1.09329	1.34087	1.02804	1.15596	1.09659	1.0803	1.03127	1.05507	1.09659	1.35021	1.18967	1.11553	0.885643	0.982655	1.04406	1.23195	1.06636	1.0435	1.10524	1.45947	1.27693	1.24155	0.92821	1.2245	1.10562	1.27971	1.18352	1.24938	1.01393	1.22523	1.05328	0.989336	0.889978	1.24178	1.14795	1.18463	1.21874	1.4816	1.11708	1.22304	1.353	1.03109	1.06326	1.43051	1.1017	1.10118	1.35487	1.11403	1.32468
H36 Retinal disorders in diseases classified elsewhere	1.30668	1.03872	1.1004	0.944058	0.968253	1.06412	0.903011	1.26268	0.821072	1.14165	1.33789	0.601386	1.11639	1.27041	1.54984	0.783336	0.933195	0.956894	1.34572	0.825714	0.913591	0.880275	0.638576	0.929713	0.872824	0.979822	0.808996	1.07839	0.726308	1.09976	0.779721	0.943634	0.871118	1.13753	0.888166	0.652272	0.938593	0.893274	0.977986	0.782	1.15526	0.927413	0.636413	1.26463	0.86195	0.750234	0.705385	0.747441	0.889941
H40 Glaucoma	0.913651	0.936683	0.961893	1.08334	0.825014	0.960791	1.07667	0.973432	1.17429	1.20612	1.07093	0.854962	0.958064	0.902743	1.01475	1.19807	1.12689	0.934136	1.00348	1.28513	1.03665	1.07177	0.98753	1.27448	1.14967	1.15349	1.09033	1.26269	1.06396	1.37488	0.951827	0.915516	0.981257	0.866907	0.964165	0.914479	1.18556	1.63138	0.980282	1.02501	1.11068	0.948082	1.04224	1.2461	0.957	0.911458	0.932339	0.976333	1.37596
H43 Disorders of vitreous body	1.21136	1.41374	1.175	1.30704	1.42117	1.29366	1.10517	0.923925	1.09195	1.20927	1.17403	1.37414	0.894725	0.912087	0.965816	1.16832	0.997429	0.973289	1.04117	1.36553	1.18459	1.176	1.04952	1.30524	1.30802	1.43638	1.3489	1.1924	1.07803	0.956579	1.05886	0.925803	0.850099	1.05347	0.991092	1.37921	1.16227	1.25861	1.28013	1.49019	1.45194	1.09197	1.0113	1.28823	1.01086	1.06692	1.27711	1.2041	1.41894
H44 Disorders of globe	1.13545	1.37601	1.12402	1.15127	1.29814	1.25054	1.1401	1.06287	1.27011	1.4528	1.43375	1.30734	1.07315	1.0527	1.0491	1.29408	1.14691	1.15616	1.1411	1.36973	1.26882	1.23455	1.06227	1.48259	1.33768	1.50244	1.3585	1.3748	1.1878	1.23052	1.13815	1.18676	0.968039	1.34631	1.18824	1.2705	1.16845	1.61988	1.2746	1.46599	1.46678	1.17509	1.139	1.5137	0.976274	0.992032	1.30681	1.21627	1.4126
H46 Optic neuritis	1.13288	1.69623	0.98307	0.950447	1.21557	1.05733	1.07473	1.64279	1.29712	1.15242	1.76157	1.38327	1.23298	1.07539	1.06827	1.13765	1.63345	1.04193	1.2924	1.83816	0.999804	2.11604	1.39796	1.52206	1.49102	1.48468	1.14429	1.27003	1.5519	1.31637	1.09302	1.13193	1.25848	1.44111	1.21121	1.20704	1.27472	1.36726	1.14713	1.21068	1.0698	1.20584	1.25724	0.974	0.698843	1.3346	2.17153	1.12765	1.23874
H47 Other disorders of optic [2nd] nerve and visual pathways	1.24669	1.47682	1.12705	1.33895	1.36488	1.26029	1.13975	1.08694	1.1667	1.27926	1.44358	1.46627	1.17564	0.994698	0.996435	1.28512	1.1006	1.12385	1.14711	1.43083	1.20161	1.33137	1.17737	1.39561	1.4295	1.45328	1.34393	1.28727	1.24077	1.08014	1.18938	1.10809	1.04426	1.21142	1.17285	1.48223	1.19698	1.32212	1.28374	1.45054	1.43607	1.05791	1.14982	1.3347	0.887468	1.01421	1.48633	1.27084	1.3859
H49 Paralytic strabismus	1.05308	1.389	1.01011	1.02404	0.963605	1.11248	1.23672	1.05757	1.14666	1.14901	1.5889	1.26485	1.53261	1.25406	1.13543	1.21938	1.37524	1.13182	1.26898	1.3287	1.05351	1.52851	1.39421	1.31309	1.31012	1.27408	1.11467	1.0948	1.18658	1.27393	1.13602	1.12354	0.877181	0.952361	1.02886	1.07362	1.11532	1.25909	1.15194	1.12052	1.1483	1.09933	1.26022	1.33074	0.632984	0.809233	1.28467	1.10667	1.26367
H50 Other strabismus	1.23042	1.4371	1.243	1.41107	1.34402	1.40177	1.42048	0.947974	1.19177	1.37317	1.56624	1.45897	1.31206	1.1368	1.1863	1.32973	1.03102	1.23526	1.26325	1.42105	1.28612	1.39827	1.29302	1.5186	1.43234	1.66157	1.4577	1.34571	1.23501	1.15069	1.28236	1.20244	0.83713	1.04638	1.08235	1.28274	1.2341	1.36093	1.42069	1.49507	1.7303	1.21859	1.38711	1.70405	0.812408	0.786226	1.32	1.38212	1.56385
H51 Other disorders of binocular movement	0.99907	1.22205	1.07984	1.1722	1.04444	1.15074	1.16533	1.05002	1.14326	1.22298	1.12806	1.33994	1.46548	1.03037	0.925068	1.122	1.1465	1.06396	1.09958	1.4439	1.21285	1.24545	1.41228	1.33202	1.33137	1.27923	1.28895	1.0804	1.17263	1.29941	1.31983	1.19087	0.888913	0.853109	0.92769	1.19407	1.0797	1.11402	1.17072	1.20744	1.36914	1.08609	1.07906	1.30076	0.69895	0.770058	1.08888	1.24303	1.58278
H52 Disorders of refraction and accommodation	1.27081	1.41821	1.16867	1.31886	1.57106	1.34935	1.16681	1.06605	1.11745	1.37054	1.56582	1.52623	0.917672	0.966793	0.989909	1.36188	0.971473	1.08666	1.16118	1.7401	1.41393	1.2908	0.941795	1.6128	1.58753	1.80601	1.54148	1.41167	1.14718	0.972134	1.00764	0.943284	0.866735	1.22262	1.11256	1.49465	1.34925	1.47436	1.3513	1.77693	1.74916	1.12561	1.28227	1.69847	0.860901	1.13585	1.42912	1.25364	1.33525
H53 Visual disturbances	1.22749	1.36274	1.16525	1.33536	1.26747	1.25415	1.18522	1.00513	1.13624	1.16968	1.31231	1.39704	1.07995	1.0379	1.08594	1.23792	1.0953	1.11464	1.17325	1.35963	1.24318	1.23259	1.1853	1.34927	1.32918	1.44707	1.3269	1.2591	1.19038	1.07455	1.13906	1.08736	0.952064	1.07601	1.17662	1.41078	1.24255	1.2345	1.28299	1.38983	1.45549	1.12245	1.13198	1.36454	0.858377	1.0014	1.31229	1.23508	1.37471
H54 Blindness and low vision	1.29972	1.46936	1.12659	1.31482	1.17849	1.23745	1.11191	1.13104	1.33565	1.42	1.35851	1.41053	1.17652	1.15257	1.15085	1.25571	1.11105	1.21757	1.2526	1.35286	1.22511	1.24094	1.16347	1.3374	1.39065	1.46613	1.30878	1.21608	1.15338	1.1875	1.27494	1.1631	1.006	1.18285	1.175	1.34896	1.22986	1.19575	1.22609	1.3673	1.52946	1.05648	1.2373	1.36195	0.778766	0.991318	1.14265	1.13462	1.48388
H55 Nystagmus and other irregular eye movements	1.49505	1.66097	1.1756	1.51561	1.0964	1.34334	1.37007	0.921902	1.50315	1.28596	1.59948	1.30349	1.11142	1.10052	1.17626	1.27437	1.20105	0.935088	1.34492	1.65278	1.27438	1.43273	1.3629	1.46494	1.39866	1.66775	1.34704	1.22371	1.33414	1.35527	1.04543	0.960615	0.915009	0.930917	1.28541	1.29752	1.25905	1.43112	1.33897	1.21067	1.61321	1.27494	1.32017	1.51404	0.56404	0.899399	1.19291	1.3159	1.61408
H57 Other disorders of eye and adnexa	1.06886	1.29258	1.134	1.20318	1.25493	1.22192	1.15956	0.91063	0.981906	1.11228	1.16349	1.24605	1.12927	1.02446	0.980917	1.20484	1.03311	1.00251	1.03939	1.25629	1.17396	1.17093	1.14005	1.35152	1.26226	1.36342	1.29491	1.23325	1.15204	1.04067	1.17154	1.16369	0.90913	1.09136	1.12796	1.2638	1.1919	1.2644	1.2356	1.30005	1.48753	1.05691	1.00233	1.51842	0.915297	0.887847	1.28543	1.21644	1.27113
H59 Postprocedural disorders of eye and adnexa, not elsewhere classified	0.957474	1.39549	1.17504	1.07682	1.16825	1.19917	1.54225	1.2265	1.45908	1.48055	2.65013	1.53021	1.45235	1.44228	1.36196	1.43898	0.985283	1.10386	1.3528	1.34136	1.07013	1.57675	1.32038	1.19665	1.21448	1.07506	1.05438	1.30347	1.22631	1.24235	1.21757	1.4851	0.897878	1.29926	1.45368	0.999756	1.03974	1.81051	1.27744	0.745434	1.12733	1.35657	1.59114	2.10192	1.19251	0.830993	1.73446	1.32144	1.07694
H60 Otitis externa	1.34493	1.10849	1.237	1.52762	1.36807	1.21894	1.11704	1.03193	1.01045	1.03556	1.12756	1.30863	1.4883	1.15481	1.00956	1.66546	1.26554	1.29306	1.25523	1.42418	1.2666	1.11019	1.24837	1.54576	1.52888	1.44595	1.43349	1.45411	0.990209	1.10191	0.790429	0.66027	0.864026	1.09539	0.879217	1.3135	1.19566	1.33599	1.20446	1.63529	1.28016	1.30387	1.05534	1.43178	0.939368	1.07854	0.953225	1.32284	1.57294
H61 Other disorders of external ear	1.09687	0.988431	1.1398	1.1213	1.07805	1.48836	1.07289	0.741669	1.04131	0.769373	1.44578	1.11989	0.805441	1.10212	1.44	1.24732	1.35793	0.999282	1.06124	1.5385	1.05841	1.57745	0.936898	1.36322	1.28353	1.42605	1.42575	1.32171	1.15711	1.15662	1.08977	1.11708	0.786286	1.08209	0.843639	1.32626	0.870896	1.42467	1.39369	1.41361	1.36056	1.2135	1.06119	1.37441	0.831637	1.01812	0.66611	1.15639	0.821072
H65 Nonsuppurative otitis media	1.20866	1.11059	1.0945	1.1722	1.0508	1.19021	1.28851	0.975603	1.11496	1.01498	1.11615	1.27051	1.08145	1.29682	1.14633	1.08388	1.26643	0.989732	1.1383	0.963801	1.05941	1.22135	1.14837	1.18024	1.25546	1.24614	1.28142	1.17516	1.04482	1.06559	0.930158	0.923819	0.862054	1.05694	1.02076	1.27205	1.03712	1.03883	1.27284	1.35714	1.23038	1.03604	1.22573	1.47064	0.75117	0.8008	0.809636	1.33142	1.1791
H66 Suppurative and unspecified otitis media	1.16707	1.17566	1.1118	1.01241	1.01837	1.22519	1.21279	0.820643	1.13034	0.900114	1.09598	1.06122	0.94779	1.29032	1.12417	1.16631	1.42908	0.944147	1.10384	0.937942	1.06658	1.20108	1.0142	1.22628	1.32752	1.27299	1.29222	1.25166	0.978989	1.07549	0.929662	0.977901	0.80666	1.0011	0.951907	1.20792	0.974949	1.20068	1.26235	1.45007	1.26524	1.08749	1.20312	1.42539	0.634193	0.800177	0.64593	1.22826	1.26363
H68 Eustachian salpingitis and obstruction	1.22452	1.27149	1.17033	1.27994	1.26437	1.23999	1.18318	0.893876	0.990664	1.03826	1.10871	1.26148	0.998241	1.04157	1.04503	1.14433	1.08392	0.988933	1.08675	1.20703	1.14985	1.17577	1.00769	1.2461	1.23292	1.33585	1.34583	1.19353	0.982123	0.917324	0.890042	0.804336	0.772973	0.996257	0.985798	1.22406	1.08945	1.07742	1.21776	1.35573	1.37511	1.06849	1.04571	1.40616	0.851367	0.927849	1.00848	1.23643	1.11613
H69 Other disorders of eustachian tube	1.12861	1.12281	1.02031	0.965215	1.06184	1.06591	0.9947	1.20744	1.48677	1.18219	1.185	1.1996	1.09998	0.963064	0.990554	1.34952	1.47511	1.11525	1.20017	1.26582	1.16889	1.308	1.05674	1.41084	1.3855	1.34105	1.36626	1.54633	1.22107	1.36233	0.787263	0.936087	1.21503	0.988428	0.880203	1.12787	0.941157	1.72332	1.14451	1.54865	0.896352	1.46528	1.23549	0.726934	0.932615	1.44792	0.877634	1.18745	1.71297
H70 Mastoiditis and related conditions	1.28158	1.32479	1.01801	0.943549	0.992483	1.14784	1.30765	1.17047	1.46342	1.40491	1.37194	1.40936	1.44089	1.58249	1.2788	1.15478	1.49295	1.03167	1.3043	0.963449	1.12515	1.4023	1.55734	1.17787	1.44506	1.28544	1.27395	1.2998	1.25931	1.40439	1.03969	1.05448	0.959854	1.27918	1.08827	1.28696	1.00835	1.23503	1.28878	1.33614	1.06299	1.12037	1.37013	1.34818	0.60147	0.753076	0.800799	1.3069	1.2474
H71 Cholesteatoma of middle ear	1.3115	1.00211	0.989972	0.976784	0.69737	1.01503	1.47878	1.75798	2.27843	1.80948	1.37754	1.30165	1.64035	1.81626	1.46251	0.909001	1.44562	1.15007	1.46354	0.638279	1.049	1.12205	1.58798	0.999769	1.31647	1.05557	0.963776	1.11075	1.1456	1.46797	0.874288	0.942266	1.17501	1.28633	1.19974	1.11174	0.864243	1.15979	1.17101	0.860744	0.851466	1.22532	1.70627	1.38953	0.8033	0.630965	0.539443	1.0746	1.27802
H72 Perforation of tympanic membrane	1.32637	0.988499	1.06051	0.961738	0.84293	1.05876	1.34761	1.38949	2.11206	1.45525	1.40764	1.28867	1.29624	1.63354	1.47901	0.970434	1.47826	1.11419	1.40247	0.773222	1.01319	1.30925	1.63844	1.06822	1.28574	1.14963	1.09631	1.23482	1.30171	1.46449	0.858868	1.05645	1.15536	1.16469	1.1928	1.08949	0.894297	1.29266	1.23661	1.07081	0.871039	1.39865	1.79377	1.14256	0.816172	0.727521	0.612483	1.20249	1.45711
H73 Other disorders of tympanic membrane	1.37442	1.05635	1.07093	1.09447	0.873016	1.13506	1.31675	1.12033	1.58814	1.36057	1.23486	1.22191	1.29511	1.55422	1.37954	1.04688	1.37725	1.12454	1.27467	0.828145	1.11663	1.16207	1.246	1.08222	1.13392	1.17672	1.15053	1.15652	0.981256	1.15518	0.824908	0.915069	0.851496	1.23703	1.13411	1.10537	0.884847	1.31282	1.22291	1.15978	1.06803	1.16297	1.57526	1.52981	0.758977	0.677792	0.593645	1.22528	1.23288
H74 Other disorders of middle ear and mastoid	1.17884	1.0767	1.00033	1.00142	0.896223	1.01069	1.20361	1.07258	1.35229	1.039	1.14022	1.16801	1.18841	1.49524	1.28788	1.01361	1.24502	0.952338	1.1777	0.81817	1.01395	1.16329	1.2364	0.998726	1.14362	1.07895	1.11957	1.11866	1.1352	1.17994	0.937073	1.0161	1.00348	1.12462	1.11239	1.18591	0.95324	1.10878	1.13603	1.08522	1.00143	1.05702	1.39681	1.36357	0.69144	0.742133	0.687258	1.22819	1.0508
H80 Otosclerosis	1.41173	1.1826	1.08028	1.17116	0.915294	1.07642	1.15355	0.87589	1.38345	0.882811	1.25214	0.929498	0.672428	1.16166	1.18913	0.920425	1.25611	0.728889	1.08781	0.953109	1.14415	1.30765	0.940315	1.05308	1.29388	1.28754	1.16057	1.07316	0.85523	0.940557	0.55262	0.637745	0.654471	0.953855	1.06908	1.08599	0.850876	1.26249	1.15734	1.12182	1.09054	1.18919	1.36803	1.3667	0.524785	0.786545	0.57696	1.1541	1.13988
H81 Disorders of vestibular function	1.16622	1.1541	1.09649	1.19629	1.17116	1.12932	1.14611	0.965445	1.13044	0.992245	1.05546	1.17035	0.914905	0.956905	1.01678	1.08289	1.15476	0.954143	1.05604	1.15876	1.11874	1.2025	1.09985	1.19199	1.1953	1.24185	1.14931	1.10057	1.0814	1.11449	0.977781	0.939189	0.966488	0.952569	1.00856	1.19505	1.08328	1.12831	1.17471	1.15893	1.19171	1.17195	1.05554	1.05643	0.857319	1.049	1.03129	1.12571	1.33971
H83 Other diseases of inner ear	1.35833	1.3709	1.1928	1.3101	1.37223	1.29859	1.238	0.938637	0.97874	0.937261	1.11704	1.32445	0.918601	0.998935	1.06663	1.04386	1.18642	0.870053	1.08589	1.24757	1.15669	1.21546	1.14618	1.2895	1.24502	1.41231	1.25607	1.14327	1.07561	0.91595	0.831473	0.726377	0.817714	0.882305	1.00679	1.27492	1.13877	1.13529	1.30761	1.35752	1.27676	1.11044	0.8899	1.26629	0.899289	1.11917	1.24385	1.23234	1.23098
H90 Conductive and sensorineural hearing loss	1.43885	1.39062	1.29112	1.40164	1.29567	1.31496	1.15856	1.00829	1.39649	1.21517	1.30487	1.20563	1.01518	1.09885	1.08345	1.25377	1.2122	1.0196	1.269	1.20085	1.2399	1.23469	1.19903	1.31066	1.29259	1.44918	1.35284	1.24635	0.988791	1.01343	0.953531	0.895967	0.815822	1.02282	1.0524	1.41383	1.1002	1.20669	1.33017	1.60097	1.43787	1.22201	1.32247	1.53405	0.756632	0.879018	0.8171	1.2632	1.48292
H91 Other hearing loss	1.34956	1.2145	1.13027	1.16766	1.21523	1.14056	0.995481	1.20862	1.50504	1.19529	1.2453	1.23666	1.01405	1.02099	1.01745	1.2692	1.35637	1.12733	1.25307	1.34111	1.30029	1.18626	1.13303	1.4253	1.4155	1.52082	1.39816	1.37773	1.12854	1.28567	0.894302	0.952704	1.04351	1.03155	0.991278	1.37757	1.09699	1.39214	1.22783	1.71778	1.20969	1.33686	1.32301	1.07278	0.791277	1.24698	0.874641	1.14017	1.70754
H92 Otalgia and effusion of ear	1.1307	1.22806	1.10583	1.18448	1.19796	1.22342	1.23346	0.930956	1.0898	1.1531	1.16893	1.2559	1.00645	1.11325	1.11445	1.13663	1.09747	1.0289	1.11918	1.18134	1.25497	1.13431	1.08586	1.24055	1.20678	1.34937	1.35073	1.20587	1.07338	1.12334	1.10149	1.08222	0.853477	0.998071	1.06149	1.25524	1.10594	1.05522	1.28675	1.36972	1.44381	1.11464	1.0986	1.43473	0.86968	0.906946	1.07498	1.24674	1.25342
H93 Other disorders of ear, not elsewhere classified	1.20796	1.16814	1.11313	1.26716	1.27066	1.13429	1.1645	1.00903	1.07001	0.912759	1.07787	1.22483	0.969984	0.981473	1.02732	1.06746	1.10074	0.888882	1.03878	1.23571	1.22739	1.25007	1.18967	1.20397	1.28432	1.30203	1.284	1.2138	1.13275	1.08043	0.923337	0.96081	0.890092	0.93869	0.99538	1.2523	1.0973	1.09662	1.20487	1.33667	1.24949	1.12688	1.02458	1.14179	0.758342	0.96149	1.13208	1.28593	1.33454
H95 Postprocedural disorders of ear and mastoid process, not elsewhere classified	1.08033	1.16519	0.959366	0.821424	0.665247	1.0009	1.5793	1.57096	2.09135	1.46858	1.84516	1.17839	1.40419	2.4801	1.88201	1.17053	1.31246	1.02072	1.62979	0.625094	1.01998	1.3596	1.43351	0.922163	1.12348	0.940362	0.965858	1.19521	1.25287	1.33025	0.86538	1.16081	1.0594	1.28528	1.35791	0.881131	0.813349	1.33295	1.25353	0.746652	0.7946	1.33823	1.90563	1.65202	0.936476	0.568826	0.559618	1.39691	1.12442
I00 Rheumatic fever without mention of heart involvement	1.57095	2.03337	0.868733	0.79083	1.47565	0.745511	0.694941	1.17788	1.19746	1.33549	1.84174	1.14434	1.67726	1.16852	0.748251	1.0337	0.936476	0.72982	1.0923	1.1483	1.18463	1.05036	1.29049	0.965388	1.1531	1.15466	1.01482	0.902394	1.54508	1.44726	1.78401	1.6766	1.43963	1.21933	1.19053	1.4771	1.25711	1.23928	0.826033	1.17435	0.863405	0.919172	1.67509	1.23543	0.706938	2.01417	1.39518	0.815499	0.89914
I05 Rheumatic mitral valve diseases	1.46582	1.31105	0.952255	1.04524	1.07681	0.913676	0.840445	1.27892	1.19282	1.35577	1.48849	1.2559	1.18593	1.29681	0.915805	1.1994	0.822999	0.873309	1.28858	1.08696	1.09991	1.006	1.04527	1.03123	1.11477	1.28722	1.13183	0.902034	1.12278	1.21463	1.18265	1.36635	1.07109	1.18701	1.27185	1.51215	1.25225	1.03449	1.02081	1.30928	1.12219	1.03657	1.41191	1.38813	0.740798	1.49097	0.953614	0.958182	1.12467
I06 Rheumatic aortic valve diseases	1.35776	1.29945	1.09863	1.02042	1.3388	0.983743	0.853668	1.13714	1.22951	1.25902	1.38996	1.11427	1.10866	1.15125	1.036	1.37722	0.989279	1.10161	1.31006	1.28235	1.23382	1.14902	0.930713	1.17993	1.05965	1.32213	1.18904	1.07395	1.02631	1.08862	0.951396	1.0921	0.948755	1.04262	1.27017	1.30517	1.18786	1.19276	1.00751	1.27055	1.03979	1.10354	1.1676	1.00051	0.721958	1.34148	1.06276	0.843811	0.999736
I07 Rheumatic tricuspid valve diseases	1.18134	1.16306	1.0672	1.09038	1.10983	1.10555	1.05399	0.980092	1.18294	1.10309	1.27407	1.24087	1.10164	1.2164	1.06386	1.15385	1.04966	0.945702	1.07349	1.03446	0.998139	1.15896	1.14331	1.03159	1.04487	1.15871	1.09859	1.02231	1.06287	1.03166	1.08491	1.05687	0.947664	0.869058	1.2411	1.19343	1.04739	1.18487	1.13744	1.04039	1.11171	1.03823	1.25633	1.17351	1.0164	1.1228	0.993	1.05004	1.21865
I08 Multiple valve diseases	1.31079	1.24081	1.07206	1.11037	1.15618	1.12445	0.977916	1.02726	1.11241	1.13311	1.1545	1.25953	1.10289	1.19115	1.05187	1.24207	1.02994	1.01291	1.11057	1.06204	1.06146	1.0543	1.05348	1.11487	1.10235	1.28084	1.18887	1.07238	1.04877	1.03663	1.12064	1.10414	0.982848	1.00231	1.35318	1.3746	1.17052	1.17903	1.14384	1.31443	1.24799	1.02798	1.26602	1.20217	0.977066	1.33048	0.994633	1.03043	1.32422
I10 Essential primary hypertension	0.977624	0.852781	1.11215	0.552429	1.11924	1.24968	1.02436	0.865973	1.32475	0.997182	0.649567	1.05318	0.738611	1.18453	1.17909	1.33276	1.47589	1.61335	1.2522	0.97086	0.752649	1.04813	0.92957	1.3099	1.85176	1.46565	1.272	1.12923	1.07388	1.09306	0.809167	1.47226	1.21577	1.04403	0.839114	1.05974	1.12481	1.49296	1.03008	1.5892	0.859881	1.57604	1.00962	0.532011	1.03481	1.22336	2.71258	1.05616	1.37961
I11 Hypertensive heart disease	1.06866	0.884587	0.969297	0.920912	0.754151	0.985295	1.05285	1.01025	1.04202	1.35778	1.08924	1.01042	1.07036	1.13689	1.07156	0.967358	1.03088	1.13906	1.07178	0.738674	1.01008	0.823835	0.905421	0.889151	0.994327	0.914558	0.841445	0.877419	0.897089	1.18163	1.08598	1.01654	0.939584	1.04638	1.2008	1.03513	0.877694	1.00916	0.970005	0.857414	0.941293	1.02833	1.05296	1.23396	1.12147	0.869989	0.762236	0.821607	0.936074
I12 Hypertensive renal disease	0.953675	0.732377	1.09625	0.763533	0.779409	1.10848	1.11614	1.21838	0.991542	1.18339	0.938539	0.772866	0.987484	1.45783	1.21171	0.994089	0.929456	0.999439	1.28642	1.12486	1.18895	0.951937	0.673263	0.976596	0.996831	1.06706	1.00387	1.1962	0.648539	0.995523	0.594531	0.738603	0.68108	0.780965	2.11188	0.922423	1.09296	0.763862	0.995646	0.855946	0.815037	1.05638	1.14751	1.13352	0.985657	1.04461	0.719326	0.730653	0.743335
I15 Secondary hypertension	1.10508	1.01066	1.13174	0.96446	1.03088	1.11309	1.11941	1.09898	1.21262	1.21949	1.05965	0.957013	0.890469	1.19089	1.21059	1.13057	1.14449	1.07755	1.22853	1.27998	1.25259	1.19016	0.694167	1.14562	1.00751	1.21729	1.17514	1.28985	0.865332	1.05963	0.803187	0.888203	0.817198	0.932139	1.8271	1.03777	1.18885	0.952539	1.01714	1.06525	1.0461	1.14512	1.31562	1.03878	0.911065	1.01458	1.05907	0.871291	0.921675
I20 Angina pectoris	1.02159	0.308047	0.8708	1.10427	0.451507	0.871433	0.835506	1.29684	0.424665	0.797499	0.594397	0.807089	0.897894	0.643376	0.870248	1.15162	0.813263	0.932116	0.864404	0.660438	0.975719	0.855563	0.45112	0.922972	0.694824	0.828177	0.754876	0.837221	0.3068	1.36991	0.653895	0.828889	0.734276	0.758979	1.18274	0.61598	0.771803	0.806365	0.910638	0.923116	0.923711	0.911302	0.83406	0.926259	0.51187	0.906407	1.25537	0.543782	0.867175
I21 Acute myocardial infarction	1.23154	0.748914	0.955447	0.8092	0.809538	0.941671	0.833809	0.860715	1.32919	1.43962	1.17724	0.991341	0.591764	0.851241	0.889281	0.701365	1.651	0.841468	0.934893	0.721856	1.20351	0.71154	0.546776	0.897103	0.949994	1.02924	0.935988	0.557075	0.515526	1.12501	0.861731	0.862212	0.519668	1.69617	0.719553	1.10664	1.20497	0.855716	0.845154	0.79579	0.854322	0.961622	1.50452	1.10847	0.634889	0.917013	0.584649	0.414586	0.682334
I22 Subsequent myocardial infarction	0.979547	0.89415	1.06409	1.0031	0.959398	1.08236	1.0525	0.899469	0.89873	0.927931	0.944434	1.02016	0.908457	1.01914	1.07318	0.97807	0.872007	1.01496	1.01417	1.00391	1.0432	0.875334	1.07634	1.03037	1.00179	0.995113	0.983568	0.991127	1.01256	1.07648	1.13647	1.11321	1.00054	0.933832	1.0448	1.04755	1.00179	0.99697	1.06569	1.03713	1.06703	1.03768	0.908169	1.12079	1.03171	0.999471	1.03354	0.993308	1.08189
I23 Certain current complications following acute myocardial infarction	1.23915	1.08407	1.03577	1.03208	0.995645	1.15522	1.08315	1.1924	1.05501	1.21673	1.17407	1.19073	1.11516	1.0828	1.1104	1.16882	0.932575	1.03076	1.11913	0.990305	1.0502	0.985274	1.06104	1.12854	1.11522	1.1367	1.06396	1.17975	1.01956	1.18792	1.05687	1.09654	1.07752	1.09898	1.16722	1.20288	1.07117	1.16514	1.1068	1.3018	1.14602	1.03613	1.06514	1.28917	0.995287	1.13938	1.16382	1.07133	1.22484
I24 Other acute ischaemic heart diseases	0.962777	0.918836	1.05645	0.983947	0.968319	1.08475	1.08449	0.851828	0.910277	0.913439	0.972142	0.979419	1.00945	1.07971	1.06225	1.00803	0.975285	1.08374	1.07928	1.08227	0.979537	1.015	1.09018	1.04921	0.994988	1.00854	0.9663	0.995896	1.1754	1.19666	1.16168	1.18497	1.05029	0.896029	1.12006	1.09366	1.03745	1.09041	1.06009	0.980688	1.0309	1.07759	0.933944	1.1125	1.11852	1.00185	1.09579	1.03522	1.09501
I25 Chronic ischaemic heart disease	0.790002	0.557602	1.32259	0.800604	1.71095	1.28548	1.2893	0.927744	0.997566	1.07151	0.994746	0.879271	1.41595	1.48825	1.34924	1.66984	0.61637	1.0671	1.3345	0.695536	0.600794	1.33889	1.96424	0.956995	0.936531	1.07995	0.90324	1.03923	1.59167	0.946729	1.23201	1.08089	1.09943	0.655811	0.835057	1.42067	0.783816	1.15679	1.19237	0.915086	0.941301	1.03332	0.924037	1.14447	1.02405	0.810816	0.384476	1.29299	1.24683
I26 Pulmonary embolism	1.04546	1.00252	1.05754	1.00693	1.04235	1.0335	0.931007	0.965074	1.27617	1.24308	1.29887	1.02411	1.04886	1.13039	0.963342	0.908985	0.864909	1.06118	1.12539	0.975847	1.13653	0.887683	1.12037	0.986872	1.00594	0.914545	0.91984	0.930893	0.910242	1.26309	1.07765	1.04229	1.25137	0.889163	1.08142	0.885953	0.890594	0.899601	1.10628	0.923465	0.942845	1.08831	1.59528	1.27583	0.953018	1.1987	0.991548	0.865191	1.05051
I27 Other pulmonary heart diseases	1.30873	1.18285	1.04893	1.06279	1.04288	1.0784	1.06379	1.29277	1.41464	1.3921	1.77982	1.1473	1.2268	1.35592	1.15621	1.14271	0.956491	1.1481	1.20964	0.82358	0.974365	1.12063	1.08949	1.01548	1.02114	1.08064	0.979621	1.04059	1.0263	1.17204	1.12691	1.12812	1.11727	1.00992	1.39049	1.14663	0.978328	1.13906	1.1404	0.955161	1.02934	1.0626	1.87081	1.48182	0.971813	1.21294	0.970852	0.961637	1.25758
I30 Acute pericarditis	1.27149	1.06828	0.949422	0.907037	1.20376	0.984856	0.939927	1.25075	1.2717	1.36242	1.50288	1.16097	1.41771	1.26726	1.05051	0.904351	0.869447	0.985524	1.10977	1.13223	1.12276	0.908185	1.40196	1.0577	1.12958	1.11388	1.02265	0.943667	1.22839	1.4088	1.54333	1.51597	1.26272	1.38589	1.11624	1.28873	1.09266	1.01238	1.05756	1.17643	0.995034	0.970543	1.42113	1.27704	1.10437	1.52859	1.08702	0.970932	1.00871
I31 Other diseases of pericardium	1.16433	1.01144	1.03981	0.959993	1.22335	1.01578	0.980298	0.990488	1.23943	1.17729	1.37303	1.06957	1.39379	1.12459	1.0517	0.943571	0.817753	1.14102	1.05849	1.05162	1.07985	0.939158	1.30559	1.00776	1.05276	1.01342	0.981916	0.985599	1.11821	1.19042	1.29659	1.24493	1.16238	1.02846	1.11569	1.05994	0.948315	1.07177	1.04336	0.98358	0.925272	1.01724	1.51125	1.09673	1.06376	1.24171	1.03078	0.889369	1.06841
I33 Acute and subacute endocarditis	1.47893	1.73452	0.882365	1.00749	1.16517	0.905093	0.818953	1.3633	1.19668	1.43135	1.65631	1.37968	1.105	1.36279	0.978562	1.57389	1.0691	0.953988	1.45639	1.21222	1.29554	1.19725	0.853093	1.18579	1.13231	1.52183	1.28606	1.0741	0.984994	1.01206	0.889847	0.992328	0.854778	1.36551	1.48244	1.69732	1.4075	1.0653	0.998969	1.51721	1.20632	0.986201	1.32515	1.32152	0.578739	1.66334	1.17444	0.902305	0.994894
I34 Nonrheumatic mitral valve disorders	1.51751	1.5091	1.0753	1.18343	1.26292	1.09177	0.928245	1.04732	1.27247	1.30097	1.34803	1.36882	1.13383	1.26078	1.00767	1.24352	1.01349	0.875547	1.16812	1.092	1.09351	1.04791	1.14527	1.14759	1.18753	1.42636	1.23928	1.02032	1.12537	1.09686	1.18183	1.10269	0.984634	1.10903	1.34917	1.47013	1.20716	1.27742	1.18462	1.48423	1.32295	1.09304	1.36914	1.35996	0.917463	1.42359	0.991762	1.0428	1.44953
I35 Nonrheumatic aortic valve disorders	1.34777	1.55502	0.966116	1.34508	1.04569	0.974442	0.891548	0.947051	1.17956	1.59732	1.26495	1.42493	0.985352	1.47089	1.14828	1.26849	0.992546	1.09369	1.40661	0.927443	1.15756	0.961313	0.919501	1.01883	1.02916	1.23618	1.05407	0.825009	0.807044	0.98706	1.18088	1.0654	0.691149	1.49088	1.20541	1.60212	1.11281	0.965035	1.09153	1.16613	1.22283	1.08321	1.33735	1.47875	0.797741	1.13179	1.06129	0.958461	1.20293
I37 Pulmonary valve disorders	1.53779	1.41692	1.15964	1.26449	1.33696	1.17079	0.993704	1.05161	1.1428	1.09537	1.49561	1.27191	1.09533	1.11067	0.937651	1.36385	0.968325	0.896009	1.17717	1.27965	1.25683	1.25316	1.1615	1.25978	1.2264	1.61894	1.35508	1.19021	1.25034	0.978114	0.934416	0.931694	1.02285	0.86226	1.45321	1.59798	1.34491	1.27279	1.22039	1.39044	1.43393	1.04309	1.34009	1.3459	0.850978	1.31512	0.969324	0.972631	1.31601
I38 Endocarditis, valve unspecified	1.28977	1.42084	0.887677	1.06886	1.01008	0.883478	0.932629	1.13712	1.42586	1.45714	1.7022	1.33196	1.24523	1.66054	1.16651	1.36803	0.900678	0.989662	1.38332	1.04901	1.0553	1.17355	1.18352	1.00893	1.03712	1.17921	1.0815	0.911194	1.13193	1.18915	1.3054	1.27393	0.959131	1.20069	1.37074	1.45426	1.2167	0.973064	1.03468	1.07893	1.09881	1.01118	1.36942	1.393	0.893506	1.33966	1.15469	0.966796	1.05654
I40 Acute myocarditis	1.59118	1.48161	1.0506	1.04221	1.37935	1.16629	0.982542	1.37539	1.55246	1.88676	1.5962	1.46673	1.38831	0.987361	0.872287	1.15299	1.03671	0.960943	1.13237	1.23181	1.21131	1.09831	1.23533	1.29139	1.42372	1.42732	1.27065	1.25202	1.2282	1.38775	1.10458	1.03604	1.31782	1.44766	1.23949	1.54585	1.19139	1.35896	1.18698	1.33942	1.19293	1.16183	1.38401	1.15301	0.987863	1.60931	1.03215	1.00192	1.50367
I42 Cardiomyopathy	1.31492	1.08431	1.10379	0.918154	0.799995	1.06387	0.957737	0.815143	1.12577	1.13688	1.41128	1.14864	0.856672	1.56324	1.10953	0.958939	1.09612	0.709574	1.07461	0.724843	0.836746	0.921035	0.89453	0.890336	1.02015	1.00694	0.83463	0.703216	0.694451	1.03107	0.823874	0.671631	0.730412	0.671224	1.28733	0.954495	0.892282	1.12485	1.06606	0.784262	0.89324	0.900862	1.08628	1.59157	0.967439	0.964455	0.677559	0.630469	0.936296
I44 Atrioventricular and left bundle-branch block	1.1718	1.15731	1.17899	1.06295	1.07918	1.14785	1.09621	0.794695	1.04384	0.978184	1.09193	1.0983	0.82004	1.17019	1.12853	1.09621	1.07039	0.92097	1.07089	1.04672	1.0009	1.02781	0.972715	1.09418	1.06475	1.11273	1.00056	0.961597	0.975621	1.08166	1.00856	0.968672	0.878726	0.771549	1.2637	1.08777	1.08569	1.18242	1.14164	0.898033	1.1473	1.10691	1.09433	1.27026	1.05678	1.12423	1.06522	0.932718	1.31663
I45 Other conduction disorders	1.18091	1.16461	1.17896	1.10378	1.17329	1.14453	1.11127	0.872629	1.01557	0.884599	1.16959	1.14112	0.882544	1.07917	1.06074	1.12878	1.01702	0.875275	0.998525	1.06482	1.00191	1.13025	1.08589	1.09528	1.049	1.15327	1.06337	1.03435	1.03565	0.989759	0.973045	0.937077	0.902627	0.771687	1.14956	1.08862	1.12953	1.13389	1.14413	0.951198	1.17664	1.04331	1.14273	1.24483	0.981735	1.15488	1.16186	0.997075	1.32348
I46 Cardiac arrest	1.08974	1.06414	1.01951	0.936485	0.9366	1.0724	1.06677	0.933039	1.01039	0.991164	1.06335	1.00138	0.916277	1.06039	1.05868	1.08958	0.939643	1.02848	1.04741	0.9551	1.02551	0.894231	0.954544	1.0566	0.962303	0.983611	0.981308	1.06444	0.978253	1.01965	0.893679	0.933885	0.917341	0.811601	1.05836	0.912954	0.90258	1.11758	0.98343	1.02355	0.98686	1.00158	1.05631	1.11283	0.971166	1.08684	1.10148	0.982823	1.22196
I47 Paroxysmal tachycardia	1.24236	1.1736	1.19892	1.06241	1.26863	1.19302	1.05332	0.841598	0.983929	0.845749	1.07091	1.26683	0.868653	0.957577	0.957584	1.19179	0.948771	0.827065	0.902982	1.23473	1.09353	1.0462	1.03236	1.14603	1.08864	1.23416	1.19847	1.07169	0.971525	0.885335	0.925644	0.905575	0.804412	0.797997	1.11983	1.21291	1.15895	1.16581	1.19231	1.14474	1.25417	1.0254	1.12146	1.19783	1.02218	1.29732	1.13905	1.13631	1.23098
I48 Atrial fibrillation and flutter	0.90416	1.2326	1.03649	1.05812	1.07265	0.876114	1.14798	0.498384	0.552341	0.986932	0.931336	0.612306	0.663999	1.32891	1.20459	0.547488	0.938137	0.616465	1.12077	0.291111	0.738652	0.880651	1.01707	0.826159	1.00809	0.887564	0.810898	0.922878	1.63697	1.09272	0.792021	0.960121	1.43092	0.745404	1.03159	0.566535	0.942463	1.15394	0.941085	0.791714	0.899072	1.14438	0.919978	1.20069	0.718026	0.808642	1.77003	0.423925	2.32495
I49 Other cardiac arrhythmias	1.11704	1.02256	1.11335	0.968302	1.03794	1.07488	0.995617	0.796635	0.946482	0.74624	1.08153	1.17193	0.814564	0.951377	0.865919	1.10148	1.20015	0.699533	0.840666	1.23971	1.03403	1.00971	0.98763	1.04764	0.955043	1.11846	1.06155	0.899115	0.764897	0.87542	0.874197	0.767017	0.662355	0.713333	0.922403	1.00792	1.06406	1.20959	1.11481	0.94907	1.07922	0.915401	0.961829	1.20048	1.0329	1.09928	0.910466	0.961988	0.952453
I50 Heart failure	1.09263	1.27285	1.08787	0.765105	1.32185	1.05351	1.0481	0.96801	0.956082	0.932893	1.13085	1.01609	1.28747	0.988533	1.05905	1.28135	1.34097	0.932698	0.942574	0.891	0.948665	1.20508	0.583163	0.906941	0.761834	1.00014	0.870682	1.19019	1.08269	1.28062	0.876989	1.2672	1.13635	0.867287	1.42373	0.947296	1.6303	1.41585	1.00375	1.15571	0.787176	1.2638	1.35299	1.02609	1.14177	1.2665	1.84927	0.809523	0.653512
I51 Complications and ill-defined descriptions of heart disease	1.37374	1.1927	1.10828	1.1798	1.03124	1.10414	0.998269	1.13569	1.01196	0.9795	1.39871	0.888225	0.845202	1.20954	1.22054	1.17386	1.01997	1.16855	1.25739	1.14525	1.21476	1.08354	1.03009	1.22586	1.14241	1.36938	1.12037	1.22167	1.09529	1.08305	1.01519	1.04249	1.13574	1.09937	1.6444	1.31204	1.17004	1.29522	1.19608	1.04822	1.35963	1.12391	1.33525	1.44177	1.0607	1.54826	0.880168	0.94455	1.39797
I60 Subarachnoid haemorrhage	1.13597	1.05047	0.958334	1.27029	0.8078	1.16288	1.13448	1.3983	1.10842	1.4162	1.30299	0.801068	1.57704	1.01599	1.04706	1.10626	1.18298	0.979842	1.2184	1.6125	1.35022	1.2368	1.71597	1.29716	0.912062	1.11618	1.06624	0.980388	1.21011	1.65441	1.51086	1.66137	1.21385	1.15965	1.11463	1.04706	1.28695	1.00515	1.07428	1.12512	0.949167	0.942082	0.968604	1.03086	0.749415	1.50273	1.54727	1.11071	1.08872
I61 Intracerebral haemorrhage	1.23681	1.27459	1.04089	1.12108	0.726589	1.04323	1.16733	1.00967	1.20126	1.08201	1.25502	0.808184	1.05612	1.23945	1.27489	1.24702	1.03184	1.0096	1.3664	1.34598	1.20191	1.21859	1.16486	1.19156	1.10029	1.11538	0.976358	1.01856	0.955914	1.23078	1.0245	1.14556	0.869153	0.898399	1.28813	0.964544	1.12547	1.12254	1.00616	0.979517	1.03151	1.16125	1.3997	1.37352	0.671631	1.04417	0.99008	0.992942	1.23375
I62 Other nontraumatic intracranial haemorrhage	1.20157	1.31904	1.06749	1.0967	0.810879	1.05084	1.15114	0.957371	1.1455	1.11039	1.32546	1.03074	1.20279	1.20057	1.15329	1.23401	1.05424	1.00674	1.4047	1.26368	1.15913	1.17339	1.39051	1.16924	1.14828	1.07197	1.0065	1.05834	1.01823	1.16717	0.9427	0.970254	0.915286	0.747243	1.10626	0.96472	1.11452	1.16383	1.05928	1.0048	0.976195	1.14682	1.53911	1.27481	0.70349	0.95751	1.15587	1.03202	1.35288
I63 Cerebral infarction	1.38488	1.19509	1.14048	1.2274	0.815833	1.10523	1.13404	0.972568	1.27342	0.860878	1.26351	0.758911	0.908381	1.0757	1.35648	1.47499	1.11298	1.10528	1.27721	1.57329	1.32776	1.29415	0.874395	1.35544	1.15233	1.27251	1.01784	1.09177	0.664816	1.12594	0.835662	0.912919	0.720349	0.794653	1.26134	1.1616	1.20859	1.40376	0.98501	1.15554	1.08422	1.30188	1.43495	1.34453	0.549786	1.42755	0.725183	0.845012	1.33838
I64 Stroke, not specified as haemorrhage or infarction	0.933114	0.676488	0.94034	1.19219	0.705711	0.974761	1.08416	0.736234	0.861151	0.981074	1.04775	0.85411	1.42137	0.981798	1.04031	1.01422	0.854592	0.864155	1.08689	1.17521	1.26589	0.978245	1.1143	0.925368	0.694652	0.897096	0.91006	0.786763	0.82645	1.26399	0.991359	0.993258	0.658977	0.623226	1.00132	0.847235	1.00343	0.859178	0.907463	0.786622	0.795569	0.925868	0.894481	0.950354	0.624438	0.78018	1.07359	0.781529	0.633963
I65 Occlusion and stenosis of precerebral arteries, not resulting in cerebral infarction	1.09817	0.872203	1.00186	1.15604	0.790008	0.977912	1.05347	0.928943	1.21851	1.17058	1.224	0.814977	0.880162	1.12685	1.12951	1.07555	1.06047	1.17314	1.28527	1.09111	1.20938	1.0672	0.860274	1.0881	0.993849	1.05767	0.959939	0.936358	0.799792	1.16296	1.02909	1.08929	0.829893	1.00162	1.04503	1.01575	1.03938	0.916648	0.964419	0.968522	0.942082	1.15904	1.41711	1.03177	0.57809	0.75232	0.755599	0.742179	1.14341
I67 Other cerebrovascular diseases	1.18792	1.01005	1.02744	1.20022	0.760288	1.02626	1.06075	0.930465	1.22496	1.12517	1.20113	0.819585	1.05299	1.18108	1.17427	1.01456	1.00516	1.05273	1.35131	1.1322	1.05757	1.12764	1.20503	1.07144	0.983609	1.06967	0.930263	0.885736	0.962187	1.11572	1.01697	1.1153	0.891357	0.831063	1.02815	0.899072	1.01069	0.902452	0.990365	0.957829	0.989786	1.11791	1.36644	0.9946	0.650924	0.815896	0.858856	0.857176	1.35953
I69 Sequelae of cerebrovascular disease	1.1472	1.30525	1.11214	0.969376	0.922781	1.17657	1.2186	1.01517	0.968598	1.05017	0.880996	1.09987	1.25554	1.38167	1.67446	1.21093	1.1259	1.18981	1.43069	0.869138	0.722536	1.05623	1.28088	1.19275	1.37571	1.06375	0.909186	1.09848	0.979575	0.934008	1.27428	0.871236	0.90208	0.52256	0.594243	0.999977	0.90167	0.897398	0.970637	0.987701	1.03343	1.08504	1.05777	0.946901	0.727421	1.02584	0.787466	0.908336	1.66034
I70 Atherosclerosis	0.816649	0.653528	0.976532	0.994144	0.83042	0.942524	0.953687	1.08935	1.24317	1.1597	1.16148	0.88284	0.882972	1.16454	1.1151	1.1456	0.988389	1.63901	1.25306	0.946134	1.06093	1.00911	0.670654	1.01864	0.888882	0.970303	0.919621	0.976719	0.640737	1.02007	1.02184	1.02024	0.802683	0.956158	0.983494	1.04991	0.883221	0.820074	0.903658	0.895303	0.900465	1.20051	1.57653	0.948476	0.615386	0.647213	0.704736	0.644024	1.00468
I71 Aortic aneurysm and dissection	0.858413	0.702327	0.974764	0.973654	0.861447	1.02307	1.04851	0.959669	0.966746	0.965358	0.934513	0.897198	0.912022	1.27267	1.20146	1.21814	0.889565	1.22056	1.16654	0.894952	0.993412	0.984093	0.70622	1.00174	0.801223	1.05886	0.988417	1.05283	0.668183	0.838149	0.81902	0.893845	0.653385	0.7641	1.26804	1.01669	0.924151	0.861127	0.936635	0.999614	0.951909	1.03694	1.18836	0.983312	0.658476	0.7995	0.893674	0.764246	0.93027
I72 Other aneurysm	0.905103	0.997492	0.977585	1.27441	0.960028	1.02656	1.08025	1.06262	1.46592	1.57254	1.56094	0.977299	0.838476	1.34745	1.16265	1.45425	1.23188	1.47144	1.40166	1.40584	1.46395	1.55938	0.833895	1.21689	0.955961	1.18208	1.16792	0.996687	0.776665	1.25636	1.31744	1.44137	0.752783	1.15702	1.32798	1.15069	1.15157	0.791024	1.05652	1.02755	1.07702	1.22459	1.54465	1.06861	0.582103	0.765901	1.36777	0.845135	1.10777
I73 Other peripheral vascular diseases	0.898364	0.976592	0.9986	1.09164	1.0679	1.02321	0.947234	0.989871	1.05214	0.985753	1.20821	0.948068	0.753365	1.20007	1.12679	1.20892	1.30508	1.07178	1.17557	1.10447	1.14568	1.19989	0.815402	1.24471	1.02939	1.12761	1.08726	0.971106	0.877608	1.01038	1.35898	1.36378	0.836525	1.31389	1.07197	1.2458	1.08503	0.987823	1.08187	1.27393	1.16288	1.16542	1.09802	1.06571	0.679482	0.779047	1.22766	1.02341	1.09476
I74 Arterial embolism and thrombosis	0.7861	0.748679	0.998222	1.03268	0.92551	0.944759	1.03555	0.95893	1.2399	1.08271	1.068	0.922126	0.785336	1.29604	1.18719	1.3734	1.05973	1.48432	1.27713	1.15752	1.13191	1.1747	0.609203	1.07713	0.873743	1.05839	1.04903	1.01651	0.723865	1.15205	1.10896	1.1942	0.764751	0.834371	1.12761	1.09085	0.979487	0.723044	0.921419	0.877613	0.976017	1.25352	1.19309	0.866339	0.666536	0.784225	0.955945	0.796252	0.923385
I77 Other disorders of arteries and arterioles	0.827541	0.748668	0.993887	1.05953	0.892575	0.989198	1.03588	0.985716	1.18283	1.17978	1.17244	1.00468	0.826895	1.22944	1.20959	1.22567	1.15306	1.55337	1.25319	1.01508	1.10331	1.16062	0.753452	1.0882	0.982381	1.03947	0.981438	0.991396	0.722561	0.992564	1.04171	1.04617	0.757946	1.02638	1.10103	1.17287	0.954194	0.819214	0.994697	0.915315	1.01335	1.22446	1.4196	1.02236	0.682715	0.670022	0.865308	0.77557	1.03911
I78 Diseases of capillaries	1.23069	1.32794	1.31417	1.38176	1.51448	1.26413	1.23412	0.911998	1.21485	1.03212	1.275	1.36526	0.991427	1.00937	1.06379	1.35335	0.995714	1.04703	1.15465	1.64982	1.39106	1.23098	1.05965	1.48555	1.36358	1.54929	1.56443	1.46284	1.19365	1.02896	1.1503	1.05639	1.00645	0.916133	1.26976	1.46619	1.29009	1.34815	1.24274	1.58784	1.52839	1.316	1.24038	1.43945	0.841241	1.00225	1.26499	1.28469	1.46223
I80 Phlebitis and thrombophlebitis	0.641922	0.625379	0.892096	0.987738	0.882184	0.876652	0.941453	0.907551	0.589415	0.807512	0.911338	0.990383	1.24297	1.2132	1.21538	0.906557	1.21254	1.02386	0.9441	0.755348	0.935829	0.96239	1.12304	0.816043	0.916958	0.840607	0.989591	0.812602	1.17328	1.31464	1.55648	1.70537	0.917282	0.652473	1.25375	0.800758	1.03528	0.928659	0.97268	0.761478	0.947399	0.860057	0.838888	0.802529	0.817229	0.760311	1.24737	0.959225	0.756928
I82 Other venous embolism and thrombosis	0.759729	0.87278	0.99571	1.08299	0.980594	1.05798	1.02335	0.934854	1.30637	1.12793	1.07778	1.21891	0.950436	1.50952	1.26862	1.27914	1.16398	1.34345	1.24198	1.12741	1.06181	1.08839	0.916213	1.12834	0.974564	1.04563	1.10994	1.02414	0.97761	1.50091	1.48301	1.53109	1.15244	0.81405	1.35741	1.05081	0.893384	0.781004	1.15599	1.10264	1.2452	1.1844	1.33265	1.31856	0.96629	1.21045	1.36029	1.22407	1.2258
I83 Varicose veins of lower extremities	1.03715	1.22901	1.11046	1.18586	1.26559	1.01359	1.05004	0.865362	1.47274	1.03656	0.976356	1.22923	0.775592	1.20409	1.26731	1.38049	1.01401	1.12186	1.27047	1.57938	1.1818	1.2875	0.880908	1.38844	1.17511	1.29808	1.24187	1.33256	1.09832	1.35779	1.31002	1.23065	1.08604	0.686664	0.860779	1.23846	0.975494	1.06642	1.06587	1.49687	1.21335	1.45036	1.41643	1.25269	0.729295	1.05524	1.05432	1.13564	1.47722
I84 Haemorrhoids	0.906485	1.12486	1.24819	0.985685	1.04047	1.21594	1.76264	1.21698	1.3362	0.737719	1.33152	1.53271	1.12334	1.25084	1.49483	1.10838	0.931389	0.85715	1.11212	0.965478	1.23042	1.09385	1.5174	0.938246	1.01524	1.02046	1.05001	1.0658	1.11692	1.26962	1.02987	1.11075	0.94922	0.711057	1.48781	1.01252	1.16712	0.882754	1.44769	0.617927	1.11231	1.21363	0.86157	1.6112	1.22892	0.982766	1.52997	1.23702	0.933438
I85 Oesophageal varices	1.043	0.981234	1.42339	1.12576	1.39715	1.0836	1.22302	1.23458	1.18398	1.11965	0.827159	1.24513	1.93983	1.40554	1.1881	0.963212	0.840088	1.34445	1.33066	1.25816	1.03418	0.957959	0.887597	0.888244	0.869425	0.85644	0.941552	1.00059	2.21839	2.51276	2.59497	2.66479	3.11802	1.05099	2.29302	1.03982	1.29721	0.966703	0.875559	0.812168	0.908782	1.17335	1.17359	1.29681	1.33993	1.28109	2.33012	1.34765	0.657983
I86 Varicose veins of other sites	1.18741	1.27887	1.31737	1.38063	1.60573	1.26741	1.24762	0.9849	1.29799	1.25571	1.35921	1.58007	1.21638	1.04069	1.12769	1.40338	1.07076	1.18622	1.19437	1.6804	1.45121	1.39448	1.31241	1.46601	1.42174	1.49993	1.49229	1.38807	1.39543	1.34185	1.50459	1.24619	1.14396	0.928835	1.36616	1.51498	1.34786	1.21491	1.29555	1.36369	1.46989	1.27404	1.41612	1.44904	0.99761	1.18226	1.64518	1.37593	1.3268
I87 Other disorders of veins	0.875557	1.01627	1.09706	1.1905	1.17066	1.16052	1.15495	1.03402	0.973285	1.02101	1.08552	1.39836	1.16539	1.32416	1.24955	1.23174	1.37766	1.2484	1.19777	1.12133	1.01474	1.15755	1.11142	1.21062	1.12165	1.16584	1.21892	1.08262	1.12503	1.19256	1.35091	1.21944	1.04401	0.840511	1.2157	1.16116	1.11905	0.977432	1.22554	1.22442	1.33735	1.12155	1.08807	1.32381	1.05231	1.0729	1.37865	1.30177	1.10425
I88 Nonspecific lymphadenitis	1.46696	1.63251	1.27071	1.37003	1.55628	1.38813	1.27859	1.04836	1.3197	1.40158	1.70899	1.45088	1.13979	1.14409	1.21332	1.49171	1.05544	1.21044	1.34754	1.47048	1.39812	1.31023	1.11514	1.55269	1.46976	1.74333	1.54705	1.52411	1.27021	1.25546	1.22217	1.1982	1.00954	1.09501	1.25531	1.54517	1.37191	1.37116	1.41486	1.68997	1.64517	1.27608	1.42276	1.68469	0.898546	1.12197	1.40227	1.26695	1.35057
I89 Other non-infective disorders of lymphatic vessels and lymph nodes	0.918838	1.01563	1.06279	1.11139	1.01734	1.06536	1.01217	1.06959	1.06931	0.973202	0.99042	1.34561	1.00338	1.34035	1.32034	1.26487	1.63746	1.3524	1.24954	1.17832	1.0425	1.05276	0.981154	1.17806	1.15201	1.1368	1.12592	1.0968	0.974372	1.21988	1.2392	1.16528	1.02106	0.822063	1.31138	1.17523	1.02022	1.11021	1.10311	1.25024	1.20111	1.21647	1.13193	1.1341	0.968964	1.20988	1.17134	1.15225	1.31622
I95 Hypotension	1.39073	1.26324	1.23106	1.28536	1.31934	1.26654	1.22803	1.10431	1.17542	1.07109	1.24646	1.29652	1.01048	1.11814	1.23849	1.13701	0.992374	1.03871	1.16849	1.21826	1.16251	1.12594	1.12432	1.26359	1.28054	1.32402	1.21776	1.21269	1.17373	1.14252	1.07399	1.15266	1.03329	1.01677	1.24366	1.33772	1.2789	1.09807	1.23136	1.23553	1.26819	1.17414	1.23333	1.20419	0.882949	1.20988	1.31085	1.2121	1.46451
I97 Postprocedural disorders of circulatory system, not elsewhere classified	0.971939	0.960047	1.04793	1.0246	1.00636	1.0109	1.06377	0.973384	1.11468	1.0967	1.14935	1.04926	1.1063	1.19811	1.14424	1.07227	0.955923	1.13371	1.11945	0.986245	0.997021	0.969673	1.06153	1.00361	0.927981	0.993008	0.997443	1.01819	0.970533	1.02032	1.05424	1.05991	0.923838	0.888317	1.10291	0.961032	0.948762	1.008	1.0195	0.991756	0.990221	1.08101	1.20282	1.15839	0.944795	0.931909	0.994667	0.997321	1.00983
I98 Other disorders of circulatory system in diseases classified elsewhere	0.979824	1.02134	1.05469	1.00985	1.15292	0.981737	1.09538	1.21086	1.15898	1.17676	1.23982	1.07616	1.30585	1.36722	1.1974	0.980167	0.762508	1.09277	1.25275	1.12728	0.915306	0.961575	0.854934	0.867082	0.957564	0.880826	0.912318	0.913264	1.42632	1.61404	1.79151	2.00057	1.63286	1.3101	1.26742	0.994662	1.06392	0.893761	0.938116	0.808762	0.952767	1.16356	1.29068	1.32633	1.073	1.28688	1.64649	1.29981	0.808418
I99 Other and unspecified disorders of circulatory system	1.12226	1.38269	1.21406	1.34715	1.23941	1.27067	1.19774	1.16107	1.14959	1.28799	1.18876	1.45747	1.10468	1.24791	1.15716	1.41442	1.10007	1.5551	1.29985	1.31383	1.2917	1.44704	0.885015	1.343	1.26259	1.36122	1.31441	1.20137	1.02236	1.1802	1.46788	1.28639	0.927547	1.23443	1.30579	1.31368	1.14723	0.938095	1.22149	1.29695	1.49975	1.14289	1.2095	1.44284	0.813063	0.843002	1.24202	1.17726	1.17644
J00 Acute nasopharyngitis [common cold]	1.23539	1.28438	1.15134	1.23272	1.3233	1.18829	1.07015	1.04058	1.11417	1.05367	1.16532	1.21879	1.0425	0.937381	0.966438	1.28245	1.20571	1.12075	1.14508	1.31829	1.1979	1.16225	1.00848	1.41049	1.31643	1.36084	1.33269	1.36642	1.12796	1.08846	0.961003	0.978467	1.03186	1.02852	1.02263	1.33349	1.17337	1.34497	1.20273	1.45443	1.2494	1.25762	1.2263	1.13248	0.882894	1.26045	1.06877	1.18935	1.48812
J01 Acute sinusitis	1.14455	1.27599	1.13959	1.20616	1.45765	1.42285	1.2271	0.879771	1.11898	1.30256	1.06351	1.27686	1.10486	0.908825	0.842354	1.24909	1.33861	0.84374	1.07093	1.3011	1.09013	1.16862	1.05095	1.51125	1.19614	1.41162	1.36617	1.34132	1.26223	1.2186	1.0852	0.863298	1.1447	0.783302	0.88907	1.3519	1.29687	1.00887	1.4242	1.48439	1.34359	1.28961	0.993039	0.991231	1.19097	1.09635	1.22315	1.24115	1.26218
J02 Acute pharyngitis	1.23872	1.43707	1.27856	1.28151	1.39796	1.39708	1.14701	0.878234	1.03099	1.10457	1.22805	1.40685	0.916566	1.1066	1.10434	1.34193	1.16704	1.01936	1.17249	1.13192	1.07159	1.1393	0.994251	1.36905	1.27778	1.4448	1.37318	1.3696	1.00629	0.870546	1.02467	0.917724	0.854121	0.935369	0.935951	1.31702	1.16788	1.17543	1.29246	1.43749	1.57722	1.16753	1.12419	1.58485	0.874459	1.02518	1.06353	1.11486	1.42849
J03 Acute tonsillitis	1.1363	1.6359	1.09248	1.13548	1.4495	1.1184	1.14132	1.05356	0.631331	0.766125	0.876215	1.68627	1.02006	1.03548	1.02203	1.25849	1.07551	0.951218	1.04168	1.12007	1.11173	1.42075	0.875289	1.29295	1.39606	1.25226	1.18224	1.26146	1.12309	0.781122	0.911637	0.769751	0.902033	0.95047	1.00101	1.44488	1.30835	1.06412	1.11729	1.17065	1.29387	0.900885	1.0049	1.32305	0.883936	1.35656	1.73579	1.27324	0.999868
J04 Acute laryngitis and tracheitis	1.14126	1.29587	1.03296	1.07671	1.21022	1.13241	0.985998	1.19506	1.30768	1.15727	1.18517	1.27727	1.06009	0.889073	0.918607	1.49652	1.41418	1.14226	1.24541	1.41727	1.23253	1.30958	0.90164	1.65075	1.4973	1.44811	1.43428	1.60328	1.24392	1.36949	0.881617	0.919959	1.30205	1.01332	0.854976	1.3114	1.0592	1.74105	1.20121	1.64659	0.991807	1.46165	1.09514	0.733805	0.904282	1.73965	0.946803	1.20542	1.83196
J05 Acute obstructive laryngitis [croup] and epiglottitis	1.56857	1.36284	1.23571	1.14245	1.27713	1.14426	0.968687	1.7758	1.8534	1.42384	1.94486	1.40085	1.33216	1.01005	1.08366	1.49264	1.22726	1.88288	1.43251	1.42469	1.37555	1.24823	1.20058	1.52535	1.52674	1.4515	1.25647	1.46065	1.22872	1.36521	1.04178	1.19182	1.40497	1.57742	1.10938	1.47052	1.20644	1.74956	1.1522	1.63973	0.957655	1.4292	1.96993	1.11114	0.894671	1.4668	0.839506	1.0182	1.46431
J06 Acute upper respiratory infections of multiple and unspecified sites	1.10404	1.25101	1.1468	1.58193	1.22498	1.47401	1.25955	1.17461	1.29775	1.17398	1.21271	1.57637	1.73236	1.29845	0.94112	1.37054	0.731016	1.03623	1.1444	1.2209	1.24952	1.18626	1.7454	1.34851	1.51259	1.35422	1.43557	1.51476	1.39873	1.04387	1.06198	1.27872	1.46423	0.827919	1.16912	1.49635	1.70145	1.23718	1.6443	1.50872	1.44148	1.34509	1.14122	1.19844	1.28506	0.938407	1.05741	1.43768	1.67328
J11 Influenza, virus not identified	1.21836	1.39785	1.20137	1.28316	1.39751	1.31973	1.20065	0.959965	1.09688	1.1432	1.2149	1.35221	1.05069	1.02182	1.06903	1.32549	1.20947	1.11473	1.18048	1.26378	1.1623	1.18437	1.00298	1.41724	1.29599	1.45104	1.3594	1.34063	1.0882	1.05201	1.0033	0.906139	0.91766	1.01381	1.01817	1.34167	1.15651	1.28404	1.29443	1.39245	1.42949	1.26687	1.12726	1.3601	0.914347	1.12132	1.14108	1.20556	1.40249
J12 Viral pneumonia, not elsewhere classified	1.42352	1.38759	1.07343	1.16782	1.26344	1.17551	1.05868	1.29057	1.27937	1.3256	1.62599	1.34013	1.25893	1.13834	0.994187	1.28288	1.11209	1.15921	1.2247	1.19129	1.18711	1.13322	1.13726	1.29612	1.31913	1.34134	1.20714	1.24053	1.12356	1.12183	1.05189	1.00021	1.08686	1.18965	1.08498	1.31615	1.17096	1.21842	1.17348	1.44477	1.22608	1.09815	1.35238	1.3256	0.857743	1.30036	1.10351	1.06525	1.33868
J13 Pneumonia due to streptococcus pneumoniae	1.56119	1.50985	1.25778	1.12552	1.54494	1.27558	1.1016	1.30699	1.37706	1.52883	1.64257	1.29911	1.27568	1.09142	0.999425	1.29445	1.05671	1.14609	1.33867	1.25834	1.34743	1.0637	1.07092	1.4886	1.34138	1.6175	1.37154	1.41696	1.22891	1.12292	1.00267	1.03731	1.07656	1.14665	1.28209	1.42583	1.40429	1.37459	1.22876	1.4768	1.32298	1.23613	1.64362	1.33926	0.690417	1.1262	1.01151	1.08754	1.33494
J15 Bacterial pneumonia, not elsewhere classified	1.34886	1.23319	1.13753	1.06655	1.19346	1.14698	1.08735	1.30048	1.28003	1.27592	1.67126	1.25522	1.19673	1.17191	1.12472	1.08307	1.05078	1.22425	1.21535	1.03288	1.13737	1.03422	1.12499	1.15799	1.18296	1.18452	1.08566	1.16175	0.982945	1.0056	0.961434	1.0051	1.01107	1.13817	1.20074	1.18244	1.10861	1.23005	1.15423	1.14888	1.046	1.08223	1.79399	1.38522	0.848663	1.07747	0.957753	1.03197	1.13201
J17 Pneumonia in diseases classified elsewhere	1.39584	1.04954	1.0233	0.886735	1.08668	1.12396	1.06907	1.97318	1.70292	1.81637	3.07371	1.27085	1.71159	1.61152	1.38779	0.996274	0.996117	1.46594	1.30741	0.80421	0.93705	1.02791	1.49578	0.893372	1.06708	0.915386	0.861927	0.994421	0.851179	0.977884	1.08666	1.32045	1.02623	1.60631	1.34514	1.19019	1.01028	1.16462	1.11523	0.87958	0.80952	1.02249	3.41185	1.70827	1.02083	1.14592	0.802461	0.986231	1.03624
J18 Pneumonia, organism unspecified	1.15304	0.954043	1.01552	1.23309	1.16445	0.968591	0.991263	0.952626	1.50005	1.25249	1.88378	0.985836	1.51224	1.20848	1.19135	0.947077	0.57239	1.86513	1.13933	1.1852	1.1319	1.06268	1.34649	1.18529	0.960387	1.01796	0.95972	0.996087	1.08701	1.35636	1.5858	1.33452	1.35024	1.36084	0.929146	0.955728	0.846161	0.909091	1.11916	0.982506	0.927634	1.0791	1.92111	1.16264	1.19575	1.47598	1.11402	0.69186	1.05958
J20 Acute bronchitis	1.31549	1.36479	1.11495	1.12522	1.28418	1.19507	1.02	1.34626	1.45398	1.35604	1.41302	1.29361	1.07535	0.908019	0.93624	1.49545	1.30692	1.32529	1.30087	1.32056	1.30121	1.23694	0.881607	1.71896	1.49386	1.51962	1.40187	1.61836	1.16249	1.35592	0.875727	0.883313	1.29451	1.1561	0.988468	1.45924	1.13719	1.68717	1.24828	1.57777	1.0593	1.48829	1.29109	0.887076	0.878521	1.69734	0.929002	1.09947	1.75077
J21 Acute bronchiolitis	1.94179	1.6674	1.44217	1.05925	1.44946	1.49363	1.09899	2.83209	2.47166	1.64949	3.63749	1.54992	1.56124	1.55088	1.6674	1.95361	1.71721	2.20945	2.20687	1.28173	1.31468	1.65373	1.22666	2.22514	1.91022	2.03317	1.49858	1.92661	1.42768	1.71334	1.13444	1.61075	1.93	1.82318	1.0099	1.74438	1.46375	2.30589	1.52406	2.07863	0.997544	1.96331	2.82331	1.25305	0.75312	2.08609	0.780189	1.00141	2.23873
J22 Unspecified acute lower respiratory infection	1.07183	0.912593	1.01428	1.3525	1.20465	1.31411	1.15846	1.24022	1.07808	0.621755	1.36531	1.81269	1.0644	1.20621	1.29357	1.02946	1.18664	1.38047	1.3742	1.38036	1.10208	0.779667	0.686961	1.36552	1.50621	1.33438	1.30495	1.08519	1.09579	1.08635	0.703808	1.33692	1.21304	1.29986	1.3984	1.26937	1.13471	1.58212	1.43283	1.4373	1.42419	1.40795	1.70812	1.77495	1.38494	1.37252	1.60472	1.41842	1.45693
J30 Vasomotor and allergic rhinitis	1.20353	1.17153	0.917945	1.0867	1.32883	1.03318	1.16439	0.8856	0.506585	0.671844	0.911851	1.42998	0.721208	1.29223	1.1633	0.836728	0.967735	1.02129	0.988701	1.37979	1.05458	1.64261	1.22522	1.02728	1.25362	1.16056	1.16443	1.00521	1.0362	0.910369	0.965557	1.14999	0.934443	1.0788	1.4383	1.37652	1.27889	1.04763	0.998101	1.07419	1.00656	0.974608	1.7296	1.59727	0.725258	1.25983	1.70777	1.55503	0.837076
J31 Chronic rhinitis, nasopharyngitis and pharyngitis	1.30819	1.29718	1.22389	1.30975	1.41801	1.24512	1.11614	1.07573	1.16964	1.07295	1.27549	1.26645	1.18145	0.884414	0.885905	1.33044	1.26933	1.11673	1.13751	1.42855	1.26372	1.26343	1.14225	1.49006	1.40062	1.40089	1.39456	1.39559	1.1794	1.11108	1.01252	1.03868	1.05907	1.02811	1.02837	1.34379	1.22542	1.40999	1.28561	1.55385	1.26942	1.26718	1.28364	1.15329	0.913002	1.28737	1.1304	1.28475	1.5792
J32 Chronic sinusitis	0.906348	0.84314	0.984949	1.33993	0.812706	0.912702	0.99231	1.23243	0.763242	0.588845	1.19198	1.11704	0.959332	1.09149	1.09664	1.00328	1.09647	1.06575	1.05584	0.934719	1.00331	1.05936	1.24277	0.992626	1.09551	0.986235	1.04273	1.02033	1.07367	0.848509	0.94571	1.10308	1.0746	1.14606	1.30367	1.17929	1.21546	1.08301	1.16693	1.03889	1.10707	0.91886	1.56665	1.66213	0.830755	1.00251	0.933752	1.23166	1.03954
J33 Nasal polyp	0.887508	0.749505	1.02435	1.13304	1.05965	1.06969	1.01186	1.11057	0.937197	1.05881	1.81948	1.42456	1.32749	0.908419	0.703949	1.11083	1.31426	1.14857	0.952324	0.955353	1.07497	1.2861	1.2953	1.04939	1.1442	0.905506	1.09253	1.07883	0.902129	0.96946	1.06424	1.0785	0.889136	1.04315	1.03185	1.19483	1.0359	0.997468	1.20321	1.03696	1.02674	0.890764	1.7752	1.54078	0.867226	0.881749	1.0618	1.14104	0.943355
J34 Other disorders of nose and nasal sinuses	1.04259	1.01199	1.13008	1.18896	1.10443	1.12644	1.25914	0.865574	1.08838	0.810279	1.68155	1.26865	0.993445	1.10112	1.15143	1.31078	1.12334	1.20832	1.07651	1.07589	0.954372	1.47861	0.902691	1.07986	1.2419	1.01496	1.06258	1.0812	0.875162	0.873624	0.932189	1.15468	0.828733	0.957652	1.234	1.23584	1.0709	1.23076	1.08834	0.969298	1.12779	1.18751	2.0721	1.6117	0.835779	0.969694	1.06002	1.196	1.06638
J35 Chronic diseases of tonsils and adenoids	0.966273	0.907798	1.31571	1.39518	1.08774	1.48496	1.77119	0.922783	1.05002	1.1391	1.87265	1.55793	1.28891	1.41247	1.43894	1.58682	1.02287	1.27938	1.20798	1.09123	1.01577	1.5171	1.15301	0.917213	0.896177	0.939233	1.04536	1.0612	1.02561	1.20059	1.42947	1.56261	0.917884	0.879142	1.42597	1.13388	1.04154	1.1319	1.33809	0.864069	1.22165	1.3286	1.51826	2.22791	1.71111	0.836642	1.58151	1.34082	0.91327
J36 Peritonsillar abscess	1.03628	1.19949	1.32073	1.13372	1.40934	1.39822	1.49609	1.04354	1.1833	0.941446	1.86166	1.6866	1.07703	1.40779	1.45751	1.94042	1.43019	1.76153	1.35418	1.37694	1.26863	1.62228	0.909774	1.31492	1.26957	1.20314	1.24693	1.32695	0.867725	1.05867	1.05917	1.28593	0.807033	1.15453	1.24856	1.25519	1.14637	1.3951	1.26998	1.32461	1.19805	1.4843	1.77328	1.71895	1.1023	1.24451	1.36537	1.2135	1.10313
J37 Chronic laryngitis and laryngotracheitis	1.03023	1.10051	1.2033	1.08754	1.098	1.12948	1.04917	1.15429	1.10567	1.08151	1.25203	1.23936	1.14941	0.92437	0.866185	1.17625	0.995717	1.33705	1.03731	1.13909	1.15732	0.968976	1.04182	1.11338	1.05572	1.0328	1.09069	1.04495	0.863575	0.906286	1.09223	1.01605	0.909484	1.14575	0.998404	1.14309	1.01678	1.11675	1.09287	1.19479	1.10004	1.1359	1.47629	1.49362	0.841015	0.885043	0.881928	1.09551	1.009
J38 Diseases of vocal cords and larynx, not elsewhere classified	1.02444	0.965082	1.12452	1.07736	1.03563	1.05575	1.10091	1.20293	1.35442	1.18822	1.80084	1.00033	1.22937	1.03873	1.01296	1.21472	0.866321	1.3762	1.11161	0.92458	0.988417	1.09081	1.03846	0.959549	1.00616	0.954663	0.979003	1.05371	0.93596	1.02902	1.11386	1.30513	0.947154	1.11377	1.03271	1.06813	0.939031	1.13723	1.03126	0.926618	0.910889	1.23911	2.08647	1.35597	0.860598	0.903849	0.928067	1.01226	0.993738
J39 Other diseases of upper respiratory tract	1.08063	1.07293	1.14366	1.12729	1.10148	1.16998	1.19001	1.06937	1.04818	1.04912	1.35354	1.18235	1.13254	1.08142	1.06221	1.15648	1.00061	1.15021	1.096	1.04927	1.07417	1.09351	1.13229	1.06489	1.03412	1.06964	1.08756	1.08436	1.03258	0.993613	1.14566	1.18237	0.99558	1.03271	1.09064	1.12283	1.06804	1.08903	1.14939	1.09079	1.13835	1.08342	1.37682	1.44965	0.97819	0.931536	1.0697	1.15261	1.05069
J40 Bronchitis, not specified as acute or chronic	1.24593	1.05179	1.03061	0.953227	1.0358	1.0043	0.936119	1.37342	1.41046	1.34336	1.69458	1.07552	1.05397	0.929526	0.884963	0.875707	0.967242	1.35793	1.06555	0.845457	1.07987	0.944641	1.02783	1.09716	1.10087	0.979021	0.915756	1.01117	0.87489	1.00846	1.01568	0.974837	1.06662	1.30259	0.888923	1.12987	0.953884	1.05699	1.01712	1.07648	0.855338	1.01431	2.07824	1.40085	0.774188	1.06221	0.850903	0.909026	1.00214
J41 Simple and mucopurulent chronic bronchitis	1.31855	1.18409	1.09588	1.04514	1.15155	1.1527	1.12413	1.86665	1.44132	1.402	1.9183	0.98641	1.19644	0.997209	1.00779	1.06294	1.00483	1.43518	1.22045	1.07612	1.3156	1.11166	1.06908	1.30204	1.12097	1.21048	1.08125	1.21172	1.13439	1.34637	1.3941	1.50874	1.44015	1.7031	0.945952	1.17485	1.10736	0.968193	1.09123	1.1545	1.05957	1.09025	1.95016	1.37501	0.7348	1.19542	1.07318	1.03839	1.1247
J42 Unspecified chronic bronchitis	1.40742	1.1123	1.12776	1.028	1.08494	1.0587	1.01913	1.9688	1.67599	1.65713	2.28242	1.03936	1.305	1.09174	1.02175	0.977865	0.950168	1.58876	1.27975	0.834024	1.09424	1.00721	1.22755	1.21711	1.2135	1.10904	1.02553	1.17551	1.08547	1.20047	1.16646	1.37498	1.3472	1.60451	1.05323	1.33186	1.06423	1.11797	1.08484	1.07384	0.869262	1.13622	2.72878	1.41974	0.702861	1.22708	0.889308	1.02523	1.24074
J43 Emphysema	1.30298	1.18095	1.04672	0.917305	1.03721	1.014	1.09876	2.03426	1.44563	1.52058	2.17829	0.884148	1.36338	1.29717	1.07865	0.802488	0.937854	1.32837	1.27899	0.675868	0.88581	0.908983	1.24089	1.02683	0.928646	0.923778	0.831456	0.964395	1.00825	1.07924	1.28773	1.43235	1.29875	1.49755	1.05186	1.15034	1.09648	0.941998	0.968832	0.732527	0.78533	1.06334	2.95986	1.44402	0.688982	1.18344	0.882726	0.979984	0.977505
J44 Other chronic obstructive pulmonary disease	0.9683	0.496396	1.02808	0.913143	0.859647	1.0715	1.11026	1.54555	1.93048	0.888911	3.98602	1.55319	0.790004	1.07443	1.54348	0.817022	0.8551	1.3114	1.36423	1.71148	1.33201	0.974952	0.615374	0.909894	1.56436	1.00061	0.727141	0.734484	0.775494	1.15984	0.835734	1.12049	1.26841	1.14984	1.4821	1.35338	0.997915	0.732524	1.0755	1.05651	0.903026	1.75026	3.17091	1.30004	0.533389	0.744555	0.535466	0.67725	0.93685
J45 Asthma	0.909731	1.10781	1.17812	0.984469	1.02997	1.00249	1.10004	1.04469	1.37077	1.05981	1.47527	1.53806	1.03501	1.0495	1.14917	0.888659	1.44144	0.793891	1.33199	0.895879	0.946162	0.792336	1.3174	0.993346	1.00482	0.997021	0.933346	0.870657	1.21237	0.920568	1.18539	1.16127	1.02973	0.88871	0.684765	1.01993	0.973557	1.23125	1.07195	0.801104	0.910217	1.57473	6.6118	1.26065	0.616128	0.802745	0.662107	1.01244	1.01758
J46 Status asthmaticus	1.63739	1.1643	1.19826	1.11589	1.03326	1.21991	1.29868	2.04206	1.83052	1.79096	3.61922	1.43278	1.23676	1.35572	1.31779	1.01787	0.970798	1.86256	1.36949	0.792827	1.2224	1.16443	1.20178	1.1459	1.30508	1.10267	0.965573	1.13425	0.857888	1.16103	1.00008	1.081	1.14106	1.66952	1.4899	1.52364	1.14719	0.950983	1.2952	0.933512	0.981198	1.0708	3.77694	2.26087	0.710688	1.00778	0.90027	1.01688	1.02789
J47 Bronchiectasis	1.52654	1.35541	1.12773	0.963784	1.05309	0.94161	1.10326	2.20039	2.62714	2.19822	4.14679	1.15321	1.46148	1.43401	1.05805	0.766284	0.798231	1.54625	1.31481	0.63561	0.866488	1.15816	1.5888	0.932914	1.1377	0.853011	0.81074	0.98839	0.929776	0.997656	1.25463	1.34777	1.18866	1.41741	1.2581	1.3755	1.0201	0.86541	0.98032	0.617743	0.685797	1.06752	6.50988	1.90566	0.613812	1.02567	0.765577	0.904926	1.03247
J61 Pneumoconiosis due to asbestos and other mineral fibres	1.29705	0.895114	1.00005	0.863354	1.10443	0.945418	0.8792	1.89676	2.44909	1.91948	3.26682	1.09875	1.82686	0.986574	0.853624	0.664233	0.595105	1.52663	1.07005	0.683573	0.890459	0.780517	1.18729	0.84863	0.861772	0.849975	0.833897	0.897582	0.790719	1.03135	1.12583	1.32875	1.17933	1.32059	0.873843	1.16337	0.701384	0.944962	0.954665	0.907244	0.668788	0.972361	4.09986	1.34785	0.599108	0.961596	0.586504	0.7998	0.965977
J67 Hypersensitivity pneumonitis due to organic dust	2.43776	1.99833	1.40996	1.48042	1.81266	1.34053	1.00135	2.69788	2.15094	2.04088	3.80914	1.59197	1.70557	1.0735	1.00056	1.27736	1.25888	1.67355	1.58067	1.45056	1.57734	1.44933	1.63946	1.69602	1.73307	1.70932	1.44296	1.36266	1.25745	1.13805	1.11154	1.34094	1.554	1.74574	1.48525	1.95061	1.66104	1.6658	1.39378	1.80088	1.25131	1.13665	3.56988	1.81849	0.709923	1.7429	0.941299	1.22036	1.51771
J69 Pneumonitis due to solids and liquids	1.31573	1.25128	1.1366	1.13368	1.07459	1.1614	1.14968	1.41916	1.4216	1.26337	1.6024	1.24377	1.37012	1.25805	1.21703	1.08687	1.17534	1.25015	1.32548	1.11525	1.14929	1.04944	1.3089	1.19082	1.18709	1.20776	1.10905	1.17895	1.1322	1.24432	1.16995	1.15295	1.15905	1.05428	1.25456	1.05339	1.19516	1.24207	1.18181	1.22875	1.10262	1.1205	1.55906	1.34504	0.846017	1.09856	1.00843	1.09273	1.23742
J80 Adult respiratory distress syndrome	1.25257	1.25981	1.00449	0.908469	1.03745	1.11748	1.0982	1.36033	1.25231	1.2851	1.66777	1.26723	1.25593	1.31856	1.18744	1.0497	1.13221	1.23394	1.26132	0.929493	1.0746	0.916368	1.13221	1.06196	1.17306	1.02063	0.989767	1.09276	0.989739	1.0659	0.973966	1.02721	1.08773	1.22328	1.25727	1.02049	1.01018	1.32377	1.13547	1.05869	0.971655	1.05144	1.50254	1.32485	1.06527	1.12319	0.93681	1.04767	1.12983
J81 Pulmonary oedema	1.1547	1.04306	1.04238	0.980204	1.04667	1.06823	1.01845	1.12436	1.20579	1.24784	1.23604	1.0854	1.1025	1.11635	1.06842	1.02641	1.03452	1.09301	1.07579	0.968741	1.03835	0.990214	1.09064	1.02313	1.00981	1.04608	1.00986	1.04944	0.986371	1.06845	1.0489	1.03091	1.03895	1.03106	1.13264	1.03864	1.00832	1.06625	1.05302	1.03429	0.999762	1.02044	1.26286	1.09103	1.00183	1.08667	0.95061	0.963463	1.08632
J82 Pulmonary eosinophilia, not elsewhere classified	1.65336	1.62093	1.29013	1.23415	1.04409	1.14125	1.26861	1.75543	1.7866	1.32954	4.61634	1.2683	1.22611	1.8248	1.42393	1.1914	1.18041	1.41689	1.47381	0.674685	0.878017	1.88888	1.24454	0.90824	1.3623	0.992278	0.892159	0.926699	0.77562	0.743039	1.01367	1.26073	0.831133	1.18856	1.71775	1.29595	1.12953	0.98682	1.15242	0.655477	0.901559	1.00526	4.79848	2.34202	0.715426	0.986971	0.995408	1.02086	0.965062
J84 Other interstitial pulmonary diseases	1.47519	1.20447	1.23304	0.825409	1.17626	1.08561	1.21077	2.76492	3.96371	2.74968	6.16457	1.79669	1.94754	1.49395	1.28298	0.60311	0.979216	1.7993	1.43535	0.829527	1.10966	1.25736	1.86107	1.00416	1.34509	0.977408	0.797054	0.868095	0.932748	1.63685	1.62535	1.49633	1.61597	1.04578	1.561	1.58801	1.17136	1.10141	1.12644	0.705068	0.665353	1.21604	8.34599	1.66457	0.548001	0.8443	0.60339	0.635743	1.06079
J85 Abscess of lung and mediastinum	1.05828	1.04773	0.940026	0.746439	1.23812	0.913732	0.888292	1.35769	1.70638	1.54505	2.1441	1.10332	1.55206	1.16468	1.01699	0.902624	0.71199	1.42445	1.17264	1.04828	1.10058	0.929839	1.09178	0.945956	0.93316	0.919081	0.942598	0.988757	1.03025	1.20973	1.32614	1.44739	1.18181	1.14892	1.01199	0.953887	0.813795	0.923178	0.878629	0.923993	0.75023	0.994125	2.19464	1.0476	0.750242	1.25917	1.12363	0.82146	0.828981
J86 Pyothorax	1.16454	1.07572	1.03394	0.978815	1.11002	1.12746	1.10548	1.16413	1.18659	1.22483	1.40147	1.16486	1.15572	1.16602	1.21125	0.990072	0.965873	1.18492	1.1512	0.987559	1.0872	0.95718	1.07957	1.05392	1.07814	1.07506	1.02613	1.06178	0.976914	1.05694	1.05912	1.09494	1.00025	1.15925	1.05619	1.07012	0.980353	1.08166	1.09265	1.09246	0.994604	1.03452	1.41374	1.15779	0.941475	1.05006	0.962091	1.02603	1.04167
J90 Pleural effusion, not elsewhere classified	0.985825	0.997416	1.01961	0.868435	1.14063	1.15617	1.16417	1.16289	1.45189	1.41238	1.32315	1.24887	1.12702	1.16729	1.17505	1.11884	0.933172	1.15337	1.09177	1.07444	0.935401	1.07555	1.07877	1.06754	0.908244	1.05545	1.01538	1.13527	1.04474	1.14149	1.26179	1.17562	1.0474	0.876175	1.27256	1.14627	0.959343	0.951826	1.03118	0.844348	1.03185	1.10529	1.48146	1.14946	0.940858	1.09893	1.05963	1.10273	1.05738
J91 Pleural effusion in conditions classified elsewhere	1.013	1.0516	1.02772	0.892295	1.03336	1.14211	1.25721	1.27338	1.58218	1.51528	1.50757	1.2047	1.31242	1.33964	1.3734	0.977514	0.870518	1.31583	1.19782	0.78984	0.922968	0.952707	1.21098	0.949075	0.963403	0.947249	0.923761	1.05798	1.03401	1.11591	1.1033	1.09282	1.06321	0.99921	1.30339	1.07028	0.912608	0.917663	1.10157	0.797221	0.931667	1.16822	1.62405	1.22064	1.11495	0.986152	0.925352	1.05221	1.04372
J92 Pleural plaque	1.11793	0.9744	1.01583	0.938794	0.975201	0.991931	0.999177	1.47914	1.69471	1.59851	1.98753	1.02738	1.3363	1.04386	0.986793	0.924259	0.814799	1.44203	1.08117	0.861217	0.990734	0.948126	1.2454	0.99658	1.06629	0.916452	0.936833	1.0659	0.935833	1.16366	1.21392	1.2648	1.14176	1.24919	1.02182	1.20012	0.936386	1.03423	1.03182	0.879014	0.837717	1.10901	2.92321	1.39569	0.835195	1.01399	0.750085	0.973186	1.11008
J93 Pneumothorax	1.15629	0.995443	1.01087	0.896518	1.11218	0.988247	0.920098	1.46342	1.76957	1.55591	2.06695	1.02505	1.31806	1.1458	1.06498	0.859441	0.791832	1.3471	1.16678	0.921394	1.09211	0.876597	1.09894	1.06987	0.980188	0.992382	0.943151	0.977721	0.914023	1.17206	1.25844	1.36791	1.13887	1.36037	0.917017	1.00808	0.865088	1.00678	1.01945	1.01341	0.816917	1.07737	2.64125	1.22914	0.76545	1.16646	0.779375	0.898189	1.03308
J94 Other pleural conditions	1.14402	1.0181	1.11154	1.04391	1.11651	1.11818	1.14292	1.43855	1.56062	1.44843	2.00697	1.14216	1.50136	1.39078	1.35432	1.00654	0.840608	1.44223	1.30806	0.967109	1.06265	0.957504	1.20802	1.11611	1.01641	1.10499	1.0288	1.11623	0.988248	1.21485	1.27938	1.37836	1.01126	1.10537	1.04843	1.11753	0.953059	1.05615	1.16137	1.14356	0.933527	1.20761	2.54803	1.50069	0.811661	1.11851	0.860452	1.12589	1.22332
J95 Postprocedural respiratory disorders, not elsewhere classified	1.05097	0.992411	1.02823	0.928608	1.02303	1.07097	1.11401	1.22276	1.28521	1.32155	1.51863	1.04266	1.17582	1.19651	1.2082	0.986748	0.826164	1.21645	1.16522	0.843372	0.948199	0.953016	1.099	0.954614	0.916481	0.941204	0.930088	1.03622	0.969635	1.04306	1.09468	1.12615	1.02905	1.07176	1.05605	0.992539	0.892925	0.954189	1.04338	0.864498	0.909623	1.09554	1.62596	1.17077	0.930479	0.948332	0.902098	0.98332	1.01547
J96 Respiratory failure, not elsewhere classified	1.31114	1.162	1.08033	0.980072	1.06213	1.14902	1.13076	1.46258	1.47877	1.41757	1.93887	1.08216	1.2877	1.28691	1.20255	1.095	1.0416	1.34665	1.2592	0.869305	1.0325	1.01971	1.0486	1.09179	1.06418	1.04846	0.962762	1.12555	1.02865	1.24182	1.09991	1.22041	1.16251	1.15777	1.26527	1.01486	1.04236	1.16513	1.13653	0.996475	0.98291	1.12809	1.93519	1.46204	0.923893	1.00503	1.02499	0.993379	1.2114
J98 Other respiratory disorders	1.22936	1.11808	1.06982	0.938193	1.09888	1.09007	1.05235	1.42436	1.37641	1.39146	2.07068	1.0507	1.19774	1.03686	1.05991	0.957402	1.00191	1.44542	1.13389	0.889103	1.18906	1.04528	1.18516	1.13983	1.09417	1.06506	1.05331	1.07392	0.973693	1.06746	1.07002	1.17172	1.09966	1.43305	1.13674	1.10285	1.01546	0.983952	1.16729	1.11356	1.00752	0.96524	2.18287	1.522	0.901024	1.07051	0.939398	0.964235	0.950834
J99 Respiratory disorders in diseases classified elsewhere	1.11123	1.10403	1.09774	0.907904	1.03062	1.09155	1.29915	1.50859	1.65238	1.50345	2.20112	1.14727	1.30903	1.47064	1.37429	1.0513	0.818528	1.34988	1.32809	0.79558	0.87112	1.25263	0.992875	0.950101	1.15549	0.920767	0.848881	1.02376	1.07797	1.11868	1.23302	1.28822	1.05406	1.23855	1.37891	1.16933	0.985816	0.916001	1.05254	0.652737	0.871432	1.22909	2.45612	1.44431	0.937057	0.908968	0.915351	1.08798	0.936205
K00 Disorders of tooth development and eruption	0.954415	1.15845	1.12564	1.10604	1.15466	1.25027	1.42823	1.10131	1.00684	1.06211	1.52557	1.47877	1.31128	1.26981	1.25958	1.29308	1.10791	1.07466	1.11179	1.17493	1.09626	1.40974	1.24842	1.08802	0.980439	1.06116	1.07106	1.09404	1.13778	1.43996	1.64103	1.52229	1.15205	0.934766	1.11209	1.06556	1.01947	0.94462	1.24347	0.942404	1.26528	1.15913	1.13197	1.72639	1.13628	0.963225	1.53013	1.09163	0.924636
K01 Embedded and impacted teeth	0.896459	1.07573	1.361	1.33503	1.31136	1.74036	2.328	0.901304	0.971748	1.0442	1.85586	2.07249	1.19889	1.79551	1.92102	1.67659	1.15525	1.29969	1.28615	1.2344	1.08127	2.02306	1.35788	1.12471	0.991519	1.16784	1.15024	1.17266	1.08011	1.31702	1.68474	1.61712	0.896715	0.777897	1.57174	1.21663	1.02949	1.03592	1.652	0.912518	1.5065	1.46874	1.47078	2.77458	1.71725	0.88459	2.05851	1.49218	1.04917
K02 Dental caries	0.832298	0.897955	1.1035	0.878711	1.01717	1.35543	2.01742	1.03057	1.21286	1.49104	1.76745	1.38837	1.47298	1.88804	1.91314	1.23101	1.22774	1.24864	1.26143	0.836325	0.934429	1.51013	1.11708	0.951739	0.856341	0.849702	0.821903	0.875706	1.18174	2.07665	2.03052	1.92041	1.07481	0.805158	1.15018	0.852622	0.889758	0.785169	1.25885	0.551033	1.1076	1.2981	1.24433	1.9034	1.68388	0.863909	1.4724	1.04802	0.845794
K03 Other diseases of hard tissues of teeth	0.893136	1.08626	0.951484	0.932494	0.941455	1.03854	1.18897	1.12843	0.939592	1.03516	1.35345	1.1244	1.35134	1.18555	1.14951	1.06541	1.18178	1.01303	1.13501	1.02205	1.03529	1.13557	1.2518	1.05124	1.03619	0.899235	0.891843	0.898798	1.33136	1.64845	1.85711	1.70183	1.28829	1.075	1.01445	1.079	1.04427	0.868288	1.09952	0.750124	1.0804	1.10883	1.00729	1.34421	1.18549	0.936966	1.27981	0.966192	0.997998
K04 Diseases of pulp and periapical tissues	1.00463	1.1825	1.10635	1.06032	1.15019	1.24581	1.34349	0.977652	1.07163	1.12393	1.26493	1.40901	1.06505	1.29246	1.28708	1.2772	1.14204	1.12052	1.20961	1.14476	1.1563	1.22053	1.13563	1.2265	1.15238	1.24932	1.15024	1.15798	1.16178	1.37721	1.48539	1.32519	1.00711	0.955488	1.13094	1.30945	1.09652	0.974246	1.28726	1.08012	1.33522	1.19874	0.99888	1.49945	1.04699	0.930351	1.2542	1.13044	1.15272
K05 Gingivitis and periodontal diseases	0.99023	1.21767	1.1086	1.02719	1.16419	1.26888	1.3858	1.14579	1.20211	1.29242	1.40877	1.44682	1.22651	1.32169	1.31476	1.40646	1.23909	1.19153	1.27333	1.25811	1.17956	1.30596	1.25034	1.25184	1.12571	1.23248	1.17041	1.21616	1.25287	1.61021	1.61153	1.49912	1.14888	1.03018	1.23663	1.27309	1.08874	1.08872	1.33417	1.04289	1.32229	1.33864	1.07302	1.57267	1.22323	1.08042	1.37564	1.22692	1.2479
K06 Other disorders of gingiva and edentulous alveolar ridge	0.968443	1.1595	1.06252	1.00495	1.13969	1.16318	1.4153	1.07858	1.16249	1.25419	1.45611	1.28526	1.24534	1.27805	1.26171	1.32279	1.12332	1.17285	1.20271	1.16245	1.13181	1.31981	1.0978	1.12847	1.08175	1.1223	1.07817	1.08153	1.30446	1.54114	1.59041	1.56016	1.09979	1.01054	1.19029	1.16164	1.06287	0.999695	1.18436	0.879132	1.20654	1.30343	1.20716	1.51121	1.11923	0.904222	1.33018	1.13194	0.966589
K07 Dentofacial anomalies [including malocclusion]	1.12724	1.20795	1.13981	1.04714	1.39322	1.19925	1.1123	1.30153	1.50154	1.26009	1.41579	1.23711	1.12025	0.92651	1.00007	1.58349	1.4047	1.1784	1.28235	1.6842	1.39731	1.54723	1.15292	1.68182	1.39804	1.58684	1.4428	1.61943	1.52013	1.83535	1.17104	1.38959	1.47769	1.04577	1.0351	1.28066	1.12297	1.55395	1.33511	1.55011	1.11802	1.74025	1.16271	0.844589	0.97765	1.51176	1.26446	1.14281	1.93995
K08 Other disorders of teeth and supporting structures	0.875291	1.00713	1.10711	0.991176	1.08754	1.24692	1.52934	1.08526	1.13112	1.13807	1.60847	1.25947	1.11624	1.43971	1.53108	1.2976	1.11492	1.19327	1.32279	1.06692	1.07343	1.33635	1.13732	1.12347	1.0273	1.04753	0.994252	1.03993	1.3258	1.69401	1.77921	1.70763	1.22905	0.900313	1.1523	1.14403	1.10863	0.88585	1.28879	0.820354	1.16703	1.38132	1.24921	1.57781	1.23076	0.938207	1.38972	1.11258	1.06384
K09 Cysts of oral region, not elsewhere classified	1.05966	1.32445	1.13174	1.04379	1.23393	1.26252	1.32437	1.16238	1.12813	1.31578	1.31715	1.31221	1.36077	1.24606	1.14554	1.38183	1.18332	1.14144	1.21269	1.30751	1.26231	1.22603	1.29758	1.28467	1.12429	1.27462	1.23562	1.28391	1.2245	1.49786	1.51478	1.437	1.16859	1.10009	1.31146	1.17132	1.13526	1.13702	1.31692	1.08249	1.41018	1.19519	1.00095	1.63704	1.19564	1.08504	1.36556	1.23445	1.17824
K10 Other diseases of jaws	1.16862	1.27569	1.18418	1.1902	1.24207	1.26906	1.24261	0.948317	1.04115	1.12962	1.23028	1.35541	1.15591	1.15114	1.14008	1.20793	1.01054	1.11224	1.13937	1.21548	1.18711	1.16521	1.201	1.25121	1.21385	1.30763	1.22849	1.15071	1.17326	1.21444	1.42636	1.29745	0.987239	0.976784	1.12045	1.37603	1.21022	1.01265	1.27374	1.25087	1.43468	1.06272	1.06915	1.53096	1.0003	0.93264	1.21221	1.17678	1.18512
K11 Diseases of salivary glands	1.1767	1.25029	1.15604	1.12256	1.27003	1.22357	1.19378	1.0046	1.16629	1.16324	1.31388	1.21313	1.01187	1.11963	1.17652	1.25143	1.09468	1.19335	1.20497	1.21393	1.21911	1.12949	1.09927	1.32184	1.21512	1.37834	1.28159	1.27133	1.18088	1.18915	1.23211	1.20121	1.02192	1.0695	1.12604	1.27966	1.19435	1.12623	1.23668	1.39722	1.34623	1.19992	1.19394	1.36104	0.877961	0.954637	1.23726	1.15766	1.20528
K12 Stomatitis and related lesions	1.21533	1.29835	1.13691	1.09295	1.3805	1.19453	1.08937	1.20288	1.34434	1.1399	1.32221	1.28706	1.05205	0.985612	1.04516	1.42425	1.28172	1.13506	1.24546	1.56123	1.32433	1.25849	1.09559	1.52916	1.42012	1.40824	1.34013	1.43729	1.32956	1.43456	1.14727	1.20762	1.30202	1.1101	1.09401	1.37803	1.20544	1.37231	1.24519	1.46354	1.15463	1.43375	1.15542	0.952983	0.90026	1.46121	1.23344	1.23029	1.63102
K13 Other diseases of lip and oral mucosa	1.00317	1.14808	1.11861	1.04227	1.20256	1.18405	1.32804	1.02148	1.15619	1.13339	1.35791	1.28412	1.03782	1.1947	1.26378	1.27066	1.0428	1.13312	1.1845	1.18034	1.10129	1.21651	1.09215	1.17984	1.10346	1.13168	1.1148	1.12249	1.21824	1.3082	1.39025	1.37426	1.08134	0.983429	1.1548	1.19736	1.11201	1.00883	1.20257	0.972227	1.1916	1.28665	1.17835	1.32762	1.05979	0.95832	1.35528	1.19012	1.11509
K14 Diseases of tongue	1.02874	1.15194	1.1406	1.00638	1.21834	1.18501	1.18915	1.03322	1.1127	1.0672	1.28716	1.21158	1.02543	1.06609	1.08205	1.3605	1.13811	1.12728	1.11928	1.23023	1.14383	1.17868	1.05611	1.23118	1.12331	1.18485	1.18106	1.14801	1.11663	1.1422	1.20504	1.31103	0.974081	1.03963	1.11013	1.18986	1.11828	1.12857	1.1671	1.09902	1.16268	1.28654	1.1398	1.20326	0.991189	1.04659	1.29956	1.19719	1.19335
K20 Oesophagitis	1.04648	0.926726	1.29374	1.22471	1.10342	1.20109	1.23089	1.1311	1.13036	0.960914	1.44554	0.92496	0.846499	1.00075	1.23534	1.19116	0.895793	1.12385	1.18219	1.13578	0.98358	1.10819	1.05746	1.05779	0.939965	1.08	1.05343	1.09119	1.10878	1.09755	1.03633	1.29863	1.24557	0.967156	1.23022	1.08056	1.08047	1.28734	1.12437	0.980945	1.08744	1.4118	1.25076	1.20752	0.96859	1.06113	1.04968	1.05798	1.27163
K21 Gastro-oesophageal reflux disease	1.25701	1.01442	1.39298	1.22023	1.09274	1.31263	1.28394	1.35765	1.38752	1.0087	1.38466	1.51523	1.05621	0.940055	1.11881	1.08907	0.985471	1.11071	1.01709	1.61794	0.920388	1.32736	1.03332	1.21697	1.35618	1.07917	1.02745	0.92772	1.08897	0.519326	0.921079	1.09505	0.89827	0.908209	0.950136	1.32109	0.801924	0.930281	1.12412	1.0412	0.992132	1.28129	1.27168	1.4455	0.60436	0.634737	0.870274	1.214	1.07193
K22 Other diseases of oesophagus	1.25949	1.34206	1.37662	1.08406	1.05352	1.26783	1.25716	0.901635	1.15736	1.40757	0.922922	1.61603	0.827505	0.816844	0.880728	0.863552	0.671885	0.717248	1.06988	1.21095	1.11058	0.723992	0.841049	0.930382	1.09345	0.956802	0.969906	0.946948	0.93492	1.32569	0.931673	0.755095	1.04544	1.05624	1.1984	1.60925	0.986266	1.04973	1.145	0.916781	0.994716	1.29411	1.00889	1.64603	0.733194	1.11223	0.908712	1.1545	0.763624
K25 Gastric ulcer	1.07565	0.91366	1.24377	0.998782	1.01206	1.03316	1.03827	1.18641	1.29667	0.956315	1.03591	0.922488	0.963675	0.90151	0.975692	0.892996	0.873884	1.07399	1.00653	0.956481	1.06287	0.902144	0.971572	0.957935	0.843818	0.960027	0.921236	0.945549	0.941312	1.04795	1.0789	1.06715	1.05897	1.11074	1.0334	1.02081	0.912624	0.91489	0.925903	0.957324	0.92423	1.04626	1.02987	1.00106	0.687236	0.862552	0.727568	0.898417	0.908937
K26 Duodenal ulcer	1.20508	1.07299	1.25033	1.03719	1.18504	1.10935	0.991862	1.24086	1.28217	1.08538	1.11108	0.930023	0.963486	0.889271	1.00378	0.998812	0.846161	1.0547	1.06618	0.98812	1.10312	0.842094	0.948346	1.09435	0.935043	1.14869	1.02851	1.0595	0.993974	1.00537	1.00727	1.02829	1.10323	1.19523	0.980757	1.13925	0.988956	1.00059	1.00603	1.18963	1.09005	1.17708	1.14529	1.07185	0.636064	1.03796	0.792722	1.01414	1.16191
K27 Peptic ulcer, site unspecified	1.23448	1.0113	1.26373	1.08708	1.17885	1.13414	1.04191	1.19791	1.33192	1.06381	1.23645	0.966145	0.994631	0.844135	0.947566	1.02137	0.850833	1.13371	1.07112	1.1172	1.15917	0.941815	0.972441	1.153	0.954539	1.14354	1.02902	1.11459	1.01542	1.10696	1.04522	1.10791	1.07422	1.22516	0.990931	1.15591	1.00393	1.07065	1.01513	1.15729	1.06099	1.21435	1.12602	1.10111	0.638513	0.935783	0.841463	1.01748	1.11827
K28 Gastrojejunal ulcer	1.63386	1.47707	1.37212	1.15857	1.48926	1.31556	1.1016	1.44713	1.81985	1.49447	1.51445	1.31812	1.31102	0.947774	0.977985	1.42862	0.907162	1.34767	1.29822	1.30792	1.30117	1.10339	0.977921	1.59772	1.34766	1.68341	1.34058	1.41167	1.24362	1.20465	1.06258	1.06204	1.35784	1.34614	1.44683	1.46621	1.20684	1.36326	1.1615	1.47813	1.31834	1.32171	1.39448	1.06593	0.728804	1.32401	0.897451	1.02548	1.34974
K29 Gastritis and duodenitis	1.07931	1.17121	1.1878	0.881042	1.06923	1.35075	1.43898	1.30146	1.45536	1.95384	1.21344	1.37503	0.707919	0.977384	1.15559	1.22572	0.634349	0.871243	1.01855	0.899355	0.943642	1.51385	2.04565	1.23751	1.3985	1.1481	0.95215	1.00485	1.4572	1.17888	1.23162	1.41397	1.7155	1.11582	1.63503	0.199458	1.17882	0.747324	1.20789	0.939549	1.27934	1.32981	0.858509	1.00065	0.741044	0.609299	2.59074	0.928655	1.16865
K30 Dyspepsia	1.11875	0.933018	1.36643	1.38352	1.21092	1.41277	1.45988	0.929493	0.976773	1.02531	1.39265	1.20139	1.09365	1.08856	1.33311	1.19333	0.793334	0.967172	1.10654	1.18155	0.974526	1.20118	1.2176	0.996881	0.969839	0.976852	1.00703	1.00729	1.15266	1.24944	1.24893	1.27242	1.18536	1.01399	1.30889	1.39264	1.19094	1.13069	1.33952	0.890636	1.16402	1.25335	1.11327	1.68707	1.50772	1.06328	1.41307	1.29747	0.943737
K31 Other diseases of stomach and duodenum	1.0473	1.02249	1.18275	1.14057	1.0707	1.10333	1.22152	1.06782	1.11085	0.844904	1.17413	0.883157	0.963201	1.04146	1.1459	0.991672	1.09954	0.941954	1.06346	0.997162	1.06194	1.18696	1.13924	1.0128	0.92559	1.05142	1.02342	1.04915	1.0994	1.02368	1.10212	1.13754	1.05299	0.927942	1.26195	0.990787	1.05803	1.00852	1.05595	0.946774	1.04075	1.07584	1.04424	0.957406	0.892752	0.99238	1.03777	1.03412	1.00788
K35 Acute appendicitis	1.03929	1.24374	1.25168	1.16662	1.29738	1.41618	1.85729	0.968949	1.10671	1.08919	1.22666	1.78751	1.19005	1.58536	1.80335	1.45138	1.05025	1.3971	1.26606	1.128	1.09907	1.53402	1.21309	1.26002	1.24124	1.21405	1.11405	1.13943	1.28522	1.19971	1.30266	1.17867	0.932746	0.884641	1.40948	1.35569	1.21582	1.12412	1.33846	1.0148	1.1773	1.25509	1.19933	1.49403	1.46945	1.12672	1.90696	1.41981	0.983536
K36 Other appendicitis	1.09385	1.2904	1.08413	1.12697	1.34418	1.17809	1.22731	1.00814	0.923186	0.942642	0.990963	1.48025	1.15479	1.15068	1.16097	1.2653	0.928792	1.10988	1.05521	1.13368	1.09588	1.27885	1.08313	1.26009	1.30627	1.29564	1.1692	1.23085	1.29993	0.956585	1.10446	1.05434	1.04727	1.10629	1.24219	1.6018	1.28052	1.16458	1.1106	1.22879	1.18496	0.959035	0.857604	1.15609	1.26817	1.55243	1.85964	1.15439	0.934629
K37 Unspecified appendicitis	0.722614	0.879385	0.901785	0.799115	1.19404	0.923752	0.956956	0.984929	0.691527	0.754369	0.854424	1.3213	0.874483	0.959984	1.10423	0.881765	0.964741	0.846851	0.779164	0.887512	0.957323	1.04633	0.932886	1.03168	1.28086	0.969514	0.98367	1.0202	1.154	0.935628	1.22764	1.01681	1.09729	1.00868	0.886103	1.4055	1.15548	0.889362	0.950304	0.956796	0.975389	0.796914	0.833165	1.07338	0.934437	1.40895	1.68124	0.989757	0.654738
K38 Other diseases of appendix	1.02011	1.10836	1.08892	1.07669	1.1879	1.20124	1.32299	0.944409	0.993036	0.915508	1.12731	1.31831	1.07469	1.28332	1.31146	1.20193	1.04916	1.1417	1.1254	1.0415	0.998897	1.28791	1.13362	1.17721	1.11483	1.14511	1.02593	1.10591	1.22795	0.987632	1.07635	1.03464	1.02632	1.00252	1.2606	1.24343	1.16628	1.13807	1.10747	1.01198	1.02922	1.05596	0.958693	1.03783	1.23504	1.20723	1.62845	1.1305	0.944688
K40 Inguinal hernia	1.0443	1.10698	1.20317	1.28158	1.30877	1.33667	1.2249	1.15726	0.694816	0.66903	1.23617	1.67632	0.841153	1.3159	1.04788	1.3659	0.990517	1.16504	1.14909	1.06216	1.16138	1.22005	1.18305	1.29111	1.23839	1.26165	1.15051	1.30773	0.954486	0.439885	0.798542	0.758505	0.987025	0.697309	1.13692	1.47325	1.0942	0.867133	1.21654	1.34215	1.26808	1.00147	1.69142	1.2934	0.486491	0.941631	0.862257	1.02062	1.38286
K41 Femoral hernia	0.894403	1.03797	1.06737	1.06397	1.37755	1.01327	1.01909	0.837614	0.993403	1.00993	1.03496	1.28676	0.991058	1.09729	1.18355	1.14773	0.783061	0.889941	1.03987	1.15657	1.06828	1.05993	0.936819	1.1046	1.10839	1.07455	1.18979	1.19125	1.15368	1.05369	1.28839	1.09973	0.943404	0.866599	0.892127	1.25947	1.08383	1.04752	1.02383	1.15609	1.15096	1.02975	1.15011	1.20151	0.913087	1.0934	1.5264	1.21549	0.991807
K42 Umbilical hernia	0.786533	0.872558	1.05477	1.00279	0.936591	1.15288	1.26614	0.895615	0.98677	1.01798	0.916187	1.31939	0.810577	1.25366	1.41806	1.29659	1.03944	1.17741	1.12288	0.866029	1.05081	1.0274	0.85191	1.03734	1.05508	1.06225	1.03085	1.11638	0.98704	1.16472	1.16135	1.07728	0.86422	0.784328	1.19865	1.10808	0.865445	0.902525	1.08778	1.00446	1.17577	1.16148	1.06225	1.25245	0.907821	0.961325	1.27332	1.17908	1.08025
K43 Ventral hernia	1.07046	1.15491	1.16791	1.14799	1.20868	1.23098	1.26882	0.973465	1.147	1.17952	1.20382	1.398	0.951464	1.11552	1.25109	1.24745	0.984767	1.08047	1.16491	1.11187	1.15554	1.0863	1.05686	1.13285	1.15524	1.11218	1.12541	1.20744	1.08025	1.18201	1.19389	1.08772	1.05509	0.989741	1.10915	1.29803	1.07368	1.05263	1.19221	1.11971	1.21457	1.18063	1.22371	1.41969	1.01838	1.12048	1.35802	1.2317	1.08202
K44 Diaphragmatic hernia	0.999414	0.838549	1.27528	0.762101	1.23041	1.09933	1.08572	0.620839	0.914541	0.686338	1.19345	1.03678	1.31711	0.980962	0.903314	0.806277	0.881655	1.25524	0.853995	0.603709	1.3068	1.18407	1.32137	0.934244	1.19958	0.937533	0.883707	0.755195	1.43582	1.40764	0.901856	0.82093	0.348499	1.32391	0.746876	1.28899	1.03759	0.422789	0.913261	0.776631	0.807759	1.08034	0.932135	0.692825	0.758301	1.43746	1.13143	1.75716	1.81464
K45 Other abdominal hernia	0.956063	1.21743	1.18107	1.07557	1.31274	1.19045	1.17554	0.812224	0.845274	0.772745	0.799243	1.42827	0.995176	1.26982	1.44559	1.41757	0.96342	1.22546	1.18241	0.989572	1.06724	0.964952	0.839172	1.25403	1.09619	1.26093	1.19383	1.36669	1.1233	0.760199	1.02909	0.782719	0.822658	0.886915	1.07739	1.36004	1.06128	1.24939	1.08666	1.28571	1.2614	1.08197	1.0859	1.1829	0.740425	1.11355	1.34749	1.24254	1.08893
K46 Unspecified abdominal hernia	0.804485	1.0143	0.997921	0.947101	1.23276	1.04551	0.990185	0.848784	0.783225	0.783012	0.826517	1.28953	0.771006	1.0898	1.16113	1.22596	0.8569	0.87274	0.983425	1.03348	1.03033	0.933841	0.642568	1.02897	1.06322	1.05208	1.16284	1.27478	0.941801	0.769294	0.972782	0.866084	0.817086	0.835066	0.920178	1.23534	0.974196	1.11942	0.984768	1.20677	1.15813	0.970035	0.945114	1.17011	0.870717	1.13534	1.45009	1.19769	0.913551
K50 Crohn's disease [regional enteritis]	1.35447	1.5773	1.42103	0.595021	1.19256	1.42859	2.17776	1.27738	1.50706	0.778461	0.997658	1.18937	0.739104	1.41467	1.86566	0.932188	1.26761	1.09266	1.29054	0.695441	1.20673	0.977129	0.982769	1.04571	0.887293	1.21572	0.956751	1.57256	1.54643	0.553399	0.814726	0.724842	1.01116	1.09609	2.95057	0.925097	1.03977	0.591408	0.991998	0.70971	0.865494	1.0592	1.54743	0.644004	0.534529	1.12159	2.44746	1.43411	0.896742
K51 Ulcerative colitis	0.97323	0.794488	1.25972	0.838675	1.0185	1.36827	2.42939	0.730955	1.45645	0.635352	0.986394	0.735171	0.720211	1.11622	1.41763	0.807084	1.50945	0.945903	0.927705	0.689383	1.08834	1.09532	1.01156	0.894891	0.724139	0.985447	0.986819	1.54083	1.50975	0.589198	0.545392	0.61853	0.887462	0.691753	2.12838	0.434379	1.02773	0.810713	1.02946	0.725434	0.788553	1.0477	1.25747	0.527314	0.598145	0.631179	2.14371	1.2842	0.829882
K52 Other non-infective gastro-enteritis and colitis	1.72565	2.00207	1.36878	1.21588	1.25873	1.32538	1.88597	1.2055	1.12433	0.828605	1.41895	1.63135	0.704772	1.04574	1.32729	1.0305	1.45567	1.0106	1.17996	0.865255	1.04234	1.29372	1.26625	1.07031	1.256	1.10309	0.994432	0.998052	0.932699	0.8323	0.54347	0.675451	0.85954	0.848615	1.53026	1.41048	0.965012	1.09674	1.23379	1.02693	1.02654	1.33193	1.31675	1.09244	1.05741	1.15791	1.53164	1.44482	1.38528
K55 Vascular disorders of intestine	1.02635	1.07135	1.08487	0.971174	1.04204	1.06059	1.27561	0.981359	1.09053	0.955886	1.0046	1.02172	0.949575	1.10664	1.04814	1.04703	1.04043	1.01653	1.01269	0.886552	0.982045	1.1032	1.02956	0.974105	0.895261	1.02978	1.01741	1.0856	1.15372	0.912662	0.988577	1.00415	1.00603	0.937526	1.27689	0.94078	0.95006	0.973197	0.928652	0.93281	0.992478	1.00231	1.19018	0.954183	0.810926	0.96959	1.32508	1.15796	1.00809
K56 Paralytic ileus and intestinal obstruction without hernia	1.11012	1.25775	1.18958	0.951336	1.22222	1.26212	1.38887	1.00412	1.08464	0.940889	1.03889	1.17643	0.866313	1.19641	1.25274	1.13779	1.03011	0.995175	1.12824	0.905885	1.01559	1.09244	1.02852	1.07066	0.971158	1.11107	1.05469	1.22744	1.17131	0.773147	0.891447	0.867996	1.00718	0.944103	1.43554	1.04279	0.997542	0.968587	1.02701	0.962594	1.03245	1.05071	1.12253	0.905703	0.861889	1.22416	1.72165	1.2844	1.05949
K57 Diverticular disease of intestine	1.22205	0.900789	1.29263	0.953894	1.02431	1.13059	1.36047	0.519713	0.771908	0.563331	1.1944	0.821168	1.35677	0.842322	1.14081	0.845014	1.11338	1.00762	1.12139	0.750759	1.05518	1.04076	1.95928	0.964037	0.955467	1.00458	0.990882	1.74136	1.27504	0.618971	0.988805	0.711566	0.984065	0.823436	1.14259	0.733034	1.1163	1.29201	1.09668	1.00502	0.957303	1.07756	1.23927	0.979803	0.605694	0.645593	0.998847	1.28543	0.696861
K58 Irritable bowel syndrome	0.797206	0.554668	1.20256	1.04038	1.34997	1.31227	1.53518	0.847203	0.990516	0.75813	0.750394	1.35176	0.642536	0.817807	0.968778	0.89887	0.943766	1.02768	0.968377	1.58546	1.29536	0.892186	0.943245	1.18425	1.20792	1.16113	1.11346	1.26815	1.0783	0.891447	1.07957	0.991583	0.917863	0.516156	0.840939	1.15528	1.28473	0.814658	1.19315	1.16256	1.15455	1.17999	0.774734	1.0455	0.827641	1.49705	1.46218	1.28419	1.23131
K59 Other functional intestinal disorders	1.12898	1.0275	1.21491	1.20472	1.26231	1.23673	1.44619	0.979505	0.930348	0.929976	1.05658	1.19787	0.948847	1.04363	1.12691	1.18136	1.13556	1.06922	1.04579	1.32384	1.32977	1.19852	1.2907	1.11273	1.15906	1.15058	1.17388	1.18878	1.2016	1.10323	0.899079	0.875161	0.91182	1.00871	1.36459	1.06671	1.21125	1.01478	1.18872	1.08528	1.13683	1.18194	1.22635	1.09949	0.888835	1.06889	1.61693	1.32764	1.1934
K60 Fissure and fistula of anal and rectal regions	1.06279	1.15431	1.08404	1.18552	1.17204	1.13384	1.22289	0.955481	1.46734	1.04082	1.1794	1.21175	0.71412	0.840062	1.01701	1.4447	1.09521	1.01014	1.06984	1.36932	1.1968	1.45482	0.944983	1.1887	1.20903	1.16079	1.1868	1.35508	1.12561	1.16031	0.926522	0.972621	1.12844	0.911847	0.944817	1.15515	0.918981	1.20282	1.08431	1.20274	1.06695	1.50459	1.34318	0.898459	0.851697	1.17549	1.31989	1.43318	1.54896
K61 Abscess of anal and rectal regions	1.13352	1.07576	1.17776	1.06811	1.06288	1.28022	1.17906	1.34117	1.05312	1.2851	1.06453	1.06917	1.03297	0.974188	1.05384	1.32918	1.29798	1.34984	1.22627	1.25047	1.61795	0.914492	1.30183	1.38792	1.02792	1.34623	1.25216	1.48896	1.0893	1.23953	1.22335	1.12038	1.15708	1.42374	1.44345	1.00625	1.11568	1.39418	1.30518	1.22606	1.48865	1.21673	0.905711	1.34425	1.3162	1.12189	1.09414	1.28938	1.37654
K62 Other diseases of anus and rectum	1.18086	1.00273	1.21672	0.904356	1.00549	1.20738	1.47806	0.677041	0.79224	0.756724	1.29435	2.21868	0.881625	0.761265	1.32216	0.856957	0.967006	0.846776	0.899257	1.3552	1.40595	0.761803	1.17061	1.28308	1.5772	1.18255	1.1617	0.963408	1.20723	0.76958	1.38412	1.49046	1.08803	1.12295	1.54755	1.60104	0.729142	1.3544	1.1648	1.02836	1.12618	1.25701	0.966745	1.10714	1.07894	0.889613	1.22436	0.78971	1.26018
K63 Other diseases of intestine	1.16809	1.10471	0.993241	1.01945	1.03729	1.1785	1.73625	1.26733	1.43945	1.36685	1.33325	1.35444	1.77839	1.39614	1.33095	1.4691	1.209	0.967374	1.19325	0.982112	0.941778	1.62627	1.19191	1.0643	1.20001	1.01288	1.04077	1.03072	1.90348	1.8644	1.29577	1.54783	1.20897	1.72195	1.17265	1.38629	1.33658	0.981695	1.13017	0.808154	0.883214	1.26729	1.49752	0.925508	1.45404	1.24225	1.39482	1.64497	1.02567
K64 Haemorrhoids and perianal venous thrombosis	0.990937	1.27844	1.23064	1.41295	1.43093	1.288	1.07692	1.50117	1.12492	1.63767	0.969435	1.35198	0.835262	0.958934	0.815732	1.23992	0.853234	1.01971	1.07742	1.28707	1.55064	1.08743	1.18551	1.60142	1.34531	1.48332	1.49067	1.48822	1.2945	1.2076	1.27428	0.989167	1.60849	1.03953	1.33391	1.34271	1.59365	1.01298	1.24622	1.49617	1.62724	1.16509	0.920272	1.54064	0.918414	0.817452	1.2472	1.19598	1.35629
K65 Peritonitis	0.859813	1.04682	0.904002	0.754699	1.06706	0.923642	0.906344	0.929461	1.06503	0.89796	1.17757	1.02019	0.960694	1.03775	0.922058	0.97314	0.924082	0.906565	0.970916	0.886856	0.964657	0.905473	0.917531	0.992376	0.89414	0.942827	0.913495	1.04559	1.08533	0.782947	0.982179	0.967115	1.07862	1.0204	0.982149	0.935702	0.854065	1.00335	0.865164	0.947565	0.88748	0.903236	1.12403	0.944252	0.808556	1.16444	1.35185	0.895684	0.803245
K66 Other disorders of peritoneum	1.02113	1.08151	1.24071	0.955766	1.01223	1.33944	1.70608	1.0025	1.20166	0.9598	1.03259	1.21067	1.09519	1.42619	1.75566	1.34453	0.947311	1.20163	1.25395	0.839395	0.995336	1.14391	1.054	1.08606	1.05307	1.11041	1.00198	1.23944	1.10443	0.962728	1.13943	1.06199	0.913498	0.880051	1.55223	1.09117	1.01713	0.909228	1.11048	0.866883	0.996976	1.20725	1.23612	1.09967	0.969322	1.08306	1.55557	1.21045	1.10428
K70 Alcoholic liver disease	1.1649	1.20403	1.38838	1.05074	1.45314	1.23681	1.12165	1.40291	1.19446	1.52199	0.92379	1.21561	1.34244	1.38596	1.2547	1.23914	0.950186	1.5742	1.5108	1.0974	1.08765	0.825685	0.703273	1.1223	1.18758	1.14587	1.08562	0.967353	2.07082	3.14182	3.71933	3.8796	2.74577	1.9541	1.62837	1.22923	1.39421	0.908965	1.0154	1.19511	1.32975	1.34116	1.23724	1.61447	0.971881	1.73445	2.2388	1.44175	1.03991
K71 Toxic liver disease	1.33164	1.28099	1.15676	1.03611	1.38565	1.25719	1.25827	1.34753	1.64376	1.84236	1.28715	1.22346	1.2554	1.09297	1.12505	1.26057	1.19283	1.46666	1.31395	1.45012	1.43782	1.20285	1.15958	1.37448	1.30098	1.42569	1.28613	1.35084	1.66646	2.33542	1.95346	1.91085	1.75484	1.30555	1.5034	1.29857	1.31051	1.09853	1.20961	1.19043	1.35555	1.29072	1.18748	1.20951	1.12726	1.32499	1.50005	1.26675	1.30205
K72 Hepatic failure, not elsewhere classified	1.24106	1.25865	1.03515	1.09677	1.27562	1.0765	1.0461	1.58333	1.49422	1.57821	1.3555	1.21305	1.42981	1.16743	1.01634	1.00165	1.07741	1.2832	1.21312	1.48071	1.15774	1.1326	1.26689	1.17018	1.18734	1.1593	1.15492	1.08171	1.82969	2.23	2.44359	2.65936	2.14004	1.57584	1.37356	1.19883	1.27475	0.995976	1.03558	1.18489	1.09544	1.06523	1.13964	1.06695	1.1628	1.68022	1.94366	1.27476	1.12166
K73 Chronic hepatitis, not elsewhere classified	1.11417	0.915163	1.13609	1.1038	1.55753	1.11086	1.2032	1.33518	1.69129	1.68167	1.37504	1.24125	1.87473	1.2972	1.07593	0.919162	0.958296	1.31	1.27161	1.72236	1.05691	1.19626	1.38088	1.13204	1.18804	1.0533	1.14637	1.02513	2.95921	4.59363	4.59227	6.03279	3.9563	1.68148	1.78621	1.26542	1.46305	0.929575	1.08169	1.00819	1.13169	1.31447	1.18089	1.17861	1.75317	1.73935	2.91502	1.43552	0.970259
K74 Fibrosis and cirrhosis of liver	0.990561	0.644295	1.20201	0.866972	1.41884	0.995181	1.25532	1.15699	2.43669	1.73008	1.25568	1.2319	2.08549	1.33595	1.21964	0.628239	0.785468	1.49606	1.23079	1.93718	1.29268	1.12063	1.59378	1.06836	0.998975	0.95492	1.03692	0.956818	3.4084	6.56573	6.17207	6.97173	4.97665	1.41519	2.43016	1.12927	1.1917	0.822881	0.97216	0.779317	0.847296	1.24887	1.34121	1.01146	1.51305	1.15072	2.33207	1.23392	0.641332
K75 Other inflammatory liver diseases	1.11031	1.1508	1.00118	1.00907	1.59848	1.01998	1.07691	1.64155	1.88708	1.77519	1.49902	1.18604	1.88275	1.31325	1.11797	0.94151	1.06567	1.40732	1.2279	1.74469	1.21153	1.37955	1.6703	1.27036	1.13952	1.2193	1.20362	1.11533	2.82738	3.61147	4.41589	4.82968	3.42032	1.92072	1.68395	1.35059	1.37521	0.880863	1.05622	1.182	1.12947	1.1208	1.28865	1.05674	1.49184	2.09387	2.80488	1.30633	1.00982
K76 Other diseases of liver	1.22643	1.03207	1.23705	1.19661	1.24798	1.2969	1.20071	1.00712	1.08595	1.2406	1.03406	1.63909	1.22315	1.09038	1.27072	1.25055	1.14309	1.19736	1.17801	1.33295	1.16642	1.28993	1.16135	1.21724	1.21523	1.2182	1.20201	1.21918	1.4685	1.93573	1.7951	1.63423	1.61154	1.0324	1.91027	1.7237	1.10445	1.03887	1.21446	1.10227	1.31932	0.991287	1.15287	1.32092	1.14995	1.21945	1.46298	1.27723	1.10703
K80 Cholelithiasis	1.28304	0.825261	0.947568	0.707163	1.01695	1.28152	1.18609	0.844823	1.29327	1.43309	1.3851	1.27527	0.830779	0.913342	1.07671	0.954815	1.0049	0.837957	0.987703	1.20715	1.17529	1.11868	0.833107	1.10273	1.16142	1.0028	1.03698	1.1776	1.03278	1.34873	0.719641	1.19953	0.781676	1.35633	1.14067	0.933115	0.954733	1.52081	1.11318	0.894717	1.0948	1.08193	0.791515	1.22733	0.862318	0.625975	0.95531	1.06811	0.914412
K81 Cholecystitis	1.17508	1.20916	1.14356	1.05317	1.21571	1.22039	1.16399	1.03158	1.01174	1.14355	1.05821	1.16986	1.11087	1.0288	1.15731	1.14088	1.07246	0.983683	1.07364	1.00654	0.996758	1.02711	1.05655	1.10961	1.08584	1.11601	1.06291	1.02662	1.08818	1.05671	1.00473	0.938883	0.9891	1.06017	1.04247	1.15649	1.08528	1.09249	1.12845	1.09465	1.08049	1.08572	1.10598	1.12173	1.00449	1.21394	1.21656	1.21527	1.0207
K82 Other diseases of gallbladder	1.08746	1.03383	1.16149	1.05061	1.1267	1.18416	1.24061	0.991974	1.02994	0.937844	1.13576	1.02566	1.07648	1.10256	1.32425	1.09256	1.0513	1.02258	1.07895	0.892122	0.942829	1.0756	1.11227	1.02323	1.07674	1.02223	0.96285	0.964637	1.1051	1.11633	1.02554	1.10099	0.971387	0.997652	1.10214	1.03645	1.08043	0.974765	1.08674	0.919904	0.975879	1.07972	1.03662	1.02071	1.04478	1.12169	1.33215	1.07291	1.01107
K83 Other diseases of biliary tract	1.19658	1.14512	1.21344	1.05387	1.28188	1.23526	1.27977	1.04858	1.30433	1.2444	1.24586	1.16514	1.17602	1.33328	1.50125	1.11788	1.0981	1.1918	1.26224	0.993987	0.907501	1.16648	1.05626	1.04401	1.07891	1.09434	1.04693	1.0603	1.43703	1.53453	1.53198	1.65616	1.34487	1.15856	1.41665	1.16212	1.12221	1.06356	1.08833	0.985668	1.03956	1.11171	1.22376	1.08039	1.16559	1.204	1.58004	1.30531	0.98452
K85 Acute pancreatitis	1.18985	0.89407	1.24699	0.9765	1.15436	1.21902	1.08906	0.952078	1.1432	1.29607	1.17045	0.862247	0.955578	1.05712	1.32482	0.997676	0.950981	1.0127	1.18308	0.788659	0.963674	0.824492	0.980701	0.971417	0.949696	1.00747	1.0117	0.871383	1.07171	1.2581	1.18999	1.37412	1.06062	1.37087	1.05225	0.944913	1.00604	0.86852	1.05856	0.990214	1.04166	0.998036	1.09081	0.96581	0.927441	1.00998	1.2384	1.05601	0.967034
K86 Other diseases of pancreas	1.01103	0.842076	1.19179	0.953497	1.11676	1.21253	1.33172	0.878499	1.11084	0.970225	0.984104	0.994406	1.16647	1.15102	1.35149	0.866297	0.860877	1.03877	1.14059	0.933169	0.877437	1.06843	0.881797	0.933799	0.830411	0.98743	0.920545	1.14011	1.18658	1.34599	1.06538	1.05757	1.18446	0.818943	1.5126	0.886855	0.887776	1.00936	0.996419	0.857095	0.856698	1.10881	1.00527	0.866863	0.937519	0.817121	1.31461	1.04277	0.793081
K90 Intestinal malabsorption	1.46243	1.31545	1.17335	1.25994	1.34908	1.24548	1.35987	1.15553	1.38176	1.03179	1.33112	1.21601	1.03937	1.12707	1.39445	1.05236	0.778384	0.780786	1.12618	1.09756	0.960322	1.34433	0.990648	1.14405	1.16017	1.34523	1.22448	1.28602	1.28357	0.958698	1.04456	1.09504	1.06741	0.899157	1.32293	1.43107	1.3261	0.909258	1.14232	1.10905	1.1613	1.03816	1.06921	0.962094	0.885212	1.16577	1.46088	1.32966	1.23839
K91 Postprocedural disorders of digestive system, not elsewhere classified	1.15575	1.13352	1.2005	0.956755	1.15716	1.30753	1.34513	1.16656	1.15198	1.11805	1.03498	1.16142	1.02417	1.28602	1.42884	1.23039	0.997704	1.16475	1.306	0.922167	1.10006	0.973283	1.04946	1.14816	1.08176	1.18234	1.08615	1.28137	1.11711	1.01081	0.985153	0.955667	1.08932	1.02401	1.42729	1.10791	1.1942	1.00453	1.1149	1.06154	1.11239	1.11718	1.04713	1.03118	1.00693	1.19236	1.37006	1.17424	1.09555
K92 Other diseases of digestive system	1.18877	1.13828	1.15099	1.04392	1.02186	1.11275	1.45941	1.12954	1.28608	1.02088	1.03914	1.02371	1.06139	1.18125	1.15046	1.10141	1.1168	1.3591	1.13775	1.14252	1.01271	1.3938	0.903913	1.0569	0.971233	1.06898	1.04791	1.08903	1.16778	1.20316	0.975067	1.11392	0.900147	0.934465	1.19009	1.03805	0.985254	0.944954	0.970172	1.06437	0.910187	1.11701	1.28915	0.925217	0.916587	1.0526	1.09726	1.26652	1.04671
L01 Impetigo	1.11594	1.32603	1.01741	1.04057	1.28582	1.1714	1.05467	1.32539	1.57579	1.38328	1.28406	1.30384	1.05923	0.972899	1.03391	1.65509	1.49953	1.25757	1.37911	1.57639	1.38654	1.34298	0.872818	1.75885	1.49609	1.61665	1.46543	1.70618	1.31732	1.65358	0.961084	1.01436	1.4141	1.08349	0.923351	1.29537	1.07146	1.75984	1.25454	1.68122	1.06847	1.66602	1.12215	0.746687	0.972061	1.74268	1.04698	1.17603	1.96414
L02 Cutaneous abscess, furuncle and carbuncle	1.12028	1.2519	1.08871	1.05601	1.10005	1.17625	1.16265	1.06063	1.14392	1.07942	1.18841	1.27691	1.00527	1.23639	1.21592	1.32075	1.26824	1.229	1.29913	1.13964	1.17991	1.02132	0.992402	1.2679	1.21548	1.26151	1.17911	1.2241	1.0814	1.23012	1.13508	1.07523	1.04229	1.10578	1.05626	1.24533	1.09007	1.11295	1.191	1.27547	1.26302	1.20642	1.0366	1.33094	0.946826	1.0369	1.0603	1.14939	1.22323
L03 Cellulitis	1.1354	1.13264	1.12574	1.03295	1.16861	1.16877	1.11175	0.974308	1.23515	1.18421	1.26173	1.28635	0.877577	1.3988	1.27835	1.10441	1.29433	1.33993	1.3304	1.10521	1.24717	1.04128	1.05269	1.29131	1.18103	1.25212	1.20502	1.10547	1.02181	1.15501	1.15333	1.20374	0.949426	1.09862	1.0052	1.14764	1.02491	0.833694	1.15614	1.4747	1.27902	1.10444	1.20927	1.41012	0.784575	1.02622	0.964585	1.05502	1.16482
L04 Acute lymphadenitis	1.25535	1.41705	1.14514	1.14535	1.32582	1.2214	1.11092	1.08831	1.17966	1.17491	1.36599	1.25836	1.15576	1.05646	1.09168	1.29263	1.06536	1.17584	1.23292	1.28414	1.24149	1.12911	1.08156	1.36101	1.26103	1.38983	1.32377	1.34073	1.19649	1.12942	1.16031	1.11106	1.06721	1.13115	1.04478	1.29691	1.2062	1.24954	1.21892	1.46982	1.33251	1.17464	1.20713	1.32553	0.894544	1.05035	1.14988	1.17596	1.19476
L05 Pilonidal cyst	1.36145	1.30401	1.29297	1.11802	1.33086	1.38444	1.33406	1.20874	1.61873	1.55145	1.49103	1.44534	0.948629	1.16704	1.25702	1.55356	1.42868	1.58557	1.47386	1.45874	1.66788	1.09163	1.04778	1.62252	1.41683	1.66107	1.52061	1.70796	1.23029	1.59518	1.34231	1.36019	1.14618	1.4456	1.49293	1.44959	1.20914	1.36714	1.4414	1.62385	1.67319	1.57823	1.32079	1.5664	0.89835	0.967516	1.163	1.2944	1.41519
L08 Other local infections of skin and subcutaneous tissue	1.1413	1.37518	1.07301	1.14358	1.18846	1.17972	1.06754	1.03446	1.17982	1.04346	1.17542	1.35704	0.998402	1.15414	1.12511	1.46599	1.30893	1.20076	1.30015	1.3399	1.20872	1.08819	0.927479	1.40501	1.3491	1.35753	1.29467	1.32354	1.10625	1.21081	1.03752	0.98188	1.03189	1.02112	0.990378	1.33446	1.12891	1.31669	1.20282	1.45184	1.27329	1.30974	1.0672	1.17795	0.916216	1.1859	1.05843	1.21854	1.45847
L12 Pemphigoid	1.36492	1.80055	0.963735	0.960017	1.07739	1.05406	0.914249	2.17119	1.55617	1.37135	1.79996	1.37319	1.2853	1.10526	1.16719	1.32496	1.84351	1.51837	1.41896	1.53757	1.43485	1.37287	1.38766	1.84172	1.82021	1.48742	1.11827	1.46326	1.29428	1.56372	1.61785	1.53494	1.77515	1.8516	1.45582	1.75769	1.32296	1.95127	1.11432	1.50039	1.15432	1.27277	1.48988	1.38494	0.960642	1.724	1.03814	1.02614	1.382
L13 Other bullous disorders	2.18679	2.05974	1.337	1.11366	1.50332	1.37581	1.13021	1.8229	2.10908	1.21664	1.52793	2.32516	0.893775	1.24275	1.58576	1.6094	0.727534	1.13594	1.38227	1.51228	1.09187	1.42737	0.764738	1.46357	2.02748	1.51908	1.2855	1.42661	1.07587	0.839576	0.787339	1.13745	1.33814	1.1583	1.82745	2.58133	1.37885	1.58863	1.18143	1.52938	0.982579	1.44803	1.74029	1.07731	1.29255	2.08041	1.10872	1.6262	1.40151
L20 Atopic dermatitis	1.27642	1.36797	1.14018	1.28308	1.48601	1.23342	1.0193	1.07665	1.1629	1.09965	1.18922	1.34635	1.02464	0.948105	0.92654	1.40984	1.1266	1.1222	1.17371	1.587	1.36081	1.21473	0.986304	1.62899	1.42022	1.58256	1.48772	1.43618	1.32925	1.10846	1.132	1.14112	1.19622	1.1222	1.12899	1.60852	1.29952	1.32802	1.20401	1.80593	1.43885	1.25422	1.06612	1.15955	0.869815	1.21702	1.27347	1.26179	1.48255
L21 Seborrhoeic dermatitis	1.26524	1.37672	1.18394	1.27968	1.44338	1.23654	1.02906	0.99468	1.11466	1.08167	1.16327	1.27969	0.99033	0.924193	0.928544	1.38641	1.04099	1.09177	1.1436	1.50708	1.32683	1.12339	0.938974	1.48657	1.35725	1.51219	1.45921	1.38025	1.12399	0.950743	0.975057	0.986556	0.991785	0.995078	1.11421	1.4505	1.24183	1.28595	1.17499	1.52803	1.46654	1.24423	1.15096	1.22933	0.872724	1.11877	1.15915	1.19468	1.43117
L23 Allergic contact dermatitis	1.35091	1.39229	1.17341	1.16458	1.38144	1.14518	0.979297	1.18927	1.52713	1.2267	1.24596	1.28333	1.03646	0.942932	0.989372	1.51008	1.18493	1.19485	1.28108	1.53097	1.3326	1.19443	0.962144	1.61379	1.40193	1.55923	1.38665	1.47632	1.32557	1.31865	0.99901	1.06772	1.27373	0.979115	1.11996	1.50251	1.22791	1.47554	1.15051	1.5032	1.19863	1.50617	1.30498	0.958196	0.797201	1.33072	1.05276	1.11677	1.57857
L24 Irritant contact dermatitis	1.24819	1.56729	1.17681	1.30598	1.42983	1.22099	1.03968	1.01261	0.934692	0.999488	1.01621	1.44433	1.00242	1.01381	0.947488	1.30647	0.998903	1.09677	1.13742	1.43641	1.31021	1.08789	1.02118	1.43402	1.44198	1.45236	1.46999	1.27093	1.25419	0.964045	1.33842	1.11373	1.0925	1.04147	1.15496	1.69211	1.39485	0.973773	1.1304	1.41805	1.65236	1.01765	0.979021	1.40772	0.86196	1.00793	1.24312	1.25493	1.05753
L25 Unspecified contact dermatitis	1.23141	1.36976	1.03097	1.14218	1.36138	1.07913	0.9582	1.20855	1.34704	1.15659	1.09921	1.27576	1.0692	0.890622	0.897464	1.35693	1.24041	1.102	1.14	1.55492	1.29514	1.2427	0.988542	1.57482	1.38289	1.43596	1.33931	1.43336	1.4369	1.35523	1.11403	1.14395	1.41802	1.08281	1.05328	1.4871	1.1837	1.35816	1.08537	1.57278	1.13574	1.3473	1.08739	0.844427	0.841652	1.47059	1.26176	1.21793	1.56441
L27 Dermatitis due to substances taken internally	1.277	1.32197	1.16412	1.17428	1.32193	1.20942	1.18179	1.12978	1.26476	1.14619	1.34581	1.33626	0.992756	1.16992	1.25362	1.21765	1.15769	1.17748	1.24406	1.23981	1.17535	1.16623	1.13712	1.31349	1.36558	1.28215	1.20906	1.24857	1.22737	1.24937	1.1502	1.18105	1.17555	1.10159	1.21662	1.37914	1.22339	1.15276	1.21493	1.31663	1.20334	1.2294	1.27729	1.23289	0.887443	1.28754	1.37568	1.22618	1.30626
L28 Lichen simplex chronicus and prurigo	1.23722	1.23352	1.09434	1.14897	1.28331	1.14511	0.993843	1.16412	1.21843	1.15699	1.24761	1.13155	1.06394	0.942586	1.00268	1.26981	1.07783	1.16162	1.12841	1.39216	1.28901	1.07523	1.07092	1.351	1.24161	1.32204	1.27961	1.276	1.16114	1.16152	1.19562	1.22834	1.21223	1.24668	1.14138	1.33647	1.16706	1.26403	1.13156	1.49141	1.28167	1.22372	1.14876	1.19203	0.997526	1.20688	1.21661	1.17702	1.30278
L29 Pruritus	1.2186	1.30031	1.13522	1.23765	1.37449	1.23002	1.07384	1.02193	1.15997	1.07196	1.15236	1.30704	1.00528	0.949215	0.994076	1.32447	1.12935	1.09703	1.12724	1.45463	1.23759	1.14501	1.03878	1.38579	1.33472	1.38107	1.37107	1.33252	1.18246	1.12606	1.03054	1.00346	1.06676	1.02231	1.00348	1.38909	1.16282	1.25672	1.21611	1.50798	1.33174	1.2962	1.08601	1.09508	0.891664	1.16124	1.17089	1.24305	1.51131
L30 Other dermatitis	0.788977	1.09868	1.07716	0.994832	1.16688	1.13258	1.18294	1.02552	1.1757	1.20586	1.08828	1.19984	0.557467	0.943052	1.27554	1.57931	1.86546	1.06118	1.19248	0.986241	1.23405	1.29812	0.852141	1.32951	1.31696	1.31425	1.20167	1.36	0.632626	0.897817	0.885092	0.694511	0.694194	0.974155	1.03372	1.28827	1.12166	1.27017	1.19076	1.40824	1.66902	1.22114	1.34478	1.64101	1.04984	1.06768	0.607174	1.06695	1.14269
L40 Psoriasis	0.898608	0.926522	1.0361	0.787815	1.13568	0.970891	1.14229	0.905673	1.09435	0.710465	0.902589	0.893729	0.852159	1.08236	1.13368	1.01175	1.98731	0.926522	0.985433	0.996733	1.25289	1.3026	1.16511	1.22291	0.917227	1.37271	1.11049	1.19122	1.29482	1.47991	1.89394	2.27374	0.832887	0.958239	1.15367	1.26292	1.0525	0.983513	1.04887	1.25215	1.1417	1.093	1.24083	1.032	0.579109	0.805952	1.09902	1.19643	1.23
L42 Pityriasis rosea	1.36732	1.55712	1.24183	1.32134	1.54798	1.29769	1.09786	1.06279	1.18272	1.16948	1.27327	1.3325	1.09412	0.961068	0.991216	1.38068	0.951277	1.069	1.1881	1.43544	1.2984	1.15979	1.04323	1.49674	1.38312	1.5663	1.44934	1.41663	1.23299	0.993513	1.07755	0.998661	1.07689	1.00546	1.10111	1.55489	1.34085	1.20275	1.23921	1.55154	1.52329	1.1867	1.17824	1.32188	0.865679	1.09898	1.25916	1.223	1.36362
L43 Lichen planus	1.03427	1.11596	0.989431	0.955369	1.17767	1.02453	1.01911	1.24527	1.23502	1.04412	1.15854	1.05662	0.855451	0.883498	1.04388	1.33615	1.17698	1.0367	1.04236	1.33601	1.21307	1.2784	1.01835	1.26225	1.20919	1.16567	1.12921	1.20901	1.23287	1.38839	1.33985	1.45594	1.30013	1.20854	1.22604	1.31469	1.12921	1.17565	1.0328	1.08372	1.06732	1.3599	1.12021	0.937906	0.960408	1.25147	1.39936	1.23768	1.24044
L50 Urticaria	1.23883	1.38544	1.16221	1.25698	1.39399	1.23435	1.12222	1.01134	1.08604	1.05414	1.16313	1.28331	1.02831	0.974602	1.01473	1.28545	1.06817	1.08156	1.1382	1.31535	1.24345	1.19097	1.05546	1.39685	1.30602	1.43297	1.31803	1.31723	1.22669	1.04754	1.11818	1.06338	1.06495	1.03827	1.08939	1.42172	1.20155	1.17359	1.22254	1.47491	1.40179	1.1897	1.10991	1.26782	0.86199	1.11146	1.28532	1.22896	1.38976
L51 Erythema multiforme	1.39709	1.46292	1.07285	1.06757	1.46821	1.1399	1.05748	1.40298	1.64742	1.37243	1.62292	1.35176	1.18676	1.03214	1.15434	1.27265	1.2726	1.24118	1.23727	1.56713	1.30248	1.45123	1.22373	1.5138	1.39286	1.40476	1.23796	1.36596	1.50292	1.60501	1.26795	1.28854	1.66934	1.32132	1.38255	1.42465	1.25981	1.43468	1.17372	1.35238	1.06755	1.29724	1.44879	1.02159	1.00739	1.72394	1.55594	1.15452	1.26862
L52 Erythema nodosum	1.57287	1.41828	1.10992	1.02222	1.37565	1.14102	0.825704	1.50024	1.9859	1.46281	1.48131	1.47744	0.982549	0.792886	0.981359	1.52696	1.1753	1.18797	1.23665	1.6409	1.27303	1.54701	1.05257	1.62955	1.62279	1.66379	1.30477	1.4684	1.20665	1.22798	0.754592	0.961214	1.58716	1.07121	1.20621	1.36082	1.05365	1.88129	1.14237	1.6214	0.88278	1.40651	1.5493	0.627033	0.952321	2.23358	1.04187	0.98631	1.80518
L53 Other erythematous conditions	1.21961	1.3195	1.16322	1.17439	1.31339	1.1862	1.12676	1.0745	1.21007	1.1679	1.24634	1.30311	0.968912	1.13264	1.20461	1.3262	1.13598	1.15238	1.2352	1.28674	1.24145	1.10397	1.05302	1.30978	1.278	1.32796	1.28399	1.27475	1.19918	1.16754	1.20642	1.21663	1.09662	1.08382	1.26306	1.35158	1.21738	1.10476	1.18758	1.33982	1.37953	1.18766	1.16971	1.28679	0.865508	1.15476	1.36324	1.23056	1.27164
L55 Sunburn	1.20224	1.34195	1.11083	1.23025	1.35801	1.23657	1.11072	1.04409	1.34989	1.16729	1.19487	1.34353	1.17295	1.00415	1.0634	1.39404	1.35429	1.19944	1.1552	1.51307	1.30407	1.25519	1.12965	1.52466	1.37286	1.52545	1.40996	1.34428	1.35923	1.42342	1.33993	1.3146	1.18688	1.08156	1.13233	1.48365	1.1772	1.33345	1.24233	1.49355	1.44971	1.31619	1.04916	1.1979	0.930426	1.11606	1.16407	1.25126	1.45691
L56 Other acute skin changes due to ultraviolet radiation	1.15998	1.19308	1.06606	1.07625	1.28999	1.08866	1.02443	1.21484	1.4248	1.21978	1.28195	1.14731	1.04455	0.91962	0.982638	1.31964	1.18004	1.10891	1.13595	1.45718	1.24434	1.20183	1.03601	1.42652	1.23193	1.36467	1.31756	1.40533	1.31619	1.43313	1.20546	1.25438	1.34231	1.11114	1.13392	1.36615	1.16824	1.34746	1.11045	1.37287	1.15749	1.40223	1.23475	1.0061	0.871932	1.27163	1.20138	1.19112	1.39715
L57 Skin changes due to chronic exposure to nonionising radiation	1.27695	1.13249	1.12723	1.12112	1.51705	1.22021	1.01147	1.05514	1.23084	1.16646	1.2139	0.85634	1.05398	1.04776	1.11264	1.62331	1.14689	1.07926	1.21583	1.94386	1.68881	1.11446	1.1571	1.50588	1.00424	1.47193	1.51285	1.7326	1.05731	1.60885	1.1354	1.82514	0.867154	1.28464	1.20056	1.0018	1.17482	1.57561	1.42405	1.50641	1.41869	1.48134	1.1128	1.08044	0.930746	1.5158	1.15138	1.83418	2.05951
L60 Nail disorders	1.2094	1.27844	1.17166	1.24842	1.3337	1.24389	1.16751	1.01864	1.16782	1.15523	1.22804	1.30159	1.08433	1.13048	1.20545	1.34345	1.15816	1.25749	1.25142	1.3296	1.19452	1.13211	1.06249	1.33233	1.28434	1.35874	1.3248	1.27773	1.09614	1.13537	1.07895	1.08714	0.944109	1.02293	1.04978	1.22847	1.1189	1.2436	1.25483	1.61522	1.35332	1.28262	1.14768	1.32696	0.977124	0.998703	1.18828	1.27784	1.39027
L63 Alopecia areata	1.34177	1.46154	1.11767	1.20174	1.57403	1.19341	1.04038	1.0882	1.34143	0.967841	1.32604	1.16799	0.967889	1.10744	1.17375	1.48242	1.45759	1.10427	1.21268	1.61798	1.44095	1.37008	1.08884	1.63801	1.32405	1.7424	1.50054	1.48244	1.24999	1.21925	1.2774	1.31563	1.0198	1.08984	1.2837	1.56136	1.33033	1.37269	1.21743	1.93224	1.52818	1.28377	1.18657	1.24884	0.745779	1.12766	1.30389	1.36221	1.56193
L64 Androgenic alopecia	1.21701	1.19427	1.09975	1.06344	1.3326	1.28474	1.18635	1.11753	1.616	1.10289	1.49874	1.06236	0.901079	1.17767	1.36349	1.74241	1.78341	1.07822	1.13394	1.66456	1.51653	1.61055	1.18527	1.49494	1.44979	1.55316	1.47466	1.41146	1.46647	2.0319	2.15261	2.4878	1.14283	1.42801	1.76666	1.66673	1.21964	1.39761	1.23563	1.60804	1.79093	1.33975	0.964809	1.59085	1.22147	1.04759	1.61284	1.62551	1.48762
L65 Other nonscarring hair loss	1.10739	1.35888	1.0261	1.20853	1.50434	1.19064	1.1769	1.19211	1.37195	0.987378	1.2263	1.42088	0.804701	1.06261	1.23799	1.42602	1.50108	1.01379	1.11534	1.58856	1.34735	1.58014	1.03048	1.44639	1.25458	1.47882	1.37516	1.44386	1.36354	1.36763	1.38966	1.48307	1.12673	1.14133	1.33434	1.60068	1.12821	1.13355	1.23489	1.44289	1.46154	1.39872	1.10137	1.08026	0.830975	1.18459	1.68171	1.64469	1.69507
L66 Cicatricial alopecia [scarring hair loss]	1.29746	1.50816	1.0797	1.0471	1.58494	1.31437	1.41307	1.22848	2.4572	1.69981	1.89782	1.5045	0.873361	1.24209	1.61143	2.69853	1.6206	1.30371	1.25065	2.52886	1.89192	1.93308	1.06615	1.69638	1.69871	1.5729	1.70295	1.86493	1.66666	2.8928	3.19709	3.40855	1.65315	2.25394	2.76545	2.21474	1.36702	1.54169	1.29006	1.31627	1.95759	2.01937	1.17286	1.62555	1.50283	1.21369	2.82479	2.1082	1.29059
L67 Hair colour and hair shaft abnormalities	0.916934	1.17872	0.835793	0.803956	0.901806	0.914018	0.851217	1.48886	1.77862	1.2337	1.24078	1.03515	0.959252	0.92767	1.08667	1.57375	2.28477	1.04144	1.08363	1.29991	1.26735	1.36775	0.887018	1.43413	1.30338	1.32995	1.23399	1.43286	0.986143	1.61814	1.04545	1.1351	1.08577	1.34035	0.930181	1.04974	0.799605	1.82041	0.965683	1.40919	0.991949	1.43364	1.28124	0.808294	0.778397	1.32294	0.852972	1.15403	1.71172
L68 Hypertrichosis	1.17091	1.20764	1.09511	1.2297	1.25994	1.34303	1.04257	0.979242	1.16126	1.15947	1.36678	1.29582	0.828763	0.957852	1.12713	1.80703	1.27702	1.0749	1.21579	1.25035	1.22716	1.18664	0.767298	1.34893	1.32322	1.34654	1.33887	1.28033	0.975279	1.16517	0.957078	1.0734	0.981531	1.17927	1.09058	1.2866	1.05585	1.4245	1.27079	1.54925	1.45223	1.34299	1.00418	1.16896	1.12711	1.12293	1.40689	1.4239	1.64847
L70 Acne	1.40513	1.56495	1.33334	1.42335	1.69818	1.36854	1.21805	1.02821	1.2198	1.09036	1.35228	1.51485	1.02291	0.988215	1.0425	1.5012	1.10312	1.17511	1.2763	1.63621	1.44478	1.31149	1.04073	1.63024	1.49275	1.72385	1.57132	1.56646	1.19216	0.990204	1.03972	1.01308	0.963227	0.929865	1.1497	1.48161	1.30549	1.33922	1.339	1.73613	1.65042	1.34238	1.35271	1.42669	0.796812	0.982617	1.29714	1.35282	1.60958
L71 Rosacea	1.09506	1.16957	1.04409	1.06653	1.27795	1.04629	0.993098	1.16587	1.32259	1.07565	1.08317	1.16545	0.934856	0.835517	0.915333	1.37172	1.29185	1.03394	1.06865	1.50999	1.31347	1.32091	1.01083	1.48728	1.32993	1.42225	1.31656	1.45281	1.23996	1.3108	0.966619	1.05915	1.16519	0.962717	1.09024	1.2806	1.07336	1.56693	1.08677	1.37651	1.05508	1.42779	1.157	0.79759	0.842342	1.37107	1.17743	1.13493	1.653
L72 Follicular cysts of skin and subcutaneous tissue	0.933784	1.01897	1.16456	1.05903	1.22156	1.27625	1.5836	0.991903	1.393	1.36565	1.44512	1.50974	1.00089	1.26363	1.45626	1.42535	1.19298	1.2606	1.24606	1.29146	1.23236	1.41535	1.08725	1.30396	1.21506	1.26581	1.23808	1.35905	1.2644	1.48561	1.26899	1.32595	1.09381	0.942342	1.1842	1.14269	0.969723	1.25344	1.31321	1.10641	1.1286	1.57585	1.2706	1.28457	1.15212	0.973694	1.46986	1.2347	1.28182
L73 Other follicular disorders	1.18654	1.30819	1.11849	1.09951	1.33379	1.18608	1.08725	1.19322	1.40421	1.20123	1.30435	1.25819	1.01318	0.981844	1.08338	1.48545	1.28946	1.21321	1.25131	1.52008	1.31487	1.21626	1.02777	1.48169	1.33968	1.39476	1.32356	1.44854	1.27529	1.43779	1.1178	1.19663	1.28937	1.14857	1.06801	1.35983	1.14233	1.47817	1.21867	1.49113	1.18368	1.55193	1.15327	1.00163	0.971576	1.32514	1.25898	1.21019	1.62301
L74 Eccrine sweat disorders	1.21942	1.44687	1.14697	1.29188	1.3314	1.29898	1.16757	1.00419	1.13638	1.17987	1.19019	1.31106	1.07892	1.04073	1.05138	1.36032	1.08237	1.13709	1.19405	1.3537	1.2784	1.11642	1.00355	1.39068	1.33643	1.41987	1.43959	1.3623	1.11693	1.1513	1.17399	1.05632	0.989521	1.05647	1.00443	1.36332	1.20686	1.21289	1.28751	1.52949	1.52974	1.21331	1.05434	1.36512	0.919926	0.98467	1.13061	1.30476	1.36498
L80 Vitiligo	1.21404	1.37363	0.971958	1.05558	1.61102	1.15384	1.04	1.14493	1.15486	0.993989	1.30515	1.25796	0.773135	1.09534	1.16008	1.34194	1.30852	1.05496	1.03814	1.53774	1.43157	1.556	1.01233	1.44747	1.37446	1.49448	1.38031	1.4396	1.29563	1.10757	1.30966	1.46463	1.00261	1.37967	1.39924	1.50468	1.36032	1.18242	1.17117	1.68821	1.39267	1.15782	1.01145	1.06341	1.03498	1.29265	2.06748	1.4722	1.27704
L81 Other disorders of pigmentation	1.14905	1.21241	1.20171	1.16086	1.40557	1.24935	1.17051	0.958258	1.18098	1.12682	1.28513	1.27209	1.05962	1.04974	1.09162	1.39511	1.07092	1.22334	1.17008	1.50021	1.2561	1.15439	1.03247	1.42554	1.28289	1.43875	1.43155	1.41486	1.12441	1.0679	1.01301	1.11567	0.950516	0.96784	1.17033	1.22067	1.11261	1.40921	1.23041	1.5104	1.35469	1.36463	1.20817	1.30033	0.993986	1.09433	1.26133	1.23266	1.37579
L82 Seborrhoeic keratosis	1.06656	1.57722	1.22281	1.45271	1.31081	1.18254	1.27582	0.756796	0.929874	0.918463	0.886262	1.52819	0.949629	1.0126	0.958388	1.27332	1.12635	0.904213	1.04986	1.51127	1.45137	1.20791	0.951556	1.2866	1.55689	1.35476	1.39763	1.24881	1.14201	1.08313	1.29807	0.837998	1.00654	0.88527	1.41222	1.50315	1.25024	1.26609	1.20519	1.46857	1.46911	1.01417	0.908483	1.57947	1.03494	0.891116	1.37367	1.19008	1.18206
L83 Acanthosis nigricans	0.998753	1.0287	0.962621	0.966398	0.992134	0.98568	1.22888	1.09906	1.22751	1.13302	1.24461	1.20785	1.07834	1.04605	1.30911	1.18973	1.00386	1.25705	1.08902	1.03466	1.02762	1.02637	0.899931	0.992934	1.20758	0.939377	1.01861	1.02433	1.29179	1.32171	1.13199	1.1779	1.19149	1.06249	1.14669	1.09043	0.957585	1.12624	0.978042	0.846605	0.938344	1.25073	1.17675	1.08422	1.18179	0.943783	1.3299	1.15329	0.94006
L84 Corns and callosities	1.1455	1.30281	1.11666	1.23491	1.29423	1.21994	1.14599	0.961934	1.16914	1.20952	1.17159	1.21777	1.10591	1.08812	1.08702	1.35349	1.04532	1.12395	1.1488	1.35346	1.21217	1.12391	1.01947	1.24872	1.20474	1.28961	1.32871	1.2487	1.02585	1.11151	1.11684	1.06865	0.886598	1.00381	1.01143	1.18226	1.12497	1.25119	1.21322	1.37858	1.39794	1.19413	1.10023	1.30972	1.02165	0.957035	1.15134	1.22258	1.35426
L85 Other epidermal thickening	1.13541	1.24467	1.10495	1.13093	1.2612	1.14848	1.07883	1.03431	1.07477	1.06426	1.19761	1.1535	1.0605	1.01889	1.06196	1.26512	1.02256	1.13416	1.12869	1.29657	1.18024	1.04628	1.05118	1.26448	1.17639	1.26627	1.27759	1.25672	1.10296	1.04371	1.10846	1.12461	1.01278	1.08509	1.09789	1.22685	1.12896	1.23281	1.13958	1.39297	1.29378	1.18218	1.10034	1.29545	0.987533	1.06741	1.2307	1.21662	1.21557
L89 Decubitus ulcer	1.13011	1.1916	1.16539	1.20271	1.1206	1.15576	1.03425	1.13275	0.98589	1.04589	1.04263	1.44164	1.0463	1.25575	1.2352	1.17375	1.26066	1.30705	1.30256	1.10831	1.10754	0.917158	0.80467	1.17117	1.28652	1.19996	1.16155	1.0511	0.885784	0.97518	1.1605	0.970839	0.917857	0.90602	1.12977	1.2322	1.12199	0.982041	1.10399	1.31898	1.37945	1.04276	1.21124	1.28311	0.751713	1.03188	0.921874	1.06717	1.24395
L90 Atrophic disorders of skin	1.00936	0.9749	1.13265	1.12416	1.10027	1.20088	1.38972	1.00857	1.22227	1.16682	1.27268	1.1499	0.909438	1.05829	1.24633	1.30089	0.996817	1.14975	1.11505	1.16	1.18788	1.17389	1.08133	1.13529	1.07791	1.10391	1.12214	1.23496	1.1069	1.29337	1.24091	1.2962	1.09428	0.964039	1.14267	1.13885	1.007	1.11277	1.20438	1.01282	1.1671	1.38509	1.21011	1.3027	1.11998	0.975104	1.30507	1.17926	1.3374
L91 Hypertrophic disorders of skin	0.924095	1.10079	1.05327	0.986394	1.21111	1.18671	1.21137	1.08392	1.3366	1.17962	1.28058	1.40736	0.948358	0.977059	1.16818	1.64187	1.42596	1.23903	1.20666	1.49995	1.26877	1.41702	0.957344	1.48661	1.33565	1.37209	1.39084	1.55003	1.30314	1.48739	1.01852	1.12844	1.28217	0.999675	1.02497	1.23371	0.977919	1.52474	1.25519	1.45862	1.08773	1.6647	1.13524	0.882479	1.04909	1.41407	1.29916	1.29509	1.70233
L92 Granulomatous disorders of skin and subcutaneous tissue	1.19785	1.15698	1.16124	1.09016	1.22057	1.16195	1.11035	1.07544	1.20221	1.17288	1.26646	1.14182	1.10342	1.0587	1.10803	1.22894	1.01803	1.21772	1.17416	1.24979	1.18827	1.0621	1.12318	1.26771	1.19347	1.28281	1.23064	1.24771	1.12423	1.06745	1.07723	1.1315	1.02357	1.08407	1.15785	1.18631	1.12806	1.24964	1.15015	1.30453	1.19787	1.19199	1.20072	1.19091	0.969377	1.02971	1.12342	1.11761	1.17806
L93 Lupus erythematosus	1.01379	1.06053	0.901882	0.777992	1.39946	1.07991	0.99914	1.51631	2.09168	1.77561	1.95081	1.18342	0.971268	1.27692	1.41317	1.35126	1.37775	1.41506	1.31027	1.68313	1.50872	1.61714	1.05843	1.54898	1.38979	1.29583	1.31773	1.21265	1.49486	2.14204	2.48772	2.25075	2.00836	2.35434	2.10791	1.92347	1.20853	1.06743	1.13789	1.43445	1.30588	1.3416	1.4512	1.07823	1.0973	1.24481	1.77579	1.34313	0.964763
L94 Other localised connective tissue disorders	0.735959	0.943518	0.803049	0.757897	1.12468	0.883492	1.003	1.09206	1.44555	1.17753	1.96753	0.959036	1.10081	1.56725	1.28972	1.23059	1.81771	1.21424	1.12427	1.34583	1.2972	1.71763	1.196	1.27423	1.09634	1.13322	1.15775	1.0779	1.18962	1.72981	2.50269	2.68462	1.05255	1.60441	1.69823	1.34198	1.09212	1.0715	1.0639	1.15692	1.09144	1.19714	1.54673	1.189	0.778908	0.869173	1.75037	1.07878	0.834956
L95 Vasculitis limited to skin, not elsewhere classified	1.27822	1.63259	1.02497	1.0665	1.45785	1.18124	1.12802	1.51013	2.01949	2.06204	2.23193	1.47726	1.35766	1.46382	1.34184	1.73838	1.60992	1.60735	1.54789	1.66895	1.53477	1.81214	1.20932	1.68038	1.49164	1.59006	1.43538	1.42957	1.35201	1.67407	1.61503	1.52991	1.35699	2.19957	2.03305	1.76504	1.34863	1.41222	1.3191	1.66002	1.42697	1.36298	1.52937	1.46769	0.965512	1.24948	1.68499	1.24812	1.0968
L97 Ulcer of lower limb, not elsewhere classified	1.02423	1.03885	1.1104	0.948233	0.903055	1.02587	1.07895	1.15883	0.965654	1.15981	0.956156	1.22382	1.13947	1.53914	1.43657	1.15776	1.53446	1.25104	1.41077	0.878316	0.93308	0.870568	0.804636	1.06796	1.10339	1.07318	0.975049	1.11866	0.833667	1.09475	1.12177	0.913783	0.837538	0.766373	1.06487	0.991679	1.06143	1.07829	0.9742	1.00537	1.15234	1.09998	0.97229	1.2132	0.891667	0.917502	0.846803	0.880263	1.21521
L98 Other disorders of skin and subcutaneous tissue, not elsewhere classified	0.950492	0.623305	1.14379	1.08909	1.41132	1.21102	1.08255	1.05218	1.22058	1.22875	1.56239	1.47006	0.709173	1.18234	1.12871	1.19891	1.11617	1.20528	1.20326	1.53062	1.14011	1.39838	1.25528	1.39804	1.01865	1.2934	1.46345	1.1934	1.06456	1.18447	0.768499	1.32158	0.913177	1.3015	0.917989	1.24518	1.11819	1.01231	1.31739	1.43308	1.27979	1.24963	0.907032	1.38504	1.27964	0.894919	1.28311	1.05981	1.08288
M00 Pyogenic arthritis	1.3558	1.3328	1.13312	1.01857	1.25096	1.13125	1.0538	1.08252	1.1878	1.38628	1.41593	1.22296	1.47261	1.35188	1.19234	1.30006	1.19657	1.06748	1.35819	1.00348	1.1081	0.987245	1.30258	1.19162	0.993151	1.30751	1.08117	1.16377	1.11292	1.16621	1.04219	1.04081	1.08175	1.08903	1.20329	1.16576	1.38516	1.3551	1.16203	1.29126	1.12892	1.08327	1.1884	1.30283	0.895864	1.0043	0.94164	0.886349	0.978243
M02 Reactive arthropathies	1.57344	2.03598	1.12899	0.968218	1.87345	1.29405	0.974333	1.55728	2.1662	2.09877	2.21947	1.25947	1.57504	1.10762	1.08726	1.45648	1.44977	1.23609	1.49888	1.59158	1.60723	1.33035	1.38969	2.05515	1.03662	1.87877	1.38838	1.50872	1.23809	1.3832	1.25045	1.17424	1.41091	2.09086	1.64407	1.6653	1.35453	1.61467	1.34961	1.68241	1.556	1.27617	1.52904	1.44083	0.803307	1.64435	1.20185	1.10943	1.32805
M05 Seropositive rheumatoid arthritis	1.50188	1.46111	0.988712	0.988617	1.07753	1.14464	0.96121	1.67793	1.34413	1.88825	1.9364	1.30928	1.6386	1.52695	1.29864	1.07084	1.07505	1.19118	1.39401	0.837155	0.808134	0.930819	1.1038	1.12017	1.13485	1.00761	0.867465	0.841841	0.891223	0.91557	1.16589	1.11983	1.11056	2.29687	1.37153	1.55102	1.17007	1.13772	1.08608	1.19305	0.940658	1.00128	1.68782	1.52151	1.04888	1.32629	1.10769	1.08797	0.817817
M06 Other rheumatoid arthritis	1.04997	0.978024	1.14762	0.922095	1.11041	1.03574	1.23279	1.42788	2.1681	1.20226	1.78799	0.900029	1.67089	1.34561	1.67857	1.1262	1.28322	1.31069	1.50827	0.921724	0.942439	1.39012	1.54128	0.996837	0.828794	1.11155	0.878469	1.2365	0.715001	1.03749	1.41994	1.26238	0.865463	0.696672	1.32422	1.24663	0.963806	0.972429	0.846738	0.790214	0.879928	1.30577	2.10619	0.856205	0.528956	0.606592	0.386854	0.621354	0.919387
M07 Psoriatic and enteropathic arthropathies	1.15526	1.5297	0.861748	1.00392	1.03366	1.04827	1.2895	1.46742	1.5689	2.0014	1.69079	1.41708	2.39327	1.95123	1.48951	1.19594	1.248	1.1601	1.44148	0.77712	0.662809	1.13524	1.52753	0.945058	1.26388	0.837956	0.739304	0.936394	1.13309	1.16359	1.26799	0.915794	1.5259	1.47644	1.57008	1.43457	1.19407	1.27351	0.99012	0.762849	0.865858	1.27022	1.41518	1.48909	1.49282	1.28058	0.910951	1.0634	0.716053
M10 Gout	1.01083	0.931642	1.02744	0.984879	1.04699	1.11494	0.939924	0.961898	1.19522	1.20069	0.992525	1.0575	1.25351	1.11712	1.13999	1.18587	1.38209	1.17808	1.10509	0.936464	0.894309	1.01468	0.957095	0.964093	0.985747	1.01701	0.971004	1.02199	0.845677	1.07103	1.17022	1.00947	0.925656	0.887706	1.07608	1.10287	1.00406	1.20746	0.895775	0.979094	1.10466	0.985092	1.14993	1.08996	1.20036	0.934538	0.885335	0.874078	1.06052
M11 Other crystal arthropathies	1.24678	1.25007	1.16886	1.1982	1.25992	1.15984	1.05913	0.946008	1.00932	1.1443	1.08406	1.19564	1.27341	1.04131	1.01575	1.28626	0.95298	1.01382	1.1034	1.16427	1.14949	1.08842	1.21584	1.16329	1.14298	1.25534	1.19362	1.17555	1.17215	1.12751	1.10572	1.10671	1.0288	0.967131	1.11036	1.28322	1.33477	1.16907	1.16433	1.28167	1.21741	1.02713	0.955387	1.19604	1.02266	0.969365	1.15253	1.01337	1.08124
M12 Other specific arthropathies	1.6088	1.67483	1.08759	1.06599	1.50814	1.18359	0.94351	1.55045	1.81738	1.667	1.83585	1.33431	1.29628	1.14436	1.17786	1.46539	1.38946	1.17864	1.39077	1.43215	1.21584	1.29996	1.11556	1.7504	1.46738	1.5681	1.28376	1.36784	1.32296	1.45297	1.18931	1.19705	1.49687	1.73844	1.31707	1.70378	1.31762	1.58464	1.22844	1.70257	1.17944	1.36842	1.48393	1.08126	0.850869	1.61267	1.14843	1.14581	1.41207
M13 Other arthritis	1.04245	0.541201	1.02919	0.994895	0.585197	1.06235	0.966542	1.13924	0.963467	0.983983	0.6284	0.874683	1.15559	0.847705	0.953938	0.587839	0.843283	0.942987	0.891464	0.653317	0.580679	0.648107	1.10394	0.853163	0.56239	0.881629	0.867459	0.668088	0.787576	1.06117	1.00012	1.18788	0.632969	0.674709	0.995387	0.694598	0.811922	0.574662	0.977959	1.04221	0.906092	0.968158	0.923929	0.867978	1.20215	0.565925	0.509601	0.844459	1.50691
M14 Arthropathies in other diseases classified elsewhere	1.18127	1.24931	1.00998	1.04759	0.953	0.991007	1.06037	1.21386	1.00406	1.14807	1.34054	1.00487	1.18344	1.21318	1.20646	0.998019	1.16673	0.971672	1.21136	0.896834	0.936863	1.09435	1.00347	0.912165	1.03485	0.946545	0.892672	0.986725	0.868649	0.958925	0.912277	0.923416	0.834914	1.02347	0.963671	0.934861	1.10649	0.899086	0.963054	0.883036	0.977183	1.04306	0.973041	1.10734	0.833494	0.889086	1.02401	0.929584	0.934951
M15 Polyarthrosis	1.23129	1.22401	1.16952	1.18081	1.24733	1.14037	1.03033	0.930921	0.919148	1.00867	0.952723	1.19384	1.12716	0.973187	0.967219	1.19935	1.1118	0.989615	1.08496	1.1173	1.08519	1.03579	1.27582	1.20544	1.28294	1.2612	1.19071	1.13227	1.17484	1.05427	1.08386	0.988479	1.04979	0.935272	1.02449	1.35636	1.29252	1.13469	1.12275	1.27421	1.17791	1.01951	0.945767	1.0054	0.8259	1.12486	1.1653	1.03993	1.22712
M16 Coxarthrosis [arthrosis of hip]	0.792479	1.05704	1.04741	1.07899	0.846203	1.01027	1.23112	0.752922	0.627341	0.706716	0.709748	0.833508	1.05338	1.20072	1.15047	0.897788	0.67985	0.882817	1.27913	0.73568	0.834524	1.11956	1.16884	0.972312	0.710604	1.04232	0.957417	1.25602	1.15586	0.621273	0.984271	0.761725	0.762555	0.634344	0.839173	0.699154	0.794672	0.915141	0.936927	1.14602	1.07742	0.996511	0.843418	1.06101	1.0913	0.634189	1.12697	0.899886	0.91952
M17 Gonarthrosis [arthrosis of knee]	0.844476	0.887856	1.15146	1.49372	1.22713	1.04313	1.13118	1.07712	1.25623	1.07895	1.32591	1.01541	1.69772	1.31425	1.04746	1.63557	0.667702	1.22051	1.2919	1.26324	1.2997	1.09435	0.618119	1.04692	0.921929	0.961956	1.01558	1.003	0.945871	0.918931	0.936297	0.705143	0.999263	0.924162	1.07614	0.935625	0.897907	0.836667	1.03682	1.00227	1.266	0.996551	0.852904	1.97866	0.950144	1.08966	1.11034	1.58339	0.395706
M18 Arthrosis of first carpometacarpal joint	0.954782	0.972931	1.0554	1.01641	1.00396	1.00266	1.14187	1.04679	1.0535	1.22514	1.0755	0.995569	1.3172	1.01436	0.906908	1.04623	0.794713	0.963983	1.02479	0.863048	0.994981	1.01333	1.37296	0.931812	0.966253	0.907877	0.975732	0.966893	1.06277	1.00164	1.1304	1.1036	1.03177	0.955605	1.01332	1.03167	1.03056	0.939021	0.988321	0.828537	0.933288	1.02965	1.04171	1.0326	1.09466	0.868003	1.05348	0.976779	0.870713
M19 Other arthrosis	1.07716	0.813544	1.02627	1.1429	0.970007	1.02306	0.867144	0.653481	0.938756	0.962797	1.07346	0.880414	1.00054	0.890377	0.840042	1.242	0.711276	0.868585	0.846344	0.993028	1.12403	0.865933	0.607027	0.929463	0.833751	0.959821	0.927701	0.919581	1.01803	1.01206	0.737335	1.0096	0.950208	0.699684	0.617833	1.1442	0.824089	1.00768	0.983189	0.989295	0.939007	1.08986	1.01869	1.01839	0.698255	0.540998	0.407711	0.878719	1.31195
M20 Acquired deformities of fingers and toes	1.05608	0.982561	1.23458	1.08258	1.32597	1.19534	1.26517	0.816776	1.10009	1.19783	1.22073	1.17454	1.02736	1.19364	1.14407	1.14701	0.878137	1.16827	1.18805	1.32814	1.2315	1.10765	1.09183	1.30036	1.19686	1.27052	1.20569	1.26437	1.31529	1.28474	1.36715	1.33707	0.984805	0.864427	0.984583	0.975312	1.09622	1.03201	1.16715	1.2412	1.2321	1.27189	1.16548	1.1919	0.974255	0.801222	1.37263	0.984618	1.20556
M21 Other acquired deformities of limbs	1.17771	1.28439	1.15777	1.26563	1.31293	1.22387	1.20165	1.00659	1.09566	1.13214	1.25438	1.35602	1.09845	1.15977	1.17069	1.33011	1.12629	1.07563	1.21044	1.25007	1.14452	1.19262	1.06902	1.20468	1.24917	1.35878	1.30987	1.23677	1.05487	1.0262	1.05852	1.02445	0.886386	0.864802	1.0725	1.2041	1.17535	1.10903	1.1979	1.44309	1.41034	1.15775	1.11445	1.28114	0.836826	0.926275	1.28259	1.14635	1.34359
M22 Disorders of patella	1.49747	1.51182	1.36478	1.50939	1.55649	1.41687	1.22661	0.891306	1.09291	1.12891	1.23068	1.37467	1.15712	1.0106	1.10618	1.49811	1.01859	1.11201	1.22686	1.55128	1.37368	1.21446	1.17154	1.44116	1.38221	1.65093	1.51373	1.40608	1.16094	1.04719	0.996781	0.992469	0.892878	0.930066	1.19443	1.40502	1.38919	1.40049	1.3947	1.70824	1.57234	1.23915	1.07426	1.40981	0.976247	0.99842	1.22745	1.2369	1.44263
M23 Internal derangement of knee	0.905756	1.25263	1.1559	1.08476	1.07251	1.27895	1.6582	0.90218	0.924821	1.17244	1.02349	1.42457	1.37332	1.39743	1.27336	1.1569	0.921226	1.02481	1.22237	0.924835	1.1002	1.28192	1.89246	0.935975	0.814338	1.05207	1.06526	1.17211	1.19002	1.0046	1.40923	1.30334	0.931172	0.582022	1.21597	0.768275	0.848518	1.04893	1.36018	0.838198	1.14682	1.11921	0.927399	1.26441	2.03597	0.73714	1.24338	1.05583	1.27789
M24 Other specific joint derangements	1.20982	1.16188	1.26663	1.29194	1.20384	1.24137	1.35835	0.972946	1.13223	1.28423	1.23764	1.20641	1.25147	1.25355	1.24689	1.32456	0.925264	1.06729	1.23234	1.20693	1.16001	1.15112	1.32725	1.08441	1.08426	1.12317	1.15012	1.09629	1.17265	1.29977	1.22741	1.2302	1.02066	0.923288	1.20585	1.10978	1.31393	1.08557	1.22075	1.09322	1.18056	1.19512	0.989719	1.31609	1.15331	0.858571	1.348	1.12053	1.14068
M25 Other joint disorders, not elsewhere classified	1.54535	1.09671	1.15991	1.2313	1.32912	1.20316	1.23009	0.922362	0.872684	1.01743	0.692867	1.14542	0.598503	1.02146	1.30325	1.132	0.956222	0.91297	1.17762	1.43091	1.10058	1.32288	0.982422	1.22263	1.09063	1.28695	1.25904	1.48752	0.926929	1.43066	1.05501	1.04467	1.09727	0.724577	0.955875	1.45251	0.978333	1.14846	1.14939	1.28044	1.33285	1.1446	1.30973	1.36469	0.664129	0.794744	1.43992	1.20724	1.33937
M30 Polyarteritis nodosa and related conditions	1.14945	1.44039	1.02362	1.00809	1.29273	1.12493	1.14421	1.73212	1.5711	1.74454	2.733	1.50634	1.55565	1.66295	1.27062	1.19861	1.64843	1.47482	1.43886	1.38285	1.38055	2.18976	1.29396	1.34894	1.43039	1.34458	1.21287	1.22979	0.883138	0.938699	1.09422	1.0877	0.856919	1.61743	2.51169	1.57225	1.28934	1.13447	1.26874	1.13843	1.09926	1.01411	2.42524	1.52977	0.728308	0.910803	1.41481	0.98314	0.798818
M31 Other necrotising vasculopathies	0.903219	0.937406	0.88169	0.873455	1.05971	1.01862	1.10398	1.30733	1.41821	1.55606	2.3604	1.12648	1.37878	1.45911	1.19898	1.21095	1.45356	1.29885	1.23045	1.42797	1.1846	1.95792	1.07277	1.14586	1.3051	1.08836	1.05433	1.05969	0.918331	1.18625	1.29228	1.6121	0.835246	1.32024	2.28269	1.47524	1.20706	1.07019	1.07676	0.89938	0.887369	0.994703	1.88891	1.16871	0.802911	0.829094	1.56812	0.956299	0.705037
M32 Systemic lupus erythematosus	0.769437	0.60383	0.874113	0.594136	1.22587	1.04297	1.41482	1.767	2.74035	1.72238	3.0686	1.02927	1.83586	1.81803	1.71575	0.72712	1.53289	1.77218	1.26448	2.52807	1.74744	2.63393	1.98469	1.26313	1.30606	1.16752	1.04572	1.00683	1.35032	3.03598	2.99913	3.75342	1.62817	1.01035	4.4812	1.53544	1.33891	0.832906	1.16767	0.749519	0.735238	1.28341	2.36328	0.853052	0.936878	0.890235	1.29104	0.795692	0.52222
M33 Dermatopolymyositis	0.939193	1.57243	0.793078	0.707265	1.65448	0.773272	0.829532	1.30696	1.73639	1.0386	2.81497	1.53034	1.70007	1.95	1.1387	1.24169	1.64294	1.08164	1.33115	1.22616	0.91481	1.96547	0.707675	0.873256	0.99154	1.05378	0.998659	0.829443	1.25029	1.34885	2.10928	2.88778	0.944809	1.18031	1.13729	1.3541	1.01515	0.712101	0.707248	1.02039	0.829115	0.987979	1.96686	0.89521	0.363296	1.31953	2.5582	0.88372	0.67067
M34 Systemic sclerosis	0.855601	0.55812	1.00473	0.823828	1.25587	0.906019	0.958375	1.12164	1.94775	1.157	3.18942	1.37248	1.37626	1.55434	1.10295	0.801408	0.655271	1.34802	1.18757	1.03498	1.03392	1.47426	0.930086	0.747697	1.1011	0.883079	0.82819	0.709963	0.692742	1.17555	1.68323	1.94695	0.800762	0.745579	1.50382	1.21947	0.864541	0.99151	0.86584	0.635145	0.712105	1.08186	2.56348	1.05279	0.456959	0.493216	0.777495	0.57988	0.687509
M35 Other systemic involvement of connective tissue	0.940472	0.914979	0.98848	0.939822	1.03069	1.02247	1.10732	1.11744	1.25894	1.14397	1.45758	0.990194	1.10683	1.19218	1.27855	0.999683	1.24803	0.978257	1.13948	0.95793	0.926321	1.31207	1.19259	1.08845	1.00476	1.02839	0.911143	0.986503	0.998281	1.1783	1.28877	1.23882	0.98739	0.936104	1.38611	1.15068	1.05521	1.00841	1.05504	0.867727	0.93427	1.14142	1.43452	1.03188	0.825455	0.83436	1.05967	0.856093	0.959042
M40 Kyphosis and lordosis	1.41057	1.47795	1.19876	1.24108	1.42712	1.18673	1.04768	1.30548	1.30573	1.20971	1.39387	1.30602	1.29294	1.23488	1.18159	1.32152	1.15576	1.144	1.32786	1.32914	1.09152	1.17442	1.05653	1.28837	1.2929	1.42246	1.26211	1.17591	1.06782	1.08847	1.10011	1.01557	0.96314	0.953272	1.02809	1.26576	1.21505	1.17935	1.13671	1.44093	1.18224	1.18468	1.37338	1.00389	0.695992	1.1747	1.03787	1.12069	1.53611
M41 Scoliosis	1.33975	1.46129	1.16153	1.33395	1.42682	1.15045	1.10411	1.14276	1.14421	1.07245	1.30654	1.41478	1.19041	1.14844	1.18002	1.23156	1.01674	0.994376	1.18819	1.27	1.06722	1.1877	1.12563	1.15956	1.30011	1.31123	1.22805	1.1752	1.19631	1.02791	1.11855	1.00606	1.00961	0.868968	1.07409	1.39661	1.277	0.97449	1.07081	1.32568	1.2349	1.07189	1.24429	1.09479	0.650511	1.10108	1.31957	1.18787	1.28533
M42 Spinal osteochondrosis	1.62202	1.78843	1.3802	1.55963	2.02457	1.4417	1.24724	1.1873	1.44467	1.35036	1.45539	1.71531	1.49498	1.11982	1.07441	1.36273	0.904219	1.03146	1.34419	1.9071	1.39206	1.22876	1.31648	1.60609	1.54815	1.91318	1.6219	1.38002	1.47041	1.24759	1.02436	0.944181	1.11225	0.983344	1.3659	1.75429	1.66582	1.02332	1.3528	1.76069	1.66423	1.32367	0.938146	1.3159	0.660288	1.24197	1.4318	1.29843	1.33639
M43 Other deforming dorsopathies	1.2024	1.26536	1.15675	1.21821	1.27995	1.20766	1.1324	1.00426	1.01009	1.03141	1.10675	1.26522	1.03897	1.01135	1.04639	1.11847	1.02533	1.02931	1.0995	1.20276	1.18346	1.09076	1.11206	1.27886	1.21373	1.36117	1.25031	1.22874	1.14923	1.08847	1.09168	0.980482	1.01518	0.953924	1.0473	1.36666	1.24308	1.11673	1.21014	1.3602	1.28607	1.12947	1.01496	1.19468	0.879252	0.997798	1.18036	1.08979	1.25442
M45 Ankylosing spondylitis	1.41787	1.308	1.15659	1.24665	1.019	1.06383	1.16997	1.50801	1.90496	1.40559	1.617	1.0189	1.68165	1.19265	1.30549	0.985655	1.00399	0.828416	1.41098	0.866632	0.768247	0.987615	1.69865	1.00599	0.699236	0.966641	0.714085	0.940889	0.980983	1.08964	0.928478	0.834835	1.0851	1.02046	1.08165	0.877972	1.12962	0.653749	0.94402	0.715755	0.906816	0.901034	1.33742	1.10577	0.496826	0.894964	0.595059	0.896462	1.18679
M46 Other inflammatory spondylopathies	1.23371	1.18027	1.15707	1.19657	1.23086	1.18232	1.07813	1.05836	1.00731	1.02652	1.09753	1.18982	1.03716	0.95406	1.01754	1.09224	0.989069	1.01162	1.08807	1.18797	1.16102	1.03281	1.18655	1.24213	1.17159	1.28668	1.16241	1.15096	1.16605	1.14296	1.11506	1.03596	1.0844	1.04103	1.03042	1.33284	1.20016	1.02536	1.16158	1.29684	1.20579	1.1061	0.994476	1.12515	0.844059	1.05512	1.16847	1.07119	1.27496
M47 Spondylosis	1.31734	1.18733	1.19852	1.00214	1.38774	1.19916	1.05817	1.01238	1.04988	0.951733	1.1088	0.96454	1.01294	0.927131	1.00109	1.03434	0.960875	1.06136	1.14268	1.37073	1.34409	1.06152	0.9246	1.24746	1.26761	1.28589	1.30862	1.29809	0.89035	0.852113	0.829834	0.77421	1.1405	0.865349	0.948908	1.10323	1.17837	1.44855	1.18197	1.41971	1.15577	1.18302	1.31325	0.921688	1.13201	1.29849	0.932051	1.01523	1.3592
M48 Other spondylopathies	1.00358	0.844213	1.09122	1.20035	1.01582	1.07775	1.12229	1.0331	0.982858	1.04238	0.837893	1.11293	1.39596	0.967874	0.903536	0.924594	0.720807	0.881185	1.04643	0.894683	0.785709	0.835922	1.52323	0.922392	0.954765	0.862863	0.862129	0.878697	1.14512	1.06815	0.928049	0.927863	1.12229	0.800264	1.08058	1.15196	1.02064	0.584354	0.958193	0.820998	0.894101	0.9843	0.794396	0.942634	0.756332	1.05741	1.0251	1.2015	1.1932
M50 Cervical disk disorders	1.18328	1.1956	1.1399	1.28229	1.20236	1.18475	1.11822	1.01939	0.933816	0.952333	1.07135	1.12383	1.08164	0.970555	1.00518	1.00359	0.888019	0.967176	1.09442	1.16638	1.14475	0.997662	1.13991	1.20606	1.11671	1.32994	1.15354	1.12155	1.15625	1.05271	1.00641	0.93105	1.0488	0.980986	0.990496	1.20709	1.15826	1.00347	1.18322	1.31958	1.22786	1.08276	0.841182	1.13164	0.854309	0.96253	1.14665	1.01986	1.19761
M51 Other intervertebral disk disorders	1.29387	1.2041	1.26197	1.19462	1.29372	1.1113	0.987595	0.94384	0.807692	0.528433	1.05086	1.30697	0.879334	1.09135	1.19671	0.875739	1.0639	0.980485	1.03852	1.05592	0.876137	0.954817	1.03663	1.00736	1.12308	0.956816	0.901959	0.991512	1.14106	1.12397	1.00794	0.917219	1.2008	0.74517	0.8746	1.09354	1.10333	0.84436	1.01801	1.07402	0.91417	0.918392	0.682822	0.906226	0.630999	1.01078	1.14411	0.926677	0.837533
M53 Other dorsopathies, not elsewhere classified	1.23329	1.34483	1.18275	1.28561	1.36822	1.23684	1.1471	0.988052	1.083	1.12153	1.12043	1.32049	1.09278	0.976581	1.02504	1.24311	1.00871	1.06305	1.12101	1.30849	1.23413	1.13305	1.12934	1.33604	1.3175	1.42543	1.33639	1.29141	1.17698	1.10951	1.12108	1.00168	0.994949	0.969368	1.057	1.44984	1.24506	1.15309	1.24408	1.38133	1.38801	1.18853	1.034	1.20634	0.87799	1.04954	1.19728	1.15305	1.35694
M54 Dorsalgia	1.1765	2.1427	1.17913	1.2041	1.23034	1.1846	1.12271	0.991154	1.23371	0.940621	0.772879	0.972144	0.779048	0.956664	1.08809	1.17206	1.49402	1.17591	1.28719	1.27337	1.19069	1.05829	0.77241	1.26824	1.18546	1.23633	1.22537	1.1741	0.792116	0.598248	1.34583	0.952352	0.926783	0.749611	0.876681	0.856503	1.24543	1.24984	1.26464	1.47525	1.15169	1.47983	1.15444	1.03522	0.973695	1.07572	0.936704	1.08481	1.14947
M60 Myositis	1.22845	1.3123	1.08436	0.956998	1.15876	1.1255	1.1191	1.35747	1.43321	1.43831	1.70557	1.25916	1.25187	1.35505	1.31747	1.12393	1.28471	1.21305	1.35095	1.14248	1.10038	1.17014	1.25129	1.21821	1.15364	1.20873	1.04678	1.16651	1.05461	1.25408	1.11045	1.06906	1.15787	1.2387	1.3304	1.17117	1.22474	1.28427	1.14501	1.12859	1.03489	1.22107	1.51915	1.33605	0.983445	1.10417	1.12483	0.954929	1.05902
M62 Other disorders of muscle	1.15323	1.28664	1.14309	1.2695	1.27327	1.26909	1.21978	1.01675	1.21562	1.21943	1.24271	1.43092	1.14678	1.12154	1.16437	1.30412	1.16523	1.13764	1.1768	1.33901	1.2005	1.23318	1.15928	1.30426	1.29928	1.36619	1.3228	1.23579	1.1486	1.26483	1.212	1.14422	0.985737	0.969917	1.08788	1.30907	1.16538	1.18441	1.30194	1.3594	1.37409	1.23416	1.07697	1.24211	0.931324	1.01535	1.30129	1.20774	1.4132
M65 Synovitis and tenosynovitis	1.15751	1.22053	1.13462	1.18122	1.2637	1.19637	1.13357	0.94427	1.05708	1.10359	1.11591	1.1471	1.03329	0.987931	1.02331	1.2121	0.957758	1.01531	1.0812	1.19702	1.18522	1.10457	1.07158	1.21995	1.17971	1.305	1.24337	1.22939	1.08067	1.05419	1.05133	1.01938	0.952945	0.973535	1.05379	1.21656	1.1614	1.15123	1.19332	1.30408	1.31371	1.13365	0.989452	1.21544	0.938401	0.9612	1.18517	1.08811	1.24412
M66 Spontaneous rupture of synovium and tendon	1.20402	1.35898	1.18398	1.20365	1.39012	1.2079	1.15582	1.0236	1.17894	1.30365	1.20921	1.34015	1.22683	1.2185	1.20699	1.46773	1.11591	1.21884	1.27504	1.31667	1.17925	1.18563	1.17631	1.28648	1.27334	1.37479	1.32141	1.29642	1.20603	1.1956	1.22614	1.17731	1.0378	0.959864	1.18999	1.34061	1.3011	1.25907	1.22072	1.44655	1.33388	1.19552	1.09294	1.27542	0.998065	1.03224	1.3181	1.16499	1.215
M67 Other disorders of synovium and tendon	1.17273	1.21619	1.20101	1.22075	1.30367	1.2521	1.27861	0.941435	1.14459	1.19537	1.21858	1.25114	1.08481	1.07407	1.14151	1.33847	0.962547	1.10111	1.13657	1.26884	1.23376	1.20865	1.16839	1.24962	1.20382	1.33966	1.28287	1.28192	1.13137	1.16832	1.14622	1.11954	0.95414	0.958784	1.14427	1.23082	1.18198	1.18052	1.25628	1.29121	1.34895	1.22897	1.06536	1.3359	1.0059	0.910659	1.30196	1.13216	1.26192
M70 Soft tissue disorders related to use, overuse and pressure	1.1816	1.34182	1.17154	1.22792	1.33723	1.22635	1.14101	0.912237	1.13158	1.28092	1.12411	1.26509	1.05291	1.06076	1.07957	1.40037	1.03012	1.12398	1.17388	1.27206	1.28505	1.1302	1.0286	1.32722	1.27733	1.44779	1.35189	1.31678	1.13606	1.19714	1.14363	1.0511	0.921636	0.993262	1.08484	1.34051	1.2413	1.21934	1.2561	1.38016	1.45427	1.20405	0.993572	1.29726	0.891503	0.956321	1.16818	1.11133	1.28831
M71 Other bursopathies	1.17245	1.25791	1.12509	1.17163	1.27961	1.14396	1.10113	0.988365	1.10259	1.14955	1.12817	1.17615	1.13027	1.11444	1.09755	1.26102	1.11355	1.04281	1.16177	1.20322	1.11818	1.13905	1.09003	1.22185	1.16651	1.27406	1.19753	1.19781	1.1414	1.17828	1.08864	1.07382	1.00402	0.988813	1.07184	1.21496	1.22947	1.19184	1.16252	1.29689	1.2236	1.13874	1.03985	1.17276	0.907545	1.03169	1.16668	1.11018	1.20246
M72 Fibroblastic disorders	1.0805	1.22593	1.14016	1.13155	1.19626	1.15389	1.12802	0.966282	0.995977	1.10639	1.10419	1.23862	1.03887	0.969753	0.963157	1.18647	0.974906	0.94494	1.01815	1.03314	1.16035	1.04204	1.12109	1.19717	1.19422	1.22551	1.18462	1.16531	1.04849	0.955215	1.08594	1.04946	0.876361	1.00013	0.934039	1.12169	0.98736	1.07792	1.16144	1.2748	1.31573	1.0211	0.959767	1.36168	0.984846	0.978215	1.19528	1.10316	1.21051
M75 Shoulder lesions	1.05212	0.900638	1.18901	1.07433	1.24954	1.26577	1.18932	0.65478	0.96087	1.00437	1.10308	1.6384	0.835889	1.12949	1.04858	1.01409	1.11657	1.30359	1.11572	1.44568	1.39018	1.10905	1.17609	1.51178	1.56766	1.45473	1.31087	1.26248	1.13534	1.27765	1.63587	1.26389	0.834198	0.898123	0.958039	1.59123	1.07895	1.05532	1.20559	1.37595	1.33416	1.21344	1.11849	1.14758	0.868539	0.845626	1.24125	0.933665	1.29392
M76 Enthesopathies of lower limb, excluding foot	1.21945	1.38805	1.2312	1.31087	1.44691	1.32559	1.18315	0.879449	1.10801	1.242	1.17878	1.44577	1.11507	1.06993	1.09818	1.51613	1.05919	1.12902	1.15278	1.35567	1.26156	1.21851	1.09383	1.35592	1.32076	1.50427	1.43151	1.35388	1.05641	1.06982	1.08468	0.990732	0.816127	0.918418	1.05858	1.31942	1.16901	1.28724	1.322	1.46935	1.55283	1.21432	1.05156	1.40455	0.975911	0.940493	1.23979	1.16658	1.37106
M77 Other enthesopathies	1.07905	1.43477	1.21555	1.30783	1.43753	1.42914	1.17063	0.780703	0.954822	1.02086	0.892651	1.21336	1.46215	0.806958	0.87831	1.29971	1.0619	1.31862	1.08921	1.31359	1.15252	1.1891	1.22236	1.46388	1.3033	1.53828	1.4736	1.33649	1.39161	0.685669	0.801091	0.690587	0.781459	0.78721	0.92303	1.60373	1.06075	1.51228	1.26829	1.53724	1.58784	1.20336	0.82049	0.992938	1.39799	1.23169	1.01522	1.24986	1.91155
M79 Other soft tissue disorders, not elsewhere classified	1.03615	1.22714	1.21544	1.56186	1.18554	1.2451	1.2246	1.12634	1.32705	1.47642	1.51091	1.27187	1.42919	1.01727	1.00549	1.64553	0.932652	1.35944	1.03321	1.54504	1.17881	1.4055	1.2986	1.3144	1.42515	1.4149	1.35354	1.38837	1.26884	1.38586	1.29604	0.926173	1.20993	1.17261	1.36134	1.37178	1.28634	1.0247	1.37354	1.43749	1.39875	1.28529	0.917289	1.03768	1.2215	0.862635	1.04454	1.47253	1.27365
M80 Osteoporosis with pathological fracture	1.06659	1.22047	1.15027	1.15094	1.20493	1.22107	1.4582	1.0725	1.14788	1.19191	1.39739	1.20806	1.07654	1.56542	1.73535	1.19857	0.744132	1.0498	1.38654	1.04436	0.917835	1.30764	0.781847	1.01673	0.962352	1.04398	1.06173	1.1213	1.02423	1.18747	1.41564	1.40416	0.970926	0.864064	1.22244	1.18917	0.983798	0.803562	1.11164	0.858423	1.09109	1.18339	1.6037	1.29887	0.854208	0.880283	1.20832	1.25462	1.1307
M81 Osteoporosis without pathological fracture	1.23417	1.23273	1.32479	1.0573	0.889853	1.18355	0.912254	1.4968	1.05688	1.4489	1.41085	1.00932	0.774585	1.0457	1.2238	1.08305	1.08985	0.730519	1.31676	0.978556	1.21098	0.801634	1.93576	1.15539	1.57488	1.14862	0.992828	1.35335	1.17087	1.00184	1.11797	1.10152	1.32897	1.1913	1.25267	1.14331	2.05765	0.775894	1.15613	1.01983	1.13143	1.07596	1.64917	1.34923	0.982177	1.57181	1.13135	1.06327	1.18923
M84 Disorders of continuity of bone	1.20601	1.29785	1.22553	1.26921	1.28679	1.32399	1.54692	1.1279	1.34784	1.44249	1.69581	1.47261	1.15356	1.66654	1.73927	1.38067	1.00433	1.14831	1.49503	1.10342	1.02807	1.34966	0.998645	1.04783	1.1655	1.11142	1.12685	1.09917	1.03671	1.27087	1.31348	1.41421	0.910876	0.821871	1.17502	1.13038	1.083	0.893978	1.21201	1.04811	1.1699	1.28499	1.45774	1.33889	0.921304	0.878734	1.54162	1.2159	1.23841
M85 Other disorders of bone density and structure	1.20376	1.27356	1.11914	1.17988	1.54409	1.20589	1.14646	0.989903	1.18269	1.07356	1.24312	1.12954	1.139	1.41603	1.28871	1.34203	0.891769	1.00695	1.28087	1.33854	1.10426	1.27473	0.72949	1.15806	0.912213	1.26259	1.30093	1.15193	0.983395	1.297	1.38011	1.43855	0.895963	0.800544	1.04007	1.07395	0.869548	0.895338	1.21118	1.28845	1.27564	1.09118	1.29688	1.00559	0.68923	0.929076	1.0718	1.18667	1.59635
M86 Osteomyelitis	1.13215	1.27107	1.0671	1.00594	1.11935	0.977748	0.945503	1.12985	1.1905	1.10326	1.25331	1.14575	1.01605	1.23671	1.1867	1.1306	1.24374	1.0518	1.23841	1.07077	1.03261	0.994099	0.994417	1.07276	1.05825	1.04712	0.991435	1.05985	1.04172	1.08261	1.11416	1.08544	1.06233	0.993033	0.954525	1.02724	1.06858	1.09454	0.964422	1.07761	0.98841	1.10485	1.25619	1.03993	0.815022	1.12949	1.07623	0.919836	1.02861
M87 Osteonecrosis	1.09551	1.1628	1.11219	1.13439	1.05892	1.06721	1.21317	0.988751	1.13439	1.27151	1.15448	1.09716	1.23453	1.53151	1.37725	1.28123	0.964935	1.03382	1.32126	1.05449	0.973574	1.04473	0.993287	0.949519	0.945194	1.00052	1.02791	1.00915	1.04717	1.22987	1.25424	1.28734	0.945482	0.850343	1.15381	0.9974	1.14251	0.958889	1.01812	0.965972	1.03762	1.11942	1.08048	1.14873	1.00737	0.826951	1.0775	1.05895	0.981437
M88 Paget's disease of bone [osteitis deformans]	1.05361	1.0931	1.11907	1.12211	1.12439	1.21681	1.30378	0.991276	1.15626	1.14053	1.28166	1.22858	1.14822	1.19468	1.26568	1.21842	1.05943	1.08702	1.13075	1.14912	1.00187	1.31826	1.10602	1.12012	1.02805	1.13284	1.10668	1.22323	1.13427	1.21834	1.22938	1.22063	1.06154	0.960989	1.31806	1.1911	1.02095	1.10921	1.17975	1.04714	1.09392	1.21544	1.33678	1.20394	1.04768	1.00551	1.25173	1.21441	1.18541
M89 Other disorders of bone	1.19596	1.30489	1.13061	1.16337	1.27276	1.12685	1.23247	1.23016	1.23725	1.34096	1.75943	1.18631	1.04261	1.12086	1.19171	1.18159	0.848202	0.751716	1.16831	0.988553	1.02502	1.30256	1.03704	1.01722	1.1538	1.07968	1.12275	1.16714	1.09173	1.03227	1.07793	1.37369	1.08213	0.922303	1.11383	1.1764	1.21527	0.693823	1.08965	0.96682	1.11944	1.03054	1.33248	1.10302	0.770104	1.12886	1.73457	1.14631	1.16181
M90 Osteopathies in diseases classified elsewhere	1.08513	1.31933	1.18084	0.991841	1.15775	1.27305	1.25578	1.35998	1.35864	1.37259	1.53101	1.44406	1.15964	1.77865	1.65196	1.44819	1.43343	1.26688	1.50533	1.14822	1.10922	1.26936	1.09921	1.25821	1.00512	1.36379	1.20099	1.45364	1.00756	1.2329	1.35712	1.22993	1.01281	1.11144	1.93179	1.16631	1.1109	0.938962	1.27214	1.13869	1.30469	1.22837	1.81763	1.69261	0.942456	1.24753	1.13554	1.19043	1.08099
M91 Juvenile osteochondrosis of hip and pelvis	1.97633	2.26014	1.66764	1.82107	2.90123	1.72515	1.26402	0.886023	0.997947	1.10508	1.47474	2.01235	2.35973	1.71578	1.20854	1.77776	1.07033	1.11608	1.40769	1.84863	1.30049	1.67644	1.06602	1.1196	1.64487	1.69522	1.73008	1.27676	1.8026	1.59005	2.67419	2.88991	1.43698	0.97279	1.65535	1.77673	1.60141	0.953946	1.17753	1.91287	1.95318	0.875217	1.1392	1.60201	0.707465	1.2855	2.32274	1.57298	1.05885
M92 Other juvenile osteochondrosis	1.5708	1.63454	1.47238	1.79784	1.85622	1.59882	1.44082	0.829102	1.17589	1.42352	1.31874	1.97071	1.3301	1.11269	1.24292	1.76443	1.11424	1.24745	1.3295	1.7914	1.60636	1.31544	1.47457	1.63419	1.70469	1.96114	1.84882	1.69135	1.26703	1.36374	1.24465	1.03799	0.847916	0.801842	1.35965	1.66803	1.40311	1.31097	1.6029	1.84248	2.10681	1.38323	1.15759	1.82049	0.894466	0.989724	1.48954	1.42376	1.76428
M93 Other osteochondropathies	1.58	1.60491	1.35289	1.5527	1.63341	1.29741	1.14969	0.912341	1.11148	1.22501	1.19818	1.50624	1.32363	1.10562	1.10098	1.53762	1.02334	1.0485	1.25935	1.46956	1.25957	1.2171	1.22818	1.40473	1.40635	1.65876	1.4578	1.2451	1.2994	1.17418	1.02535	0.978998	0.955691	0.853185	1.25699	1.55134	1.56714	1.20569	1.29482	1.58967	1.56296	1.10874	0.9925	1.33054	0.842518	1.04977	1.19867	1.16466	1.27393
M94 Other disorders of cartilage	1.3844	1.27502	1.29362	1.35735	1.36362	1.35033	1.25055	0.985312	1.2268	1.17206	1.30697	1.27411	1.1162	1.05436	1.20123	1.35721	1.01858	1.1607	1.2233	1.41582	1.24463	1.21093	1.18588	1.3678	1.29484	1.38929	1.31602	1.26047	1.16995	1.25933	1.06452	1.11822	1.02489	1.00924	1.15503	1.32641	1.27363	1.36149	1.34468	1.40705	1.30053	1.35515	1.14459	1.23717	1.03519	1.04157	1.23291	1.21496	1.52221
M95 Other acquired deformities of musculoskeletal system and connective tissue	1.10577	1.46577	1.28611	1.40684	1.36468	1.37458	1.35344	0.921929	0.893307	1.01776	1.1004	1.51367	1.1708	1.16231	0.968501	1.33917	0.981594	1.061	1.14366	1.24997	1.1589	1.25041	1.06492	1.2706	1.2938	1.31717	1.31239	1.26539	1.10849	0.981292	1.25797	1.11082	0.931937	0.919056	1.16197	1.31892	1.23365	1.11303	1.26832	1.28299	1.5856	1.10074	0.968549	1.74728	0.868762	0.876897	1.27841	1.37956	1.30599
M96 Postprocedural musculoskeletal disorders, not elsewhere classified	1.12364	1.29626	1.15964	1.18365	1.12649	1.1193	1.31633	1.15221	1.14039	1.28049	1.28718	1.24057	1.26757	1.5184	1.39186	1.18571	0.962797	0.917604	1.30528	0.917644	0.919115	1.13621	1.13176	0.911949	1.00003	0.948405	0.982727	1.01929	1.05119	1.07911	1.15605	1.11148	0.96444	0.800215	1.07976	0.941926	1.19431	0.780493	1.01976	0.926208	1.05028	1.06997	1.05731	1.18802	0.903063	0.872759	1.29945	1.01651	1.02828
M99 Biomechanical lesions, not elsewhere classified	1.19945	1.20406	1.09645	1.11976	1.282	1.15794	1.25459	1.18172	1.11495	1.10164	1.14535	1.29785	1.19804	1.20904	1.26511	0.94279	0.963766	0.980941	1.1166	1.15747	0.984777	1.0777	1.37019	1.14409	1.10611	1.19195	1.0623	1.104	1.35767	1.50907	1.22412	1.10286	1.21801	0.993739	1.02769	1.32151	1.26147	0.904665	1.13896	1.19326	1.01451	1.12699	0.842948	1.09064	0.895642	0.936109	1.44354	1.07079	1.04962
N00 Acute nephritic syndrome	1.35476	2.18493	1.29299	1.27191	1.75822	1.30861	1.22096	1.30954	1.36902	2.00297	1.4579	1.08435	1.20338	1.3592	1.17413	1.52315	1.33629	1.56776	1.66026	1.77497	1.80206	1.89099	0.861123	1.60571	1.28491	1.98434	1.68376	1.80431	1.19522	1.06433	1.04689	0.850311	0.826302	1.28514	2.68233	1.38839	1.65964	0.917517	1.18776	1.66259	1.75835	1.18527	1.57654	1.48347	0.705167	1.011	1.8749	0.952937	1.04869
N02 Recurrent and persistent haematuria	0.911292	1.06817	1.19832	0.872144	1.17137	1.21116	1.4191	1.08265	1.21332	1.37264	1.41769	1.32003	1.26794	1.31444	1.51413	1.02477	1.1421	1.3389	1.24813	1.46835	1.2536	1.39629	1.15439	1.12308	1.09962	1.11795	1.15061	1.27219	1.2048	1.3667	1.19478	1.17041	0.899948	0.850817	2.2928	1.03196	1.07007	1.05008	1.23938	0.990746	1.06639	1.29365	1.66026	1.43563	1.00083	0.848883	1.52572	1.05937	0.83164
N03 Chronic nephritic syndrome	1.03326	1.07335	1.17718	0.880214	1.09913	1.22728	1.0739	1.1324	1.01256	1.24515	1.01864	0.880749	1.11929	1.41813	1.11692	1.09567	1.10889	1.16027	1.30938	1.29846	1.33479	0.987627	0.759812	1.13546	1.09949	1.31051	1.21433	1.31744	0.761808	0.978932	0.662826	0.818336	0.660949	1.03212	2.07498	1.02313	1.20125	1.01457	1.12232	1.4001	1.05974	1.18391	1.15728	1.23759	0.954985	1.08906	0.869481	0.812629	0.934467
N04 Nephrotic syndrome	1.35491	1.71263	1.15108	0.94448	1.36723	1.14517	1.06119	1.64119	1.63944	1.78962	1.56488	1.2552	1.0945	1.26253	1.13876	1.31746	1.38982	1.28175	1.59997	1.75334	1.62565	1.5129	0.932956	1.53277	1.40244	1.60794	1.38422	1.61626	1.07728	1.2792	0.928683	0.936967	1.1023	1.36281	2.6026	1.58597	1.51871	1.16158	1.15528	1.32981	1.20227	1.26274	1.74264	1.22742	0.787759	1.26655	1.28778	1.01579	0.981783
N05 Unspecified nephritic syndrome	0.983961	1.20449	1.04709	0.812126	1.10982	1.02238	0.986913	1.37845	1.06029	1.29786	1.07942	1.03646	1.06148	1.25232	1.09842	0.97064	1.18435	1.26304	1.2043	1.36504	1.27989	1.36942	0.821287	1.10601	1.02453	1.15592	1.08319	1.29742	0.871713	0.967415	0.817919	0.771729	0.832763	1.03484	2.23411	1.18215	1.18386	0.765613	0.949584	0.989749	0.942817	0.968818	1.47674	1.08662	0.781014	1.08927	1.36756	0.816651	0.724515
N08 Glomerular disorders in diseases classified elsewhere	1.01717	0.837739	1.13651	0.804498	0.85918	1.16498	1.0752	1.11088	0.820557	1.20141	0.927646	0.994135	0.936092	1.41494	1.50279	0.908026	1.07494	1.27022	1.33256	0.877741	0.919614	0.967297	0.523254	0.866323	0.958344	0.945947	0.876803	1.02129	0.637815	0.826826	0.700551	0.657771	0.671998	0.849505	1.65687	1.04093	0.951295	0.769654	0.958184	0.704264	0.939989	1.0128	1.0476	1.1104	0.946867	0.776448	0.809445	0.781161	0.751916
N10 Acute tubulo-interstitial nephritis	1.2425	1.63802	1.19309	1.08493	1.62102	1.27324	1.1914	1.15119	1.14732	1.43624	1.31499	1.34142	1.47883	1.03838	1.02173	1.16328	0.980172	1.13093	1.26076	1.55307	1.40646	1.28798	1.29609	1.4415	1.37197	1.5776	1.38651	1.46038	1.43496	1.11852	1.25512	0.990801	1.12231	1.0227	1.49942	1.29822	1.30717	1.08392	1.23178	1.31432	1.46492	1.14047	1.18621	1.33482	0.875833	1.16883	1.50841	1.06304	1.09869
N11 Chronic tubulo-interstitial nephritis	1.21976	1.42615	1.13655	0.73793	1.29557	1.10405	1.02824	1.90483	2.03809	1.97339	1.56103	0.96302	1.25363	1.10916	1.1546	0.979416	1.31789	1.25188	1.47851	1.61954	1.51013	1.23283	1.22422	1.39172	1.11393	1.3576	1.16756	1.47212	1.15447	1.53699	0.946367	0.924707	1.39526	1.24483	2.27035	0.934299	1.25165	1.19041	1.11138	1.18579	0.933768	1.45939	1.85875	0.931391	0.837669	1.40422	1.04131	0.830389	1.04993
N12 Tubulo-interstitial nephritis, not specified as acute or chronic	1.07459	1.02763	1.05057	0.918945	1.11696	1.07705	1.15389	1.12104	1.20919	1.11336	1.30263	1.07867	1.04969	1.12032	1.28565	0.96186	1.14905	1.10216	1.1672	1.19327	1.16105	1.12716	1.32259	1.15159	1.21506	1.1154	1.036	1.13187	1.17695	1.26277	1.17632	1.10438	1.10217	0.98336	1.26237	0.995405	1.12591	0.990395	1.11601	0.996859	1.02032	1.13249	1.26254	1.06538	0.86264	1.06841	1.21729	0.983761	1.01728
N13 Obstructive and reflux uropathy	1.18584	1.48686	1.1451	1.01603	1.21884	1.21132	1.33588	1.21991	1.22553	1.18829	1.28691	1.24233	1.14585	1.41585	1.4587	1.23181	1.30812	1.2494	1.40542	1.27493	1.16448	1.29669	1.17476	1.17738	1.10302	1.24957	1.12227	1.29048	1.32177	1.31982	1.26417	1.13809	0.989223	0.972909	1.75463	1.13115	1.27217	1.11707	1.1687	1.01317	1.1462	1.23608	1.27366	1.28866	0.950036	1.12673	1.49836	1.27873	1.07593
N15 Other renal tubulo-interstitial diseases	1.06647	1.30345	1.02507	0.901435	1.17886	1.08201	1.11516	1.34026	1.22071	1.28495	1.29317	1.21748	1.27994	1.27019	1.21358	1.07382	1.18927	1.25659	1.25812	1.2647	1.24529	1.19088	1.23542	1.19499	1.09618	1.16378	1.08827	1.25261	1.19317	1.23265	1.22586	1.12392	1.15767	1.21827	1.49907	1.10175	1.13748	1.16112	1.10764	1.10127	1.07725	1.13898	1.35051	1.2016	0.961342	1.12845	1.27829	1.08352	1.06417
N17 Acute renal failure	1.0556	0.570107	1.19719	0.90417	0.984678	1.22932	1.29044	0.997693	1.09012	1.05812	0.962095	0.696608	1.3187	1.41997	1.41554	1.01201	1.37803	1.03643	1.20165	0.875584	0.919521	1.16314	1.28907	0.970032	0.85508	0.995765	0.949674	1.18131	1.02476	1.06864	1.02092	0.98288	0.792801	0.981611	1.9248	0.838159	1.0382	0.91203	1.08562	0.963301	0.964392	0.97251	1.15042	1.16702	1.14509	0.752012	0.878943	0.923647	0.688632
N18 Chronic renal failure	1.5317	1.47488	1.27024	1.46021	0.885869	1.30085	1.45895	0.7874	0.95856	1.31665	0.762754	2.20976	0.726361	1.01751	1.54736	1.76568	0.801589	1.72224	1.24094	0.846397	1.49642	1.51707	0.73107	1.27409	1.32811	1.26847	1.14601	1.33414	1.12846	1.11468	1.22361	0.982114	0.812286	1.04805	1.46292	1.46638	1.11721	0.844405	1.46191	0.998199	1.80075	0.886873	1.20826	1.35566	1.27397	0.757646	1.34162	1.23811	1.33726
N19 Unspecified renal failure	0.736167	0.821993	1.0815	0.652831	0.768459	1.06349	0.993609	1.23918	1.02325	1.22105	0.91796	0.811793	1.04353	1.30033	1.08134	0.845359	0.955908	1.18649	1.18823	1.41254	1.39601	0.987157	0.750788	0.968349	1.02468	1.01265	0.985029	1.33709	0.645132	0.900316	0.596312	0.642953	0.739077	0.740124	3.05686	0.88107	0.904074	0.773069	0.928465	0.839807	0.803431	1.0665	1.33459	1.09104	0.916659	0.942359	0.860546	0.629703	0.675256
N20 Calculus of kidney and ureter	0.890974	0.815599	1.09587	0.757148	0.949168	1.1547	1.4868	0.992196	1.15421	1.22474	1.10015	1.17496	0.893015	1.3003	1.90921	0.956548	1.26785	1.24826	1.18938	0.885809	1.13053	1.2267	1.20255	1.1316	1.28728	1.14577	1.09251	1.09497	1.25799	1.4123	1.0886	0.978799	0.976392	0.755529	1.43848	0.905941	1.10816	0.769431	1.1499	0.975814	0.997354	1.09192	1.28668	1.0219	0.861298	1.01274	1.42583	0.969356	0.99392
N21 Calculus of lower urinary tract	1.12794	1.26137	1.11391	1.0006	1.2392	1.16966	1.28664	1.05993	1.18507	1.04758	1.28523	1.21434	1.13133	1.17487	1.30663	1.1062	1.14862	1.18338	1.24145	1.20646	1.07839	1.23327	1.18987	1.11578	1.10559	1.14688	1.08154	1.10046	1.31193	1.28633	1.27938	1.21877	1.04012	0.96107	1.23429	1.10397	1.12239	1.14425	1.16078	1.01575	1.0874	1.22949	1.18885	1.1383	0.928634	1.02309	1.32081	1.20479	1.07828
N23 Unspecified renal colic	1.3899	1.80218	1.30486	1.13723	1.91957	1.37407	1.26353	0.998032	1.07333	1.09564	1.29563	1.49328	1.39151	0.943068	1.00457	1.27794	1.06249	1.28733	1.16026	1.49003	1.37083	1.33229	1.16995	1.35791	1.28551	1.71398	1.55291	1.52107	1.39049	1.04694	1.32065	1.07858	0.859179	1.06763	1.46619	1.3727	1.2613	1.37688	1.25704	1.69059	1.6251	1.12287	1.01335	1.40759	0.9012	1.0569	1.72863	1.20345	1.06326
N25 Disorders resulting from impaired renal tubular function	1.37109	1.45322	1.2502	1.05348	1.33403	1.37728	1.1927	1.21283	1.41342	1.53604	1.27036	1.12178	1.0363	1.30205	1.25208	1.22166	1.16486	1.17456	1.32817	1.46666	1.31119	1.17875	0.848405	1.33215	1.12874	1.48804	1.36688	1.45969	1.01453	1.13926	0.884454	1.01527	0.911858	0.965921	1.97874	1.24621	1.33985	1.2357	1.20334	1.44846	1.24732	1.2432	1.34136	1.17642	1.27587	1.34326	1.09164	1.1653	1.33402
N26 Unspecified contracted kidney	0.886858	1.20139	1.18426	0.693576	1.01391	1.16759	1.21822	1.34551	1.17015	1.36843	0.9827	0.925516	1.2455	1.30124	1.22908	0.952279	1.12929	1.31355	1.24889	1.41012	1.44857	1.27904	0.89714	1.1314	0.979789	1.1714	1.11583	1.50873	0.856669	1.00462	0.6865	0.654162	0.75108	0.798797	2.91577	0.910302	1.06725	0.888261	1.0655	0.993259	0.939651	1.13132	1.46952	1.15583	1.04836	0.936029	1.11163	0.789539	0.82851
N27 Small kidney of unknown cause	0.926594	1.11042	1.22536	0.822976	1.08762	1.23546	1.20518	1.29887	1.15993	1.68003	1.01667	1.0202	1.27814	1.47406	1.2648	0.976474	1.08957	1.5306	1.43876	1.48541	1.391	1.22315	0.765655	1.07341	0.990593	1.06868	1.1167	1.38177	0.948199	1.2666	0.865536	0.900815	0.947526	0.991572	2.85399	0.909517	1.11825	0.851985	1.06259	1.02117	0.947502	1.16516	1.36109	1.13042	1.23136	1.02686	1.30482	0.830211	0.832606
N28 Other disorders of kidney and ureter, not elsewhere classified	0.824722	1.00631	1.11834	0.770178	1.0161	1.15503	1.09316	1.19067	1.02283	1.19658	1.08136	0.977063	1.32168	1.17526	1.09062	0.829575	1.15325	1.25563	1.10526	1.52743	1.28626	1.2854	1.17927	1.01291	1.06771	0.991405	0.977401	1.23449	0.948225	1.05243	0.901824	0.830246	0.830977	0.758681	2.8047	0.925573	0.984646	0.899817	1.04958	0.831267	0.874479	1.06177	1.34106	1.08742	1.0976	0.90224	1.24623	0.767672	0.736719
N30 Cystitis	1.37559	1.23048	1.21791	1.17144	1.33104	1.22967	1.08306	0.891885	1.25941	0.897866	1.25666	1.1194	1.16615	0.893707	0.892591	1.16328	1.00152	0.956516	1.0705	1.49981	1.23234	1.19042	1.21727	1.2713	1.4541	1.33144	1.21105	1.16607	0.873506	0.79411	0.955749	0.957438	0.757679	0.92678	0.986929	1.33772	0.982698	1.22233	1.13731	1.3253	1.32556	1.24171	1.28527	1.26656	0.999247	1.22099	0.803431	1.03438	1.19292
N31 Neuromuscular dysfunction of bladder, not elsewhere classified	1.2004	1.23777	1.17598	1.20962	1.26589	1.24278	1.18308	1.00026	0.943358	1.03159	1.13807	1.18932	1.24548	0.871468	0.985089	1.13885	0.828879	0.931366	1.17085	1.25027	1.13274	1.06509	1.50044	1.17718	1.06522	1.24984	1.22345	1.19334	1.14353	0.876759	1.31476	1.03263	0.926675	0.859109	0.982315	1.19145	1.02224	1.09379	1.17558	1.2855	1.3272	1.07178	1.07535	1.31706	0.869568	1.00876	1.20193	1.24912	1.2562
N32 Other disorders of bladder	1.09168	1.01959	1.15355	0.975819	1.1072	1.04914	1.12401	0.847236	0.91276	0.805835	1.0148	0.944711	0.703106	1.00481	1.3795	0.859524	1.29267	0.909687	1.08662	0.98739	1.07744	0.96037	1.13844	0.931937	1.29809	0.873067	0.866962	0.960191	1.29322	1.21201	0.958926	0.9469	1.08096	0.858704	1.07556	0.720842	1.32461	0.912402	1.04448	0.912751	0.96071	1.11111	1.24802	0.999939	0.641866	0.898905	1.44137	0.983779	0.943182
N34 Urethritis and urethral syndrome	1.55198	1.61131	1.39594	1.43028	1.799	1.39343	1.15056	0.985744	1.32809	1.23983	1.44118	1.39061	1.11429	0.860514	1.05949	1.37966	0.990171	1.09963	1.29895	1.91442	1.6725	1.14882	1.31576	1.72522	1.44261	1.72491	1.61475	1.57704	1.21545	1.14417	1.26474	1.09308	0.981245	1.03052	1.19523	1.54219	1.31605	1.35824	1.3998	1.61401	1.66662	1.39035	1.28045	1.30199	0.808921	1.21624	1.3448	1.32829	1.56884
N35 Urethral stricture	0.859928	0.73849	1.06812	0.932769	0.912144	1.18182	1.54022	0.992014	1.01869	1.15349	1.31293	1.15025	1.00363	1.12558	1.54764	1.06179	0.923612	1.0141	1.20167	1.0289	1.022	1.09786	1.41588	0.978741	0.988546	0.932303	0.966782	1.05944	1.22516	1.28723	1.35383	1.22608	0.942864	0.837575	1.13112	1.005	0.90491	0.877352	1.17043	0.755459	0.988014	1.30376	1.26879	1.31903	0.853605	0.748944	1.27387	1.18818	1.02421
N36 Other disorders of urethra	1.0502	1.00531	1.09374	1.06571	1.1058	1.09103	1.14534	0.979134	1.03407	0.966835	1.13157	1.07927	0.951881	0.925724	1.12986	1.06604	0.944594	0.96887	1.0624	1.1217	1.06153	1.04887	1.17266	1.07024	1.02151	1.03647	1.03572	1.06612	1.0885	1.00071	1.0533	1.01007	1.01142	0.890517	1.04383	1.0688	1.05712	1.02967	1.07048	0.98614	1.05843	1.14098	1.12538	1.07783	0.847112	0.981909	1.17865	1.09271	1.07721
N39 Other disorders of urinary system	0.803468	1.1636	1.22334	1.17193	1.29427	1.26304	1.19113	0.952071	1.09191	1.10683	0.917619	1.96691	1.0322	1.28359	1.31662	1.30849	1.15767	1.6197	1.31765	0.989876	1.24215	1.29428	0.981347	1.39634	0.112829	1.2787	1.28525	1.09964	1.03859	1.13212	1.10856	0.708604	0.954647	0.780432	1.09591	2.16027	1.32545	1.05746	1.29102	1.24565	1.14984	1.21519	0.975726	0.998091	1.12676	0.935585	0.859919	1.28183	1.40671
N40 Hyperplasia of prostate	0.863543	0.722312	1.02938	0.693028	0.563896	1.04945	1.15776	0.957283	0.790253	1.45453	1.02284	1.84022	0.406724	0.731248	1.10465	0.617879	0.658509	0.795304	1.08888	1.0381	0.778412	0.795038	1.04252	0.723865	1.06819	1.02143	1.08309	1.43223	0.865941	0.92726	1.21656	0.840874	1.60488	1.2141	1.17129	1.48125	0.894011	0.710057	1.09193	1.16531	0.996765	0.857792	1.31903	1.22338	0.570986	0.905295	0.833087	1.04515	1.21121
N41 Inflammatory diseases of prostate	1.26	1.3699	1.26513	1.35797	1.53747	1.31735	1.11379	0.990409	0.910569	0.890546	1.13813	1.28822	0.964859	0.786675	0.998411	1.18702	0.97359	0.896134	1.13525	1.45641	1.35091	1.18115	1.36164	1.4672	1.3295	1.33646	1.24353	1.29812	1.16102	1.00096	1.15138	0.992567	1.00999	0.91806	1.0453	1.30332	1.25332	1.27725	1.32927	1.33862	1.39215	1.17781	0.984803	1.21488	0.937708	1.26625	1.55735	1.25742	1.37044
N42 Other disorders of prostate	1.04876	1.04587	1.06827	1.19826	1.17401	1.02698	1.04181	0.890347	0.877851	0.729834	0.965579	0.972985	0.941462	0.677667	0.880095	0.946202	0.828294	0.795756	0.952443	1.19538	1.01615	1.11766	1.24958	1.04553	1.0361	0.923619	0.943883	1.02855	1.08474	0.935863	0.995282	0.894377	0.963309	0.749458	0.895292	1.04681	0.993977	0.988623	0.993908	0.928322	0.980138	1.0779	0.950095	0.901411	0.722584	0.896122	1.18901	1.07077	1.02628
N43 Hydrocele and spermatocele	0.929797	0.904352	1.12893	1.06146	1.07984	1.13262	1.26354	0.970078	1.39764	1.28246	1.29032	1.32703	0.748951	1.32396	1.41005	1.41684	1.22683	1.34852	1.30744	1.34392	1.34548	1.17476	1.01247	1.20276	1.1815	1.13676	1.16652	1.22164	1.09929	1.53013	1.25029	1.25001	0.993075	0.974301	1.19348	1.16875	1.11132	1.07603	1.21791	1.19879	1.12327	1.4558	1.63209	1.26918	0.977487	1.01375	1.15667	1.27146	1.42953
N45 Orchitis and epididymitis	1.20838	1.15112	1.20284	1.11908	1.51091	1.20308	1.00244	1.15508	1.91923	1.65983	1.49547	1.24673	0.999148	0.82958	1.00702	1.77147	1.32883	1.31075	1.42004	1.9598	1.56726	1.42874	1.13846	1.60337	1.39402	1.43213	1.45407	1.55083	1.34006	1.831	1.12453	1.1694	1.30071	1.12069	0.896072	1.28422	1.19387	1.79826	1.29287	1.64283	1.00133	1.79607	1.37435	0.734632	1.20788	1.64526	1.2715	1.31047	1.80023
N46 Male infertility	1.60707	1.94267	1.35158	1.54778	2.02519	1.55257	1.20614	0.972968	1.20902	1.30915	1.43954	1.48138	0.90909	1.12507	1.30612	1.82781	0.978617	1.17013	1.34097	1.85604	1.77667	1.31923	0.961268	1.69433	1.60688	1.89684	1.89425	1.91988	1.0073	0.994331	1.0632	1.00353	0.753933	1.08595	1.24107	1.69761	1.5336	1.4823	1.50458	2.36484	2.02446	1.25379	1.32423	1.65891	1.03791	1.17107	1.66982	1.56998	1.72379
N47 Redundant prepuce, phimosis and paraphimosis	1.14908	1.11018	1.26477	1.21764	1.13906	1.48843	1.68654	1.01598	1.13827	1.44146	1.45712	1.60777	1.10557	1.33693	1.60088	1.55058	1.24691	1.48135	1.38236	1.21426	1.36753	1.22154	1.28462	1.15058	1.25584	1.19765	1.21257	1.29089	1.19355	1.47251	1.35892	1.27817	0.942432	1.09968	1.61714	1.20433	1.16107	1.22549	1.49613	1.06344	1.42231	1.42501	1.27682	1.83373	1.614	0.987978	1.55901	1.51103	1.33649
N48 Other disorders of penis	1.31128	1.35214	1.19224	1.41456	1.40066	1.35511	1.29535	0.958041	1.26972	1.10907	1.32897	1.3901	0.908838	0.989025	1.20618	1.48185	1.03624	1.17992	1.21423	1.58852	1.32982	1.35231	1.0708	1.33785	1.25066	1.42576	1.40188	1.44151	1.12067	1.19718	1.09697	1.11473	0.962005	0.966878	1.15361	1.50572	1.17006	1.27845	1.3246	1.55814	1.45558	1.45865	1.25441	1.29334	0.916419	0.957667	1.27697	1.36634	1.64366
N49 Inflammatory disorders of male genital organs, not elsewhere classified	1.0893	1.03336	1.16677	1.14881	1.14605	1.14498	0.999804	1.12904	1.38877	1.47824	1.23098	1.13967	0.995137	0.924956	1.00435	1.35926	1.28806	1.40074	1.2328	1.49427	1.52991	1.00114	1.20931	1.38508	1.2314	1.33357	1.36547	1.37887	1.21963	1.42895	1.35566	1.18547	1.17232	1.33969	1.35975	1.24469	1.22872	1.41833	1.21174	1.417	1.41549	1.31888	1.14327	1.30233	1.25775	1.07655	1.24815	1.21281	1.2562
N50 Other disorders of male genital organs	1.42496	1.65373	1.1768	1.3809	1.75296	1.28888	1.23398	1.07479	1.31741	1.19512	1.32895	1.47519	1.17867	0.951893	1.25554	1.26175	0.967597	1.04564	1.16731	1.53307	1.22339	1.34572	1.14778	1.37276	1.35416	1.4186	1.36955	1.55391	1.26352	1.27139	1.13871	1.19997	1.00881	1.07144	1.16072	1.45478	1.21823	1.41892	1.23368	1.50497	1.48662	1.30174	1.11652	1.35636	0.98498	1.23178	1.81394	1.31716	1.27442
N60 Benign mammary dysplasia	1.35509	1.41801	1.19703	1.05344	1.67816	1.16298	0.985224	0.979506	1.02262	1.10594	1.13413	1.06565	1.24656	0.867785	0.941646	1.23169	1.10533	1.06856	1.03295	1.40471	1.16918	1.16821	1.13974	1.32069	1.11108	1.30822	1.25176	1.22621	1.34561	1.29182	1.22973	1.1383	1.13503	1.21004	1.07575	1.08701	1.38441	1.45167	1.12059	1.40274	1.20342	1.09672	1.32983	1.21771	1.01909	1.38978	1.70446	1.22441	1.1101
N61 Inflammatory disorders of breast	1.26528	1.25778	1.16822	1.11102	1.37221	1.1471	1.03367	1.23803	1.50758	1.24341	1.34651	1.36584	1.10768	0.979486	1.14268	1.4622	1.37883	1.39231	1.39484	1.64808	1.3365	1.28861	0.979061	1.62019	1.3326	1.4941	1.35318	1.4224	1.27537	1.54627	0.98312	1.09564	1.31014	1.07057	0.974573	1.26159	1.15574	1.66198	1.2057	1.69735	1.01011	1.58345	1.34815	0.857888	0.863273	1.45385	1.11212	1.1684	1.51776
N62 Hypertrophy of breast	1.22807	1.27267	1.29051	1.30941	1.27906	1.3364	1.38636	0.979179	1.27787	1.31713	1.31991	1.3335	0.981617	1.28775	1.4196	1.49183	1.13335	1.35983	1.31445	1.43096	1.34386	1.25791	1.10463	1.38665	1.27652	1.41499	1.33489	1.35676	1.10155	1.41811	1.32941	1.28038	1.06562	1.02181	1.41726	1.37087	1.22797	1.26515	1.3402	1.41095	1.45162	1.39747	1.3663	1.75956	1.06058	0.983091	1.3978	1.25519	1.38689
N63 Unspecified lump in breast	1.18364	1.86412	1.22845	1.53518	1.41353	1.32932	1.25344	1.02995	0.879883	1.02307	1.07656	1.98199	1.1114	1.13619	1.20237	1.35246	0.872121	1.06485	1.07077	1.28581	1.35335	1.32028	1.13366	1.46637	1.6525	1.558	1.47669	1.54926	1.06656	0.590691	1.03134	0.811574	0.925123	0.754554	1.21081	1.55253	1.00483	1.00263	1.33305	1.57355	1.6313	0.913871	1.10758	1.46365	0.713534	0.950174	1.12208	1.22638	1.62535
N64 Other disorders of breast	1.23565	1.34265	1.18386	1.32024	1.29268	1.2366	1.24357	0.98428	0.969659	1.03528	1.21106	1.21038	1.06977	1.01175	1.04217	1.26105	1.03405	1.08035	1.12396	1.3236	1.249	1.26793	1.08783	1.35578	1.30565	1.40203	1.31248	1.36605	1.09356	1.04403	1.07089	1.06186	0.922168	0.987955	1.08771	1.2921	1.20902	1.19428	1.2543	1.41124	1.39541	1.20258	1.12789	1.39757	0.88591	1.01551	1.21382	1.18506	1.34806
N70 Salpingitis and oophoritis	1.25624	1.33084	1.21005	1.20155	1.33857	1.2485	1.24077	1.00404	1.10107	1.08278	1.16503	1.29505	1.18212	1.15292	1.30511	1.32021	1.0427	1.27048	1.21965	1.22701	1.24501	1.13603	1.18778	1.39199	1.21528	1.49586	1.27091	1.32982	1.18439	1.01635	1.10532	0.956486	0.995659	1.02494	1.23874	1.39144	1.25433	1.19943	1.22683	1.48919	1.29488	1.12502	1.17089	1.32665	1.00365	1.20982	1.37837	1.14655	1.15908
N71 Inflammatory disease of uterus, except cervix	1.10578	1.12807	1.17723	1.16675	1.20046	1.25472	1.34565	0.970115	1.11522	1.08689	1.11748	1.40172	1.19451	1.1628	1.32984	1.27489	1.08606	1.20528	1.12806	1.23912	1.0606	1.17436	1.23323	1.23864	1.17111	1.24894	1.16387	1.24149	1.19836	1.17776	1.17483	1.04038	1.15664	0.862536	1.26575	1.31929	1.12002	1.17005	1.26364	1.15926	1.14884	1.24812	1.148	1.20175	1.0406	1.07608	1.27988	1.2052	1.25016
N72 Inflammatory disease of cervix uteri	1.19147	1.1411	1.20672	1.2245	1.34376	1.24362	1.1591	1.07869	1.07909	1.11924	1.30147	1.29975	1.02956	1.03601	1.1123	1.26154	1.06402	1.20945	1.19813	1.37333	1.36141	1.12559	1.12104	1.43459	1.26089	1.44175	1.30001	1.28187	1.13691	1.13501	1.10982	1.08387	1.10762	1.0602	1.11373	1.38954	1.2316	1.26842	1.29489	1.48889	1.2961	1.25446	1.24114	1.32425	0.898431	1.12109	1.20465	1.12001	1.29991
N73 Other female pelvic inflammatory diseases	1.16146	1.13277	1.25329	1.14655	1.22724	1.35638	1.46033	1.0288	1.20023	1.1674	1.22941	1.36082	1.13925	1.22702	1.43401	1.36718	1.03789	1.23129	1.23594	1.18412	1.19103	1.20699	1.24224	1.26911	1.17317	1.29691	1.19273	1.30419	1.24345	1.21251	1.24059	1.14652	1.07427	1.03524	1.33762	1.40141	1.18849	1.15716	1.28812	1.12891	1.18321	1.28482	1.25234	1.27677	1.10961	1.15488	1.40361	1.25233	1.19414
N75 Diseases of bartholin's gland	1.28411	1.36406	1.2702	1.20847	1.43555	1.3217	1.28336	1.09726	1.23112	1.27948	1.47745	1.39746	1.19144	1.11821	1.18818	1.37561	1.00408	1.23634	1.29695	1.43389	1.38857	1.1217	1.25897	1.46032	1.30155	1.50596	1.41336	1.50351	1.23057	1.21226	1.30589	1.23733	1.09095	1.21247	1.28029	1.39503	1.21621	1.28034	1.33616	1.53269	1.50008	1.29662	1.25414	1.63055	0.99205	1.06948	1.4203	1.23843	1.2513
N76 Other inflammation of vagina and vulva	1.23161	1.25945	1.19227	1.25644	1.31779	1.24355	1.14218	0.999331	1.10224	1.09665	1.17923	1.26928	1.01319	0.982107	1.07402	1.26166	0.983123	1.12024	1.13705	1.36407	1.27901	1.07926	1.1271	1.33944	1.29846	1.33781	1.31634	1.2915	1.11114	1.05021	1.15381	1.08186	1.05622	1.04483	1.09002	1.40768	1.16813	1.14984	1.23748	1.4432	1.37595	1.1788	1.11262	1.30426	0.954153	1.04288	1.1783	1.19579	1.29709
N77 Vulvovaginal ulceration and inflammation in diseases classified elsewhere	0.989329	0.950939	1.12614	1.11464	0.903378	1.19919	1.33256	1.11499	1.15248	1.11326	1.36238	1.3291	1.09655	1.251	1.39541	1.25206	0.967793	1.2489	1.15148	1.11932	0.969137	1.08807	1.01616	0.954272	0.953467	0.913008	0.978198	1.07394	0.910549	1.11075	1.16875	1.23732	1.05948	1.09053	1.21082	1.05076	0.882845	1.12942	1.12182	0.87341	0.979745	1.29247	1.40517	1.36504	1.16369	0.985194	1.02346	1.15204	1.09953
N80 Endometriosis	1.03377	1.01914	1.15368	1.26189	1.19516	1.23967	1.18352	0.951988	0.820276	0.74937	1.14766	0.934763	1.22169	1.03259	1.13464	1.10164	1.07209	0.971589	1.06475	1.08464	1.05089	1.24853	1.44212	1.05706	0.945281	1.13317	1.07973	1.19423	1.03052	0.766715	1.09405	0.982837	0.868438	0.865308	1.25478	0.97617	1.07994	0.969969	1.21853	1.14329	1.07759	0.968499	0.980433	1.03989	1.07697	1.21011	1.30126	1.08019	1.0364
N81 Female genital prolapse	0.894995	0.728608	1.25227	0.831255	0.769677	1.31547	1.3643	0.757808	0.749262	1.25254	0.922404	1.8545	0.583935	1.01798	1.25767	0.862418	0.878367	1.01749	1.14012	1.09587	0.776784	0.917967	1.03113	0.93735	1.30365	1.15784	1.18194	1.48286	1.00183	1.10476	1.50334	0.988842	1.66581	1.07021	1.36411	1.53713	1.04832	1.07305	1.32391	1.25854	1.04356	1.0372	1.33818	1.23138	0.798007	1.02209	1.01143	1.15207	1.4687
N82 Fistulae involving female genital tract	0.839652	0.949558	1.02677	0.784891	0.916373	1.11647	1.22063	0.955453	0.889031	0.956024	0.819608	1.14043	0.870021	1.08645	1.3311	1.17271	1.05168	1.11833	1.07866	0.823743	1.14527	0.830384	1.14976	1.00729	0.881161	0.97967	0.951655	1.15634	0.967158	0.788425	1.03759	0.81234	0.893299	1.0618	1.38539	0.946495	0.917926	0.904066	0.997307	0.823621	1.04365	0.986606	0.979839	1.06209	0.997081	1.14549	1.50491	1.15948	0.88042
N83 Noninflammatory disorders of ovary, fallopian tube and broad ligament	0.973176	1.04441	1.08384	0.96967	1.02642	1.17709	1.1487	0.829402	0.931471	0.821515	0.945713	1.17646	0.970007	1.04561	1.22049	1.07084	1.10606	1.00147	1.02808	1.02621	0.953358	1.04075	1.07854	1.04739	0.993333	1.08812	1.02079	1.20727	1.04285	0.879884	1.05067	0.917101	0.991601	0.872798	1.26063	1.11287	0.924064	1.09623	1.07557	1.03516	1.04391	1.04113	1.12794	1.02227	0.922024	1.11766	1.27702	1.08079	1.03304
N84 Polyp of female genital tract	0.824939	0.856428	1.0316	1.03682	0.983827	1.06952	1.18627	0.827582	0.84327	0.728742	0.960066	1.12828	0.963718	1.08604	1.12707	1.14683	1.1629	1.04228	0.976797	1.15191	1.06034	1.18893	1.06478	1.10162	1.0394	1.03349	1.06617	1.05854	1.04938	0.949391	1.02272	1.02725	1.02899	0.818538	1.15918	0.991735	1.08873	1.12391	1.14796	1.09646	1.0991	1.08432	1.07007	1.20634	1.19851	1.00015	1.03147	1.18757	1.06116
N85 Other noninflammatory disorders of uterus, except cervix	1.00661	1.00447	1.11382	1.12628	1.1042	1.20485	1.2811	0.977118	0.983065	0.970556	1.11876	1.217	1.055	1.13288	1.20574	1.17595	1.09523	1.07694	1.09145	1.12696	1.04284	1.15986	1.16621	1.11713	1.03495	1.10419	1.06665	1.08362	1.11517	1.10112	1.12421	1.08062	1.06271	0.899619	1.17199	1.14869	1.10333	1.07647	1.19069	1.02286	1.09436	1.14557	1.0462	1.18778	1.1411	1.06893	1.24417	1.16085	1.12655
N86 Erosion and ectropion of cervix uteri	1.0916	0.960968	1.06182	1.05999	1.27357	1.06053	1.07379	1.18538	1.37459	1.04326	1.2345	1.26567	0.902874	0.905774	1.2017	1.28007	1.16242	1.1061	1.1226	1.462	1.24323	1.33064	1.06951	1.41995	1.27976	1.38627	1.26007	1.42486	1.28044	1.37528	0.890093	1.12278	1.30727	0.964499	1.08579	1.21817	1.06952	1.61302	1.14731	1.37872	0.951148	1.53777	1.29415	0.806161	0.839292	1.32482	1.19394	1.08337	1.61551
N87 Dysplasia of cervix uteri	1.47337	1.65508	1.46545	1.50334	1.68285	1.63763	1.33272	0.933302	0.818363	1.13548	1.21047	1.7268	1.13665	1.10069	1.05825	1.28508	0.792943	1.25952	1.18195	1.69493	1.7384	1.15505	1.32559	1.63173	1.37924	1.61094	1.49845	1.37731	0.905365	0.83823	1.58749	1.27241	0.908184	1.07297	1.1148	1.35114	1.10467	1.25628	1.56664	1.79577	1.8084	0.922612	1.08784	2.08059	1.28184	1.07077	1.51538	1.41132	1.37144
N88 Other noninflammatory disorders of cervix uteri	1.03275	1.01228	1.12964	1.10447	1.09444	1.18961	1.32548	0.965157	1.09308	1.08269	1.21832	1.282	1.08067	1.17842	1.25577	1.19629	1.06626	1.11972	1.1176	1.11627	1.08016	1.16962	1.19101	1.12803	1.07272	1.14084	1.10503	1.10994	1.12488	1.159	1.17831	1.16314	1.02949	0.94076	1.21152	1.15101	1.07104	1.12524	1.21567	1.05281	1.12878	1.19329	1.15761	1.29964	1.11569	0.954676	1.23739	1.16555	1.1422
N89 Other noninflammatory disorders of vagina	1.04826	1.41804	1.14995	1.2423	1.18727	1.25692	1.22365	0.882047	0.760241	0.803085	0.89608	1.23317	1.09009	0.88605	0.806159	1.0782	0.788936	0.829166	1.0259	1.3197	1.25746	1.13608	1.24648	1.23901	1.12478	1.26912	1.35143	1.14269	1.25011	0.770554	1.35581	1.06309	1.01183	0.822778	0.999551	1.07569	1.10664	0.958882	1.20778	1.37171	1.47544	0.876903	0.919465	1.49017	1.15573	0.986766	1.15056	1.64395	1.20183
N90 Other noninflammatory disorders of vulva and perineum	1.12652	1.12702	1.14134	1.2007	1.16919	1.22006	1.29665	1.02937	1.15926	1.18704	1.25202	1.21909	1.08021	1.04958	1.14498	1.22721	0.882784	1.08202	1.10619	1.25341	1.22294	1.10051	1.2942	1.15479	1.15616	1.15334	1.19093	1.18859	1.16536	1.20353	1.37294	1.30155	1.05379	1.05266	1.11474	1.24583	1.09408	1.034	1.23345	1.14201	1.28924	1.1954	1.13626	1.3631	1.11726	0.942292	1.26732	1.28051	1.3086
N91 Absent, scanty and rare menstruation	1.2797	1.50092	1.15822	1.38072	1.53591	1.4042	1.17197	1.06606	1.31671	1.29278	1.36273	1.68251	1.06924	1.09386	1.16981	1.54313	1.19892	1.16199	1.22167	1.52309	1.26602	1.32178	1.08996	1.48186	1.35291	1.50273	1.47526	1.43544	1.17264	1.21001	1.10767	1.10451	1.02339	1.06535	1.07759	1.51935	1.11753	1.207	1.39034	1.64253	1.47515	1.27946	1.14325	1.29212	1.00015	1.21264	1.43411	1.44697	1.58464
N92 Excessive, frequent and irregular menstruation	1.10419	1.13705	1.20976	1.20119	1.08594	1.18309	1.27082	0.8441	1.06369	1.01548	1.17883	1.41764	1.12372	1.21612	1.14445	1.21455	1.18298	1.01914	1.27402	1.32764	1.25591	1.19958	1.1582	1.31434	1.27676	1.36142	1.2272	1.33845	1.18364	1.31557	1.15027	1.05796	1.03875	0.803644	1.21056	1.20088	1.09829	1.22698	1.29986	1.26936	1.21411	1.29045	1.23016	1.41167	0.943041	1.30947	1.11694	1.31573	1.35666
N93 Other abnormal uterine and vaginal bleeding	1.17917	1.26495	1.20885	1.35578	1.27091	1.34617	1.41947	0.977536	1.13876	1.10188	1.12668	1.52531	1.03835	1.11451	1.2831	1.33653	1.04414	1.16543	1.13774	1.2719	1.17295	1.23736	1.19814	1.26274	1.27369	1.30876	1.29747	1.2632	1.23176	1.15447	1.22547	1.11882	1.04389	0.877933	1.20143	1.4209	1.17885	1.07673	1.33002	1.2956	1.37371	1.22192	1.10505	1.34356	1.05866	1.02341	1.37982	1.38992	1.44815
N94 Pain and other conditions associated with female genital organs and menstrual cycle	1.16968	1.21744	1.1323	1.16926	1.31057	1.17162	1.18434	1.11922	1.01214	0.916771	1.04677	1.26904	1.05489	1.0245	1.15686	1.02133	1.07647	1.04737	1.10466	1.26912	1.19631	1.13134	1.12545	1.33846	1.24103	1.29999	1.2106	1.29084	1.20509	1.14794	1.07204	1.04094	1.15228	0.962972	1.09138	1.28907	1.2179	1.15278	1.20248	1.26844	1.21919	1.22455	1.0671	1.12922	0.939375	1.21873	1.29306	1.17212	1.35587
N95 Menopausal and other perimenopausal disorders	1.28621	1.16693	1.13343	1.20016	1.60064	1.18352	1.22206	0.882656	1.22628	1.02657	1.07591	1.04909	1.23762	1.02927	1.34517	1.08375	0.968105	1.16193	1.12134	1.23052	1.03249	1.06529	1.06925	1.3078	1.18607	1.30089	1.25024	1.33904	1.18524	1.35464	1.08973	1.38157	0.971729	0.856729	0.978701	1.04951	1.23706	1.33205	1.21566	1.32768	1.28903	1.21444	1.0066	1.20129	0.639584	1.01195	1.2843	1.15733	1.36373
N97 Female infertility	1.3037	1.60961	1.20878	1.26774	1.56626	1.34091	1.18605	0.993403	0.944271	0.947858	1.10061	1.57158	1.06544	1.09979	1.15977	1.37544	1.11375	1.11348	1.17153	1.49071	1.26238	1.21571	0.981183	1.48117	1.34152	1.64224	1.4774	1.58279	1.11628	0.818655	0.992034	0.829455	0.896181	0.930615	1.0575	1.54589	1.26849	1.31731	1.28123	1.8231	1.57169	1.14299	1.13879	1.45295	0.939473	1.28629	1.3355	1.35907	1.41136
N99 Postprocedural disorders of genito-urinary system, not elsewhere classified	0.953292	0.917967	1.10908	1.06135	1.01007	1.18476	1.38549	0.932195	1.02482	0.952178	1.17782	1.12899	1.01946	1.08518	1.24453	0.994109	0.891963	0.917142	1.02325	0.921016	0.948016	1.1238	1.30985	0.980116	0.968927	0.969691	0.970739	1.02969	1.09329	0.956656	1.08788	1.06646	1.0245	0.804726	1.06864	0.998638	0.997163	0.866294	1.12858	0.837082	1.01044	1.10406	1.12691	1.16258	1.03186	0.955847	1.26472	1.10372	1.02324
O00 Ectopic pregnancy	0.954394	1.01188	0.988119	0.944398	1.13443	1.0541	1.08752	1.06611	0.870619	0.842522	0.950112	1.14683	0.969558	1.04248	1.22345	1.09513	1.08469	0.950864	0.966487	0.994202	1.00055	1.10882	1.02067	1.04917	1.11747	1.08027	1.07488	1.23759	1.0479	0.954068	1.02048	1.00278	0.962802	0.971701	1.11167	1.13835	1.13447	1.12413	1.05875	1.09699	1.06172	1.00832	0.975441	1.04088	1.08224	1.32552	1.345	1.13723	1.02224
O02 Other abnormal products of conception	1.18286	1.06446	1.20042	1.16515	1.17543	1.39629	1.68953	1.28887	1.69785	1.36699	1.27335	1.32689	1.26178	1.58911	1.76643	1.33813	1.63812	1.32521	1.32112	1.43119	1.15427	1.47908	1.84871	1.30421	1.21955	1.33065	1.26584	1.59215	1.60022	2.347	1.60797	2.03322	1.62734	1.09442	1.74393	1.05388	1.3936	1.74096	1.54378	1.2104	1.33479	1.7203	1.46647	1.54774	1.59114	1.30012	1.37925	1.6548	2.08247
O03 Spontaneous abortion	1.29181	1.26184	1.18029	1.23168	1.59826	1.22212	1.07821	1.21205	1.35242	1.36672	1.42991	1.38855	1.23676	0.942671	1.03447	1.53412	1.16468	1.28896	1.31186	1.62834	1.35452	1.27974	1.11893	1.60263	1.43003	1.69797	1.52101	1.59955	1.3776	1.39219	1.09399	1.06403	1.25204	1.01557	1.02365	1.42982	1.33999	1.45001	1.27742	1.87327	1.34249	1.46948	1.41823	1.21694	0.828138	1.2913	1.20246	1.19832	1.47713
O04 Medical abortion	0.980327	0.883677	1.02136	0.986966	1.36578	1.08898	1.1079	1.36565	1.20699	1.04917	1.17037	1.18971	1.01796	0.869118	1.04579	1.22497	1.15897	1.2169	1.01294	1.60711	1.3269	1.37623	1.15903	1.35098	1.31109	1.26496	1.1844	1.41659	1.47432	1.67273	1.41084	1.57505	1.57624	1.16647	1.16327	1.19388	1.10798	1.32989	1.10345	1.23776	1.0993	1.33767	1.33314	0.9591	1.15926	1.50421	1.61092	1.15801	1.47445
O13 Gestational [pregnancy-induced] hypertension without significant proteinuria	0.942593	0.968801	0.935659	1.19635	1.03078	1.10045	1.154	0.881508	0.889972	0.982861	1.04802	1.53862	1.21553	1.00177	1.03177	1.38414	1.26129	1.3239	1.09466	1.40629	1.25463	1.254	0.85271	1.22892	1.57868	1.27615	1.27288	1.3003	1.28151	1.45854	1.18376	1.09113	0.927983	0.823187	1.73731	1.75611	1.36452	1.18924	1.17239	1.19004	1.36726	1.20763	1.05278	1.33987	1.07723	1.07805	1.37995	1.17385	1.17589
O14 Gestational [pregnancy-induced] hypertension with significant proteinuria	1.05696	0.878973	0.971061	1.08122	0.920348	1.11534	1.08158	1.15384	1.18635	1.33362	1.22142	1.09655	1.17966	1.03368	1.08055	1.1957	1.4065	1.25471	1.09197	1.12787	1.14729	1.18796	1.07606	1.16513	1.08409	1.18311	1.08694	1.16496	1.15979	1.62982	1.20475	1.27194	1.14846	1.17353	1.39424	1.18626	1.03544	1.2017	1.17953	1.12219	1.12374	1.1474	1.13008	1.20245	1.2132	1.32536	1.13338	1.06576	1.30437
O16 Unspecified maternal hypertension	0.963883	0.864812	0.959272	1.21699	0.822755	1.20483	1.58261	0.862047	0.918595	0.863901	0.985889	1.58187	1.1963	1.46776	1.62308	1.50224	1.36274	1.51926	1.218	1.12017	0.996391	1.27709	0.716155	0.978472	1.3336	1.02592	1.05966	1.17215	1.00072	1.38648	1.06447	1.05164	0.765948	0.807232	1.91174	1.58662	1.1157	1.12654	1.12457	0.988688	1.27107	1.2431	1.06653	1.58317	1.27873	0.881923	1.19795	1.34079	1.14913
O20 Haemorrhage in early pregnancy	1.14118	1.20032	1.23313	1.31336	1.21952	1.47783	1.58041	0.992292	1.18345	1.15281	1.29437	1.61845	1.17481	1.44011	1.50959	1.44009	1.25597	1.29101	1.26138	1.36952	1.12977	1.37108	1.25892	1.33116	1.20853	1.41007	1.32445	1.45739	1.16864	1.30189	1.27502	1.14848	1.00069	0.90642	1.37262	1.31592	1.14761	1.34381	1.47887	1.39417	1.431	1.37749	1.29997	1.73464	1.20092	1.10976	1.30719	1.46543	1.42303
O23 Infections of genito-urinary tract in pregnancy	1.04296	1.14861	1.15644	1.11798	1.07997	1.35307	1.5819	1.06199	1.1119	1.04726	1.40646	1.56149	1.17126	1.57409	1.52236	1.26589	1.16715	1.16323	1.25545	1.1004	1.02598	1.32826	1.20459	1.08487	1.06157	1.06775	1.06155	1.16573	1.00828	1.14702	1.28395	1.23339	0.98814	0.961806	1.29397	1.18327	0.983014	1.15448	1.31842	1.01957	1.14695	1.21616	1.24105	1.62846	1.32432	1.07601	1.34101	1.32404	1.14723
O24 Diabetes mellitus in pregnancy	0.946542	0.65051	0.93655	0.980246	0.823597	1.16507	1.04884	0.801445	0.649906	0.900383	0.800036	1.24459	0.924252	0.720654	1.07626	1.31517	1.27128	1.20657	0.877652	0.946646	1.00899	0.929192	0.808406	0.947314	1.45569	0.97463	1.03322	1.01696	1.31373	1.26841	1.06753	1.12004	1.16604	1.24424	1.5875	1.57717	1.05349	1.19848	1.01235	1.02199	1.29047	0.984401	0.831261	1.23686	1.51794	0.973485	1.5066	1.24173	1.01079
O26 Maternal care for other conditions predominantly related to pregnancy	1.06551	1.14536	1.27203	1.3137	1.18614	1.51275	1.75213	1.01653	1.03514	1.11688	1.33053	1.72836	1.43997	1.71216	1.59415	1.42897	1.16589	1.31085	1.31849	1.17852	1.05657	1.39772	1.37878	1.08904	1.10002	1.11532	1.15707	1.21947	1.00395	1.19428	1.3842	1.25088	0.835929	0.818169	1.36454	1.24022	1.08875	1.09726	1.46617	1.03906	1.33231	1.26086	1.20169	1.89455	1.4279	0.98309	1.3698	1.44504	1.2202
O30 Multiple gestation	1.19929	1.0765	1.12762	1.39435	1.1428	1.22594	1.27935	0.993484	1.1378	1.14317	1.15679	1.22217	1.10719	1.08577	1.17294	1.21004	1.17627	1.08315	1.14606	1.24899	1.08094	1.16835	1.13862	1.33456	1.21335	1.45049	1.35178	1.37295	1.23205	1.1938	1.00181	0.941625	0.933031	0.842309	1.12972	1.27136	1.31636	1.20089	1.26303	1.43934	1.49732	1.22326	1.14144	1.41882	0.835868	1.04561	0.986631	1.26187	1.35972
O32 Maternal care for known or suspected malpresentation of foetus	1.03179	1.08176	1.15472	1.07919	1.3302	1.5438	1.57437	1.0776	1.17979	1.2683	1.34267	1.98715	1.37675	1.44056	1.44154	1.53822	1.25498	1.17991	1.19337	1.45912	1.16252	1.59178	1.35984	1.34311	1.29434	1.33787	1.32088	1.48591	1.20566	1.26386	1.18844	1.08939	0.950192	0.780835	1.32717	1.40871	1.18224	1.4337	1.50197	1.22015	1.24422	1.3279	1.29075	1.52886	1.40715	1.14741	1.43168	1.60031	1.1988
O34 Maternal care for known or suspected abnormality of pelvic organs	0.707976	0.828246	1.17651	1.18417	0.994053	1.65942	2.73289	0.779789	1.26535	1.2499	1.26785	2.10025	1.33132	2.00433	2.55081	1.28882	1.08827	1.20417	1.12689	0.908463	0.886548	1.63541	1.57892	0.884217	0.882467	0.899118	1.00646	1.18192	1.1773	1.38436	1.73223	1.35564	0.970953	0.64359	1.41011	0.919479	0.793723	0.91286	1.58649	0.756736	1.19393	1.35583	1.09624	2.11596	2.42909	0.817153	1.91109	1.67264	0.94453
O35 Maternal care for known or suspected foetal abnormality and damage	1.0384	1.21669	1.04743	1.18679	1.10883	1.28222	1.43257	1.12559	1.17573	1.12299	1.23528	1.57572	1.38557	1.52783	1.35787	1.3961	1.35385	1.16865	1.19709	1.46078	1.12705	1.39888	1.37801	1.15749	1.10542	1.22732	1.29945	1.37615	1.2128	1.38507	1.3613	1.45607	1.05698	1.04178	1.54296	1.26816	1.03945	1.32931	1.36616	1.15936	1.32828	1.25181	1.23819	1.725	1.50052	1.3731	1.42844	1.78083	1.52941
O36 Maternal care for other known or suspected foetal problems	0.90977	1.01761	1.1366	1.1675	1.1078	1.39457	1.73868	0.902594	1.09832	1.08682	1.26238	1.66553	1.27087	1.67346	1.60384	1.36714	1.13296	1.29553	1.17752	1.09582	1.00557	1.42508	1.20588	1.04691	1.12163	1.01216	1.06923	1.16085	1.00564	1.30504	1.39465	1.38989	0.932706	0.801398	1.35504	1.11225	0.946456	1.09967	1.38154	0.966402	1.20111	1.25738	1.31229	1.76086	1.49038	1.03494	1.61886	1.45858	1.2875
O40 Polyhydramnios	1.00776	0.907251	1.10898	1.16579	0.976712	1.36281	1.50796	0.968848	1.00314	1.06366	1.21372	1.60961	1.34797	1.20787	1.36329	1.50089	1.13441	1.24671	1.14596	1.19747	1.04548	1.19392	1.04803	1.10976	1.23848	1.11448	1.1638	1.3121	1.22975	1.53011	1.24991	1.25595	1.11736	0.994122	1.35851	1.49832	1.04595	1.37903	1.31101	1.15512	1.33967	1.35995	1.15275	1.64954	1.46831	1.01069	1.26528	1.39297	1.50458
O42 Premature rupture of membranes	0.952225	0.962696	1.04665	1.0133	0.99848	1.46682	1.703	0.937502	1.15596	1.36546	1.61225	1.67484	1.59434	1.88049	1.32021	1.47029	1.25093	1.19707	1.20934	1.0722	1.05934	1.43021	1.40587	1.02104	1.13263	0.942845	1.08656	1.18461	0.780988	1.05041	1.20816	1.20135	0.728488	0.837873	1.23074	1.13491	0.782137	1.21611	1.40703	1.05099	1.17636	1.12987	1.81855	2.07445	1.69038	0.975948	1.20687	1.47462	1.25639
O44 Placenta praevia	0.920985	1.1718	0.974405	0.943769	1.10425	1.1531	1.17974	1.00714	0.868869	0.872674	0.933413	1.70331	1.12419	1.29236	1.25941	1.13732	1.11662	0.999232	1.00022	1.21977	0.996822	1.21741	1.06315	1.12197	1.21088	1.10357	1.15317	1.26207	1.04659	0.877368	1.01629	0.788932	0.96601	0.725062	1.26154	1.44856	1.13788	1.13028	1.1144	1.12043	1.07667	0.959142	1.09709	1.3316	1.24036	1.30185	1.26882	1.3024	0.981943
O46 Antepartum haemorrhage, not elsewhere classified	0.952912	1.05206	1.11258	1.13347	1.05218	1.33451	1.60163	0.979392	0.987098	1.02317	1.20866	1.5975	1.29558	1.63436	1.4867	1.36173	1.23155	1.23291	1.19149	1.04977	0.979312	1.34923	1.17474	1.06437	1.11981	1.05055	1.08336	1.17768	1.00622	1.16595	1.1969	1.16543	0.861011	0.851152	1.33965	1.24197	1.04297	1.13204	1.31675	0.990231	1.19517	1.19921	1.25909	1.70372	1.35229	1.03938	1.33217	1.38274	1.2053
O47 False labour	0.940663	1.09734	1.17881	1.15301	0.98843	1.5176	2.13043	0.993561	1.16093	1.12606	1.44844	1.96615	1.42949	2.08272	1.72247	1.54512	1.24097	1.26779	1.29951	1.08543	1.05365	1.55124	1.31748	1.0097	1.09051	0.958195	1.05041	1.10323	0.903844	1.26386	1.39024	1.35844	0.809648	0.791359	1.50166	1.17089	0.953664	1.07409	1.47894	0.866368	1.22689	1.2732	1.3504	2.15038	1.72019	0.953875	1.5031	1.54059	1.20839
O48 Prolonged pregnancy	0.870821	0.912538	1.22925	1.1049	1.1128	1.66649	2.2095	0.8994	1.11842	1.19077	1.51078	2.1922	1.28095	1.90932	1.80491	1.58278	1.1541	1.27694	1.2654	1.21829	1.10024	1.73253	1.24978	1.11003	1.20256	1.09063	1.13076	1.21121	0.909473	1.24661	1.32219	1.35613	0.822943	0.785475	1.40743	1.25722	0.889828	1.18506	1.62661	1.03886	1.31799	1.41431	1.39913	2.36895	1.94281	0.933386	1.71875	1.60164	1.21048
O60 Preterm delivery	1.08579	1.11867	1.14463	1.20262	1.15266	1.24991	1.26442	0.957313	1.15807	1.21606	1.20578	1.34349	1.16404	1.23101	1.25948	1.34279	1.05308	1.27168	1.16976	1.18871	1.15009	1.17183	1.08858	1.16576	1.14201	1.22912	1.169	1.21221	1.05771	1.21086	1.19706	1.12796	0.960172	0.950974	1.15738	1.22626	1.07885	1.18579	1.25482	1.20975	1.2826	1.21189	1.21486	1.47641	1.18341	0.939225	1.1589	1.16884	1.20729
O61 Failed induction of labour	0.812005	0.833027	1.03137	1.13509	0.892635	1.45011	1.69296	0.752573	0.967778	1.05256	1.29137	1.55614	1.36333	1.44411	1.47548	1.33621	1.14299	1.18035	1.00329	0.928946	0.859237	1.29818	1.31852	0.923096	1.09612	0.925725	0.993269	1.20325	1.06507	1.09059	1.20997	1.16687	0.963044	0.86618	1.33536	1.21812	0.801599	1.3306	1.33735	0.854474	1.19962	1.18885	1.01392	1.71923	2.23134	0.962848	1.35369	1.34609	1.33718
O62 Abnormalities of forces of labour	0.945929	0.996882	1.31477	1.18	1.19771	1.65741	2.08931	0.929187	1.11044	1.14779	1.47631	1.97191	1.30921	1.86152	1.91913	1.4644	1.1232	1.29253	1.28113	1.20081	1.03958	1.59192	1.34847	1.10139	1.16097	1.10589	1.13962	1.19158	1.03268	1.26744	1.4094	1.35586	0.901576	0.837825	1.44052	1.21678	0.990171	1.2316	1.60931	1.04783	1.30777	1.45194	1.32609	2.21374	1.91339	0.955143	1.73909	1.59804	1.18478
O63 Long labour	0.911691	1.116	1.29079	1.18058	1.25591	1.70906	2.21016	0.81398	1.06862	1.07743	1.32931	2.09184	1.35433	1.94377	1.81727	1.45359	1.05406	1.11038	1.20658	1.23844	0.949817	1.68266	1.5321	1.01996	1.04239	1.03772	1.13377	1.14159	0.925395	1.02671	1.40576	1.22533	0.790865	0.661243	1.2202	1.15981	0.913817	1.19519	1.65028	0.959895	1.27625	1.3595	1.15278	2.29459	2.18626	0.953391	1.70539	1.78789	1.05751
O64 Obstructed labour due to malposition and malpresentation of foetus	0.885019	0.956402	1.21741	1.16946	1.16977	1.60733	2.04907	0.950512	1.07305	1.09932	1.31402	2.07228	1.28469	1.8842	1.87747	1.43477	1.10636	1.21855	1.22634	1.24354	1.02974	1.64243	1.30416	1.12034	1.16147	1.13403	1.14786	1.21494	1.08854	1.22005	1.32603	1.26275	0.882124	0.788456	1.30915	1.23508	1.04929	1.2396	1.56553	1.05657	1.22668	1.35881	1.22251	2.03198	1.87077	0.901542	1.66764	1.6581	1.04628
O66 Other obstructed labour	0.922551	1.00529	1.1905	1.15936	1.21731	1.35827	1.86529	0.834073	0.943942	0.914992	1.21667	1.85892	1.25165	1.54262	1.61088	1.14255	0.962959	0.986248	1.06256	1.1428	0.959335	1.5233	1.42147	0.995081	1.15453	1.01731	1.0914	1.10449	1.10686	1.00495	1.20776	1.11478	0.797488	0.739122	1.15218	1.20718	1.04575	1.02032	1.30707	0.991856	1.09953	1.19732	1.11867	1.72368	1.63803	0.894	1.83631	1.59822	0.972116
O68 Labour and delivery complicated by foetal stress [distress]	0.831342	1.01626	1.21221	1.18011	1.11266	1.58933	2.22514	0.859323	1.00493	1.07474	1.50783	1.91257	1.18673	1.89822	1.95546	1.49664	1.03604	1.14997	1.18771	1.15857	0.954481	1.69547	1.34225	0.954542	0.933486	0.975625	1.05605	1.04448	0.896032	0.933861	1.28707	1.23896	0.740972	0.679052	1.20996	1.02933	0.806692	1.1386	1.49963	0.822701	1.20729	1.35626	1.18478	2.20311	2.07492	0.867275	1.92572	1.57612	1.10435
O70 Perineal laceration during delivery	0.884675	1.15741	1.52681	1.28039	1.58997	2.0118	3.67356	0.837805	1.29212	1.32453	1.55861	2.99313	1.42268	2.30633	2.48474	1.3861	1.12162	1.1726	1.23844	1.2681	1.00889	2.18622	1.91465	0.970558	1.16404	1.06847	1.16647	1.12231	1.10586	1.08757	1.62191	1.39323	0.775517	0.541561	1.5501	0.74995	0.945826	1.0178	1.8443	0.807053	1.40556	1.4902	1.05961	2.63346	2.90407	0.818657	3.07992	1.80564	0.806317
O72 Postpartum haemorrhage	1.34462	1.39032	1.25032	1.29638	1.34271	1.25098	1.23179	1.00929	1.17289	1.12208	1.10951	1.34937	1.10999	1.08029	1.21665	1.37699	1.07467	1.20972	1.233	1.3577	1.2781	1.17701	1.06737	1.42353	1.32004	1.52014	1.35293	1.38288	1.19312	1.12213	1.05432	0.982418	0.923303	0.824711	1.08204	1.39375	1.29647	1.22719	1.28502	1.57285	1.33109	1.23686	1.1908	1.26478	0.898989	1.02294	1.13387	1.23494	1.36199
O75 Other complications of labour and delivery, not elsewhere classified	0.8937	0.948284	1.09778	1.04216	1.25259	1.23275	1.39904	0.963771	1.183	1.10208	1.16899	1.88706	1.06006	1.31358	1.37031	1.2164	1.10151	1.12633	1.06523	1.34452	1.06917	1.39334	1.18881	1.217	1.31693	1.17989	1.16575	1.22247	1.08592	1.14178	1.17101	1.12425	0.951538	0.804578	1.02966	1.19102	0.950087	1.28275	1.22619	1.20853	1.07136	1.29714	1.24893	1.33846	1.296	1.07972	1.52503	1.34287	1.11649
O80 Single spontaneous delivery	1.69007	1.55004	1.44609	1.42721	1.68761	1.31805	1.11114	0.979047	1.25411	1.09124	1.09521	1.45474	1.18273	0.888801	1.01111	1.51562	1.07204	1.20192	1.32474	1.8823	1.58694	1.18728	1.14441	1.64375	1.59108	1.92688	1.61604	1.55943	1.36484	1.06471	0.997887	0.934906	0.937004	0.737274	1.22064	1.49854	1.5294	1.34226	1.22617	1.80839	1.53843	1.30968	1.40093	1.29776	0.722972	1.15354	1.10988	1.29648	1.42534
O82 Single delivery by caesarean section	1.44979	1.48002	1.28042	1.3586	1.62401	1.28783	1.12626	1.13044	1.33087	1.29175	1.19158	1.53547	1.17958	0.869082	1.01854	1.51849	1.15706	1.15501	1.32386	1.84357	1.52954	1.37131	1.11716	1.7469	1.61254	1.92103	1.56643	1.64905	1.52953	1.20906	1.02029	0.835248	1.27748	0.682054	1.18029	1.48774	1.5871	1.31218	1.32332	1.63506	1.39089	1.39842	1.27764	1.0334	0.788086	1.20533	1.10458	1.16411	1.35812
O86 Other puerperal infections	1.07882	1.29452	1.11453	1.1141	1.28317	1.35886	1.62198	1.12376	1.15662	1.2245	1.37696	1.76929	1.10531	1.20514	1.35512	1.28517	1.23372	1.18425	1.2118	1.29904	1.22328	1.39664	1.15982	1.29114	1.18384	1.20428	1.13013	1.31475	1.10719	1.05127	1.04609	0.982255	1.06502	1.00014	1.30558	1.25339	1.04426	1.29252	1.36976	1.16568	1.19099	1.27219	1.18302	1.40303	1.56433	1.22187	1.67657	1.34772	1.20006
O90 Complications of the puerperium, not elsewhere classified	1.37576	1.51841	1.2003	1.45531	1.43937	1.40063	1.45221	1.09895	1.59893	1.44685	1.36685	1.39499	0.954443	1.22645	1.50434	1.62312	1.18359	1.30147	1.47654	1.66848	1.36125	1.36433	0.84645	1.3811	1.27092	1.42798	1.39427	1.50247	1.02216	1.42934	1.1189	1.16625	1.03826	0.942631	1.01182	1.09176	1.11884	1.38304	1.42373	1.84604	1.35271	1.60221	1.13937	1.17567	1.07834	1.06159	1.23422	1.32629	1.84331
O99 Other maternal diseases classifiable elsewhere but complicating pregnancy, childbirth and the puerperium	1.091	1.16989	1.22689	1.24205	1.16006	1.42725	1.65738	1.01584	1.08906	1.04304	1.43679	1.6916	1.35019	1.63368	1.50138	1.40401	1.06822	1.25588	1.3156	1.23105	1.06762	1.36778	1.19873	1.0785	1.17808	1.14488	1.14594	1.22909	0.949551	1.03943	1.2074	1.12483	0.826008	0.844297	1.19276	1.21886	1.01212	1.10421	1.37848	1.12704	1.258	1.29954	1.48895	1.82257	1.15283	0.980855	1.20066	1.44329	1.23528
Q05 Spina bifida	1.25195	1.74622	1.13012	1.47333	1.14364	1.2709	1.26936	1.0306	1.04764	1.02792	1.2594	1.7227	1.45021	1.3303	1.52546	1.23097	0.923249	1.16157	1.49533	1.2026	0.756835	1.20945	1.07555	0.92885	1.43261	1.05047	1.01776	0.985477	0.918846	0.786234	1.07036	0.70393	0.683838	0.453286	0.663371	1.03819	0.947424	0.571549	0.862169	1.06429	1.23664	1.09549	1.07578	0.891949	0.396559	1.00251	1.29859	1.13444	1.76249
Q07 Other congenital malformations of nervous system	1.31879	1.9223	1.00551	1.13185	0.918082	1.10816	1.31798	1.52942	1.29436	1.08295	1.75177	1.45056	2.46919	1.26778	1.06357	1.03389	1.48904	0.990161	1.20001	1.06555	0.832185	1.92238	2.29368	1.17175	1.32824	1.16313	0.9869	0.910786	1.24132	0.932867	0.849287	0.703573	0.890036	0.898108	0.880661	0.970423	1.06808	0.909788	1.20028	1.06451	0.810062	0.860634	1.16416	1.02998	0.689937	1.11544	1.58937	1.07385	1.10722
Q12 Congenital lens malformations	1.20051	1.67403	1.07908	1.26456	1.45798	1.21333	0.982129	1.04348	1.06117	1.66074	1.62208	1.33448	0.886722	0.974413	0.871361	1.35955	0.772891	0.950993	1.13632	1.8076	1.32136	1.06505	0.707095	1.31844	1.39177	1.52916	1.45932	1.16733	1.00088	0.977208	0.894587	0.855915	0.689744	1.51904	0.854305	1.01976	1.3169	1.7363	1.09191	1.70777	1.80199	0.9863	0.985879	1.84213	0.666942	0.974347	1.31449	1.33032	1.41546
Q14 Congenital malformations of posterior segment of eye	1.4683	1.7073	1.09552	1.49166	1.42709	1.22903	0.967942	1.33087	1.45058	1.72561	1.53969	1.25952	1.25718	0.930434	0.984377	1.38364	0.907442	1.03168	1.30865	1.57954	1.30603	1.17701	1.07195	1.36531	1.32451	1.5672	1.44075	1.17002	1.06173	0.986289	0.928522	0.885717	0.913866	1.24372	0.98954	1.33547	1.24433	1.43805	1.24006	1.56884	1.52495	1.14388	1.06378	1.18808	0.930941	1.21722	0.98015	1.35331	1.69122
Q18 Other congenital malformations of face and neck	0.967051	1.20501	1.03178	0.960914	0.879351	1.2217	1.45303	0.97632	1.13785	1.15019	1.51764	1.19927	1.25619	1.61596	1.30293	1.87024	1.35561	1.3353	1.23685	0.797802	1.13767	1.15706	0.950212	0.957961	0.933965	1.14577	1.17691	1.12713	0.817829	0.894719	0.997266	1.34729	0.491294	1.16057	0.946617	0.981901	0.959167	1.42288	1.15911	1.25477	1.19384	1.40895	1.20565	1.95717	1.08915	0.551214	0.963423	1.23569	1.04718
Q21 Congenital malformations of cardiac septa	1.43475	1.50029	1.15918	1.4894	1.20611	1.25641	1.12817	0.938078	1.43319	1.41386	1.61073	1.30879	1.00828	1.42558	1.18856	1.50104	1.05786	1.18867	1.3963	1.39291	1.3158	1.28442	0.998089	1.26719	1.13636	1.48344	1.27735	1.03403	0.979444	1.14869	1.24348	1.32168	0.791057	0.924517	1.44679	1.47302	1.20809	1.26412	1.30383	1.2954	1.38838	1.23989	1.4043	1.45551	0.961051	1.16797	1.12738	1.1157	1.57348
Q23 Congenital malformations of aortic and mitral valves	1.25227	1.24605	0.900317	1.264	0.984926	0.882193	0.847536	0.93645	1.09081	1.21094	1.44702	1.02213	0.94361	1.39689	1.07012	1.47713	1.02407	0.981103	1.38598	0.843839	1.05886	1.05474	0.767732	0.963822	0.840993	1.35588	1.11581	0.74987	0.718162	0.671009	0.690993	0.84946	0.432865	0.970089	0.92612	1.44412	1.25716	1.00926	0.961567	1.31607	1.1167	0.999468	1.29583	1.24692	0.593825	0.978166	0.734863	0.76055	1.0241
Q24 Other congenital malformations of heart	1.37982	1.27567	1.17347	1.20971	1.04698	1.1963	1.12688	1.04981	1.48082	1.14735	1.70585	1.10433	1.09224	1.57498	1.28269	1.38151	1.14482	1.08175	1.459	0.99336	0.982701	1.23995	1.07439	1.14131	1.01436	1.29607	1.10128	1.07723	0.981828	1.03513	1.02251	1.17329	0.882024	0.865288	1.36776	1.2696	1.05904	1.39525	1.21659	1.10334	1.15363	1.28526	1.57569	1.304	0.923853	1.11991	0.776537	0.999553	1.62576
Q25 Congenital malformations of great arteries	1.06547	0.997636	0.978848	1.43932	0.844677	1.08233	1.08387	0.914202	1.8407	1.75747	2.72726	1.00161	0.951325	1.93486	1.26008	1.81748	0.891278	1.38803	1.82839	1.11536	1.32316	1.45169	0.721766	1.05707	0.768201	1.28746	1.16125	0.76781	0.569166	1.0254	1.21257	1.60541	0.506728	1.14092	1.1455	1.36968	0.978315	0.896157	1.15475	0.975422	1.24432	1.34332	2.06869	1.63191	0.552034	0.72874	0.748507	0.737826	1.27729
Q27 Other congenital malformations of peripheral vascular system	1.10986	1.20463	1.13523	1.59936	1.10166	1.35643	1.44255	1.22909	2.23359	1.85955	2.76607	1.54102	1.23945	1.80495	1.59356	1.70443	1.61612	1.66301	1.79788	1.65975	1.53846	2.2025	1.4663	1.49158	1.27922	1.42935	1.44402	1.25425	1.29802	2.12963	2.25661	2.30226	1.40453	1.17877	1.71907	1.37321	1.16133	1.0629	1.51874	1.35279	1.39663	1.41037	2.40696	1.66037	0.847003	0.960041	2.0426	1.30891	1.61482
Q28 Other congenital malformations of circulatory system	0.876911	1.06962	0.935534	1.33224	0.694395	1.12756	1.47195	1.03164	1.51019	2.15959	1.7455	0.952854	1.35082	1.86347	1.35969	1.21321	1.3813	1.07479	1.57732	1.12225	1.34596	1.83185	1.5586	1.13761	1.08385	1.13213	1.28027	1.00917	0.952229	1.54217	1.45384	1.77114	0.780826	0.775449	1.19798	0.971322	1.14961	0.729542	1.18579	1.08234	1.14638	1.05866	2.30546	1.42492	0.471942	0.493114	1.00921	1.1547	1.44313
Q30 Congenital malformations of nose	1.40713	1.22861	1.18141	1.3517	1.13744	1.14155	1.03825	1.38391	1.34408	1.11733	1.68526	1.53307	1.31134	1.04233	0.849869	1.26454	1.42416	1.26737	1.25349	1.33142	1.26231	1.363	1.26688	1.40161	1.58618	1.37779	1.38389	1.34348	1.03278	1.02961	0.853294	0.932036	1.05743	1.18549	1.13898	1.36195	1.11669	1.52652	1.2683	1.5967	1.12056	1.18853	1.81565	1.4384	0.733024	1.10815	0.904547	1.23197	1.43233
Q31 Congenital malformations of larynx	1.143	1.04487	1.23914	1.05142	1.0291	0.964326	0.980903	1.72003	1.58434	1.56398	2.44474	1.24896	1.739	1.07492	0.947008	0.987393	0.724831	1.65336	1.11043	0.744612	0.911687	0.909951	1.23812	0.84446	0.974644	0.778971	0.879415	0.88458	0.844262	0.832107	1.14741	1.17294	1.03463	1.45565	1.00077	1.0541	0.951121	1.14513	0.909717	0.821481	0.756269	1.05143	3.22343	1.67841	0.788177	0.77678	0.747608	0.890008	0.72324
Q33 Congenital malformations of lung	2.15384	1.48376	1.36265	1.33999	1.44575	1.49569	1.11357	2.90598	4.07813	3.54127	7.26562	1.69968	2.54389	1.49868	1.19643	1.26097	0.928775	2.58611	1.85843	0.894645	1.27736	1.35024	1.52183	1.709	1.38864	1.65919	1.18797	1.19378	0.908944	1.46202	1.44773	1.53334	1.14594	2.11909	1.21891	1.77896	1.05524	1.60136	1.61335	1.62133	1.12343	1.37747	6.03691	2.5525	0.716974	1.06973	0.621685	0.778041	1.77213
Q38 Other congenital malformations of tongue, mouth and pharynx	1.21063	1.36982	1.29348	1.25961	1.20966	1.27007	1.18078	0.963888	1.05526	1.03032	1.34714	1.16687	1.04509	1.05148	1.046	1.57735	0.987904	1.17159	1.18354	1.26404	1.2608	1.13674	0.990692	1.22313	1.17059	1.30894	1.29207	1.22325	0.960347	0.91749	1.06103	1.13752	0.768688	1.06717	1.03614	1.18544	1.16556	1.34705	1.18862	1.37989	1.3607	1.27576	1.26828	1.59142	0.879088	0.854158	1.0384	1.19785	1.31924
Q39 Congenital malformations of oesophagus	1.15358	1.36354	1.23371	1.13139	1.19125	1.16163	1.00809	1.18566	1.03664	0.851392	1.11928	1.09836	1.04521	0.856026	0.904794	1.41422	1.02624	1.09468	1.07304	1.25961	1.16338	1.02993	0.897481	1.19044	1.06866	1.20153	1.18798	1.1342	0.952078	0.852004	0.841909	0.997031	0.893307	1.08581	0.981151	1.14561	1.05379	1.45683	1.04875	1.36685	1.05224	1.29402	1.02437	1.03088	0.833142	1.1195	0.905191	1.11606	1.25836
Q40 Other congenital malformations of upper alimentary tract	1.41833	1.26356	1.22086	1.24502	1.47097	1.18448	1.00145	1.42644	1.48641	1.35183	1.95904	1.23784	1.22928	1.05874	1.06526	1.42031	0.797569	1.21006	1.36098	1.38297	1.18895	1.05198	1.00563	1.35627	1.27444	1.50095	1.2207	1.34479	1.20438	1.12097	1.12829	1.33075	1.2335	1.22304	1.11111	1.48643	1.16698	1.42317	1.10862	1.5804	1.34214	1.34627	1.69436	1.68571	0.677118	1.12778	1.00168	1.08645	1.29378
Q43 Other congenital malformations of intestine	1.10654	1.2001	1.22946	1.11014	1.32576	1.17281	1.27153	1.07374	1.12246	0.966113	1.1812	1.30147	0.92781	1.13103	1.23737	1.26817	0.905059	1.06998	1.16241	1.03631	1.1519	1.18167	1.01831	1.21229	1.18214	1.31595	1.21852	1.24427	1.23501	0.90954	1.08185	1.02193	1.00647	0.946218	1.2484	1.32102	1.202	0.988799	1.05756	1.17143	1.2007	1.05099	1.21071	1.12509	0.708265	1.07901	1.50189	1.17233	1.00486
Q44 Congenital malformations of gallbladder, bile ducts and liver	0.956954	0.969207	1.22023	0.948768	1.22818	1.17031	1.27679	0.937635	1.30805	1.26677	1.19503	1.13933	1.15232	1.31728	1.42896	1.05815	0.973254	1.1956	1.28493	1.28002	1.15679	1.20089	0.982073	1.11789	0.984837	1.14664	1.15192	1.15973	1.30079	1.61253	1.47304	1.41624	1.20007	0.877363	1.78103	0.955867	1.0944	0.958918	1.10246	1.0264	1.05421	1.16085	1.15778	1.08994	0.996961	0.957184	1.6653	1.03775	0.882737
Q45 Other congenital malformations of digestive system	1.43121	1.24182	1.32317	1.23425	1.23868	1.33011	1.28421	1.22791	1.28953	1.19261	1.41066	1.23498	1.34564	1.07028	1.37734	1.21538	0.898669	0.994532	1.2192	1.14034	1.06238	1.07573	1.22416	1.17872	1.19136	1.21918	1.18561	1.23206	1.2163	1.27299	1.08398	1.20979	1.1957	1.23938	1.24562	1.27036	1.17388	1.41271	1.21157	1.23162	1.12975	1.2928	1.25562	1.18492	1.03833	1.09902	1.1716	1.33435	1.33231
Q50 Congenital malformations of ovaries, fallopian tubes and broad ligaments	1.12936	1.25153	1.15373	1.32163	1.23036	1.37535	1.52597	1.0474	1.10634	1.26368	1.28284	1.3423	1.37652	1.41988	1.55322	1.47908	1.12965	1.28403	1.22605	1.17259	1.09454	1.49179	1.19048	1.21382	1.02334	1.32383	1.2001	1.31886	1.05262	1.04456	1.06713	1.04907	0.823155	0.899038	1.42977	1.13384	1.17469	1.15909	1.29946	1.36521	1.23001	1.14034	1.13142	1.4068	1.41806	1.14461	1.61672	1.21961	1.17198
Q51 Congenital malformations of uterus and cervix	1.3431	1.23611	1.27758	1.40514	1.24528	1.40609	1.46973	1.0462	1.37191	1.29899	1.40554	1.52716	1.23793	1.30678	1.47674	1.43869	1.07521	1.16147	1.2732	1.30359	1.19475	1.32654	1.32348	1.2241	1.23042	1.28533	1.21516	1.2058	1.16172	1.32654	1.23793	1.15772	1.02425	1.0086	1.40869	1.28873	1.12452	1.10922	1.37116	1.17739	1.2337	1.29409	1.17758	1.27868	1.24196	1.1157	1.36906	1.32703	1.35772
Q52 Other congenital malformations of female genitalia	1.57943	1.53536	1.37576	1.6251	1.6119	1.55758	1.40128	1.18447	1.38874	1.49222	1.69551	1.59234	1.16056	1.08252	1.22112	1.34036	0.78934	1.21077	1.24334	1.63488	1.73578	1.2147	1.35594	1.49889	1.42964	1.6878	1.51538	1.37119	0.97211	1.09309	1.47716	1.27403	0.939694	1.14321	1.32943	1.62736	1.22574	1.08624	1.52159	1.62213	1.87302	1.17107	1.34961	1.856	0.956608	0.987305	1.40972	1.17247	1.42603
Q53 Undescended testicle	0.972962	1.3316	1.09073	1.00335	1.86829	1.18635	1.07102	1.06289	0.771364	1.13476	1.23842	1.58515	0.82166	1.09837	1.2495	1.27203	1.1639	1.01615	1.00903	1.47478	1.57073	1.30462	1.05887	1.24586	1.4555	1.27238	1.43266	1.46195	1.38391	1.21815	1.3323	1.09124	1.13071	1.19298	1.35128	1.33961	1.4426	0.99277	1.23146	1.33798	1.53014	0.972407	1.09471	1.49459	1.17008	1.68987	3.06193	1.41612	0.955869
Q54 Hypospadias	1.19133	1.49472	1.2666	1.18771	1.53321	1.36796	1.69511	0.90819	1.3948	1.28105	1.66027	1.7116	1.1315	1.35163	1.70962	1.25623	1.15824	1.16161	1.4425	1.52832	1.26941	1.43375	1.4423	1.25662	1.05588	1.40132	1.31488	1.38525	1.44576	1.38926	1.38947	1.13124	0.997339	0.804177	1.43505	1.18614	1.21189	1.17863	1.4121	1.17778	1.37688	1.46565	1.47724	1.47887	0.848365	0.844846	1.74202	1.38844	1.25613
Q55 Other congenital malformations of male genital organs	1.28731	1.55789	1.42959	1.36962	2.11635	1.54858	1.17937	1.45171	1.41462	1.99555	2.06199	1.34419	1.12521	1.16995	1.02014	2.05237	1.33683	1.71063	1.48873	2.18911	2.34789	1.60878	1.25555	1.89399	1.55906	1.79828	1.89138	1.88856	1.45594	1.72018	1.84488	1.65772	1.34337	1.9597	1.66659	1.51348	1.55493	1.36778	1.50923	2.45984	1.96725	1.35888	1.73118	1.87485	1.17282	1.39829	2.14918	1.42756	1.71016
Q60 Renal agenesis and other reduction defects of kidney	1.09678	1.44453	1.26149	0.951006	1.3997	1.34441	1.13259	1.23944	1.18585	1.36797	1.3223	1.15984	1.28346	1.37545	1.24254	1.16693	1.26751	1.22975	1.38157	1.58303	1.44829	1.28064	1.13554	1.26466	1.1333	1.4315	1.32938	1.46082	1.21426	1.26271	1.14214	1.1404	1.06241	1.03691	2.30585	1.1517	1.28755	1.19827	1.2587	1.47277	1.27337	1.22117	1.37811	1.48739	1.09551	1.21358	1.42321	1.0658	1.07584
Q61 Cystic kidney disease	0.718783	0.793728	1.29976	0.676391	0.985913	1.31126	1.31039	1.13238	1.32217	1.42253	1.14525	0.886988	1.23559	1.5678	1.25488	0.833906	0.983709	1.35846	1.36265	1.80753	1.56828	1.20956	0.735204	1.09501	1.12511	1.16933	1.19788	1.57721	0.899081	1.34862	0.82474	1.05799	0.84629	0.656308	4.69432	0.824183	0.933696	0.923944	1.07626	0.99602	0.889333	1.23718	1.44022	1.20891	1.09257	0.808367	1.10262	0.650479	0.732044
Q62 Congenital obstructive defects of renal pelvis and congenital malformations of ureter	1.51929	1.89131	1.47523	1.35256	2.01436	1.38612	1.13474	1.21467	1.46804	1.67354	1.55634	1.4125	1.39848	1.09933	1.19101	1.49986	1.15745	1.38165	1.49055	1.87387	1.77751	1.46594	1.26579	1.73254	1.50156	1.88134	1.64547	1.64696	1.3177	1.23049	1.21997	0.908593	1.11833	1.07492	1.63081	1.27657	1.4616	1.18469	1.36594	1.77616	1.67834	1.31722	1.56546	1.47106	0.772494	1.31263	1.46161	1.08497	1.31825
Q63 Other congenital malformations of kidney	1.19215	1.3778	1.20185	1.16235	1.46638	1.20383	1.12833	1.11591	1.22219	1.26489	1.28052	1.23357	1.19571	1.0449	1.14912	1.19273	1.16259	1.1877	1.26642	1.46302	1.33921	1.28129	1.22011	1.31402	1.1371	1.47747	1.33622	1.3281	1.24427	1.16123	1.16142	1.01377	0.97979	0.930347	1.36251	1.1289	1.23073	1.15912	1.21361	1.44016	1.3604	1.23151	1.37019	1.23433	0.75922	1.06206	1.23511	1.14745	1.24929
Q64 Other congenital malformations of urinary system	1.19261	1.57905	1.14607	1.04001	1.36419	1.23476	1.2132	1.25878	1.21462	1.3653	1.66006	1.24476	1.58268	1.01899	1.15148	0.984607	1.17652	1.05376	1.30729	1.5835	1.29062	1.41663	1.71126	1.27472	0.970794	1.29767	1.17058	1.26817	1.18525	1.13023	1.36312	1.05044	1.03382	0.982353	1.47168	1.07784	1.07939	1.18094	1.23455	1.26591	1.21404	1.13418	1.29785	1.40073	0.783587	1.01797	1.28305	1.05193	1.00434
Q65 Congenital deformities of hip	1.40048	1.8466	1.15566	1.7155	1.92859	1.52839	1.10476	0.856955	0.956708	1.2693	1.34074	2.6217	2.76089	1.62464	0.925824	1.91687	1.27686	0.786974	1.23931	1.62044	0.672575	1.43302	1.1552	1.04376	1.15979	1.38972	1.35236	0.830262	1.26983	1.04077	1.13361	1.33076	0.875098	0.70856	0.867808	1.51522	1.4737	0.892124	1.08998	1.72489	1.54938	0.909292	0.65199	1.25113	0.696369	1.29054	1.48022	1.40406	1.1245
Q66 Congenital deformities of feet	1.28019	1.70532	1.19667	1.47157	1.67822	1.22092	1.14689	0.933918	1.36489	1.33611	1.34386	1.55881	1.20949	1.17538	1.10881	1.61746	1.11517	1.08807	1.27329	1.59862	1.22764	1.30003	0.976799	1.2837	1.44888	1.58431	1.54271	1.25224	1.10369	1.01241	1.07943	0.962436	0.796205	0.740302	1.11372	1.3677	1.25859	1.07359	1.12979	1.47852	1.73976	1.18538	1.21562	1.33363	0.714808	1.03003	1.33635	1.21849	1.43089
Q67 Congenital musculoskeletal deformities of head, face, spine and chest	1.63793	1.49479	1.33376	1.48215	1.51768	1.24529	1.1217	1.27388	1.43148	1.11614	2.05125	1.26833	1.29554	1.20554	1.00668	1.23153	1.02211	1.06207	1.35107	1.30795	1.2542	1.28129	1.24479	1.37571	1.35357	1.45366	1.37849	1.25949	1.10445	0.980109	1.06044	1.05652	0.964754	1.13665	0.98746	1.44177	1.26612	1.2612	1.25156	1.58673	1.30325	1.13086	1.92011	1.64109	0.619424	1.0054	0.926288	1.19998	1.37762
Q68 Other congenital musculoskeletal deformities	1.79215	2.10928	1.47176	1.54302	2.16524	1.40473	1.23065	1.12549	1.75176	1.69425	1.85981	1.59508	1.41572	1.14327	1.22212	1.63394	1.13689	1.31086	1.57029	1.98155	1.64716	1.42896	1.28093	1.81149	1.79366	2.08488	1.7528	1.58411	1.35808	1.3823	1.11669	1.00972	1.03897	1.02845	1.13988	1.54098	1.65143	1.46549	1.47321	1.95368	1.71807	1.51219	1.36236	1.31471	0.813831	1.22464	1.37918	1.14511	1.54706
Q74 Other congenital malformations of limbs	1.44328	1.61151	1.30984	1.60072	1.57219	1.46452	1.31234	0.916238	1.15039	1.37122	1.34943	1.5318	1.2756	1.16898	1.20413	1.64975	1.10281	1.2507	1.33286	1.50614	1.34826	1.33863	1.19631	1.51268	1.512	1.79465	1.61253	1.44547	1.21527	1.21255	1.13798	0.979075	0.834876	0.86313	1.1048	1.48332	1.45872	1.25987	1.41041	1.96821	1.71589	1.22067	1.08508	1.48835	0.852739	0.912942	1.29297	1.28044	1.47725
Q76 Congenital malformations of spine and bony thorax	1.54769	1.67276	1.30583	1.42508	1.63181	1.34025	1.15554	1.16089	1.15111	1.0893	1.38728	1.49973	1.35087	1.02235	1.13669	1.29615	1.00078	1.18483	1.27874	1.47621	1.28154	1.20085	1.18834	1.41317	1.42488	1.61789	1.405	1.2784	1.09511	0.890173	0.976774	0.773781	0.861162	0.874954	0.951707	1.44892	1.23693	1.0257	1.21528	1.75346	1.37637	1.10649	1.12625	1.11045	0.652255	1.05307	1.20518	1.07736	1.35575
Q78 Other osteochondrodysplasias	1.66624	2.05158	1.21203	1.55097	1.73548	1.4428	1.41505	1.54214	1.97575	1.59475	2.64265	1.83488	1.39413	1.99655	1.89292	1.64274	1.06689	1.18735	1.7758	1.49187	1.1419	1.88702	0.936935	1.20858	1.45575	1.43691	1.42407	1.27287	1.16511	1.14635	1.4869	1.94385	0.985389	1.10217	1.20367	1.45189	1.19821	0.745109	1.23643	1.45602	1.49312	1.20498	1.89647	1.18565	0.613484	1.10427	1.92775	1.53581	1.77287
Q79 Congenital malformations of musculoskeletal system, not elsewhere classified	1.2565	1.30721	1.01369	1.13902	1.32306	1.09523	1.13424	0.966983	1.42009	1.04717	1.90649	1.30638	1.24208	1.52603	1.2456	1.45434	1.07157	0.960505	1.3145	1.30121	1.02765	1.43576	1.0836	1.21628	1.10004	1.37043	1.25187	1.09759	1.14405	1.07684	1.29562	1.48748	0.814466	0.992143	1.21041	1.34855	1.14823	1.18284	1.14242	1.40362	1.18626	1.16613	1.37917	1.31628	0.776409	1.01349	1.49001	1.16426	1.19861
Q80 Congenital ichthyosis	1.34639	1.19844	1.09216	0.996684	1.33636	1.07669	0.89695	1.49751	1.92439	1.4499	2.034	1.14595	1.67343	1.06282	0.938427	1.23298	0.97471	1.27883	1.20754	1.43552	1.34575	1.12165	1.3776	1.34559	1.24596	1.29669	1.18654	1.12116	1.31444	1.5331	1.68091	1.68966	1.54682	1.58092	1.51645	1.53073	1.16488	1.2327	1.06396	1.31189	1.10338	1.14316	1.55629	1.32557	0.836798	1.35832	1.16497	1.10736	1.09231
Q82 Other congenital malformations of skin	1.18524	1.32979	1.18781	1.25194	1.38797	1.2467	1.11442	1.02645	1.22848	1.23145	1.27303	1.31354	1.02693	1.00932	1.04984	1.364	1.04153	1.2307	1.21403	1.46763	1.31501	1.14091	0.969634	1.44249	1.35859	1.49572	1.42637	1.34389	1.12502	1.07516	1.07605	1.08504	0.984457	1.02577	1.14328	1.32249	1.17117	1.31359	1.23142	1.4588	1.48137	1.30407	1.18092	1.31645	0.920174	1.04623	1.13482	1.20016	1.37371
Q83 Congenital malformations of breast	1.25645	1.22869	1.3136	1.20612	1.22776	1.32452	1.34484	0.924132	1.30558	1.31344	1.37596	1.31568	1.19927	1.21574	1.38011	1.63018	0.967776	1.37015	1.21562	1.20824	1.38696	1.09445	1.12609	1.24792	1.17593	1.3052	1.23765	1.27562	0.966441	1.34641	1.31295	1.27129	0.858607	1.11585	1.28291	1.28514	1.03088	1.09929	1.24779	1.22486	1.39105	1.30673	1.12019	1.70433	1.03058	0.942403	1.38212	1.08828	1.08862
Q84 Other congenital malformations of integument	0.941135	0.983641	1.15835	1.20042	1.2662	1.21657	1.00175	0.87003	0.99858	1.13852	1.1247	1.32289	0.998545	1.13289	1.03414	1.69887	0.926611	1.22973	1.13022	1.23426	1.46779	1.10902	0.76148	1.26062	1.27121	1.36429	1.46094	1.23484	0.871394	0.883139	1.03788	0.99514	0.688409	1.05876	1.09743	1.15388	1.08928	1.05793	1.14403	1.53068	1.50648	1.13951	1.18006	1.57301	0.701948	0.705515	1.06951	1.18321	1.05921
Q85 Phakomatoses, not elsewhere classified	1.47657	1.59553	1.32558	1.67453	1.17628	1.42473	1.41437	1.281	1.22251	1.0308	1.50245	1.17359	1.30764	1.40541	1.43146	1.42401	1.31479	1.19181	1.60317	1.3906	1.09889	1.63569	1.10774	1.369	1.17513	1.51212	1.23256	1.22007	1.11952	1.0637	1.11236	1.17054	0.925378	0.965741	1.10708	1.05926	1.13999	1.15663	1.24716	1.45044	1.4347	1.30463	1.39103	1.27722	0.744592	0.905907	1.18575	1.25731	1.57693
Q87 Other specified congenital malformation syndromes affecting multiple systems	1.72829	1.93343	1.07468	1.62247	1.22627	1.34014	1.06179	1.70833	2.31505	2.01699	3.17519	1.63157	1.41478	2.14787	1.46044	1.55046	1.25601	1.50036	1.84263	1.34611	1.38325	1.76824	1.21057	1.32463	1.75989	1.51297	1.37441	1.02672	1.01267	1.05635	1.71851	1.79768	1.10813	1.6472	1.47328	1.56755	1.1623	1.49417	1.33852	1.6431	1.4195	1.05856	2.73328	1.63625	0.726479	1.00582	1.16116	1.19634	1.88217
Q89 Other congenital malformations, not elsewhere classified	1.37382	1.59602	1.14235	1.30339	1.54097	1.24484	1.12451	1.06735	1.2818	1.40916	1.79029	1.27923	1.13482	1.19278	1.0823	1.46573	1.04188	1.11093	1.23118	1.39157	1.34983	1.38975	1.18743	1.45287	1.37827	1.55647	1.44609	1.42265	1.28841	1.15077	1.41442	1.50047	0.98722	1.23748	1.25984	1.39199	1.4589	1.36573	1.28478	1.65015	1.49166	1.14965	1.46689	1.54868	0.988739	1.14447	1.67409	1.36512	1.33702
[truncated: 728 more columns]

## Sheet: Fig4c_left
Unnamed: 0	A02 Other salmonella infections	A03 Shigellosis	A04 Other bacterial intestinal infections	A05 Other bacterial foodborne intoxications	A07 Other protozoal intestinal diseases	A08 Viral and other specified intestinal infections	A09 Diarrhoea and gastro-enteritis of presumed infectious origin	A15 Respiratory tuberculosis, bacteriologically and histologically confirmed	A16 Respiratory tuberculosis, not confirmed bacteriologically or histologically	A18 Tuberculosis of other organs	A31 Infection due to other mycobacteria	A37 Whooping cough	A39 Meningococcal infection	A40 Streptococcal septicaemia	A41 Other septicaemia	A42 Actinomycosis	A46 Erysipelas	A48 Other bacterial diseases, not elsewhere classified	A49 Bacterial infection of unspecified site	A60 Anogenital herpesviral [herpes simplex] infections	A63 Other predominantly sexually transmitted diseases, not elsewhere classified	A69 Other spirochaetal infections	A87 Viral meningitis	B00 Herpesviral [herpes simplex] infections	B01 Varicella [chickenpox]	B02 Zoster [herpes zoster]	B07 Viral warts	B08 Other viral infections characterised by skin and mucous membrane lesions, not elsewhere classified	B15 Acute hepatitis a	B16 Acute hepatitis b	B17 Other acute viral hepatitis	B18 Chronic viral hepatitis	B19 Unspecified viral hepatitis	B24 Unspecified human immunodeficiency virus [hiv] disease	B25 Cytomegaloviral disease	B26 Mumps	B27 Infectious mononucleosis	B30 Viral conjunctivitis	B34 Viral infection of unspecified site	B35 Dermatophytosis	B36 Other superficial mycoses	B37 Candidiasis	B44 Aspergillosis	B49 Unspecified mycosis	B50 Plasmodium falciparum malaria	B54 Unspecified malaria	B65 Schistosomiasis [bilharziasis]	B80 Enterobiasis	B85 Pediculosis and phthiriasis
A02 Other salmonella infections	2.92778	2.2142	1.62841	1.68091	2.04009	1.79224	1.62217	1.88387	1.66713	1.99406	1.36525	1.64488	1.90003	1.03949	1.2951	1.13356	1.36608	1.24339	1.39388	1.4754	1.40809	1.38875	2.43784	1.63534	1.42454	1.44654	1.25946	1.33735	1.83859	1.47677	1.39161	1.10215	2.02047	1.61568	1.91435	1.43767	1.90579	1.26542	1.48401	1.18584	1.32754	1.02201	1.18231	1.0591	1.64722	2.69678	2.27485	1.68037	1.56122
A03 Shigellosis	5.53766	8.6869	2.51308	2.01717	4.19846	2.65233	2.82753	2.71775	5.10328	5.19606	3.07016	3.7189	2.89395	1.96365	2.4679	2.33736	1.37707	1.5572	3.30653	2.22989	1.57062	2.27365	2.3295	2.9106	2.18505	2.94017	1.8159	2.15465	2.92313	1.33948	1.05097	0.842691	2.38428	1.90565	3.45659	2.42739	2.96048	2.25789	2.19961	1.59846	1.65663	1.9189	2.03307	1.31891	1.66436	4.0671	2.81033	2.71364	1.80309
A04 Other bacterial intestinal infections	1.90365	1.51998	1.91531	1.97651	1.91168	1.70798	1.51886	1.11118	1.1809	1.14695	1.41656	1.10968	1.07801	1.06067	1.35533	1.36199	1.0028	1.1668	1.37694	1.19746	1.14768	1.21789	1.29109	1.30366	1.12048	1.35028	1.2602	1.18759	1.13488	0.785896	0.960524	0.949138	1.11652	1.13524	1.41627	1.06847	1.43553	1.22072	1.42122	1.29323	1.41236	1.28753	1.38122	1.22511	0.896457	1.35414	1.29807	1.40835	1.38679
A05 Other bacterial foodborne intoxications	2.25669	1.74759	2.49711	3.3987	2.4165	2.36761	2.13175	1.19776	1.05865	1.2048	1.27178	1.52805	1.13478	1.06712	1.25625	1.94437	1.24055	1.20142	1.53956	1.38718	1.48018	1.7327	1.33411	1.55487	1.2906	1.5079	1.51599	1.24689	1.32845	0.873682	1.07486	0.814173	1.17517	1.21887	1.72827	1.23604	1.7881	1.2038	1.82556	1.34411	1.90076	1.30222	1.01476	1.52804	1.19601	1.68884	2.29677	2.25997	1.57724
A07 Other protozoal intestinal diseases	2.9819	2.51235	2.41585	2.17277	4.03576	2.22655	1.79511	1.79239	1.54029	1.70718	1.46491	1.72026	1.09127	1.02822	1.27996	1.65969	1.13976	1.35269	1.51472	1.92823	1.59515	1.94231	1.34356	1.90634	1.77635	1.7003	1.46317	1.35812	1.86037	1.02563	1.09529	1.17837	2.15385	1.57881	1.98954	1.61029	2.31203	1.46501	1.55524	1.16808	1.47144	1.46977	1.36496	0.984159	1.55908	3.26651	2.93503	2.05389	1.6429
A08 Viral and other specified intestinal infections	2.48302	1.80783	2.10381	2.3228	2.21919	2.47989	2.24641	1.16303	1.15816	1.33479	1.47054	1.75084	1.22496	1.15089	1.52496	1.5835	1.19003	1.5489	1.45221	1.5287	1.23148	1.66541	1.4605	1.6519	1.64451	1.60368	1.45237	1.38768	1.33639	1.05437	0.999059	0.914525	1.14031	1.24511	1.96452	1.57951	1.63086	1.39464	1.9462	1.4968	1.66246	1.4863	1.28411	1.49093	1.44096	1.76954	1.98372	2.00955	1.85843
A09 Diarrhoea and gastro-enteritis of presumed infectious origin	3.3517	2.18324	3.03896	1.86811	2.85157	2.47416	1.39491	1.61115	1.07715	1.08298	1.86404	1.23395	0.979163	1.81321	1.93038	1.66768	1.29659	1.80536	2.06108	2.0323	1.70171	1.57537	1.42035	1.70159	1.66907	1.49062	1.17224	0.998616	1.30105	1.16477	1.18008	1.1201	1.47932	2.18164	2.70797	1.57464	2.45751	1.45063	1.86228	1.25953	1.26946	1.66021	1.76893	1.63385	1.71624	2.40382	1.71651	1.6444	1.15121
A15 Respiratory tuberculosis, bacteriologically and histologically confirmed	1.92136	1.5101	1.00829	0.722377	1.88038	1.08536	0.995278	8.07077	24.7773	31.2126	13.711	2.68683	7.66691	1.84881	1.56198	0.564622	0.684018	4.01154	2.15245	1.68478	1.58119	1.38964	5.38961	1.49715	1.54612	1.36655	1.08461	0.954728	2.33001	6.12834	5.21427	4.6487	5.40815	7.2287	1.64583	2.02047	1.44049	0.79406	1.19891	0.894067	0.752693	1.25289	7.12428	1.733	3.30559	3.64033	1.66144	0.537232	0.616283
A16 Respiratory tuberculosis, not confirmed bacteriologically or histologically	2.98561	3.39439	1.10848	0.657864	2.24148	1.05366	0.904396	25.0022	13.3404	18.115	12.9536	2.38738	3.66074	1.83635	1.66094	1.03862	1.17171	2.62896	3.02558	2.32892	2.22722	1.79638	3.05959	2.83609	2.44262	2.17294	1.52164	1.65485	2.29623	4.70393	2.23142	2.96035	6.63441	8.63923	2.71721	2.95672	2.59686	0.951106	1.50758	1.69082	0.902917	1.85085	5.08349	1.59913	1.14801	8.87457	1.23957	1.06283	1.23022
A18 Tuberculosis of other organs	1.79521	2.51277	1.10524	0.980511	1.6004	1.12863	1.11103	3.28315	1.86074	2.27889	2.32346	1.28805	1.74964	1.41773	1.39536	1.43136	1.30787	1.22727	1.42977	1.6689	1.38489	1.46706	1.48552	1.55382	1.40469	1.52662	1.26334	1.5598	1.19211	1.55205	1.1207	1.27639	1.59868	2.59634	1.9525	1.74283	1.65144	1.15093	1.31031	1.43579	1.19662	1.22989	1.54412	1.80011	1.52771	3.31766	1.66778	1.17773	0.891071
A31 Infection due to other mycobacteria	3.43363	3.63403	1.58968	1.18318	2.4658	1.21479	1.20189	9.62505	8.76779	8.40645	28.8315	3.11899	4.12508	1.94537	1.85286	1.11241	1.22323	2.82573	3.12709	2.45694	2.28684	2.9493	3.47811	2.54556	3.8488	1.80064	1.46877	1.52235	2.30673	3.26582	2.39098	2.98344	4.70092	5.5118	3.05124	3.17615	3.38221	1.44985	1.82175	1.4158	0.922244	2.14163	10.896	3.19429	0.81774	2.75342	1.65162	0.952002	0.99882
A37 Whooping cough	2.25498	2.04821	1.40495	2.16375	2.14863	1.55207	1.34856	2.74919	1.74931	2.18659	2.75887	3.19905	2.00929	1.46782	1.38862	1.62925	1.12556	2.10587	1.4968	1.56628	1.26438	1.79764	2.04351	2.1883	2.79099	1.85217	1.45208	1.65678	1.68083	0.933881	1.40773	1.01028	1.67853	1.69423	2.18601	3.30007	2.28297	1.8554	1.65086	1.01392	1.73406	1.3884	2.88074	2.46091	1.56325	3.11478	2.05253	1.63647	1.53937
A39 Meningococcal infection	4.07228	5.35	1.81858	0.973296	2.52647	1.62912	1.85045	27.1981	8.11529	11.1533	7.63507	3.15042	19.51	4.238	3.80942	2.30992	1.19987	4.25044	4.56125	4.60567	1.58333	4.37656	6.39025	4.06365	3.5127	2.90198	0.992417	1.77032	3.63661	2.83554	1.83361	2.22274	5.76542	7.34313	8.26883	7.42941	6.36474	0.877427	1.56219	0.895605	1.07273	2.4244	4.12694	3.74431	1.84791	16.8731	3.74797	1.07095	0.581373
A40 Streptococcal septicaemia	1.79035	2.00881	1.49615	0.96215	1.42605	1.28527	1.35144	2.03958	1.5417	1.60172	1.92343	1.38866	1.93787	3.85606	2.05262	1.48861	1.82264	1.71032	2.46172	1.11857	1.03102	1.30683	1.76798	1.41956	1.26396	1.30945	0.990752	1.26926	1.47292	1.01344	1.18018	1.20102	1.704	1.73648	2.71529	1.40048	2.0716	1.22875	1.24738	1.21758	1.14685	1.28303	1.81731	2.1023	1.37535	1.98165	1.48713	1.03154	1.0207
A41 Other septicaemia	1.7949	2.61134	2.20177	1.41391	1.49641	1.77977	1.93555	1.84094	1.25049	1.84441	2.82367	1.82479	4.14679	2.80382	0.545593	2.23584	1.225	2.09592	3.4643	2.80925	2.02085	1.4927	2.46465	2.22552	1.99001	1.33697	1.07516	1.61632	2.2138	1.67441	2.60567	1.17236	2.6146	1.96993	4.11652	1.75961	2.21051	1.37384	1.63473	1.09336	1.25288	2.05191	2.42984	2.63982	2.41979	1.77001	1.51923	1.08354	1.1056
A42 Actinomycosis	1.48574	1.8256	1.45903	1.80348	2.08987	1.71911	1.55586	1.26527	1.50806	1.46116	1.50332	1.48067	0.95243	1.22186	1.50878	6.01741	2.25999	1.64168	2.13326	2.94767	2.31813	2.01738	0.935087	2.71939	1.81486	1.85099	1.92279	3.04254	1.87453	1.49045	1.15783	1.48696	1.50719	2.75755	2.64106	2.23793	1.9086	3.14772	1.55883	2.74451	2.4185	3.09177	0.752405	1.73322	1.43637	2.10532	3.41678	2.53271	2.11584
A46 Erysipelas	1.44187	1.65288	1.06807	1.10314	1.05353	1.09215	0.939249	1.69186	1.84169	1.51345	1.26564	1.38745	1.26958	1.32429	1.27125	1.76095	3.37958	1.53314	1.77133	1.33525	1.22764	1.22695	1.3422	1.92578	1.81613	1.54085	1.36623	1.7197	1.50704	1.71289	0.788405	0.834484	1.74912	1.44034	1.2307	1.34382	1.49738	2.6291	1.14441	1.77255	0.992474	1.68251	1.17815	0.825389	1.11507	2.44584	1.17589	1.3275	2.16118
A48 Other bacterial diseases, not elsewhere classified	2.23889	1.78611	1.3548	1.49541	2.00201	1.68329	1.14448	2.77494	2.09973	1.93743	3.08067	2.22369	2.0883	1.55402	1.2815	1.36209	1.89352	3.6842	2.0353	1.81718	1.51987	1.43203	2.45271	2.30526	2.15586	1.76343	1.29283	1.42265	1.07791	0.851013	1.09306	0.919109	1.85885	2.44049	2.09927	2.25513	2.06783	1.8148	1.59948	1.79041	1.17536	1.45213	3.41432	1.45596	1.9299	3.50366	1.56594	1.14541	1.42308
A49 Bacterial infection of unspecified site	1.95597	2.00277	1.52041	1.39442	1.69577	1.37891	1.40262	1.67273	2.0017	1.92661	2.4859	1.53826	1.89255	2.26851	1.80826	1.54941	1.66827	1.78746	2.5981	1.60159	1.36526	1.31651	1.81968	1.57376	1.34941	1.30863	1.15886	1.33159	1.66377	1.33334	1.55442	1.31093	1.83185	1.78681	2.2172	1.3695	1.81875	1.44797	1.34405	1.4513	1.19612	1.5472	2.11968	1.40681	1.36021	2.07495	1.80301	1.14522	1.18399
A60 Anogenital herpesviral [herpes simplex] infections	1.42962	1.5724	1.22331	1.3627	1.94758	1.45341	1.22572	1.86436	1.43523	1.79973	1.42819	1.72822	1.12251	0.863718	1.0706	1.80694	1.35855	1.40956	1.45458	2.68483	1.87266	1.61444	1.55706	2.20139	1.65674	1.64519	1.61858	1.91782	1.93391	1.63502	1.34023	1.40539	2.10377	1.72824	1.54031	1.6922	1.69569	1.92335	1.52435	1.68001	1.46086	1.78674	0.970845	1.02292	1.55796	2.23727	1.91258	1.74357	1.87142
A63 Other predominantly sexually transmitted diseases, not elsewhere classified	1.59819	1.37639	1.20233	1.18669	1.89688	1.253	1.01158	1.23401	1.48125	1.83478	1.85157	1.42628	0.865366	0.944756	1.0641	1.44355	0.893894	1.6228	1.40125	2.7118	2.98573	1.25609	1.30513	1.8475	1.61842	1.43166	1.51816	1.63253	1.43074	1.51635	1.77629	1.61152	1.6912	2.55511	1.76782	1.82886	1.3497	1.64424	1.29334	1.57157	1.7098	1.54717	1.18368	1.4829	1.10565	1.31697	1.67937	1.17988	1.37359
A69 Other spirochaetal infections	2.92767	3.24238	1.79263	2.51701	4.17495	2.53901	2.46947	3.38348	2.72751	3.19805	2.91178	2.67284	2.11788	1.46052	1.78218	3.08086	2.32873	1.55742	2.10207	3.91747	2.54568	7.40474	2.30763	3.09235	2.40889	2.49357	2.12651	2.65511	3.19088	1.62339	1.75217	2.18018	3.09414	4.06325	4.97409	2.74547	3.30648	2.12151	2.19924	1.51585	2.15254	1.79662	1.22582	1.18568	3.43199	4.70904	11.9836	2.97645	1.50687
A87 Viral meningitis	2.93603	4.27978	1.50425	1.43485	1.36835	1.34571	1.39512	6.71468	2.04823	2.18575	4.22964	2.04716	4.01897	2.24291	1.86922	1.39993	1.97934	1.57104	2.08469	2.68989	0.99598	3.76426	6.35861	2.67181	2.56449	1.97655	0.891518	1.59841	2.33551	1.2191	1.11218	1.57322	2.84239	4.52406	4.44089	4.46838	3.27204	1.46762	1.47052	1.01029	1.22861	1.39116	2.64464	5.2494	1.02565	7.41732	3.3667	1.16218	0.832746
B00 Herpesviral [herpes simplex] infections	1.48184	1.63294	1.19605	1.73292	1.59926	1.544	1.40434	1.26487	1.47959	1.58961	1.5272	1.57056	1.47658	0.966142	1.02168	1.8491	1.92902	1.40526	1.36217	2.21703	1.56522	1.74587	1.50077	2.68323	1.69286	1.90244	1.76825	2.18493	1.58766	1.54035	1.10532	1.09496	1.29482	1.50601	1.54606	1.81766	1.52911	2.7353	1.73743	2.16142	1.73877	1.93864	1.18943	1.35714	1.20805	1.69921	1.52064	1.77661	2.4594
B01 Varicella [chickenpox]	1.67729	1.70305	1.32769	1.65059	1.927	1.57396	1.31973	1.3332	1.18486	1.49986	1.1858	2.18218	1.34823	1.05105	0.972613	1.52468	1.49235	1.22669	1.30986	2.12826	1.48189	1.46648	1.6322	2.32384	1.75244	1.96541	1.66794	1.82569	1.62793	1.2451	1.13831	0.932137	1.21756	1.19895	1.4656	2.29479	1.69028	1.72863	1.5893	1.69493	1.73202	1.4747	1.10733	1.50847	1.21174	1.86711	1.56225	1.70326	1.80878
B02 Zoster [herpes zoster]	1.38537	1.50631	1.24088	1.5431	1.55258	1.55324	1.20987	1.00025	1.34234	1.34758	1.49007	1.55214	1.0384	0.944832	1.00823	1.42377	1.31582	1.1565	1.20604	1.46335	1.27494	1.28066	1.27657	1.81437	1.54615	1.75472	1.58727	1.54443	1.11462	0.982965	0.965895	0.823359	0.975328	1.20646	1.10877	1.59939	1.13418	1.76137	1.57803	2.00114	1.66536	1.45474	1.1349	1.49994	0.968608	1.23735	1.10747	1.42895	1.90097
B07 Viral warts	1.27366	1.39688	1.26717	1.59451	1.57586	1.52092	1.21338	0.800758	0.96776	1.11077	1.40859	1.24955	0.873628	0.946522	0.927388	1.726	1.10856	1.09068	1.25325	1.5973	1.43156	1.16402	0.869911	1.72337	1.46381	1.66327	1.90806	1.82446	0.930615	0.906139	0.864936	0.900397	0.768729	1.00021	1.02104	1.26839	1.08939	1.62569	1.51662	2.16176	1.97904	1.6325	1.09074	1.6137	0.777377	1.00121	1.04525	1.53698	2.0061
B08 Other viral infections characterised by skin and mucous membrane lesions, not elsewhere classified	1.77085	2.05432	1.36255	1.85336	1.9469	1.73938	1.48553	1.02857	1.64526	1.28931	2.0859	1.57135	0.614181	0.959134	1.35681	2.48221	1.51434	1.31636	1.59206	2.4207	1.87084	1.73316	0.87855	2.90631	1.96449	2.46657	2.32816	3.85973	1.23845	1.05883	0.842546	0.910927	0.965106	1.36358	1.5997	2.20376	1.38705	4.27428	1.77368	3.32496	2.28511	2.46232	1.14705	2.03295	0.755469	1.265	1.24045	1.79905	2.9728
B15 Acute hepatitis a	3.39827	3.7419	1.53574	1.44966	4.54203	1.50745	1.41562	10.6847	8.02176	11.4021	4.93377	3.40035	8.02526	2.66158	1.91665	0.734255	1.48769	2.90453	2.53346	2.59824	1.18344	2.05575	8.5052	2.32529	3.21271	1.88267	1.41179	1.04744	17.5931	11.4719	11.9203	14.2104	35.1653	10.7714	5.20266	3.78493	4.68548	1.22969	1.42538	1.24803	1.08282	1.42241	1.62839	1.47493	8.17988	18.6407	14.1707	1.85779	1.07079
B16 Acute hepatitis b	1.55003	1.8463	1.20026	1.19041	2.2096	1.18407	1.32597	5.53464	5.17766	9.93953	4.40888	1.97357	3.06746	1.90772	1.66114	1.02247	1.67495	2.30785	2.46122	3.0532	1.99674	1.60158	4.60204	2.04577	1.67768	1.36889	1.30431	1.14789	8.84747	19.6935	16.4188	17.3471	18.677	10.7482	3.34421	2.59467	3.00513	1.02231	1.48281	1.07126	1.36293	2.51093	1.47918	2.0423	3.71834	7.30297	6.59739	1.93398	1.08504
B17 Other acute viral hepatitis	1.45988	1.08478	1.36351	1.0211	3.40328	1.27683	1.64934	4.47518	7.11369	9.04092	3.1453	1.77934	5.88359	3.31131	2.05942	0.87294	1.36785	3.03468	2.97452	4.98835	2.21865	1.85287	6.74716	1.95108	1.49929	1.30093	1.44262	1.01707	14.7374	33.1402	49.3282	52.8834	39.9781	9.8794	4.27156	2.37844	3.80613	0.738449	1.2903	1.15208	1.4885	2.24623	1.14878	1.48788	7.76806	8.87395	12.2588	1.87674	0.924231
B18 Chronic viral hepatitis	1.20675	1.04143	1.36962	0.765416	2.30401	1.22767	1.4777	2.53103	2.97528	7.4462	1.8697	1.60705	4.03976	2.1344	2.03055	0.621612	1.1759	2.3884	2.17576	3.08244	1.87759	1.21119	4.63342	1.73695	1.59322	0.924118	1.2031	1.10807	9.65158	21.614	22.7729	14.7857	27.1721	5.9291	6.24645	1.72331	2.53033	0.877564	1.20681	0.620772	1.1459	1.68858	1.52091	1.52159	5.7466	4.07305	7.75247	1.53535	0.652198
B19 Unspecified viral hepatitis	1.83823	0.798638	1.44449	1.03329	3.6516	1.16619	1.38287	4.2408	7.61877	9.55631	3.8225	1.72699	7.12892	2.47033	1.37306	0.51441	1.0321	3.34689	2.0683	4.01589	1.43109	1.39058	7.14059	1.52851	2.08268	1.19853	1.10952	0.564046	21.1081	42.6209	45.8574	93.1107	22.0871	13.1711	2.50166	2.4801	3.69095	0.522623	1.08807	1.10837	0.847016	1.82707	0.862966	1.15876	8.02878	9.77124	13.5746	1.41604	0.753768
B24 Unspecified human immunodeficiency virus [hiv] disease	1.68071	0.93506	1.87964	0.702722	3.12527	2.64972	3.2491	11.5093	10.4283	8.61075	7.25583	1.23472	11.0974	2.77055	2.45075	0.837079	1.58135	5.96971	2.82109	19.8322	8.52313	4.38271	9.21333	3.20856	2.63865	2.39986	1.69584	3.66246	6.94673	21.1808	18.9863	25.7678	19.6435	6.57031	27.9075	3.05371	3.47165	0.767228	2.16495	0.755287	0.994503	2.16104	2.44638	1.47911	6.33516	13.316	8.94296	1.32034	0.456746
B25 Cytomegaloviral disease	2.73088	2.65763	1.78788	1.56065	3.05421	1.70239	1.50623	3.05538	3.17577	4.39179	4.66637	2.80349	3.34883	1.96576	1.66199	1.0092	1.46571	2.07965	1.90852	3.01727	1.93673	1.79772	4.44688	2.25344	3.1819	1.46382	1.44836	1.38976	3.30828	3.4166	3.24648	2.08161	5.49707	3.29339	7.64921	3.17401	3.44589	1.70532	1.92173	1.20869	1.14482	1.45479	2.93047	2.71804	3.41385	4.19011	4.01373	1.68052	0.721948
B26 Mumps	1.57728	1.86157	1.2605	1.41069	1.85034	1.39884	1.22291	1.3457	1.24977	1.7315	1.3923	1.64767	1.46294	1.03747	0.994731	1.36598	1.29107	1.25417	1.18103	1.62475	1.19544	1.47493	1.88512	1.6449	1.78061	1.40094	1.34295	1.25197	1.67187	1.14475	1.21162	1.06307	1.44436	1.35131	1.61236	1.50203	1.86642	1.68046	1.35286	1.29435	1.35273	1.1728	1.1019	1.2933	1.78419	1.97503	2.25085	1.5547	1.28143
B27 Infectious mononucleosis	3.09292	4.41683	1.34572	2.28193	2.99651	1.7527	1.41325	4.36263	2.20565	2.43502	1.92782	2.77586	3.66807	1.26988	1.21342	1.41281	2.326	1.4007	1.53947	3.40949	1.4003	2.67577	4.97186	2.75282	3.37447	1.92154	1.55129	1.691	4.28452	2.18673	1.85321	1.87043	4.3993	3.78873	2.72673	4.11521	4.07266	1.87216	1.73839	1.81776	1.46398	1.43286	0.998205	1.28751	3.14513	7.60025	6.73204	2.47045	1.7053
B30 Viral conjunctivitis	1.42201	1.72944	1.34561	1.75708	1.42991	1.72785	1.20217	1.46987	1.04218	1.02111	1.12036	1.1009	0.925343	0.595287	0.924833	2.67027	3.04752	1.16051	1.22884	2.80731	1.95054	1.73561	1.11146	3.51944	1.91776	2.11781	1.90139	3.0219	1.36209	1.15966	0.871217	1.10214	1.56817	2.72056	1.87595	1.68611	1.99037	7.36795	1.65945	2.33059	2.21908	2.15424	0.916009	1.62177	1.2321	2.44431	1.83109	1.97519	2.56068
B34 Viral infection of unspecified site	2.09999	1.76488	1.64231	2.20688	1.93812	1.95496	1.85338	1.22486	1.60225	1.65659	2.47044	1.61104	1.49532	1.20455	1.51452	1.76936	1.48078	1.62075	1.66234	1.65735	1.27967	1.8507	1.45954	1.98407	1.86364	1.88225	1.6243	1.82434	1.44018	1.29643	0.957166	0.890573	1.16893	1.40198	1.97287	1.86952	1.70287	2.02662	2.01725	1.7137	1.77395	1.94819	1.89383	2.01423	1.19048	1.69294	1.54564	1.74438	2.06714
B35 Dermatophytosis	1.16582	2.62692	1.35412	2.13761	1.66015	1.72796	1.44901	0.822884	1.13545	2.2453	1.32092	1.93482	0.94616	0.617965	0.608435	3.22571	1.20501	0.776153	1.28645	1.62933	2.07007	1.58382	0.793072	1.97748	1.93127	1.96695	2.31054	2.4688	1.1329	1.36839	1.01664	0.651548	0.855321	0.906255	2.24923	1.68919	1.35392	1.66677	1.75504	0.281303	3.94342	2.27637	1.07928	1.75611	0.892765	1.73005	1.45194	2.23115	2.64355
B36 Other superficial mycoses	1.45792	1.28009	1.3407	1.79838	1.64215	1.67167	1.27072	0.806177	0.896134	0.945693	1.41879	1.49768	0.908094	1.1127	1.01965	1.68065	1.1582	1.19622	1.25333	1.83869	1.489	1.24871	1.15374	1.75574	1.61667	1.58164	1.90028	1.59914	1.03031	0.953499	1.29402	1.18743	0.997347	1.32537	1.32238	1.72159	1.29915	1.47585	1.53495	3.03939	2.35033	1.35371	0.92222	2.38258	0.902189	0.835199	1.2725	1.72106	1.56094
B37 Candidiasis	1.55493	1.68594	1.36416	1.30062	1.54193	1.56769	1.19134	1.93439	1.23635	1.29011	1.94165	1.82466	1.28441	1.1444	1.23361	2.31947	1.84501	1.64973	1.76373	2.12063	1.93711	1.56277	1.14709	2.27813	1.91085	1.69812	1.81675	1.83119	1.4033	1.4787	1.37961	1.36125	1.70888	1.99265	1.51191	1.74265	1.3964	1.95837	1.75125	2.46684	1.50808	1.9382	1.55281	1.16313	0.888657	2.04448	0.986669	1.72614	2.07111
B44 Aspergillosis	1.8444	1.59174	1.33197	1.04451	1.62068	1.16223	0.99552	3.45475	2.23463	2.03784	5.75458	1.85678	1.72668	1.30198	0.961762	0.805382	1.14236	1.64032	1.50778	1.30359	1.34991	1.54573	1.85596	1.38433	1.88885	1.05145	1.08708	1.02958	1.03828	0.971728	1.20569	1.34852	1.98087	2.04377	1.94678	1.712	2.01646	1.2293	1.28464	1.23083	0.846917	1.05051	5.50456	1.80481	0.758683	1.64689	1.35106	1.11565	0.890442
B49 Unspecified mycosis	2.47808	1.85216	1.70371	1.87981	1.4185	1.62144	1.23156	1.41893	1.56366	1.66992	2.78392	2.05713	1.28296	1.49843	1.57034	1.68371	1.55272	1.96187	1.5491	1.47355	1.51189	1.46135	1.54381	1.59465	1.82888	1.33233	1.37255	1.42143	1.21273	1.05963	1.9	1.63187	1.74031	2.54294	2.5698	1.89396	1.72615	1.98067	1.61653	1.69626	2.02518	1.11327	3.08521	4.47562	1.23885	1.23498	1.25254	1.4979	0.988037
B50 Plasmodium falciparum malaria	5.34375	4.59761	1.96154	1.82423	2.63221	2.89727	1.97658	10.2352	2.62345	5.15701	2.28975	1.98863	4.88983	2.87202	2.87984	4.3472	1.33926	2.69981	3.27539	2.53094	1.42415	2.49803	2.69085	2.29118	2.74248	1.58109	1.14337	1.82959	2.01513	1.40818	0.654828	1.42377	5.33879	6.4238	9.36485	5.13853	6.02165	1.56027	1.41775	1.05029	1.3776	1.46733	1.12395	2.18276	27.7583	77.1764	12.8146	2.97381	1.38291
B54 Unspecified malaria	5.34036	5.96585	1.64415	1.22558	4.61756	2.7287	2.34121	6.17781	6.08451	15.3376	2.22402	4.87712	11.4072	2.10301	2.08683	0.801078	1.62877	3.1548	1.92183	3.10513	1.17694	2.41946	9.82402	2.35708	3.33946	1.73306	1.32065	1.74501	12.2182	5.36912	3.73257	3.515	18.8379	7.83239	8.53526	3.37059	3.5673	2.46839	1.63077	0.89801	1.01669	1.15594	1.48395	1.20505	45.1457	19.6139	30.3884	2.50359	0.95998
B65 Schistosomiasis [bilharziasis]	3.96474	3.41449	1.92426	1.77506	4.33999	2.6272	2.08774	4.73037	2.4045	7.06447	1.22336	3.79614	7.62808	1.34647	1.69232	1.02086	1.32838	2.99655	1.54539	4.04887	1.5843	2.77569	9.84259	2.9837	2.3451	1.85661	1.20321	1.73961	8.50807	4.71147	4.19292	3.46487	9.86568	3.18203	6.28388	2.80046	3.65142	1.76485	1.8751	0.619604	1.44906	1.19501	0.791567	1.16502	24.8508	13.5059	27.8588	2.16583	1.16694
B80 Enterobiasis	1.97323	1.83883	1.91503	2.7738	2.29812	2.22183	2.13095	1.01339	1.12038	1.0755	1.09341	1.76163	0.911474	1.14954	1.37959	2.44364	1.80709	1.38046	1.76557	2.09529	1.34721	1.88204	0.897482	2.12901	1.67385	1.79792	2.01751	1.83715	1.63647	1.26065	0.91309	1.02439	0.951175	1.07753	1.49562	1.70381	1.85847	2.1387	1.91981	1.96992	2.15648	2.19672	1.05166	1.44061	1.05879	1.53845	1.5686	3.91499	2.95046
B85 Pediculosis and phthiriasis	1.04019	1.3581	1.02364	1.486	1.18097	1.40099	1.27222	1.06681	1.2478	1.14342	1.09517	1.19909	0.900596	0.833457	0.876789	1.86533	1.94119	1.05193	1.20423	1.40043	1.44494	1.18916	0.88966	1.82739	1.50674	1.61641	1.76203	1.81669	1.07179	1.33914	0.9339	0.894031	0.961285	0.996405	0.853514	1.29399	1.15587	1.83652	1.59787	1.94161	1.93153	1.69921	0.903209	1.17836	0.799644	1.29914	0.867088	1.70296	3.1636
B86 Scabies	1.3746	1.38189	1.19232	1.64257	1.53761	1.41829	1.19755	1.05911	1.2023	1.01588	1.48619	1.22333	0.811497	0.965827	0.915723	1.78571	1.64006	1.2234	1.49282	1.84524	1.63083	1.29698	0.961297	2.0664	1.54721	1.66826	1.78736	1.73951	1.48367	1.52883	1.36481	1.39854	1.56349	1.57937	1.13181	1.60085	1.45477	1.65405	1.43528	2.34255	2.02718	1.90227	0.911205	1.44818	0.836996	1.41091	1.22986	1.75656	2.30481
B91 Sequelae of poliomyelitis	0.828576	1.48666	0.84138	0.871072	0.730326	0.908875	0.861931	1.63575	1.0836	2.25783	0.818564	1.24692	2.2865	1.11136	1.25209	1.37648	0.401522	0.613058	1.69538	0.630783	0.604052	1.06519	0.942254	0.623309	1.09629	0.573894	0.790624	0.679271	0.645578	0.405169	0.650666	0.519824	0.617146	0.498161	0.433263	0.618602	0.81091	0.309864	0.592647	0.468922	0.937491	0.959532	0.625843	0.411608	0.582418	0.924723	0.856036	0.75166	1.55092
B94 Sequelae of other and unspecified infectious and parasitic diseases	0.967867	1.61959	1.12319	0.76959	0.972564	1.11753	1.49194	2.8617	2.39279	4.42684	1.86243	1.10138	5.2574	2.01982	1.93369	0.916101	1.38066	1.80556	1.76971	1.23548	1.00066	1.47964	4.20201	1.47022	1.08373	1.17824	0.85242	1.39949	1.61443	1.39105	1.78593	1.41581	1.5987	1.86174	1.7273	0.87366	1.07857	1.51839	1.07696	0.674078	1.02572	1.20774	1.89316	1.64651	1.38806	1.11491	1.12594	0.876321	1.22009
B95 Streptococcus and staphylococcus as the cause of diseases classified to other chapters	1.22818	1.24264	1.2772	1.05256	0.958195	1.20688	1.23352	1.30786	1.38392	1.423	1.39537	1.16427	1.23997	2.12826	1.93823	1.2514	1.44472	1.37324	1.75056	0.883476	0.929071	0.927642	1.12143	1.10963	1.02017	1.04203	0.972569	1.26916	1.07138	0.841696	1.1363	1.10171	1.26505	1.1422	1.52625	0.968142	1.13268	1.14911	1.03215	0.919592	1.1026	1.20495	1.85553	1.41065	1.14206	1.28367	0.938949	1.00446	1.13878
B96 Other bacterial agents as the cause of diseases classified to other chapters	1.36299	1.39603	1.18165	1.33655	1.22131	1.27016	1.20133	1.71211	1.29442	1.70665	1.36793	0.977007	1.71425	1.50659	1.99599	1.4476	1.16823	1.56011	1.87873	1.42007	1.1578	1.03229	1.28295	1.22934	1.05399	1.10907	1.0426	1.38737	1.19058	1.14891	1.16157	0.955791	1.42187	1.10651	1.62037	1.08916	1.21587	1.16216	1.15815	1.05861	1.04943	1.31288	2.02112	1.10883	0.861116	1.23977	0.86773	1.18663	1.2002
B97 Viral agents as the cause of diseases classified to other chapters	2.44785	2.4372	2.16614	1.15868	2.17772	1.8556	1.96784	2.77574	3.51391	4.68688	5.87936	3.13287	2.26356	1.92096	2.36906	2.14976	1.09168	5.2832	2.67067	3.0785	2.63945	2.19534	1.60116	3.2347	2.18519	1.76444	1.11923	2.16591	1.67843	2.47006	3.18878	2.33564	2.39635	2.62477	4.59016	3.49463	3.13296	2.73934	2.18522	0.805099	1.39154	3.20083	6.32496	3.43333	1.81378	2.5809	1.1707	1.10846	1.20249
B98 Other specified infectious agents as the cause of diseases classified to other chapters	1.48704	1.07682	2.11155	1.71641	1.07703	1.1982	1.09754	1.06454	1.0065	0.696933	0.986021	0.827164	0.561103	0.865112	1.10136	0.904148	0.785187	0.912601	1.45384	1.19105	1.13569	0.852656	0.696714	1.10205	0.880525	1.00644	0.933469	0.969253	0.851982	0.932627	0.771476	0.677554	0.888613	1.01394	1.03679	1.20056	1.36813	1.17228	1.05166	0.923878	1.14814	1.44495	0.881831	1.26508	0.544897	0.824435	0.441776	0.958618	1.08065
B99 Other and unspecified infectious diseases	2.21476	2.51691	1.76407	1.86377	1.89486	1.93721	1.62513	1.8386	1.62751	1.60551	1.76896	1.64494	1.53643	1.7873	1.82002	1.9716	1.32281	1.6683	1.95867	1.69853	1.59431	1.48223	1.36349	2.27273	2.15467	1.75508	1.73744	1.79432	1.63465	1.42754	1.71311	1.43781	1.93351	2.29202	2.52385	1.82401	2.66114	1.79601	1.89651	1.97064	2.11304	1.69883	1.46969	2.34012	1.40445	1.71008	1.45519	1.80799	1.30892
C02 Malignant neoplasm of other and unspecified parts of tongue	0.715292	3.46296	1.69202	0.451924	0.813207	1.17226	1.47654	1.83143	0.761889	0.649699	1.13613	1.27498	1.63086	3.55978	4.76847	12.7357	1.95691	2.4104	4.30402	1.46583	2.12089	1.02624	0.537618	1.63901	1.39275	1.02555	0.889526	1.71105	0.471271	0.406803	0.822198	1.24048	0.231129	1.76506	1.83637	1.43497	1.54992	1.23139	1.06455	0.509481	1.15456	6.71796	1.90079	3.62435	0.348422	1.00044	0.397476	1.24825	0.984337
C04 Malignant neoplasm of floor of mouth	1.1333	3.68954	1.77509	0.365894	1.03602	0.985775	1.47293	3.95282	1.69119	2.56308	2.27713	0.791665	3.35063	3.25707	3.01096	9.03707	2.00327	3.30217	5.36825	1.81545	3.73881	1.19641	1.78523	1.94046	0.900945	0.999929	0.889477	1.8872	0.876106	1.21162	2.05291	2.64609	0.755087	3.2383	1.97167	1.84981	1.68383	0.895665	1.01391	0.464608	0.938253	3.45502	1.80385	3.07421	0.563213	1.54558	0.730218	0.881098	0.848529
C07 Malignant neoplasm of parotid gland	1.0329	5.48725	1.47031	0.46091	0.386436	0.84179	2.1804	2.90249	3.45462	2.45818	1.9971	1.80345	4.70267	6.64758	7.70917	3.35002	3.71053	1.39909	4.2287	0.787313	0.967034	2.53854	1.86408	1.65108	2.90695	1.26713	0.85333	1.54789	1.43242	1.16155	1.49402	1.93147	0.404149	2.18943	2.65124	1.78235	1.35997	2.01632	1.12713	0.385689	1.06891	4.24229	5.93644	10.7675	0.263977	0.512356	0.428149	1.17304	0.726337
C09 Malignant neoplasm of tonsil	1.11396	3.78657	1.9532	0.441856	1.12444	1.53454	2.65992	3.03915	1.4197	0.953704	2.01075	1.22516	2.06694	5.82538	9.20197	11.5458	2.02992	2.99601	4.91713	1.41878	2.3734	2.19643	0.617243	1.88621	2.09307	1.36175	0.897778	2.06991	0.759158	0.531506	0.790436	2.27114	0.312762	4.26341	3.39705	2.59963	2.73584	1.53077	1.3235	0.710896	1.05725	8.49949	2.73485	5.32907	0.572077	1.23361	0.792552	1.26115	0.647243
C15 Malignant neoplasm of oesophagus	0.873906	1.90419	3.52877	0.702805	0.768084	1.34878	3.00251	2.31526	2.46681	0.449595	0.609264	1.15599	1.58672	4.6391	12.9411	4.57651	0.335114	2.87833	6.67931	0.996291	1.17848	0.566784	0.186052	1.46392	2.06591	1.17439	0.593388	1.48942	0.838429	0.610132	1.14672	1.06671	0.292722	0.6428	2.78233	1.4084	2.33901	1.14785	1.08502	0.584842	1.05758	10.4526	2.61194	2.9527	0.252192	0.376319	0.16477	1.14201	1.27586
C16 Malignant neoplasm of stomach	1.11283	2.59941	3.41474	0.708358	0.787135	1.19022	2.63308	1.58626	3.01757	0.566292	0.48113	1.23595	1.66154	5.4783	13.0053	3.27283	0.515414	2.04032	7.3593	1.17631	1.25854	0.584164	0.265365	1.5018	2.27346	1.21608	0.585271	1.48767	1.59591	1.56783	1.83684	1.37853	0.524999	0.704554	3.21078	1.4983	2.45232	1.17761	1.07064	0.702011	0.967121	8.33511	1.50457	2.99461	0.333001	0.483362	0.281973	1.75777	1.0127
C17 Malignant neoplasm of small intestine	0.742487	0.919786	1.28619	0.826295	0.899445	1.14331	1.72461	0.409976	0.961792	0.405163	0.561305	1.09172	0.886085	3.06674	3.51085	1.2801	0.402825	0.867682	2.15139	0.599176	0.817193	0.692051	0.296038	0.762713	1.3735	0.868309	0.733797	1.08344	1.3717	0.971183	0.911602	0.797413	0.43245	0.829731	1.55031	0.599305	0.996798	0.691862	0.870624	0.84141	0.824307	1.84525	0.498936	1.20138	0.470285	0.478725	1.12184	1.654	0.688716
C18 Malignant neoplasm of colon	0.635692	1.02983	1.17381	0.69208	0.59956	1.08921	2.26868	0.469882	1.53021	0.433152	0.59379	0.913339	0.321297	3.6363	6.14304	1.31356	0.8191	0.998615	2.90245	1.08737	1.50579	0.929963	0.463344	1.14079	1.8581	1.0352	0.71997	1.70919	1.37891	0.916679	1.29063	0.879579	0.600415	0.7003	3.32788	0.735458	0.983369	0.892413	0.925202	0.833346	1.02106	1.96413	0.998376	1.35901	0.30995	0.485622	1.25746	1.6301	0.890398
C19 Malignant neoplasm of rectosigmoid junction	0.629129	1.30647	1.33169	0.599927	0.554085	1.16818	2.78515	0.451797	1.50445	0.430383	0.630919	0.715005	0.305163	3.09056	6.27108	2.06917	0.506621	0.937002	3.69674	1.06005	2.41907	0.862994	0.351076	1.1477	1.67153	0.922775	0.583106	2.59299	1.26966	0.611432	0.960183	0.615169	0.557045	0.740364	3.99979	0.546918	0.726157	0.918427	0.910102	0.592045	0.88509	2.66708	1.07277	1.05918	0.288133	0.437045	1.26509	1.74767	0.962176
C20 Malignant neoplasm of rectum	0.650787	1.27181	1.22417	0.602887	0.603803	1.10172	2.46885	0.482367	1.49149	0.52038	0.694441	0.845528	0.243057	3.49241	6.72789	1.99834	0.645205	1.14397	3.3294	1.19243	2.52801	0.941284	0.402021	1.20836	1.99038	1.02879	0.727558	2.3585	1.22095	0.851525	1.28334	0.771024	0.632879	0.732285	4.90265	0.682984	0.90314	0.856369	0.942362	0.645831	1.0498	2.23879	1.38636	1.29876	0.305493	0.51103	1.64302	1.51042	0.981598
C21 Malignant neoplasm of anus and anal canal	0.777006	1.25249	1.33061	0.776483	0.622376	1.08157	1.76415	0.707234	1.27991	0.779218	0.608983	0.906889	0.235877	2.45609	5.72747	2.15947	0.467884	1.46312	3.53775	1.89875	2.79394	0.766779	0.363865	1.11237	1.75841	1.01369	1.03	2.1621	0.867123	1.10001	1.94908	0.819457	0.795911	0.93677	3.23861	1.01274	1.01126	0.572025	0.91131	0.680052	1.16004	2.87084	1.87291	1.0486	0.37929	0.719459	0.828348	2.07663	1.13792
C22 Malignant neoplasm of liver and intrahepatic bile ducts	1.01771	1.05023	2.19956	0.801896	1.39216	1.24407	3.61057	1.21061	2.41598	2.45098	1.4026	0.934718	2.8975	5.67105	8.75587	1.21349	0.493605	1.77346	6.211	1.78399	1.39797	1.28365	0.818896	1.77479	1.93371	1.03901	0.768511	1.35173	7.12656	16.7733	11.6437	8.49757	3.11621	2.52704	5.62406	1.25954	2.0848	0.777949	1.16161	0.496472	0.712378	4.28934	1.37548	2.58865	0.939796	0.670906	2.57083	2.44372	0.496606
C25 Malignant neoplasm of pancreas	1.80879	0.811696	5.65939	0.987271	1.02309	2.26362	5.86738	1.52981	2.84678	1.40712	1.15918	0.628181	2.46812	8.7132	23.1033	2.42346	0.404478	1.89627	13.3792	0.860175	0.868808	0.672719	0.283197	2.63876	2.98004	1.05381	0.608328	1.53812	3.62531	10.53	5.20486	6.38644	1.27206	2.62193	4.24598	1.24967	4.62145	1.34892	1.74356	0.518535	0.853931	11.7401	1.64597	3.6619	0.811773	0.432235	0.597046	2.79689	1.2784
C32 Malignant neoplasm of larynx	0.676448	1.78169	1.53055	0.732981	0.787541	1.08257	0.912684	1.62875	1.32849	1.14802	1.46586	1.15331	1.84421	1.9102	1.83931	7.37909	0.962787	2.87118	2.08144	0.877642	1.83223	0.940909	0.446753	1.00206	1.43701	0.841069	0.847553	1.13037	0.368755	0.335541	0.513383	0.731855	0.212168	1.35913	1.00437	1.0779	1.61972	1.35424	0.896832	0.586674	0.792152	3.62902	2.09801	1.89853	0.638483	0.459244	0.351222	0.638287	0.771465
C34 Malignant neoplasm of bronchus and lung	0.923694	1.0983	1.54146	0.612667	0.479556	0.979162	2.58653	2.87586	5.31096	1.53014	1.24134	1.24989	2.16122	4.44738	9.258	1.2498	0.345098	2.29316	4.09441	1.02897	0.973749	0.757647	0.452215	2.42628	4.55928	1.16357	0.714806	1.24288	0.928933	3.29954	2.84066	2.15892	0.546012	1.30813	2.34123	2.13763	2.89733	0.688577	1.29722	0.557611	0.569563	5.51182	5.61815	2.16212	0.315369	0.339636	0.119822	1.253	0.830521
C43 Malignant melanoma of skin	0.695062	1.83891	0.996738	0.780344	0.905852	0.863382	1.07637	1.21706	0.730496	1.24309	1.31934	1.38712	0.994485	2.25605	1.82448	2.57681	0.816433	0.472693	2.41823	1.62254	1.59697	0.562224	0.889431	1.10956	1.8475	0.858876	1.61804	1.73046	1.50945	1.05062	0.989049	1.08837	0.82379	1.14928	2.40177	1.07286	1.27917	0.612901	0.968466	0.613296	1.17321	1.56193	0.473682	2.18351	0.639518	0.909085	1.4697	2.18141	0.643561
C44 Other malignant neoplasms of skin	0.645402	1.41959	0.814052	0.706466	0.959307	0.969557	1.11089	0.77503	1.02296	1.87649	1.21634	1.26584	1.48648	1.14392	1.23621	0.881986	1.17952	0.702421	0.853397	0.7749	1.09819	0.644218	0.982793	1.00898	1.37163	0.842259	1.2311	0.860277	1.23769	0.859811	0.926951	0.549698	1.01995	0.779778	1.02919	0.534506	0.762262	0.80768	0.849367	0.658692	0.848367	0.785403	0.665805	0.813578	0.945922	0.641678	1.25925	0.888296	0.625005
C49 Malignant neoplasm of other connective and soft tissue	0.637849	1.42534	1.1361	0.715767	0.546829	0.849137	1.16235	0.99435	1.24086	0.604623	0.63268	1.61161	0.990939	3.98275	5.59534	2.9079	1.38159	0.943178	3.2176	1.01521	0.980577	0.668768	0.592314	1.2223	1.42561	1.09161	0.952847	1.43878	0.804312	1.16474	1.29455	0.931764	0.520913	0.716531	1.9909	1.49757	1.12285	0.760726	0.970852	0.880737	1.03117	2.69257	1.0294	1.92912	0.476667	0.981495	0.564047	1.32278	0.677184
C50 Malignant neoplasm of breast	1.03155	1.40939	0.976999	1.05275	0.684173	0.610775	0.949883	0.947123	2.24003	0.729368	1.51061	1.31502	0.385187	3.88451	10.7409	1.22755	1.57693	0.962948	4.25992	1.43788	1.22446	0.965761	0.7317	1.34331	2.69643	1.27299	1.01294	0.894942	0.880225	2.38858	1.85758	1.51475	0.823625	0.828909	2.5812	3.03062	1.58914	0.597899	0.97463	0.657121	0.914886	2.53325	1.05137	1.41803	0.598221	1.6642	0.540329	1.15952	0.537116
C51 Malignant neoplasm of vulva	1.38989	1.90599	1.68293	0.659912	0.554885	0.952616	1.29187	1.43629	0.836829	1.71891	1.65079	0.94826	0.321628	2.29835	5.03418	3.46847	1.02673	1.82042	8.50544	2.98426	4.17994	0.378994	0.708506	1.51411	1.39364	0.970361	1.00362	2.50151	1.00118	1.16677	2.18029	1.47064	1.33129	2.58432	6.41685	1.46026	1.55281	1.07318	0.922204	0.47692	1.47663	4.74474	1.26208	2.72853	0.579049	0.935052	0.978613	1.54142	0.804578
C53 Malignant neoplasm of cervix uteri	0.825181	2.0391	1.36019	0.347785	0.319619	0.832218	1.57414	0.405991	1.25413	0.577225	0.823201	1.0991	0.235619	3.00589	9.92217	1.3	0.460727	1.15649	5.0496	1.43784	3.41571	0.484159	0.497366	1.87699	2.13654	1.09908	0.746107	2.62519	0.700073	1.02173	1.59274	0.775066	0.922952	0.568041	6.13449	1.03323	1.21808	1.08479	1.0651	0.40745	0.736279	3.72663	1.87081	1.15804	0.512585	0.88448	0.60829	0.877181	0.920505
C54 Malignant neoplasm of corpus uteri	0.597334	1.26826	1.19312	0.542702	0.450231	1.0802	1.53977	0.427162	0.629006	0.472842	0.349498	1.3313	0.661486	2.56691	4.30388	2.04387	0.513862	0.89261	2.63649	1.37839	1.43882	0.651586	0.409147	1.28974	1.78459	1.04815	0.843831	2.06067	0.765506	0.736815	1.00942	0.527749	0.683743	0.420736	3.08302	0.960794	1.00687	0.896831	1.10155	0.72306	0.95724	2.10446	0.994662	1.1572	0.671931	0.746603	0.634453	1.38443	1.08115
C56 Malignant neoplasm of ovary	0.578265	0.862525	1.33934	0.331113	0.365024	1.00384	2.04672	0.793994	1.2445	0.330502	0.266624	0.740986	0.614234	2.73826	6.88442	1.49609	0.383812	1.06691	2.90441	1.13933	1.40386	0.472707	0.514252	1.91134	2.01276	1.19377	0.810746	2.25006	0.819757	0.938271	1.12892	0.687606	0.588228	0.457678	4.07441	0.945024	1.28091	0.697523	1.21027	0.685513	0.762151	3.02607	0.923227	0.930296	0.616428	0.718997	0.378776	1.21748	1.01435
C61 Malignant neoplasm of prostate	1.17954	1.65054	0.939074	0.974901	0.954488	0.97069	1.2008	0.506939	0.891795	0.575913	0.791411	1.13622	0.37253	1.52268	2.64933	1.14252	0.454329	0.639794	1.90959	1.54126	1.68209	0.840997	0.441221	0.883109	1.82086	0.885319	1.05244	1.42178	1.02768	1.30074	1.69338	0.873728	0.693458	0.727975	1.39755	1.33414	0.938232	0.644149	1.00491	0.874459	1.03239	1.34783	1.50715	0.932769	0.324169	0.699122	0.751334	1.59396	0.998858
C62 Malignant neoplasm of testis	0.680666	1.62005	0.976882	0.897508	0.623184	0.902227	1.12471	1.46634	4.18653	1.97	1.79081	1.09157	0.419727	4.21459	9.96913	1.97282	0.956554	0.871135	3.37756	1.22452	1.49861	1.24557	0.620616	1.30647	1.68187	1.19368	1.31035	1.33963	0.584384	1.42978	1.27415	1.36167	0.553423	1.13749	3.33367	2.2907	1.70863	0.449018	1.23212	0.675426	1.22406	2.54117	1.54491	1.60629	1.15394	0.851234	0.927716	1.24573	0.583266
C64 Malignant neoplasm of kidney, except renal pelvis	0.641049	0.823579	1.18279	0.894016	0.561759	1.2655	1.70988	1.20415	1.17998	1.08477	0.900243	0.558712	1.39869	3.48605	3.17777	1.20862	0.358212	0.69448	2.66575	1.05071	1.29496	0.725954	0.552527	1.1479	1.52798	0.900167	1.01492	1.38106	0.800627	1.91867	1.01374	1.31292	0.574668	0.846586	3.55319	0.687401	1.16933	0.49113	1.31107	0.807937	0.737572	1.80022	0.746406	1.40499	0.863731	0.614764	0.750487	1.16279	0.702138
C67 Malignant neoplasm of bladder	0.50919	1.40086	0.81797	0.362239	0.577377	0.834214	1.5444	1.27348	0.689057	1.5733	0.638696	0.953929	0.382593	1.27774	3.37299	1.54422	0.341551	0.701413	3.26415	1.10108	2.44227	0.651169	0.68745	1.38886	0.968785	0.846339	0.850161	2.46406	1.31406	1.44002	1.92357	0.889937	0.793524	1.28627	2.68414	0.788058	0.880339	0.477466	0.969445	0.553465	0.971975	2.19979	0.763708	0.953525	0.317675	0.430997	1.46161	1.43795	0.870709
C69 Malignant neoplasm of eye and adnexa	0.660942	1.85232	0.983825	0.495529	0.431592	0.647899	0.70081	2.29089	2.82365	3.1624	1.93939	1.16326	2.61233	1.79157	1.97652	0.903883	1.45746	1.47314	1.90721	1.42646	1.27121	0.762526	1.86556	1.9403	2.63975	1.03875	0.983744	1.79938	1.17527	1.80394	1.67694	1.31327	1.30357	2.12237	2.56464	1.26155	1.20865	6.06804	0.965999	0.753866	0.804436	1.70309	1.95056	2.65571	1.02888	0.620537	0.502464	1.00655	0.923029
C71 Malignant neoplasm of brain	2.25104	3.0509	2.51029	1.61811	0.438527	1.23262	2.62412	4.16664	3.47456	1.97699	1.26442	0.892021	12.7229	10.152	12.8761	1.8248	1.23176	1.27012	13.2283	2.12039	0.96781	2.7058	3.22507	4.36797	7.04346	1.06962	0.625303	1.22105	4.44862	7.90312	4.96233	5.89884	1.53713	1.91201	2.21058	1.7743	5.9144	1.09274	1.60234	0.651432	0.719335	5.78273	4.23268	4.04543	0.539269	0.942692	0.442694	3.68776	1.57274
C73 Malignant neoplasm of thyroid gland	0.574204	0.999032	1.0064	0.575073	0.573477	1.09819	1.27354	1.00274	0.824509	0.958753	0.848947	0.986569	1.17677	2.62863	2.61465	3.44586	0.581241	0.881433	1.58374	0.56754	0.903097	0.934577	0.450914	0.901937	1.77323	0.765977	0.783792	0.991899	0.61245	0.448394	0.415804	0.883138	0.181481	0.795479	0.975802	0.766772	1.79784	0.732941	0.976779	0.586814	0.6296	1.74758	0.437867	0.908696	1.35367	0.58498	0.72735	1.02493	0.739902
C77 Secondary and unspecified malignant neoplasm of lymph nodes	0.708034	2.65672	1.66865	0.557234	0.888797	1.09657	2.08061	1.9344	1.9822	1.42788	1.70793	1.23388	2.37532	3.43192	6.64733	6.96414	1.13553	1.99214	3.58061	1.01066	1.25155	1.3067	0.431096	1.2412	1.30321	0.974691	0.889157	1.68739	0.776436	0.660542	0.821847	1.28104	0.321161	1.82062	2.56063	1.20775	1.58908	1.31671	1.003	0.470941	1.05333	6.3453	2.83457	3.08744	0.673481	0.798651	0.719503	1.33173	0.574464
C81 Hodgkin's disease	0.981695	1.64757	1.27333	0.504714	1.36646	0.900104	1.25816	1.10446	7.49931	1.60565	4.30836	1.71464	1.12091	7.95768	14.1534	1.23972	1.25163	3.42413	3.56551	1.84773	2.16274	1.97658	1.2942	1.82196	2.92397	1.75973	1.14773	1.25539	1.45298	2.86283	3.9324	4.3196	1.68033	2.19061	7.36285	2.7367	2.24975	1.43674	1.40075	1.04964	0.866464	2.71592	2.84595	2.27038	1.4404	1.13994	1.66091	0.820519	0.296837
C82 Follicular [nodular] non-hodgkin's lymphoma	1.37164	2.27578	1.0923	0.536898	1.18643	0.889003	1.85616	1.6151	5.4232	1.38496	3.1532	1.72142	1.80198	5.28444	10.5997	0.707639	1.56062	1.92697	2.78074	2.13614	1.90696	1.50442	3.79663	2.06414	3.17087	2.00936	1.37365	2.00845	2.29723	3.06239	2.32169	1.69977	1.89377	1.35029	11.3054	2.70359	2.34551	1.20005	1.5775	1.01484	0.886154	1.86366	1.91907	2.5509	1.33069	1.76556	1.22485	1.07834	0.300353
C83 Diffuse non-hodgkin's lymphoma	1.66697	2.48073	1.6374	0.809638	1.14261	0.975153	1.70428	1.39662	2.76754	0.650089	1.87988	1.37821	1.22996	5.65369	9.75079	1.40963	1.66735	1.80223	3.57779	2.0873	1.53231	1.51326	1.43755	2.05283	3.06892	1.90507	1.16198	1.66244	1.51336	1.83908	1.59147	1.45042	1.10821	1.26431	7.65296	2.76738	3.00438	1.34271	1.40009	1.24078	0.939627	2.4168	2.30326	2.99809	0.928751	1.95639	1.18572	1.32717	0.465238
C84 Peripheral and cutaneous t-cell lymphomas	1.31654	2.60095	1.34358	0.667408	1.22161	0.971624	1.56014	1.20961	1.73542	0.80946	1.0914	1.43781	1.07008	4.11241	7.46278	1.93313	2.7743	2.11841	2.95973	2.27516	1.76978	1.40037	1.63954	2.35577	2.69556	1.80239	1.22924	2.12275	2.42882	2.39966	2.69535	1.59129	1.68278	1.82779	6.73822	2.6761	2.31569	1.65231	1.18153	0.963334	1.06439	2.44171	1.57657	2.14217	0.959052	2.06662	1.90582	1.6967	0.621013
C85 Other and unspecified types of non-hodgkin's lymphoma	1.27741	2.41913	1.31249	0.800665	1.01937	0.899945	1.48389	1.73577	5.24587	1.43661	3.06741	2.05335	2.20965	5.122	7.66743	1.29601	1.34997	1.71881	2.8953	2.1989	1.5491	1.51805	1.97715	1.95162	2.97287	1.68677	1.21933	1.48028	1.56796	2.35922	1.77638	1.69285	1.27715	1.30795	7.34484	2.78486	2.66459	1.2745	1.50301	0.855471	0.940412	2.4269	2.7454	3.30054	1.31105	1.54226	1.04176	1.16654	0.353365
C90 Multiple myeloma and malignant plasma cell neoplasms	1.6042	1.22189	1.68445	0.584537	0.998486	1.24518	3.19343	2.3579	2.75056	1.09579	2.52635	1.25898	3.27777	6.26247	7.4216	0.878442	1.14969	1.39748	3.22201	3.31943	1.82316	1.89214	2.15194	2.76709	5.339	2.31967	1.09714	1.72801	1.07366	2.76278	1.0735	1.47645	0.812093	0.643105	11.3984	3.31745	3.4516	0.451221	2.0646	0.730896	0.637424	2.28064	2.5348	2.77306	0.73183	2.37918	0.567622	0.784004	0.341447
C91 Lymphoid leukaemia	1.99754	2.06095	1.40049	0.814734	1.1808	0.976503	1.61541	1.80121	3.7941	1.0765	2.35931	2.16082	1.89873	4.68058	6.56733	0.704308	1.88427	2.66542	2.69552	3.0385	2.46248	1.60839	4.15292	2.22314	4.40405	2.24417	1.42062	1.69722	1.89789	2.83537	2.45473	1.7263	2.4316	1.0391	11.776	4.39643	3.17347	1.18427	1.6561	1.13462	0.918712	1.41446	3.84298	3.3418	1.1327	2.15887	0.689026	1.01073	0.391223
C92 Myeloid leukaemia	3.1907	4.50516	3.01261	0.762665	1.67155	1.59916	2.48645	1.80203	1.83677	1.0839	2.47345	1.28431	2.24528	5.68637	7.6227	1.84509	2.29651	3.30206	5.21481	4.38374	2.96496	2.29468	2.56771	4.21025	4.6346	2.45243	1.17385	2.17175	2.16133	1.8625	1.92384	1.46587	1.86907	2.25536	19.386	3.93568	5.64884	2.84022	2.24142	0.903663	1.03187	2.8265	4.13521	5.02262	1.28552	3.27851	1.27665	1.45434	0.500205
D01 Carcinoma in situ of other and unspecified digestive organs	0.998061	1.68924	1.30762	1.17684	1.23046	1.31545	1.91905	0.825507	1.35748	1.29068	0.862958	1.16787	0.556755	1.31099	1.38327	2.58527	0.607652	0.741686	1.47164	1.16521	1.89656	1.45838	0.382004	0.830844	1.03581	0.84961	0.933931	1.39394	0.979082	0.440428	0.503018	0.444933	0.721419	1.08361	2.18964	0.782425	0.908999	1.00279	0.866712	0.713786	1.08518	1.39933	1.08508	1.09414	0.701442	0.827005	1.97665	2.32262	0.713426
D03 Melanoma in situ	0.748189	1.53688	1.08383	0.850873	1.20483	0.846622	0.943703	0.933181	0.692881	1.06745	0.966402	1.23198	0.928408	1.20376	1.05718	1.69087	0.634609	0.584029	1.27558	1.64842	1.82744	0.546899	0.879715	1.02315	1.52487	0.8908	1.67343	1.64913	1.05923	0.822909	0.83736	0.866934	0.817858	0.659186	1.86532	0.725465	0.840001	0.990872	0.849292	0.701951	1.15558	1.03445	0.528851	1.52405	0.683093	0.806879	1.20641	1.54902	0.938879
D04 Carcinoma in situ of skin	0.819763	1.29081	1.04517	0.984906	1.11534	0.824234	0.865477	0.890337	1.00299	0.926199	1.00344	0.977818	1.09642	0.911061	0.895983	1.34835	0.916347	0.692424	1.00024	1.57459	1.43689	0.735022	0.855121	1.189	1.39978	1.08535	1.69715	1.5922	1.09406	0.895392	0.873124	0.830777	0.992694	0.685974	1.74371	0.868525	1.11391	1.47888	0.804175	1.22952	1.17949	0.978861	0.769161	1.31928	0.662565	0.809428	1.15282	1.04615	0.91017
D05 Carcinoma in situ of breast	1.05914	1.6105	1.07562	0.883753	1.01704	0.801467	0.850938	1.16557	0.850309	0.804271	1.17932	1.18226	0.876191	2.29481	2.98632	1.14834	1.40945	0.408279	2.60344	0.999649	0.952397	0.458114	1.28067	1.02823	1.31784	1.00938	1.07103	1.04512	1.29388	1.20964	0.883068	1.24063	0.999979	0.856938	1.84729	1.11909	1.41165	0.53267	1.04753	1.00741	1.07336	1.43513	0.68338	1.8013	0.607051	1.92002	1.02969	2.05372	0.941668
D06 Carcinoma in situ of cervix uteri	0.833261	1.24455	0.92829	0.642448	0.833585	0.820496	0.910659	0.834169	2.02472	2.05228	2.55824	1.03448	0.993739	1.55668	2.10152	0.885556	0.691814	1.7029	1.41973	1.4699	2.32091	0.873493	1.45621	1.19839	1.49011	0.854234	0.923618	1.04611	0.871833	1.31341	1.73346	1.70426	1.19713	1.9599	2.00212	1.16527	1.03232	1.18414	1.10561	0.595594	0.855498	1.43156	1.60385	1.41745	1.99168	0.779479	1.0938	0.595223	0.512844
D07 Carcinoma in situ of other and unspecified genital organs	0.893109	0.946238	1.01589	0.641457	0.86827	0.87947	0.857088	0.939156	0.690135	1.94599	1.06621	0.696343	0.667234	0.546216	1.04021	1.42943	0.459412	0.828717	1.32552	1.78702	2.79419	0.607214	1.32517	1.2145	0.749313	0.68789	0.936389	1.43108	0.916866	1.19695	1.34401	1.36814	1.16318	1.2791	1.44284	0.700423	1.0301	1.08633	0.907772	0.612008	0.967653	1.38985	1.21621	1.02336	0.932796	1.0197	1.44414	1.08273	0.873916
D09 Carcinoma in situ of other and unspecified sites	0.451942	1.14203	0.619493	0.297866	0.68793	0.742912	1.13771	1.21926	0.578686	2.49559	0.732977	1.26363	0.536937	0.7796	1.76044	0.97278	0.380473	0.683047	1.8541	1.11817	2.36258	0.702251	0.968693	1.26497	0.621364	0.861597	1.04768	1.7662	1.22701	1.42808	1.78518	0.903242	0.80628	0.926958	1.29491	0.788991	0.703237	0.51408	0.906886	0.619559	0.967993	1.26875	0.675505	0.714902	0.369754	0.47313	1.54527	1.16028	0.999263
D32 Benign neoplasm of meninges	1.12337	2.6678	1.338	1.24874	0.537266	1.11927	0.846907	1.42174	0.95031	1.09403	1.25855	0.973449	2.64405	1.70523	1.46031	1.74244	1.12873	0.45244	2.0304	1.66513	0.616623	2.19835	1.46461	1.27545	1.53877	0.914403	1.03159	0.971637	0.943959	0.631833	0.538713	0.944415	0.620754	0.802986	0.566563	0.598411	1.0953	1.21814	0.818336	1.06437	0.998467	1.2577	1.23235	1.38401	0.33954	0.845354	1.18925	1.48627	1.2981
D33 Benign neoplasm of brain and other parts of central nervous system	1.234	2.38004	1.13317	0.814863	0.512179	0.879264	0.770327	1.92489	0.933514	1.10989	1.47026	1.06657	2.5374	2.16634	1.29355	1.33038	2.34718	0.509749	1.56273	1.37309	0.947478	2.52508	2.79513	1.34063	1.59113	1.30051	0.949008	1.21359	0.771849	0.463242	0.323773	0.458121	0.373666	1.37872	0.96748	0.768959	1.09784	2.01717	0.955682	0.993564	0.87266	0.890115	1.33332	2.66912	0.192706	0.767421	0.874127	1.17737	0.983908
D35 Benign neoplasm of other and unspecified endocrine glands	1.22738	0.829817	1.09092	1.83291	1.06016	1.46448	1.02141	1.32448	0.523387	0.783112	1.61294	0.752126	1.44224	1.94962	1.39631	1.90639	0.998279	0.986174	1.91859	1.79448	0.826142	3.05252	0.715263	1.05571	1.70346	0.930527	0.849053	0.91781	0.860083	0.596759	0.47882	1.4979	0.435495	0.88427	0.744719	0.912188	2.06415	0.78885	0.951306	0.862801	0.729822	1.1161	0.74241	0.817291	1.04436	1.27698	2.37453	1.43091	0.871909
D37 Neoplasm of uncertain or unknown behaviour of oral cavity and digestive organs	1.06973	1.3922	1.30342	1.24189	1.12976	1.16267	1.41077	0.867912	1.08366	0.76359	0.894165	1.00831	1.02064	1.3051	1.29059	1.48308	0.801237	0.858994	1.22568	0.855616	1.20663	1.20153	0.849768	0.808414	1.08475	0.79322	0.917123	1.121	1.12001	0.521279	0.723846	0.660239	0.776871	1.05701	1.35997	0.757	1.00924	1.08197	0.882444	0.850234	0.837625	1.03416	0.968159	0.767097	0.878819	1.05842	1.60962	1.58298	0.871479
D41 Neoplasm of uncertain or unknown behaviour of urinary organs	0.518625	1.27501	0.733829	0.296722	0.814207	0.835693	1.09904	1.1065	0.513509	2.23627	0.776924	1.19094	0.768583	0.80925	1.65371	0.870278	0.310986	0.68441	1.92225	1.25802	2.30377	0.680863	0.858252	1.01786	0.616224	0.7697	1.02498	1.61056	1.05959	1.38498	1.80707	0.705822	0.764436	0.825424	1.77739	0.843977	0.635115	0.543272	0.878534	0.558696	0.866858	1.2852	0.723473	0.869784	0.329504	0.417152	1.46991	0.978353	0.586711
D43 Neoplasm of uncertain or unknown behaviour of brain and central nervous system	1.12901	2.31126	1.02834	0.614291	0.80419	1.0792	0.814544	2.41227	1.31521	3.58758	1.36335	1.26843	9.04089	1.85942	1.1396	0.868974	0.71343	0.623771	2.26479	0.99025	0.762015	1.02254	5.6513	0.895541	0.654385	0.66849	0.831218	0.578219	1.35601	1.17697	1.0389	1.05879	1.12619	0.864499	0.463524	0.372089	1.07068	0.375099	0.920895	0.674904	0.603186	0.481583	0.593601	0.840118	0.989847	1.00372	1.49005	0.742928	0.497653
D45 Polycythaemia vera	0.837734	0.497785	1.10839	0.682892	0.856494	1.36106	1.57142	1.09526	2.62729	2.82083	1.08864	1.55168	1.31761	2.33523	3.01577	0.49883	0.61545	1.41089	1.43545	1.82332	1.792	1.32767	1.28915	1.36169	1.59005	1.31477	1.5681	0.950222	1.89796	6.62527	2.7968	3.21485	3.38754	0.821173	7.37726	1.14929	1.52471	0.619253	1.45156	0.61765	0.834794	1.25992	1.23539	1.06734	3.03028	0.959402	1.06221	0.961892	0.433978
D46 Myelodysplastic syndromes	1.51782	1.59551	1.64954	0.73951	0.993483	1.0772	1.6496	1.2913	1.65153	1.2901	1.52704	0.990042	2.0593	4.33261	4.73509	0.98582	1.27166	2.13777	2.82046	2.02432	1.62498	0.949081	1.99989	2.03997	2.38223	1.52873	0.979129	1.4103	1.57691	2.58047	1.93985	1.93542	1.69458	1.57984	8.53804	2.23282	2.54717	1.34549	1.63858	0.701344	0.935222	1.97268	2.36857	4.09474	1.86076	1.72803	0.689895	1.31828	0.439827
D47 Other neoplasms of uncertain or unknown behaviour of lymphoid, haematopoietic and related tissue	1.53463	1.06987	1.48329	0.638303	1.37773	1.1035	1.72241	1.76217	5.18905	4.02356	2.56952	1.85617	2.16313	3.43457	4.11489	0.482748	0.887802	1.98284	2.12022	3.70812	2.79026	1.34972	2.77742	2.07862	3.04835	1.51559	1.57635	1.13857	1.93059	9.85715	3.41399	2.63937	4.77073	1.11998	14.7924	2.19186	2.93587	0.682344	1.82212	0.704444	0.885323	1.47516	3.2138	2.75	2.93367	1.96407	1.22089	0.921843	0.281491
D48 Neoplasm of uncertain or unknown behaviour of other and unspecified sites	1.04636	2.46394	1.05481	0.912544	0.863764	0.856696	0.904409	1.71624	1.69257	1.68824	1.55308	1.61034	1.60162	2.30213	2.58937	1.77193	1.25561	1.09815	2.10023	1.38407	1.30839	0.856545	1.49099	1.3784	1.52563	1.15665	1.30548	1.44147	1.24941	1.48305	1.34326	1.04553	1.28346	1.21718	2.3987	1.65278	1.53944	0.909477	1.04892	0.825711	1.19338	1.59176	1.00649	1.94787	0.951916	1.64611	1.33439	1.099	0.84435
D50 Iron deficiency anaemia	1.59936	1.4264	1.96992	0.775159	1.28822	1.43724	1.21073	1.19972	1.64631	1.19949	0.646139	1.16441	0.67229	1.52732	1.58894	1.54422	0.671442	1.41618	1.59737	1.8338	1.25389	0.646338	0.532858	1.39506	1.55564	1.12215	1.24095	1.19676	0.669189	0.71724	0.8434	1.19543	1.02851	0.557929	1.85966	2.03891	1.28713	1.47723	1.19778	1.44003	1.13427	1.79157	1.48146	1.40632	2.05698	1.5274	0.498027	1.54369	1.17166
D51 Vitamin b12 deficiency anaemia	1.37902	0.82102	1.10863	1.0817	0.857135	1.45021	1.18452	1.2817	1.38848	1.20378	0.782075	1.12813	0.754625	0.968309	1.05325	0.770783	0.764283	0.759455	0.946541	0.759355	0.803951	0.820703	0.741074	1.05637	1.04829	1.1536	1.13015	1.33185	0.684873	0.631728	0.552394	0.629842	0.781944	0.879559	0.918148	1.12224	1.05758	1.04756	1.04632	1.13727	1.0423	1.18879	0.88576	0.749578	1.07753	0.763346	0.448151	1.24418	1.26082
D52 Folate deficiency anaemia	1.33711	1.60881	1.34128	0.843431	1.55885	1.22557	1.14795	1.50229	1.89725	1.70845	1.16051	1.61108	0.934164	1.98957	1.92609	0.89708	0.808363	1.30199	1.48141	1.39963	1.20994	0.846037	0.901952	1.31102	1.45837	1.41757	1.36362	1.19047	1.49912	1.39147	1.45509	1.61995	2.17264	1.69145	2.49525	1.6132	1.68647	1.12483	1.21561	1.46401	1.49669	1.5506	1.50781	2.07493	1.69068	1.79499	1.41452	1.78607	0.891147
D53 Other nutritional anaemias	1.29741	1.25149	1.12432	0.943123	1.30987	1.18625	1.08614	1.4463	1.5769	1.41203	1.2763	1.45307	1.20987	1.50507	1.3418	0.936634	1.08128	1.35543	1.32691	1.10224	1.07852	1.05958	1.16692	1.18088	1.14922	1.18306	1.04182	1.06998	0.997291	0.834741	0.950861	0.917181	0.953739	1.68375	1.57048	1.49115	1.24598	0.981854	1.06825	1.15848	1.06031	1.16119	1.14244	1.04984	1.17208	1.28738	1.04858	1.34092	0.972188
D56 Thalassaemia	1.86251	1.62073	1.14365	1.71505	0.98948	1.55732	1.50909	1.81929	1.92591	1.97134	1.36724	1.44714	1.22591	1.14221	1.3811	1.01268	0.846351	0.673255	1.44286	0.862345	0.761336	1.09763	1.28542	1.12071	1.10335	1.14589	1.04265	1.24847	1.41974	1.20082	0.952676	0.852771	1.57348	1.6062	1.74576	1.41809	1.61111	1.26745	1.36823	1.10404	1.26287	1.32454	1.07411	1.18282	1.90939	1.26886	0.875283	1.83463	1.28571
D57 Sickle-cell disorders	1.16826	1.57553	0.972085	1.1508	0.947492	1.2798	1.33103	1.87419	2.21125	2.87157	1.79296	1.56954	1.28766	1.98017	2.1583	1.52021	1.11122	0.886493	1.71892	1.02091	1.00987	1.18439	1.28743	1.16111	1.37075	1.06267	1.05138	1.39027	1.68895	1.74795	1.99185	1.71889	2.40621	2.3933	3.51885	1.89672	1.62838	1.10878	1.26677	0.798113	1.47945	1.65947	1.24463	1.5461	2.76094	1.73292	1.79026	1.65484	0.904577
D58 Other hereditary haemolytic anaemias	1.7197	1.66175	1.58772	1.58825	2.17047	1.57599	1.70936	1.66588	3.50993	3.3769	2.25154	2.3402	2.02877	1.99593	1.94875	1.00885	0.916003	1.25697	1.69445	2.32371	1.29531	1.75318	1.71142	1.25051	1.88665	1.26024	1.43074	1.11276	3.42757	3.28472	3.28448	2.27464	5.21039	2.2994	5.49466	2.15189	2.06205	0.983467	1.32835	1.00574	1.34476	1.4785	1.60293	1.43744	3.74741	2.89589	3.29697	2.03117	0.677269
D59 Acquired haemolytic anaemia	1.69891	2.02284	1.33104	1.00059	1.92422	1.22234	1.36425	1.8751	4.11884	2.79693	3.21806	2.22384	1.59568	3.16002	2.28141	1.37829	0.955991	1.6031	1.93777	2.33052	1.90816	1.7258	1.49545	1.50246	2.32699	1.47769	1.35852	1.32459	1.76577	1.98039	2.258	2.23273	2.10967	2.44178	6.09099	2.7037	2.18413	1.10265	1.41134	1.35023	1.29469	1.27502	2.30471	2.73568	2.04422	2.39931	2.70068	1.70285	0.558092
[truncated: 655 more rows]
[truncated: 728 more columns]

## Sheet: Fig4d
Condition	Mortality risk increase, folds	Time, years
C50 Malignant neoplasm of breast	2.166	0.618754
C50 Malignant neoplasm of breast	8.36	0.265572
[truncated: 8,088 more rows]
