# Supplementary material for: Learning the natural history of human disease with generative transformers
Source: Nature. 2025 Sep 17;647(8088):248–56. doi: 10.1038/s41586-025-09529-3 (PMC12589094; doi:10.1038/s41586-025-09529-3)
Supplement: Supplementary file 12 — Source Data Fig. 5 [file 41586_2025_9529_MOESM12_ESM.xlsx]

## Sheet: Fig5b
Age	ONS	UKB	Delphi-2M
0	0.0039105	0	1.17812e-06
1	0.000232	0	6.8716e-07
2	0.0001325	0	6.01149e-07
3	0.0001025	0	5.33257e-07
4	8.55e-05	0	4.68183e-07
5	8.85e-05	0	4.33871e-07
6	8.75e-05	0	3.87884e-07
7	6.7e-05	0	3.5146e-07
8	6.65e-05	0	3.04362e-07
9	5.65e-05	0	2.68043e-07
10	7e-05	0	2.47321e-07
11	7.65e-05	0	2.34317e-07
12	8.3e-05	0	2.31517e-07
13	0.000104	0	2.37279e-07
14	0.00011	0	2.66137e-07
15	0.0001425	0	2.9937e-07
16	0.0001865	0	3.32557e-07
17	0.0002385	0	3.67925e-07
18	0.000315	0	4.03526e-07
19	0.0003235	0	4.67138e-07
20	0.000347	0	5.56055e-07
21	0.0003605	0	5.97814e-07
22	0.000365	0	6.77958e-07
23	0.000362	0	7.62294e-07
24	0.0003925	0	8.43417e-07
25	0.000437	0	1.01068e-06
26	0.000434	0	1.17274e-06
27	0.000468	0	1.2627e-06
28	0.000516	0	1.43886e-06
29	0.000532	0	1.53548e-06
30	0.000571	0	1.76427e-06
31	0.0006115	0	2.04286e-06
32	0.0006395	0	2.31362e-06
33	0.0007035	0	2.74693e-06
34	0.000751	0	3.80338e-06
35	0.0008225	0	4.04068e-06
36	0.0008895	0	4.80071e-06
37	0.001037	0	5.43368e-06
38	0.0009875	0	7.96257e-06
39	0.001111	0	1.19247e-05
40	0.001202	5.44561e-06	1.5069e-05
41	0.0013135	1.00256e-05	2.19367e-05
42	0.0014305	3.4438e-05	2.79409e-05
43	0.0015675	7.17405e-05	3.55996e-05
44	0.0016855	6.57972e-05	6.37544e-05
45	0.00187	9.75834e-05	0.000114661
46	0.0020095	0.000111987	0.000125672
47	0.002177	0.00021815	0.000215584
48	0.002322	0.000210555	0.000200882
49	0.002538	0.000295588	0.00030009
50	0.00275	0.000398649	0.000456659
51	0.002965	0.000421426	0.000585102
52	0.003223	0.000532972	0.000621316
53	0.0034045	0.000659807	0.000819691
54	0.0036925	0.000698981	0.0008643
55	0.003975	0.000783926	0.000957853
56	0.004466	0.00097703	0.00104883
57	0.0048385	0.00117042	0.00138229
58	0.005312	0.00144237	0.00147937
59	0.005781	0.00155307	0.00175249
60	0.0063515	0.00180633	0.00230724
61	0.0069455	0.00197245	0.00241093
62	0.0078095	0.00262031	0.0034127
63	0.008529	0.00298188	0.00357718
64	0.009208	0.00379114	0.00418567
65	0.010123	0.00466076	0.0057024
66	0.011086	0.00531974	0.00625268
67	0.0120635	0.00682512	0.00770854
68	0.013224	0.00832513	0.00910515
69	0.0145185	0.0099408	0.0105692
70	0.0156035	0.0119179	0.013967
71	0.0170745	0.0143044	0.0168853
72	0.019101	0.0161613	0.0208405
73	0.0218195	0.0195781	0.024323
74	0.0240905	0.0219748	0.027652
75	0.026931	0.0251258	0.0327428
76	0.0303125	0.0286204	0.0370523
77	0.033861	0.0357022	0.0494752
78	0.0382475	0.0414636	0.0627666
79	0.0425075	0.051106	0.0772243
80	0.047723	0.0576422	0.10324
81	0.0537135
82	0.0600675
83	0.0688375
84	0.078073
85	0.088104
86	0.101014
87	0.113883
88	0.130413
89	0.147275
90	0.16142

## Sheet: Fig5c
GP	Self-reported	Death-registry	HES	Participants, %
TRUE	FALSE	FALSE	FALSE	3.126
FALSE	TRUE	FALSE	FALSE	5.457
FALSE	FALSE	FALSE	TRUE	11.032
TRUE	TRUE	FALSE	FALSE	4.528
TRUE	FALSE	FALSE	TRUE	8.796
TRUE	TRUE	FALSE	TRUE	25.542
TRUE	TRUE	TRUE	TRUE	0.987
FALSE	TRUE	TRUE	TRUE	1.33
FALSE	TRUE	FALSE	TRUE	35.19

## Sheet: Fig5d
name	frac_GP	frac_HES	frac_Death	frac_Self-reported
E41 Nutritional marasmus	0.7787610619469026	0.22123893805309736	0.0	0.0
O43 Placental disorders	0.0	1.0	0.0	0.0
G04 Encephalitis, myelitis and encephalomyelitis	0.0903522205206738	0.6921898928024502	0.014001312623058412	0.20345657405381753
N88 Other noninflammatory disorders of cervix uteri	0.025135534746180386	0.9728930507639231	0.001971414489896501	0.0
P21 Birth asphyxia	0.8421052631578947	0.15789473684210525	0.0	0.0
B81 Other intestinal helminthiases, not elsewhere classified	0.0006295094668539054	0.9988378286765774	0.0005326618565686892	0.0
J92 Pleural plaque	0.5348620649516936	0.46502153416365966	0.00011640088464672332	0.0
Q71 Reduction defects of upper limb	0.8381294964028777	0.16127098321342925	0.0005995203836930455	0.0
I52 Other heart disorders in diseases classified elsewhere	0.0353045013239188	0.9269638128861429	0.03773168578993822	0.0
B85 Pediculosis and phthiriasis	0.39337175792507206	0.590778097982709	0.01585014409221902	0.0
J63 Pneumoconiosis due to other inorganic dusts	0.043333333333333335	0.7466666666666667	0.05	0.16
A79 Other rickettsioses	0.0	1.0	0.0	0.0
K81 Cholecystitis	0.9401197604790419	0.059880239520958084	0.0	0.0
Male	0.7903225806451613	0.20843672456575682	0.0012406947890818859	0.0
O03 Spontaneous abortion	0.8348623853211009	0.1559633027522936	0.009174311926605505	0.0
H05 Disorders of orbit	0.15612903225806452	0.8438709677419355	0.0	0.0
M46 Other inflammatory spondylopathies	0.0	1.0	0.0	0.0
E78 Disorders of lipoprotein metabolism and other lipidaemias	0.10864745011086474	0.8310421286031042	0.06031042128603104	0.0
G43 Migraine	0.4389582617329209	0.5233512811700463	0.0	0.03769045709703288
A50 Congenital syphilis	0.75	0.25	0.0	0.0
K14 Diseases of tongue	0.020761245674740483	0.9180784613310565	0.0014380083584235833	0.05972228463577944
J80 Adult respiratory distress syndrome	0.003386004514672686	0.8702031602708804	0.12641083521444696	0.0
E15 Nondiabetic hypoglycaemic coma	0.8636363636363636	0.13636363636363635	0.0	0.0
F24 Induced delusional disorder	0.44298733051789285	0.5570126694821071	0.0	0.0
F29 Unspecified nonorganic psychosis	0.8078093977498345	0.07491727332892124	0.00013236267372600927	0.1171409662475182
N64 Other disorders of breast	0.1345646437994723	0.862796833773087	0.002638522427440633	0.0
A40 Streptococcal septicaemia	0.975177304964539	0.024822695035460994	0.0	0.0
E35 Disorders of endocrine glands in diseases classified elsewhere	0.12753858651502845	0.8723260222041701	0.00013539128080151638	0.0
I64 Stroke, not specified as haemorrhage or infarction	0.08223769012632122	0.9089971642175818	0.008765145656096932	0.0
F84 Pervasive developmental disorders	0.24481327800829875	0.7385892116182573	0.016597510373443983	0.0
I06 Rheumatic aortic valve diseases	0.007223942208462332	0.9927760577915377	0.0	0.0
A06 Amoebiasis	0.0	1.0	0.0	0.0
O41 Other disorders of amniotic fluid and membranes	0.0004098360655737705	0.9995901639344262	0.0	0.0
Q22 Congenital malformations of pulmonary and tricuspid valves	0.125	0.875	0.0	0.0
A51 Early syphilis	0.8333333333333334	0.16666666666666666	0.0	0.0
M22 Disorders of patella	0.1376994122586062	0.8606213266162889	0.0016792611251049538	0.0
H06 Disorders of lachrymal system and orbit in diseases classified elsewhere	0.0	1.0	0.0	0.0
I61 Intracerebral haemorrhage	0.18008948545861297	0.808165548098434	0.01174496644295302	0.0
I88 Nonspecific lymphadenitis	0.3160621761658031	0.6839378238341969	0.0	0.0
O33 Maternal care for known or suspected disproportion	0.005852231163130944	0.9941477688368691	0.0	0.0
N29 Other disorders of kidney and ureter in diseases classified elsewhere	0.36895121469484493	0.5729804463756666	0.0	0.05806833892948845
L23 Allergic contact dermatitis	0.4612914734213343	0.42704245451302175	0.0	0.11166607206564395
Q85 Phakomatoses, not elsewhere classified	0.4444444444444444	0.5555555555555556	0.0	0.0
E03 Other hypothyroidism	0.34285714285714286	0.6571428571428571	0.0	0.0
K57 Diverticular disease of intestine	0.20024570024570024	0.7452907452907452	0.029074529074529076	0.025389025389025387
P58 Neonatal jaundice due to other excessive haemolysis	0.9903381642512077	0.00966183574879227	0.0	0.0
N33 Bladder disorders in diseases classified elsewhere	0.504070131496556	0.49592986850344395	0.0	0.0
D53 Other nutritional anaemias	0.03773584905660377	0.5345911949685535	0.0	0.4276729559748428
F01 Vascular dementia	0.7543859649122807	0.24561403508771928	0.0	0.0
N30 Cystitis	0.0507172131147541	0.7021004098360656	0.0007684426229508197	0.2464139344262295
O01 Hydatidiform mole	0.281437125748503	0.718562874251497	0.0	0.0
A49 Bacterial infection of unspecified site	0.3333333333333333	0.6666666666666666	0.0	0.0
O64 Obstructed labour due to malposition and malpresentation of foetus	0.05039525691699605	0.9486166007905138	0.0009881422924901185	0.0
Q30 Congenital malformations of nose	0.42857142857142855	0.5714285714285714	0.0	0.0
O46 Antepartum haemorrhage, not elsewhere classified	0.0	1.0	0.0	0.0
D57 Sickle-cell disorders	0.14287925696594428	0.7947368421052632	0.0017027863777089784	0.06068111455108359
L24 Irritant contact dermatitis	0.684931506849315	0.3150684931506849	0.0	0.0
M90 Osteopathies in diseases classified elsewhere	0.07236335642802155	0.8852963818321786	0.042340261739799843	0.0
Q51 Congenital malformations of uterus and cervix	0.4568245125348189	0.5431754874651811	0.0	0.0
I30 Acute pericarditis	0.21428571428571427	0.7857142857142857	0.0	0.0
Q73 Reduction defects of unspecified limb	0.9478260869565217	0.05217391304347826	0.0	0.0
L73 Other follicular disorders	0.34375	0.6458333333333334	0.010416666666666666	0.0
M66 Spontaneous rupture of synovium and tendon	0.08802308802308802	0.9054834054834054	0.006493506493506494	0.0
K77 Liver disorders in diseases classified elsewhere	0.0	1.0	0.0	0.0
F23 Acute and transient psychotic disorders	0.7926356589147286	0.20736434108527133	0.0	0.0
H91 Other hearing loss	0.015600127347978351	0.9840815027061446	0.0003183699458771092	0.0
H27 Other disorders of lens	0.660952380952381	0.33904761904761904	0.0	0.0
O22 Venous complications in pregnancy	0.023821098687408847	0.9761789013125911	0.0	0.0
L08 Other local infections of skin and subcutaneous tissue	0.8357142857142857	0.050595238095238096	0.0	0.11369047619047619
H55 Nystagmus and other irregular eye movements	0.8826754385964912	0.11732456140350878	0.0	0.0
A35 Other tetanus	0.1504636553993419	0.8181274304516901	0.031408914148967994	0.0
L13 Other bullous disorders	0.8706525084641428	0.12934749153585717	0.0	0.0
O94 Sequelae of complication of pregnancy, childbirth and the puerperium	1.0	0.0	0.0	0.0
L62 Nail disorders in diseases classified elsewhere	0.957092819614711	0.042907180385288964	0.0	0.0
E12 Malnutrition-related diabetes mellitus	0.06032241289651586	0.7914716588663546	0.0015600624024961	0.14664586583463338
E73 Lactose intolerance	0.0060517848935192275	0.9924927225371534	0.0014554925693274093	0.0
L54 Erythema in diseases classified elsewhere	0.6172839506172839	0.38271604938271603	0.0	0.0
O80 Single spontaneous delivery	0.8990825688073395	0.10091743119266056	0.0	0.0
Q42 Congenital absence, atresia and stenosis of large intestine	0.2421875	0.7526041666666666	0.005208333333333333	0.0
P35 Congenital viral diseases	1.0	0.0	0.0	0.0
I27 Other pulmonary heart diseases	0.07692307692307693	0.9230769230769231	0.0	0.0
J04 Acute laryngitis and tracheitis	0.013986013986013986	0.986013986013986	0.0	0.0
J60 Coalworker's pneumoconiosis	0.08811475409836066	0.8046448087431693	0.10724043715846994	0.0
A03 Shigellosis	0.375	0.625	0.0	0.0
N07 Hereditary nephropathy, not elsewhere classified	0.06445859872611465	0.658343949044586	0.045605095541401276	0.2315923566878981
N28 Other disorders of kidney and ureter, not elsewhere classified	0.1615440562454543	0.6072785065862134	0.0001616248686797942	0.2310158122996525
E16 Other disorders of pancreatic internal secretion	0.15384615384615385	0.8461538461538461	0.0	0.0
K03 Other diseases of hard tissues of teeth	0.4094072474202064	0.5903527717782577	0.00023998080153587713	0.0
K65 Peritonitis	0.15857632216559445	0.6428830033141171	0.0006126939036956582	0.19792798061659286
F52 Sexual dysfunction, not caused by organic disorder or disease	0.9869451697127938	0.013054830287206266	0.0	0.0
Q32 Congenital malformations of trachea and bronchus	0.18459069020866772	0.8154093097913323	0.0	0.0
I38 Endocarditis, valve unspecified	0.17792476782254293	0.534576067348166	0.009487539253023317	0.2780116255762678
P94 Disorders of muscle tone of newborn	0.6258503401360545	0.3741496598639456	0.0	0.0
F17 Mental and behavioural disorders due to use of tobacco	0.44789762340036565	0.5521023765996343	0.0	0.0
N19 Unspecified renal failure	0.573518090839107	0.42628945342571206	0.00019245573518090838	0.0
N45 Orchitis and epididymitis	0.836944706138126	0.14160446409160085	0.0001449380389883325	0.021305891731284877
I33 Acute and subacute endocarditis	0.04832997708492466	0.9509756266925908	0.0006943962224845497	0.0
G55 Nerve root and plexus compressions in diseases classified elsewhere	0.28653295128939826	0.7020057306590258	0.011461318051575931	0.0
K28 Gastrojejunal ulcer	0.24202160685458834	0.7430771141189618	0.0	0.014901279026449771
P59 Neonatal jaundice from other and unspecified causes	1.0	0.0	0.0	0.0
G95 Other diseases of spinal cord	0.025	0.975	0.0	0.0
N01 Rapidly progressive nephritic syndrome	0.05427611104195195	0.9443545375326777	0.0013693514253703472	0.0
A07 Other protozoal intestinal diseases	1.0	0.0	0.0	0.0
L42 Pityriasis rosea	0.1875	0.8125	0.0	0.0
Q70 Syndactyly	0.6428571428571429	0.35714285714285715	0.0	0.0
E79 Disorders of purine and pyrimidine metabolism	0.005804311774461028	0.9941956882255389	0.0	0.0
L81 Other disorders of pigmentation	0.49256689791873143	0.5064420218037661	0.0009910802775024777	0.0
F32 Depressive episode	0.22801024765157984	0.11443210930828351	0.0	0.6575576430401366
A52 Late syphilis	0.5	0.5	0.0	0.0
L26 Exfoliative dermatitis	0.44808743169398907	0.4371584699453552	0.00273224043715847	0.11202185792349727
Q53 Undescended testicle	0.5483870967741935	0.44868035190615835	0.002932551319648094	0.0
N21 Calculus of lower urinary tract	0.0	1.0	0.0	0.0
J47 Bronchiectasis	0.029787234042553193	0.9085106382978724	0.06170212765957447	0.0
D81 Combined immunodeficiencies	0.039603960396039604	0.43316831683168316	0.0006188118811881188	0.5266089108910891
O74 Complications of anaesthesia during labour and delivery	0.0	1.0	0.0	0.0
A28 Other zoonotic bacterial diseases, not elsewhere classified	0.8295964125560538	0.17040358744394618	0.0	0.0
I79 Disorders of arteries, arterioles and capillaries in diseases classified elsewhere	0.10401514825493824	0.8957266428540689	0.00025820889099281317	0.0
I24 Other acute ischaemic heart diseases	0.02796271637816245	0.9707057256990679	0.0013315579227696406	0.0
O87 Venous complications in the puerperium	0.875	0.125	0.0	0.0
M06 Other rheumatoid arthritis	0.19012672358547122	0.8098732764145288	0.0	0.0
B44 Aspergillosis	0.0	1.0	0.0	0.0
I68 Cerebrovascular disorders in diseases classified elsewhere	0.013307984790874524	0.9809885931558935	0.005703422053231939	0.0
P04 Foetus and newborn affected by noxious influences transmitted via placenta or breast milk	1.0	0.0	0.0	0.0
L00 Staphylococcal scalded skin syndrome	0.0	1.0	0.0	0.0
P36 Bacterial sepsis of newborn	1.0	0.0	0.0	0.0
J93 Pneumothorax	0.2970561998215879	0.7029438001784122	0.0	0.0
Q52 Other congenital malformations of female genitalia	0.662771285475793	0.337228714524207	0.0	0.0
E52 Niacin deficiency [pellagra]	0.19718309859154928	0.8028169014084507	0.0	0.0
L30 Other dermatitis	0.9301204819277108	0.06987951807228916	0.0	0.0
J41 Simple and mucopurulent chronic bronchitis	0.2033898305084746	0.7796610169491526	0.01694915254237288	0.0
N60 Benign mammary dysplasia	0.7647172734314485	0.2352827265685515	0.0	0.0
G30 Alzheimer's disease	0.23529411764705882	0.7647058823529411	0.0	0.0
N05 Unspecified nephritic syndrome	0.009397933203534522	0.9873820578103939	0.003220008986071589	0.0
F19 Mental and behavioural disorders due to multiple drug use and use of other psychoactive substances	0.20341634536375702	0.315751216737248	0.0003476392137033057	0.4804847986852917
Q65 Congenital deformities of hip	0.6562137049941928	0.3437862950058072	0.0	0.0
G73 Disorders of myoneural junction and muscle in diseases classified elsewhere	0.05891472868217054	0.931782945736434	0.009302325581395349	0.0
B18 Chronic viral hepatitis	0.7095492866407264	0.28874837872892345	0.0017023346303501946	0.0
G23 Other degenerative diseases of basal ganglia	0.22196388999891017	0.191739019871399	0.0	0.5862970901296909
K01 Embedded and impacted teeth	0.5032915693353154	0.4967084306646846	0.0	0.0
H73 Other disorders of tympanic membrane	0.7647058823529411	0.23529411764705882	0.0	0.0
L40 Psoriasis	0.7904903417533432	0.20950965824665677	0.0	0.0
O05 Other abortion	0.278815196394076	0.721184803605924	0.0	0.0
B17 Other acute viral hepatitis	0.7427385892116183	0.24066390041493776	0.016597510373443983	0.0
D51 Vitamin b12 deficiency anaemia	0.11231334014187529	0.8506445113030997	0.00085566811118165	0.03618648044384333
Q12 Congenital lens malformations	0.23251028806584362	0.7510288065843621	0.01646090534979424	0.0
F70 Mild mental retardation	0.0	1.0	0.0	0.0
E05 Thyrotoxicosis [hyperthyroidism]	0.2003012048192771	0.6995481927710844	0.0007530120481927711	0.09939759036144578
P07 Disorders related to short gestation and low birth weight, not elsewhere classified	0.0	1.0	0.0	0.0
E84 Cystic fibrosis	0.003934426229508197	0.9951912568306011	0.0008743169398907104	0.0
G41 Status epilepticus	0.006302093921528766	0.9936979060784712	0.0	0.0
L91 Hypertrophic disorders of skin	0.0	1.0	0.0	0.0
M86 Osteomyelitis	0.13590604026845637	0.8640939597315436	0.0	0.0
M95 Other acquired deformities of musculoskeletal system and connective tissue	0.0030745580322828594	0.8562644119907763	0.0	0.14066102997694083
I63 Cerebral infarction	0.05048380311316786	0.9015565839293227	0.014724442574673959	0.03323517038283551
P13 Birth injury to skeleton	0.8947368421052632	0.10526315789473684	0.0	0.0
I49 Other cardiac arrhythmias	0.0492352180199376	0.9031276158587627	0.023361996803896203	0.024275169317403547
A54 Gonococcal infection	0.7272727272727273	0.2727272727272727	0.0	0.0
O67 Labour and delivery complicated by intrapartum haemorrhage, not elsewhere classified	0.7547169811320755	0.24492702029191885	0.000355998576005696	0.0
E25 Adrenogenital disorders	0.0	1.0	0.0	0.0
K92 Other diseases of digestive system	0.2906574394463668	0.698961937716263	0.010380622837370242	0.0
A95 Yellow fever	0.5989717223650386	0.10454155955441302	0.0	0.29648671808054844
H52 Disorders of refraction and accommodation	0.8855817549284886	0.11441824507151141	0.0	0.0
L99 Other disorders of skin and subcutaneous tissue in diseases classified elsewhere	0.18243243243243243	0.8175675675675675	0.0	0.0
O04 Medical abortion	0.0314026517794836	0.25331472435450103	0.0	0.7152826238660154
G93 Other disorders of brain	0.6281727414892337	0.28256946950559364	0.0	0.08925778900517262
I41 Myocarditis in diseases classified elsewhere	0.5	0.5	0.0	0.0
B43 Chromomycosis and phaeomycotic abscess	0.4117647058823529	0.5882352941176471	0.0	0.0
B86 Scabies	0.23826607762326918	0.6670619978059121	8.89495e+10	0.09458297506448839
E28 Ovarian dysfunction	0.060085836909871244	0.9241773962804005	0.015736766809728183	0.0
Q45 Other congenital malformations of digestive system	0.36778523489932885	0.6308724832214765	0.0013422818791946308	0.0
H53 Visual disturbances	0.75	0.25	0.0	0.0
H13 Disorders of conjunctiva in diseases classified elsewhere	0.041719342604298354	0.9582806573957017	0.0	0.0
E06 Thyroiditis	0.23099850968703428	0.5201192250372578	0.0037257824143070045	0.2451564828614009
B68 Taeniasis	0.5416666666666666	0.4583333333333333	0.0	0.0
F62 Enduring personality changes, not attributable to brain damage and disease	0.010416666666666666	0.9895833333333334	0.0	0.0
F06 Other mental disorders due to brain damage and dysfunction and to physical disease	0.4	0.6	0.0	0.0
O10 Pre-existing hypertension complicating pregnancy, childbirth and the puerperium	0.3042929292929293	0.3282828282828283	0.0	0.36742424242424243
I81 Portal vein thrombosis	0.0013736263736263737	0.9986263736263736	0.0	0.0
H36 Retinal disorders in diseases classified elsewhere	0.6789667896678967	0.3210332103321033	0.0	0.0
M48 Other spondylopathies	0.36317460317460315	0.6368253968253968	0.0	0.0
I26 Pulmonary embolism	0.060926076360682375	0.7749796913078798	0.16409423233143786	0.0
B20 Human immunodeficiency virus [hiv] disease resulting in infectious and parasitic diseases	0.9690145614629191	0.030985438537080936	0.0	0.0
G52 Disorders of other cranial nerves	0.0	0.9122609673790776	0.0	0.08773903262092239
Q56 Indeterminate sex and pseudohermaphroditism	0.6470588235294118	0.35294117647058826	0.0	0.0
F51 Nonorganic sleep disorders	0.8064516129032258	0.16129032258064516	0.03225806451612903	0.0
E56 Other vitamin deficiencies	0.5588235294117647	0.4411764705882353	0.0	0.0
F99 Mental disorder, not otherwise specified	0.34782608695652173	0.6376811594202898	0.014492753623188406	0.0
K55 Vascular disorders of intestine	0.011099691675231244	0.9852004110996917	0.0036998972250770813	0.0
N15 Other renal tubulo-interstitial diseases	0.19047619047619047	0.8095238095238095	0.0	0.0
A78 Q fever	0.0	0.13513513513513514	0.0	0.8648648648648649
A16 Respiratory tuberculosis, not confirmed bacteriologically or histologically	1.0	0.0	0.0	0.0
B08 Other viral infections characterised by skin and mucous membrane lesions, not elsewhere classified	0.11538461538461539	0.8685897435897436	0.016025641025641024	0.0
A31 Infection due to other mycobacteria	0.0	1.0	0.0	0.0
J09 Influenza due to certain identified influenza virus	0.3118279569892473	0.6720430107526881	0.016129032258064516	0.0
O42 Premature rupture of membranes	0.0036900369003690036	0.996309963099631	0.0	0.0
G51 Facial nerve disorders	0.15121036481418343	0.7132628707807706	0.0005114217524718718	0.13501534265257414
B53 Other parasitologically confirmed malaria	0.9285714285714286	0.07142857142857142	0.0	0.0
B71 Other cestode infections	0.9444444444444444	0.05555555555555555	0.0	0.0
Q14 Congenital malformations of posterior segment of eye	0.125	0.875	0.0	0.0
G32 Other degenerative disorders of nervous system in diseases classified elsewhere	0.6558002936857562	0.257856093979442	0.0	0.08634361233480176
M82 Osteoporosis in diseases classified elsewhere	0.5038932146829811	0.4961067853170189	0.0	0.0
P11 Other birth injuries to central nervous system	1.0	0.0	0.0	0.0
J96 Respiratory failure, not elsewhere classified	0.0645448079658606	0.9354551920341394	0.0	0.0
B65 Schistosomiasis [bilharziasis]	0.6	0.4	0.0	0.0
J44 Other chronic obstructive pulmonary disease	0.2	0.8	0.0	0.0
G46 Vascular syndromes of brain in cerebrovascular diseases	0.002702702702702703	0.9972972972972973	0.0	0.0
E71 Disorders of branched-chain amino-acid metabolism and fatty-acid metabolism	0.7086092715231788	0.2913907284768212	0.0	0.0
L95 Vasculitis limited to skin, not elsewhere classified	0.28703703703703703	0.7129629629629629	0.0	0.0
Q77 Osteochondrodysplasia with defects of growth of tubular bones and spine	0.5083532219570406	0.477326968973747	0.014319809069212411	0.0
I44 Atrioventricular and left bundle-branch block	0.03900255754475703	0.7065217391304348	0.13043478260869565	0.12404092071611253
F20 Schizophrenia	0.6865859808371155	0.3134140191628845	0.0	0.0
A87 Viral meningitis	0.12322420065096688	0.00421213861765269	0.0	0.8725636607313805
M70 Soft tissue disorders related to use, overuse and pressure	0.03496503496503497	0.965034965034965	0.0	0.0
M36 Systemic disorders of connective tissue in diseases classified elsewhere	0.15784677691528856	0.4874789065136686	3.37496e+10	0.3546405669929126
B38 Coccidioidomycosis	0.627906976744186	0.37209302325581395	0.0	0.0
Q13 Congenital malformations of anterior segment of eye	0.39590443686006827	0.6006825938566553	0.0034129692832764505	0.0
E61 Deficiency of other nutrient elements	0.6637362637362637	0.3362637362637363	0.0	0.0
J39 Other diseases of upper respiratory tract	0.13636363636363635	0.7272727272727273	0.13636363636363635	0.0
M09 Juvenile arthritis in diseases classified elsewhere	0.43617871735654645	0.5638212826434535	0.0	0.0
D73 Diseases of spleen	0.7850467289719626	0.21495327102803738	0.0	0.0
Q39 Congenital malformations of oesophagus	0.2315112540192926	0.7684887459807074	0.0	0.0
H83 Other diseases of inner ear	0.2809917355371901	0.6198347107438017	0.09917355371900827	0.0
G97 Postprocedural disorders of nervous system, not elsewhere classified	0.7938075685273555	0.20619243147264454	0.0	0.0
F98 Other behavioural and emotional disorders with onset usually occurring in childhood and adolescence	0.0	0.9916666666666667	0.008333333333333333	0.0
Q68 Other congenital musculoskeletal deformities	0.4036144578313253	0.5963855421686747	0.0	0.0
N26 Unspecified contracted kidney	0.0	1.0	0.0	0.0
E76 Disorders of glycosaminoglycan metabolism	0.07670306812272491	0.9230369214768591	0.00026001040041601667	0.0
M19 Other arthrosis	0.109979633401222	0.5580448065173116	0.002036659877800407	0.329938900203666
B03 Smallpox	0.0	0.9375	0.0625	0.0
L12 Pemphigoid	0.7348784624081401	0.2651215375918598	0.0	0.0
B27 Infectious mononucleosis	0.13518886679920478	0.8469184890656064	0.017892644135188866	0.0
N06 Isolated proteinuria with specified morphological lesion	0.35010884876424636	0.6445447560507107	0.005346395185042899	0.0
B00 Herpesviral [herpes simplex] infections	0.07391304347826087	0.9163043478260869	0.008695652173913044	0.0010869565217391304
N94 Pain and other conditions associated with female genital organs and menstrual cycle	1.0	0.0	0.0	0.0
B15 Acute hepatitis a	0.5077234742972905	0.02633578121043302	0.0007596859964547987	0.46518105849582175
A75 Typhus fever	0.6666666666666666	0.3333333333333333	0.0	0.0
A93 Other arthropod-borne viral fevers, not elsewhere classified	0.9096098953377736	0.09039010466222645	0.0	0.0
G57 Mononeuropathies of lower limb	0.023255813953488372	0.9767441860465116	0.0	0.0
J45 Asthma	0.007579346281383231	0.916153481762198	0.07626717195641876	0.0
G53 Cranial nerve disorders in diseases classified elsewhere	0.023809523809523808	0.05782312925170068	0.0	0.9183673469387755
H93 Other disorders of ear, not elsewhere classified	0.055167227039462044	0.33727068955347134	0.0008012347863701607	0.6067608486206965
F89 Unspecified disorder of psychological development	0.47	0.53	0.0	0.0
Q33 Congenital malformations of lung	0.3279742765273312	0.6655948553054662	0.006430868167202572	0.0
N14 Drug- and heavy-metal-induced tubulo-interstitial and tubular conditions	0.052434456928838954	0.9363295880149812	0.011235955056179775	0.0
I77 Other disorders of arteries and arterioles	0.5613682092555332	0.4386317907444668	0.0	0.0
A77 Spotted fever [tick-borne rickettsioses]	0.8461538461538461	0.15384615384615385	0.0	0.0
N22 Calculus of urinary tract in diseases classified elsewhere	0.7647562018819504	0.2352437981180496	0.0	0.0
O65 Obstructed labour due to maternal pelvic abnormality	0.840964012801254	0.159035987198746	0.0	0.0
M84 Disorders of continuity of bone	0.7731277533039648	0.226431718061674	0.0004405286343612335	0.0
O81 Single delivery by forceps and vacuum extractor	0.6403508771929824	0.35964912280701755	0.0	0.0
H62 Disorders of external ear in diseases classified elsewhere	0.3333333333333333	0.6666666666666666	0.0	0.0
I36 Nonrheumatic tricuspid valve disorders	0.19434429923388913	0.764420910319964	0.0006759801712483101	0.040558810274898605
P15 Other birth injuries	0.8125	0.1875	0.0	0.0
M93 Other osteochondropathies	0.13043478260869565	0.8695652173913043	0.0	0.0
F95 Tic disorders	0.1893939393939394	0.7954545454545454	0.015151515151515152	0.0
K63 Other diseases of intestine	0.2048962213943587	0.7874756075926912	0.007628171012950151	0.0
N32 Other disorders of bladder	0.8717948717948718	0.1282051282051282	0.0	0.0
M62 Other disorders of muscle	0.89128861003861	0.10871138996138996	0.0	0.0
D84 Other immunodeficiencies	0.0	1.0	0.0	0.0
E46 Unspecified protein-energy malnutrition	0.21258134490238612	0.7874186550976139	0.0	0.0
A48 Other bacterial diseases, not elsewhere classified	0.8749323226854359	0.12506767731456417	0.0	0.0
Q10 Congenital malformations of eyelid, lachrymal apparatus and orbit	0.4153846153846154	0.5846153846153846	0.0	0.0
M20 Acquired deformities of fingers and toes	0.1268178456987922	0.6526990386985457	0.0014789253142716292	0.21900419028839044
A23 Brucellosis	0.18066872717055352	0.0014048890137679123	0.0	0.8179263838156786
Smoking high	0.6364892881824464	0.36247408431237044	0.0010366275051831375	0.0
F02 Dementia in other diseases classified elsewhere	0.18072289156626506	0.7951807228915663	0.024096385542168676	0.0
O70 Perineal laceration during delivery	0.4268292682926829	0.573170731707317	0.0	0.0
K31 Other diseases of stomach and duodenum	0.3624813153961136	0.4080717488789238	0.007473841554559043	0.2219730941704036
K93 Disorders of other digestive organs in diseases classified elsewhere	0.062146892655367235	0.07909604519774012	0.0	0.8587570621468926
N39 Other disorders of urinary system	0.6048380483804838	0.33169331693316934	8.20008e+10	0.06338663386633867
N12 Tubulo-interstitial nephritis, not specified as acute or chronic	0.5865619546247819	0.41343804537521817	0.0	0.0
E26 Hyperaldosteronism	0.14285714285714285	0.8571428571428571	0.0	0.0
D61 Other aplastic anaemias	0.02384105960264901	0.9701986754966887	0.005960264900662252	0.0
K91 Postprocedural disorders of digestive system, not elsewhere classified	0.2824427480916031	0.7175572519083969	0.0	0.0
A39 Meningococcal infection	0.7666666666666667	0.23333333333333334	0.0	0.0
H58 Other disorders of eye and adnexa in diseases classified elsewhere	0.18427835051546393	0.8157216494845361	0.0	0.0
F48 Other neurotic disorders	0.5483870967741935	0.45161290322580644	0.0	0.0
M54 Dorsalgia	0.7571540572324579	0.20631125049000393	0.0001960015680125441	0.036338690709525674
O86 Other puerperal infections	1.0	0.0	0.0	0.0
F09 Unspecified organic or symptomatic mental disorder	0.09514031485284052	0.5106091718001369	0.002053388090349076	0.3921971252566735
B16 Acute hepatitis b	0.8333333333333334	0.16666666666666666	0.0	0.0
H15 Disorders of sclera	0.024844720496894408	0.9751552795031055	0.0	0.0
E43 Unspecified severe protein-energy malnutrition	0.2	0.8	0.0	0.0
P78 Other perinatal digestive system disorders	0.17475728155339806	0.8058252427184466	0.019417475728155338	0.0
P10 Intracranial laceration and haemorrhage due to birth injury	0.5	0.5	0.0	0.0
I86 Varicose veins of other sites	0.46206697736991303	0.041992985153509826	0.0	0.49594003747657717
H61 Other disorders of external ear	0.2939424031777557	0.7060575968222443	0.0	0.0
L52 Erythema nodosum	0.8658536585365854	0.13414634146341464	0.0	0.0
A81 Atypical virus infections of central nervous system	0.8888888888888888	0.1111111111111111	0.0	0.0
G45 Transient cerebral ischaemic attacks and related syndromes	0.12016156176371592	0.25075732076741836	0.0003365870077415012	0.6287445304611242
H11 Other disorders of conjunctiva	0.04499706076206424	0.7424336890108129	0.0	0.21256925022712292
E14 Unspecified diabetes mellitus	0.41274658573596357	0.5872534142640364	0.0	0.0
K80 Cholelithiasis	0.8	0.2	0.0	0.0
E11 Non-insulin-dependent diabetes mellitus	0.27488151658767773	0.5260663507109005	0.0	0.1990521327014218
I13 Hypertensive heart and renal disease	0.29049531459170014	0.46586345381526106	0.01740294511378849	0.22623828647925034
P24 Neonatal aspiration syndromes	1.0	0.0	0.0	0.0
H44 Disorders of globe	0.15494636471990464	0.8450536352800954	0.0	0.0
K08 Other disorders of teeth and supporting structures	0.09788497217068645	0.6246382189239332	0.0022263450834879408	0.2752504638218924
J42 Unspecified chronic bronchitis	0.4	0.6	0.0	0.0
Q37 Cleft palate with cleft lip	0.49557522123893805	0.504424778761062	0.0	0.0
H46 Optic neuritis	0.003816793893129771	0.9961832061068703	0.0	0.0
A94 Unspecified arthropod-borne viral fever	0.5333333333333333	0.4666666666666667	0.0	0.0
E63 Other nutritional deficiencies	0.4233576642335766	0.5766423357664233	0.0	0.0
I28 Other diseases of pulmonary vessels	0.16037735849056603	0.7830188679245284	0.05660377358490566	0.0
F94 Disorders of social functioning with onset specific to childhood and adolescence	0.0	1.0	0.0	0.0
M65 Synovitis and tenosynovitis	0.7253488728722589	0.2629636120665104	3.28609e+10	0.011654654194142003
Q43 Other congenital malformations of intestine	0.24818181818181817	0.4390909090909091	0.0018181818181818182	0.3109090909090909
N10 Acute tubulo-interstitial nephritis	0.052865612648221344	0.9466403162055336	0.0004940711462450593	0.0
L03 Cellulitis	0.4576271186440678	0.5423728813559322	0.0	0.0
A44 Bartonellosis	0.9666666666666667	0.03333333333333333	0.0	0.0
H59 Postprocedural disorders of eye and adnexa, not elsewhere classified	0.3634759594177327	0.6365240405822673	0.0	0.0
O34 Maternal care for known or suspected abnormality of pelvic organs	0.0	1.0	0.0	0.0
G54 Nerve root and plexus disorders	0.1935483870967742	0.5365025466893039	0.008488964346349746	0.2614601018675722
Q24 Other congenital malformations of heart	0.5	0.5	0.0	0.0
N35 Urethral stricture	0.1633457411867747	0.8366542588132253	0.0	0.0
L02 Cutaneous abscess, furuncle and carbuncle	0.9786392405063291	0.021360759493670885	0.0	0.0
D82 Immunodeficiency associated with other major defects	0.06261544144809753	0.8324713705208718	0.0057258958256372365	0.09918729220539342
E44 Protein-energy malnutrition of moderate and mild degree	0.3333333333333333	0.6666666666666666	0.0	0.0
Q20 Congenital malformations of cardiac chambers and connexions	0.47368421052631576	0.5263157894736842	0.0	0.0
F00 Dementia in alzheimer's disease	0.12391304347826088	0.8760869565217392	0.0	0.0
I12 Hypertensive renal disease	0.05917159763313609	0.9349112426035503	0.005917159763313609	0.0
L01 Impetigo	0.9867154961941692	0.01328450380583082	0.0	0.0
I89 Other non-infective disorders of lymphatic vessels and lymph nodes	0.9708011076100449	0.029160698940131766	3.81934e+10	0.0
Q81 Epidermolysis bullosa	0.16666666666666666	0.8333333333333334	0.0	0.0
J85 Abscess of lung and mediastinum	0.05828220858895705	0.941717791411043	0.0	0.0
A17 Tuberculosis of nervous system	0.23595505617977527	0.7359550561797753	0.028089887640449437	0.0
P20 Intra-uterine hypoxia	1.0	0.0	0.0	0.0
M01 Direct infections of joint in infectious and parasitic diseases classified elsewhere	0.15577473751193127	0.6818326439707286	0.00014847809948032666	0.16224414041785978
I23 Certain current complications following acute myocardial infarction	0.0853105013410357	0.8684753455745822	0.014132453063750773	0.03208170002063132
O02 Other abnormal products of conception	0.2651646447140381	0.7348353552859619	0.0	0.0
D71 Functional disorders of polymorphonuclear neutrophils	0.27941176470588236	0.30514705882352944	0.004136029411764706	0.41130514705882354
O06 Unspecified abortion	0.2457002457002457	0.7542997542997543	0.0	0.0
F38 Other mood [affective] disorders	0.6586021505376344	0.34139784946236557	0.0	0.0
K02 Dental caries	0.3287435456110155	0.6712564543889845	0.0	0.0
B37 Candidiasis	0.17766497461928935	0.8223350253807107	0.0	0.0
I31 Other diseases of pericardium	0.08577935222672065	0.7672064777327935	0.028846153846153848	0.11816801619433198
B25 Cytomegaloviral disease	1.0	0.0	0.0	0.0
F53 Mental and behavioural disorders associated with the puerperium, not elsewhere classified	0.3181818181818182	0.6818181818181818	0.0	0.0
Q67 Congenital musculoskeletal deformities of head, face, spine and chest	0.416289592760181	0.583710407239819	0.0	0.0
A26 Erysipeloid	0.014925373134328358	0.9658848614072495	0.019189765458422176	0.0
E75 Disorders of sphingolipid metabolism and other lipid storage disorders	0.18634197988353626	0.7924827951296982	0.006881948120698782	0.014293276866066702
M05 Seropositive rheumatoid arthritis	0.1350610174139586	0.8649389825860414	0.0	0.0
B78 Strongyloidiasis	0.06060606060606061	0.9356060606060606	0.003787878787878788	0.0
K41 Femoral hernia	0.1287249764879753	0.8060996909848179	0.0002821442966545748	0.06489318823055219
A38 Scarlet fever	0.2857142857142857	0.7142857142857143	0.0	0.0
Q76 Congenital malformations of spine and bony thorax	0.3867069486404834	0.6132930513595166	0.0	0.0
E32 Diseases of thymus	0.21792717086834734	0.7820728291316527	0.0	0.0
B91 Sequelae of poliomyelitis	0.3712021136063408	0.4319682959048877	0.0	0.19682959048877147
O92 Other disorders of breast and lactation associated with childbirth	1.0	0.0	0.0	0.0
F68 Other disorders of adult personality and behaviour	0.311178247734139	0.6888217522658611	0.0	0.0
M31 Other necrotising vasculopathies	0.2446670376553515	0.7536635132628455	0.001669449081803005	0.0
D50 Iron deficiency anaemia	0.026526526526526525	0.9734734734734735	0.0	0.0
P05 Slow foetal growth and foetal malnutrition	1.0	0.0	0.0	0.0
E07 Other disorders of thyroid	0.16194331983805668	0.6477732793522267	0.0	0.1902834008097166
D56 Thalassaemia	0.21154535675869487	0.6034420939404804	0.003944065973467192	0.18106848332735748
H28 Cataract and other disorders of lens in diseases classified elsewhere	0.519163763066202	0.4808362369337979	0.0	0.0
J36 Peritonsillar abscess	0.07957775071051564	0.7359588577615375	0.0039247530112329135	0.18053863851671403
N63 Unspecified lump in breast	0.19072048962692947	0.6862877458260205	0.0	0.12299176454705009
H69 Other disorders of eustachian tube	0.6575674188222345	0.34243258117776554	0.0	0.0
J91 Pleural effusion in conditions classified elsewhere	0.18396226415094338	0.8160377358490566	0.0	0.0
D70 Agranulocytosis	0.14957264957264957	0.8205128205128205	0.029914529914529916	0.0
I65 Occlusion and stenosis of precerebral arteries, not resulting in cerebral infarction	0.5660377358490566	0.4333226734889671	0.0006395906619763352	0.0
I50 Heart failure	0.03365384615384615	0.9663461538461539	0.0	0.0
L41 Parapsoriasis	0.7145752717892021	0.28542472821079784	0.0	0.0
E80 Disorders of porphyrin and bilirubin metabolism	0.01953125	0.8351934523809523	0.11644345238095238	0.02883184523809524
E54 Ascorbic acid deficiency	0.6363636363636364	0.36363636363636365	0.0	0.0
A25 Rat-bite fevers	0.27350427350427353	0.7094017094017094	0.017094017094017096	0.0
G72 Other myopathies	0.09774089442139235	0.6629783310281235	0.011526048870447211	0.22775472568003688
J90 Pleural effusion, not elsewhere classified	0.031921331316187594	0.9680786686838124	0.0	0.0
D59 Acquired haemolytic anaemia	0.6764705882352942	0.3235294117647059	0.0	0.0
K12 Stomatitis and related lesions	0.15048980027118025	0.836514876826277	0.00022852267706698762	0.012766800225475708
B97 Viral agents as the cause of diseases classified to other chapters	0.17391304347826086	0.8260869565217391	0.0	0.0
L43 Lichen planus	0.2891566265060241	0.7108433734939759	0.0	0.0
G35 Multiple sclerosis	0.4370912895631703	0.42662830238032956	0.0002615746795710175	0.1360188333769291
G14 Postpolio syndrome	0.2	0.8	0.0	0.0
O35 Maternal care for known or suspected foetal abnormality and damage	0.11871227364185111	0.8812877263581489	0.0	0.0
J69 Pneumonitis due to solids and liquids	0.07494145199063232	0.5886026541764247	0.00156128024980484	0.33489461358313816
B90 Sequelae of tuberculosis	0.21428571428571427	0.7857142857142857	0.0	0.0
K40 Inguinal hernia	0.068578444269052	0.903621853898097	0.00964658423221959	0.018153117600631413
M75 Shoulder lesions	0.15031152647975077	0.8496884735202492	0.0	0.0
J64 Unspecified pneumoconiosis	0.05420991926182238	0.895040369088812	0.025374855824682813	0.025374855824682813
A15 Respiratory tuberculosis, bacteriologically and histologically confirmed	0.3142857142857143	0.6714285714285714	0.014285714285714285	0.0
O60 Preterm delivery	0.12758620689655173	0.8724137931034482	0.0	0.0
B87 Myiasis	0.31075491209927614	0.328076525336091	0.0002585315408479835	0.3609100310237849
H10 Conjunctivitis	0.006785343657699369	0.9932146563423007	0.0	0.0
A37 Whooping cough	0.85	0.15	0.0	0.0
J94 Other pleural conditions	0.24532453245324531	0.7546754675467546	0.0	0.0
O73 Retained placenta and membranes, without haemorrhage	0.5	0.5	0.0	0.0
N02 Recurrent and persistent haematuria	0.06306306306306306	0.918918918918919	0.018018018018018018	0.0
K56 Paralytic ileus and intestinal obstruction without hernia	0.0	1.0	0.0	0.0
E23 Hypofunction and other disorders of pituitary gland	0.0	1.0	0.0	0.0
K71 Toxic liver disease	0.12084888976223226	0.7140892120259383	0.006681076832383572	0.15838082137944587
Q55 Other congenital malformations of male genital organs	0.8461538461538461	0.15384615384615385	0.0	0.0
I80 Phlebitis and thrombophlebitis	0.0892018779342723	0.8967136150234741	0.014084507042253521	0.0
I37 Pulmonary valve disorders	0.13053721803634327	0.7867223401525578	0.001632881569432457	0.08110756024166647
O32 Maternal care for known or suspected malpresentation of foetus	0.016706443914081145	0.9832935560859188	0.0	0.0
N86 Erosion and ectropion of cervix uteri	0.5584887381932672	0.2857834826834585	0.0	0.1557277791232744
N41 Inflammatory diseases of prostate	0.46915196795809905	0.18786104906416082	0.0	0.3429869829777401
J14 Pneumonia due to haemophilus influenzae	0.302252816020025	0.44643304130162703	0.0	0.25131414267834795
J12 Viral pneumonia, not elsewhere classified	0.7453199217658564	0.2546800782341436	0.0	0.0
L63 Alopecia areata	0.75	0.25	0.0	0.0
H43 Disorders of vitreous body	0.2911140583554377	0.7088859416445623	0.0	0.0
F21 Schizotypal disorder	0.8338624338624339	0.16507936507936508	0.0010582010582010583	0.0
G96 Other disorders of central nervous system	0.9488072792851873	0.02963357652266579	0.0	0.021559144192146898
A91 Dengue haemorrhagic fever	0.133575098216984	0.0001511030522816561	0.0	0.8662737987307344
A04 Other bacterial intestinal infections	0.5	0.5	0.0	0.0
M80 Osteoporosis with pathological fracture	0.46261682242990654	0.5373831775700935	0.0	0.0
H40 Glaucoma	0.1528621682123441	0.8471378317876559	0.0	0.0
D67 Hereditary factor ix deficiency	0.4375	0.5625	0.0	0.0
K74 Fibrosis and cirrhosis of liver	0.18654800616121855	0.4157111073078898	0.0010268697586856067	0.3967140167722061
G98 Other disorders of nervous system, not elsewhere classified	0.5061728395061729	0.49382716049382713	0.0	0.0
E50 Vitamin a deficiency	0.35135135135135137	0.581081081081081	0.06756756756756757	0.0
L98 Other disorders of skin and subcutaneous tissue, not elsewhere classified	0.389921184619059	0.2829711010269883	0.0001910675901600191	0.3269166467637927
H02 Other disorders of eyelid	0.23830286768405165	0.7616971323159484	0.0	0.0
B51 Plasmodium vivax malaria	0.8333333333333334	0.16666666666666666	0.0	0.0
F25 Schizoaffective disorders	0.3017092193537681	0.49451200720669464	0.00018964985894791742	0.20358912358058934
M07 Psoriatic and enteropathic arthropathies	0.01557935735150925	0.9844206426484907	0.0	0.0
G71 Primary disorders of muscles	0.0	1.0	0.0	0.0
I10 Essential primary hypertension	0.047278683642320005	0.6592212046757502	0.053383962474871566	0.2401161492070583
Smoking mid	0.710820895522388	0.1828358208955224	0.0	0.10634328358208955
M76 Enthesopathies of lower limb, excluding foot	0.141156462585034	0.7465986394557823	0.0	0.11224489795918367
P50 Foetal blood loss	1.0	0.0	0.0	0.0
G00 Bacterial meningitis, not elsewhere classified	0.3159090909090909	0.6795454545454546	0.004545454545454545	0.0
H70 Mastoiditis and related conditions	0.3991767622433229	0.6008232377566771	0.0	0.0
H94 Other disorders of ear in diseases classified elsewhere	0.02685765443151298	0.39480752014324083	0.5783348254252462	0.0
E86 Volume depletion	0.46825396825396826	0.5317460317460317	0.0	0.0
N70 Salpingitis and oophoritis	0.168804332335756	0.5347726948838535	7.12555e+10	0.2963517172580875
G99 Other disorders of nervous system in diseases classified elsewhere	0.8690828402366864	0.1309171597633136	0.0	0.0
O47 False labour	0.004956629491945477	0.9950433705080545	0.0	0.0
D86 Sarcoidosis	0.058919803600654665	0.9345335515548282	0.006546644844517185	0.0
M89 Other disorders of bone	0.26325193567599764	0.7194758784991067	0.0005955926146515784	0.016676593210244194
B99 Other and unspecified infectious diseases	0.006211180124223602	0.9937888198757764	0.0	0.0
Q79 Congenital malformations of musculoskeletal system, not elsewhere classified	0.26666666666666666	0.7333333333333333	0.0	0.0
K45 Other abdominal hernia	0.41591635201858845	0.5837932036015103	0.0002904443799012489	0.0
M40 Kyphosis and lordosis	0.8465857359635812	0.1534142640364188	0.0	0.0
I84 Haemorrhoids	0.9867321269171468	0.013267873082853201	0.0	0.0
N96 Habitual aborter	0.08695652173913043	0.9130434782608695	0.0	0.0
G36 Other acute disseminated demyelination	0.12815533980582525	0.3145631067961165	0.0	0.5572815533980583
M13 Other arthritis	0.12804767924869062	0.8719523207513094	0.0	0.0
L93 Lupus erythematosus	0.05897781774580336	0.5029226618705036	0.0008992805755395684	0.4372002398081535
P03 Foetus and newborn affected by other complications of labour and delivery	0.8571428571428571	0.14285714285714285	0.0	0.0
B22 Human immunodeficiency virus [hiv] disease resulting in other specified diseases	0.0	1.0	0.0	0.0
J21 Acute bronchiolitis	0.26839622641509436	0.730188679245283	0.0014150943396226414	0.0
E34 Other endocrine disorders	0.043478260869565216	0.9565217391304348	0.0	0.0
F69 Unspecified disorder of adult personality and behaviour	1.0	0.0	0.0	0.0
M23 Internal derangement of knee	0.19959919839679358	0.6953907815631263	0.0004008016032064128	0.10460921843687375
H34 Retinal vascular occlusions	0.23708206686930092	0.7629179331306991	0.0	0.0
J33 Nasal polyp	0.10918765519687833	0.6198297268534941	0.008442710180915218	0.26253990776871233
E29 Testicular dysfunction	0.0	1.0	0.0	0.0
K73 Chronic hepatitis, not elsewhere classified	0.0	1.0	0.0	0.0
M94 Other disorders of cartilage	0.26666666666666666	0.7333333333333333	0.0	0.0
N16 Renal tubulo-interstitial disorders in diseases classified elsewhere	0.0657522503214745	0.7198456922417488	0.0066009429918559796	0.2078011144449207
P55 Haemolytic disease of foetus and newborn	1.0	0.0	0.0	0.0
H95 Postprocedural disorders of ear and mastoid process, not elsewhere classified	0.00962800875273523	0.9746170678336981	0.01575492341356674	0.0
D83 Common variable immunodeficiency	0.10728319279539517	0.7921454514560013	0.0023788789532932604	0.09819247679531021
N95 Menopausal and other perimenopausal disorders	0.943359375	0.056640625	0.0	0.0
J66 Airway disease due to specific organic dust	0.02231041510243484	0.9751153062318996	0.0007508312774857878	0.0018234473881797704
I95 Hypotension	0.03571428571428571	0.7142857142857143	0.25	0.0
H17 Corneal scars and opacities	0.3250883392226148	0.6749116607773852	0.0	0.0
N73 Other female pelvic inflammatory diseases	0.3726528647087145	0.5580163697640829	0.0	0.0693307655272027
J46 Status asthmaticus	0.08256880733944955	0.9128440366972477	0.0045871559633027525	0.0
F60 Specific personality disorders	0.3333333333333333	0.6666666666666666	0.0	0.0
H49 Paralytic strabismus	0.9455439013127515	0.0544560986872485	0.0	0.0
B05 Measles	0.08333333333333333	0.9166666666666666	0.0	0.0
M53 Other dorsopathies, not elsewhere classified	0.4227912932138284	0.4978233034571063	0.00025608194622279127	0.07912932138284251
F91 Conduct disorders	0.13882863340563992	0.4880694143167028	0.01735357917570499	0.3557483731019523
G47 Sleep disorders	0.43209876543209874	0.5661375661375662	0.001763668430335097	0.0
B79 Trichuriasis	0.010362694300518135	0.9844559585492227	0.0051813471502590676	0.0
J99 Respiratory disorders in diseases classified elsewhere	0.6013546202225447	0.39864537977745523	0.0	0.0
A41 Other septicaemia	1.0	0.0	0.0	0.0
P25 Interstitial emphysema and related conditions originating in the perinatal period	1.0	0.0	0.0	0.0
J02 Acute pharyngitis	0.15979381443298968	0.8287514318442154	0.011454753722794959	0.0
H82 Vertiginous syndromes in diseases classified elsewhere	0.12187812187812187	0.7822177822177823	0.0959040959040959	0.0
L58 Radiodermatitis	0.672156862745098	0.12596078431372548	0.0	0.20188235294117646
B66 Other fluke infections	0.7726692209450831	0.227330779054917	0.0	0.0
O14 Gestational [pregnancy-induced] hypertension with significant proteinuria	0.5	0.5	0.0	0.0
H68 Eustachian salpingitis and obstruction	0.8469034388338568	0.1191108963517758	0.0	0.0339856648143674
L11 Other acantholytic disorders	0.20067114093959731	0.7986577181208053	0.0006711409395973154	0.0
I71 Aortic aneurysm and dissection	0.0	1.0	0.0	0.0
O26 Maternal care for other conditions predominantly related to pregnancy	0.01812688821752266	0.9818731117824774	0.0	0.0
Q82 Other congenital malformations of skin	1.0	0.0	0.0	0.0
O82 Single delivery by caesarean section	0.0	1.0	0.0	0.0
N13 Obstructive and reflux uropathy	0.30935251798561153	0.6834532374100719	0.007194244604316547	0.0
I97 Postprocedural disorders of circulatory system, not elsewhere classified	0.10943606923506422	0.8883305415968733	0.002233389168062535	0.0
A69 Other spirochaetal infections	0.75	0.25	0.0	0.0
F43 Reaction to severe stress, and adjustment disorders	0.27071823204419887	0.7281767955801105	0.0011049723756906078	0.0
A02 Other salmonella infections	0.2857142857142857	0.7142857142857143	0.0	0.0
K59 Other functional intestinal disorders	0.04819277108433735	0.8313253012048193	0.12048192771084337	0.0
A20 Plague	0.9915966386554622	0.008403361344537815	0.0	0.0
H81 Disorders of vestibular function	0.7857142857142857	0.21428571428571427	0.0	0.0
B60 Other protozoal diseases, not elsewhere classified	0.5	0.5	0.0	0.0
O72 Postpartum haemorrhage	0.20134228187919462	0.7986577181208053	0.0	0.0
L60 Nail disorders	0.8194090677534386	0.1805909322465614	0.0	0.0
B50 Plasmodium falciparum malaria	0.3333333333333333	0.6666666666666666	0.0	0.0
P26 Pulmonary haemorrhage originating in the perinatal period	1.0	0.0	0.0	0.0
Alcohol mid	0.0028933092224231465	0.026039783001808318	0.0	0.9710669077757685
M34 Systemic sclerosis	0.00684931506849315	0.9931506849315068	0.0	0.0
Alcohol high	0.7077826725403817	0.2790014684287812	0.013215859030837005	0.0
N34 Urethritis and urethral syndrome	0.8095238095238095	0.13628899835796388	0.0	0.054187192118226604
O20 Haemorrhage in early pregnancy	0.12780989081567115	0.8721901091843288	0.0	0.0
A60 Anogenital herpesviral [herpes simplex] infections	0.8	0.2	0.0	0.0
Q31 Congenital malformations of larynx	0.7083333333333334	0.2916666666666667	0.0	0.0
P28 Other respiratory conditions originating in the perinatal period	1.0	0.0	0.0	0.0
L04 Acute lymphadenitis	0.49407114624505927	0.15349143610013175	0.0	0.35243741765480896
G03 Meningitis due to other and unspecified causes	0.06593406593406594	0.9340659340659341	0.0	0.0
J01 Acute sinusitis	0.0	0.99644128113879	0.0035587188612099642	0.0
A86 Unspecified viral encephalitis	0.7422145328719724	0.1312956555171088	0.00038446751249519417	0.1261053440984237
K58 Irritable bowel syndrome	0.18181818181818182	0.8008658008658008	0.017316017316017316	0.0
N82 Fistulae involving female genital tract	0.5257021727609963	0.47420950362126835	8.83236e+10	0.0
K46 Unspecified abdominal hernia	0.18775084283191523	0.8052857601541178	0.00010033713276609407	0.006863059881200835
G59 Mononeuropathy in diseases classified elsewhere	0.04919620375750532	0.9506101104009297	0.0001936858415649816	0.0
O23 Infections of genito-urinary tract in pregnancy	0.05507246376811594	0.9449275362318841	0.0	0.0
M67 Other disorders of synovium and tendon	0.11692273763140484	0.5613100051459237	0.0008454017496140557	0.3209218554730574
G09 Sequelae of inflammatory diseases of central nervous system	0.5582395764394441	0.3984116479152879	0.0004963600264725347	0.0428524156187955
B57 Chagas' disease	1.0	0.0	0.0	0.0
G83 Other paralytic syndromes	0.8207641837128522	0.17923581628714783	0.0	0.0
L51 Erythema multiforme	0.9343915343915344	0.0656084656084656	0.0	0.0
N90 Other noninflammatory disorders of vulva and perineum	0.3803418803418803	0.09829059829059829	0.0	0.5213675213675214
P54 Other neonatal haemorrhages	1.0	0.0	0.0	0.0
E85 Amyloidosis	0.18089315997738836	0.8185415488976823	0.0005652911249293386	0.0
O11 Pre-existing hypertensive disorder with superimposed proteinuria	0.0	1.0	0.0	0.0
L82 Seborrhoeic keratosis	0.41304347826086957	0.5815217391304348	0.005434782608695652	0.0
G90 Disorders of autonomic nervous system	0.6525194722619615	0.2837386742966142	0.0	0.06374185344142426
L94 Other localised connective tissue disorders	0.0054611650485436895	0.9945388349514563	0.0	0.0
B74 Filariasis	0.3	0.7	0.0	0.0
K10 Other diseases of jaws	0.29853015712113534	0.4267612772427775	0.00963000506842372	0.26507856056766343
O89 Complications of anaesthesia during the puerperium	0.0	1.0	0.0	0.0
M49 Spondylopathies in diseases classified elsewhere	0.5273603856970671	0.4726396143029329	0.0	0.0
B82 Unspecified intestinal parasitism	0.006568471337579618	0.9932324840764332	0.00019904458598726116	0.0
M16 Coxarthrosis [arthrosis of hip]	0.16875	0.6526785714285714	0.0013392857142857143	0.17723214285714287
B77 Ascariasis	0.04838709677419355	0.8709677419354839	0.08064516129032258	0.0
N89 Other noninflammatory disorders of vagina	0.19516728624535315	0.2899628252788104	0.0	0.5148698884758365
D52 Folate deficiency anaemia	0.018867924528301886	0.8867924528301887	0.09433962264150944	0.0
F07 Personality and behavioural disorders due to brain disease, damage and dysfunction	0.37866666666666665	0.4746666666666667	0.0026666666666666666	0.144
K09 Cysts of oral region, not elsewhere classified	0.31869103773584906	0.49439858490566035	0.004422169811320755	0.18248820754716982
L80 Vitiligo	0.6748639008822978	0.32513609911770225	0.0	0.0
Q38 Other congenital malformations of tongue, mouth and pharynx	0.4744645799011532	0.1416803953871499	0.0	0.38385502471169686
J95 Postprocedural respiratory disorders, not elsewhere classified	0.6296564195298372	0.37034358047016275	0.0	0.0
L66 Cicatricial alopecia [scarring hair loss]	0.8153172866520788	0.18468271334792122	0.0	0.0
M61 Calcification and ossification of muscle	0.6128876793105403	0.38711232068945967	0.0	0.0
A92 Other mosquito-borne viral fevers	0.9237760678041709	0.07622393219582915	0.0	0.0
F64 Gender identity disorders	0.23847695390781562	0.7615230460921844	0.0	0.0
F18 Mental and behavioural disorders due to use of volatile solvents	0.10607776519441299	0.3846734616836542	0.0	0.5092487731219328
L97 Ulcer of lower limb, not elsewhere classified	0.0	1.0	0.0	0.0
K38 Other diseases of appendix	0.04739583333333333	0.9044270833333333	0.042708333333333334	0.00546875
B55 Leishmaniasis	0.8	0.2	0.0	0.0
N50 Other disorders of male genital organs	0.84	0.16	0.0	0.0
L21 Seborrhoeic dermatitis	0.7175572519083969	0.2824427480916031	0.0	0.0
A66 Yaws	0.11538461538461539	0.8076923076923077	0.07692307692307693	0.0
Q28 Other congenital malformations of circulatory system	0.4668587896253602	0.5331412103746398	0.0	0.0
O71 Other obstetric trauma	0.13522012578616352	0.8647798742138365	0.0	0.0
M88 Paget's disease of bone [osteitis deformans]	0.045454545454545456	0.9545454545454546	0.0	0.0
A09 Diarrhoea and gastro-enteritis of presumed infectious origin	0.42857142857142855	0.5714285714285714	0.0	0.0
M63 Disorders of muscle in diseases classified elsewhere	0.9138547519605781	0.07418647276223671	0.0	0.01195877527718518
I15 Secondary hypertension	0.012140733399405352	0.867195242814668	0.05797819623389495	0.06268582755203171
J00 Acute nasopharyngitis [common cold]	0.427536231884058	0.5706521739130435	0.0018115942028985507	0.0
J82 Pulmonary eosinophilia, not elsewhere classified	0.35098471847675083	0.6077878565007764	0.00576121598430988	0.03546620903816295
A00 Cholera	0.043478260869565216	0.9565217391304348	0.0	0.0
M25 Other joint disorders, not elsewhere classified	0.33141605039715144	0.668173103259381	0.0004108463434675431	0.0
Q23 Congenital malformations of aortic and mitral valves	0.3111111111111111	0.6888888888888889	0.0	0.0
M15 Polyarthrosis	0.2445414847161572	0.611353711790393	0.021834061135371178	0.1222707423580786
H31 Other disorders of choroid	0.28717948717948716	0.4205128205128205	0.0	0.2923076923076923
E30 Disorders of puberty, not elsewhere classified	0.037037037037037035	0.9506172839506173	0.012345679012345678	0.0
L10 Pemphigus	0.21739130434782608	0.782608695652174	0.0	0.0
H50 Other strabismus	0.49230769230769234	0.5076923076923077	0.0	0.0
P38 Omphalitis of newborn with or without mild haemorrhage	1.0	0.0	0.0	0.0
F80 Specific developmental disorders of speech and language	0.3333333333333333	0.6666666666666666	0.0	0.0
N83 Noninflammatory disorders of ovary, fallopian tube and broad ligament	0.5533043897732755	0.341534008683068	8.03988e+10	0.10508120276571796
A98 Other viral haemorrhagic fevers, not elsewhere classified	0.09330628803245436	0.5496957403651116	0.006085192697768763	0.3509127789046653
I69 Sequelae of cerebrovascular disease	0.16853932584269662	0.7488433575677462	0.020489094514210177	0.06212822207534699
B34 Viral infection of unspecified site	0.17857142857142858	0.8214285714285714	0.0	0.0
K07 Dentofacial anomalies [including malocclusion]	0.0	1.0	0.0	0.0
K72 Hepatic failure, not elsewhere classified	0.06623181133968892	0.9182137481184145	0.003261414952333166	0.012293025589563472
B21 Human immunodeficiency virus [hiv] disease resulting in malignant neoplasms	0.44916127133608	0.5505444379046498	0.0002942907592701589	0.0
H54 Blindness and low vision	0.9888134238913304	0.011186576108669596	0.0	0.0
Q16 Congenital malformations of ear causing impairment of hearing	0.1506849315068493	0.8321917808219178	0.017123287671232876	0.0
L72 Follicular cysts of skin and subcutaneous tissue	0.22727272727272727	0.7727272727272727	0.0	0.0
A80 Acute poliomyelitis	0.8571428571428571	0.14285714285714285	0.0	0.0
Q06 Other congenital malformations of spinal cord	0.2972972972972973	0.7027027027027027	0.0	0.0
G07 Intracranial and intraspinal abscess and granuloma in diseases classified elsewhere	0.1687344913151365	0.7468982630272953	0.08436724565756824	0.0
B42 Sporotrichosis	0.11478800413650465	0.04653567735263702	0.0	0.8386763185108583
M72 Fibroblastic disorders	0.5762995752826464	0.35969372495064905	0.00017945803672907818	0.06382724172997548
BMI high	0.8676470588235294	0.1323529411764706	0.0	0.0
N85 Other noninflammatory disorders of uterus, except cervix	0.0	1.0	0.0	0.0
B46 Zygomycosis	0.0	0.9571428571428572	0.04285714285714286	0.0
H18 Other disorders of cornea	0.23529411764705882	0.7647058823529411	0.0	0.0
O15 Eclampsia	0.48673946957878317	0.5132605304212169	0.0	0.0
N92 Excessive, frequent and irregular menstruation	0.718266253869969	0.28173374613003094	0.0	0.0
F15 Mental and behavioural disorders due to use of other stimulants, including caffeine	0.3157894736842105	0.6842105263157895	0.0	0.0
F88 Other disorders of psychological development	0.015625	0.984375	0.0	0.0
L83 Acanthosis nigricans	0.2996941896024465	0.38685015290519875	0.0	0.31345565749235477
L57 Skin changes due to chronic exposure to nonionising radiation	0.8829168631148829	0.018387553041018388	0.0	0.0986955838440987
O68 Labour and delivery complicated by foetal stress [distress]	0.4444444444444444	0.5555555555555556	0.0	0.0
P91 Other disturbances of cerebral status of newborn	0.2765957446808511	0.723404255319149	0.0	0.0
L88 Pyoderma gangrenosum	0.1225071225071225	0.8698955365622032	0.007597340930674264	0.0
N87 Dysplasia of cervix uteri	0.25396825396825395	0.746031746031746	0.0	0.0
Q83 Congenital malformations of breast	0.3728813559322034	0.6271186440677966	0.0	0.0
O44 Placenta praevia	0.02830188679245283	0.9716981132075472	0.0	0.0
B23 Human immunodeficiency virus [hiv] disease resulting in other conditions	0.2727272727272727	0.7272727272727273	0.0	0.0
F83 Mixed specific developmental disorders	0.14285714285714285	0.8322981366459627	0.024844720496894408	0.0
E04 Other non-toxic goitre	0.16455273698264353	0.7126168224299065	0.0003337783711615487	0.12249666221628838
E68 Sequelae of hyperalimentation	0.5465116279069767	0.45348837209302323	0.0	0.0
B76 Hookworm diseases	0.25	0.75	0.0	0.0
B54 Unspecified malaria	1.0	0.0	0.0	0.0
F65 Disorders of sexual preference	0.5	0.5	0.0	0.0
N31 Neuromuscular dysfunction of bladder, not elsewhere classified	0.17331545424069728	0.8266845457593027	0.0	0.0
K67 Disorders of peritoneum in infectious diseases classified elsewhere	0.06960604204939784	0.8479281486017555	0.0022453561951418658	0.08022045315370484
P83 Other conditions of integument specific to foetus and newborn	0.29782082324455206	0.48668280871670705	0.0	0.21549636803874092
F03 Unspecified dementia	0.18181818181818182	0.7954545454545454	0.022727272727272728	0.0
H72 Perforation of tympanic membrane	0.5803170960675915	0.09267758422864296	0.0	0.3270053197037655
Q61 Cystic kidney disease	0.6346153846153846	0.36538461538461536	0.0	0.0
B06 Rubella [german measles]	0.075	0.875	0.05	0.0
G61 Inflammatory polyneuropathy	0.3638568829593693	0.6343238326258338	0.0018192844147968466	0.0
I98 Other disorders of circulatory system in diseases classified elsewhere	0.9629998190700199	0.03519088112900307	0.0018092998009770218	0.0
F16 Mental and behavioural disorders due to use of hallucinogens	0.2671428571428571	0.7314285714285714	0.0014285714285714286	0.0
Q54 Hypospadias	0.6982758620689655	0.3017241379310345	0.0	0.0
P12 Birth injury to scalp	1.0	0.0	0.0	0.0
N48 Other disorders of penis	0.2977241058987459	0.702275894101254	0.0	0.0
F63 Habit and impulse disorders	0.2479108635097493	0.7520891364902507	0.0	0.0
M10 Gout	0.23556112067616217	0.7644388793238378	0.0	0.0
L64 Androgenic alopecia	0.6528	0.1312	0.0	0.216
J35 Chronic diseases of tonsils and adenoids	0.20833333333333334	0.7898550724637681	0.0018115942028985507	0.0
O99 Other maternal diseases classifiable elsewhere but complicating pregnancy, childbirth and the puerperium	1.0	0.0	0.0	0.0
Q44 Congenital malformations of gallbladder, bile ducts and liver	0.4581005586592179	0.5418994413407822	0.0	0.0
J03 Acute tonsillitis	0.6326530612244898	0.3673469387755102	0.0	0.0
P71 Transitory neonatal disorders of calcium and magnesium metabolism	0.10416666666666667	0.8958333333333334	0.0	0.0
M42 Spinal osteochondrosis	0.15795724465558195	0.5985748218527316	0.007125890736342043	0.23634204275534443
H20 Iridocyclitis	0.4314789687924016	0.47218453188602444	0.0	0.09633649932157395
E89 Postprocedural endocrine and metabolic disorders, not elsewhere classified	0.19943019943019943	0.6666666666666666	0.008547008547008548	0.12535612535612536
N49 Inflammatory disorders of male genital organs, not elsewhere classified	0.1529219006007646	0.8277808119424722	0.0007281995266703076	0.018569087930092845
M50 Cervical disk disorders	0.6	0.4	0.0	0.0
P51 Umbilical haemorrhage of newborn	0.6923076923076923	0.3076923076923077	0.0	0.0
I21 Acute myocardial infarction	0.12372634643377002	0.8398835516739447	0.036390101892285295	0.0
I72 Other aneurysm	0.030665669409124907	0.9154824233358265	0.01944652206432311	0.0344053851907255
H33 Retinal detachments and breaks	0.17647058823529413	0.8235294117647058	0.0	0.0
A64 Unspecified sexually transmitted disease	0.10338680926916222	0.0427807486631016	0.0	0.8538324420677362
I99 Other and unspecified disorders of circulatory system	0.02631578947368421	0.9700364773319438	0.0036477331943720686	0.0
M08 Juvenile arthritis	0.16567824024153546	0.3710049601035152	0.00011861117101574294	0.46319818848393357
A36 Diphtheria	1.0	0.0	0.0	0.0
G06 Intracranial and intraspinal abscess and granuloma	0.5	0.5	0.0	0.0
Q80 Congenital ichthyosis	0.18181818181818182	0.8181818181818182	0.0	0.0
F22 Persistent delusional disorders	0.751412429378531	0.24858757062146894	0.0	0.0
H51 Other disorders of binocular movement	0.7608731331035614	0.23912686689643853	0.0	0.0
L71 Rosacea	1.0	0.0	0.0	0.0
G63 Polyneuropathy in diseases classified elsewhere	0.03600293901542983	0.9573842762674504	0.006612784717119765	0.0
Alcohol low	0.1679038659414964	0.8153755696016464	0.001028957812729678	0.015691606644127592
N11 Chronic tubulo-interstitial nephritis	0.0	1.0	0.0	0.0
K76 Other diseases of liver	0.05786901983663944	0.8720828471411902	0.00882438739789965	0.061223745624270715
B75 Trichinellosis	0.893048128342246	0.10695187165775401	0.0	0.0
F93 Emotional disorders with onset specific to childhood	0.06947890818858561	0.6253101736972705	0.007444168734491315	0.2977667493796526
H42 Glaucoma in diseases classified elsewhere	0.4151357279956128	0.5848642720043872	0.0	0.0
A08 Viral and other specified intestinal infections	0.5714285714285714	0.42857142857142855	0.0	0.0
I42 Cardiomyopathy	0.09258384506376949	0.6792631081719415	0.06660368445914029	0.1615493623051488
O45 Premature separation of placenta [abruptio placentae]	0.007407407407407408	0.9925925925925926	0.0	0.0
D89 Other disorders involving the immune mechanism, not elsewhere classified	0.0021656534954407297	0.11975683890577507	0.014703647416413375	0.8633738601823708
H22 Disorders of iris and ciliary body in diseases classified elsewhere	0.0005438723712835388	0.7659535895576505	0.0	0.233502538071066
K22 Other diseases of oesophagus	0.0009066183136899365	0.10723999481932392	0.00038855070586711566	0.891464836161119
K43 Ventral hernia	0.13268191061951293	0.8470065968949952	9.92014e+10	0.02021229105699122
N04 Nephrotic syndrome	0.011904761904761904	0.9880952380952381	0.0	0.0
A85 Other viral encephalitis, not elsewhere classified	1.0	0.0	0.0	0.0
M30 Polyarteritis nodosa and related conditions	0.04959422903516682	0.3174030658250676	0.0	0.6330027051397655
J13 Pneumonia due to streptococcus pneumoniae	0.4357254957911257	0.2856327578827222	7.13369e+10	0.278570409473534
N40 Hyperplasia of prostate	0.06666666666666667	0.9333333333333333	0.0	0.0
B67 Echinococcosis	0.8823529411764706	0.058823529411764705	0.058823529411764705	0.0
P23 Congenital pneumonia	1.0	0.0	0.0	0.0
A53 Other and unspecified syphilis	0.6054216867469879	0.39457831325301207	0.0	0.0
L20 Atopic dermatitis	0.41223902987873484	0.18177272159019878	6.25078e+10	0.4059257407175897
B07 Viral warts	0.0421455938697318	0.040229885057471264	0.02681992337164751	0.8908045977011494
A88 Other viral infections of central nervous system, not elsewhere classified	0.7749535027898327	0.06680099194048357	0.00015499070055796651	0.15809051456912585
D55 Anaemia due to enzyme disorders	0.1724137931034483	0.8275862068965517	0.0	0.0
H90 Conductive and sensorineural hearing loss	0.15548044422984067	0.8387252535007242	0.005794302269435055	0.0
N76 Other inflammation of vagina and vulva	0.8243910080676745	0.17560899193232551	0.0	0.0
L67 Hair colour and hair shaft abnormalities	0.0728744939271255	0.9271255060728745	0.0	0.0
J38 Diseases of vocal cords and larynx, not elsewhere classified	0.09234507897934387	0.6403402187120292	0.020656136087484813	0.24665856622114216
O85 Puerperal sepsis	0.11942613416052733	0.8805738658394726	0.0	0.0
K50 Crohn's disease [regional enteritis]	0.09044674910251296	0.9046420023932987	0.002842042281611488	0.002069206222576785
P92 Feeding problems of newborn	0.3353658536585366	0.6646341463414634	0.0	0.0
B36 Other superficial mycoses	0.5197132616487455	0.4551971326164875	0.025089605734767026	0.0
A83 Mosquito-borne viral encephalitis	0.6951219512195121	0.0	0.012195121951219513	0.2926829268292683
K90 Intestinal malabsorption	0.2871287128712871	0.7128712871287128	0.0	0.0
G12 Spinal muscular atrophy and related syndromes	0.04285714285714286	0.9571428571428572	0.0	0.0
E74 Other disorders of carbohydrate metabolism	0.0760792280345353	0.9223632977822922	0.0015574741831725072	0.0
M33 Dermatopolymyositis	0.09450464822047418	0.6387590076461852	0.0002750426316078992	0.26646130150173275
B98 Other specified infectious agents as the cause of diseases classified to other chapters	0.15095398428731763	0.8125701459034792	0.01122334455667789	0.025252525252525252
B33 Other viral diseases, not elsewhere classified	0.75	0.0	0.25	0.0
F45 Somatoform disorders	0.35294117647058826	0.6470588235294118	0.0	0.0
M00 Pyogenic arthritis	0.5984752223634053	0.40025412960609913	0.0012706480304955528	0.0
H25 Senile cataract	0.2619859768808035	0.4740382793253743	0.0	0.26397574379382227
L55 Sunburn	0.9767441860465116	0.023255813953488372	0.0	0.0
J98 Other respiratory disorders	0.2665995975855131	0.7334004024144869	0.0	0.0
A46 Erysipelas	0.9105145413870246	0.0894854586129754	0.0	0.0
A97 Dengue	0.24305555555555555	0.3263888888888889	0.009259259259259259	0.4212962962962963
Q07 Other congenital malformations of nervous system	0.2890961262553802	0.7087517934002869	0.002152080344332855	0.0
B01 Varicella [chickenpox]	0.11289147851420248	0.05243991260014567	0.0	0.8346686088856519
L70 Acne	0.6029235561945843	0.3968368080517613	0.00023963575365444525	0.0
D64 Other anaemias	0.14084507042253522	0.823943661971831	0.035211267605633804	0.0
G56 Mononeuropathies of upper limb	0.15606936416184972	0.8323699421965318	0.011560693641618497	0.0
G24 Dystonia	0.8022653721682848	0.19773462783171522	0.0	0.0
G31 Other degenerative diseases of nervous system, not elsewhere classified	0.4074144486692015	0.49363117870722434	0.00042775665399239545	0.09852661596958175
M47 Spondylosis	0.5527197854817085	0.41414479984677266	0.0	0.03313541467151886
N27 Small kidney of unknown cause	0.33678790788536994	0.6090591526910915	0.0018376570700130788	0.052315282353525484
J15 Bacterial pneumonia, not elsewhere classified	0.3948099102947458	0.5007475437847074	5.3396e+10	0.10438914993592482
F81 Specific developmental disorders of scholastic skills	0.46938775510204084	0.5306122448979592	0.0	0.0
G25 Other extrapyramidal and movement disorders	0.3372674912661694	0.4807855726560287	0.003304692663582287	0.1786422434142196
F72 Severe mental retardation	0.8376623376623377	0.16233766233766234	0.0	0.0
K75 Other inflammatory liver diseases	0.038159958180867745	0.9503397804495557	0.01150026136957658	0.0
M92 Other juvenile osteochondrosis	0.08859357696567	0.5946843853820598	0.004429678848283499	0.3122923588039867
Q26 Congenital malformations of great veins	0.36988304093567254	0.6301169590643275	0.0	0.0
Q72 Reduction defects of lower limb	0.3684210526315789	0.631578947368421	0.0	0.0
B94 Sequelae of other and unspecified infectious and parasitic diseases	0.13487738419618528	0.7643051771117166	0.0	0.1008174386920981
F33 Recurrent depressive disorder	0.4696969696969697	0.13333333333333333	0.00101010101010101	0.39595959595959596
O29 Complications of anaesthesia during pregnancy	0.013289036544850499	0.9867109634551495	0.0	0.0
G10 Huntington's disease	0.03842716711349419	0.8981233243967829	0.06344950848972297	0.0
L27 Dermatitis due to substances taken internally	0.6006191950464397	0.3993808049535604	0.0	0.0
B26 Mumps	0.25	0.75	0.0	0.0
N72 Inflammatory disease of cervix uteri	0.07098258297732501	0.9177346916420199	0.0005477051155657794	0.010735020265089277
E53 Deficiency of other b group vitamins	0.30798357320473213	0.6910745233968805	0.0009419033983874614	0.0
B30 Viral conjunctivitis	0.0	1.0	0.0	0.0
H75 Other disorders of middle ear and mastoid in diseases classified elsewhere	0.06690777576853527	0.018685955394816153	0.0006027727546714888	0.9138034960819771
F55 Abuse of non-dependence-producing substances	0.32051282051282054	0.6794871794871795	0.0	0.0
A84 Tick-borne viral encephalitis	0.9428571428571428	0.05714285714285714	0.0	0.0
A42 Actinomycosis	0.8809523809523809	0.11904761904761904	0.0	0.0
H32 Chorioretinal disorders in diseases classified elsewhere	0.438470066518847	0.561529933481153	0.0	0.0
F04 Organic amnesic syndrome, not induced by alcohol and other psychoactive substances	0.5897435897435898	0.41025641025641024	0.0	0.0
M99 Biomechanical lesions, not elsewhere classified	0.23218997361477572	0.7678100263852242	0.0	0.0
J37 Chronic laryngitis and laryngotracheitis	0.0	0.9135802469135802	0.08641975308641975	0.0
H01 Other inflammation of eyelid	0.3265993265993266	0.6734006734006734	0.0	0.0
H47 Other disorders of optic [2nd] nerve and visual pathways	0.007102272727272727	0.9928977272727273	0.0	0.0
K21 Gastro-oesophageal reflux disease	0.2398190045248869	0.7601809954751131	0.0	0.0
M02 Reactive arthropathies	0.16614420062695925	0.8338557993730408	0.0	0.0
M60 Myositis	0.0	1.0	0.0	0.0
K64 Haemorrhoids and perianal venous thrombosis	0.1590909090909091	0.8409090909090909	0.0	0.0
H35 Other retinal disorders	0.43036611629576454	0.5696338837042355	0.0	0.0
B69 Cysticercosis	0.813953488372093	0.18604651162790697	0.0	0.0
M21 Other acquired deformities of limbs	0.0	1.0	0.0	0.0
A22 Anthrax	0.2754491017964072	0.10179640718562874	0.0	0.6227544910179641
P14 Birth injury to peripheral nervous system	1.0	0.0	0.0	0.0
O24 Diabetes mellitus in pregnancy	0.03207698476343224	0.9679230152365678	0.0	0.0
F59 Unspecified behavioural syndromes associated with physiological disturbances and physical factors	0.6428571428571429	0.35714285714285715	0.0	0.0
M73 Soft tissue disorders in diseases classified elsewhere	0.28126058963063366	0.4632328024398509	0.003388681802778719	0.2521179261267367
M12 Other specific arthropathies	0.08469178225705067	0.9153082177429493	0.0	0.0
L50 Urticaria	1.0	0.0	0.0	0.0
B09 Unspecified viral infection characterised by skin and mucous membrane lesions	0.10380116959064327	0.0011371020142949967	0.0	0.8950617283950617
O36 Maternal care for other known or suspected foetal problems	0.0049504950495049506	0.995049504950495	0.0	0.0
Q01 Encephalocele	0.7423312883435583	0.25766871165644173	0.0	0.0
G70 Myasthenia gravis and other myoneural disorders	0.1737259647707409	0.5285733494688719	0.014253059029178432	0.2834476267312088
Female	0.3898305084745763	0.11299435028248588	0.0	0.4971751412429379
E20 Hypoparathyroidism	0.0	1.0	0.0	0.0
I46 Cardiac arrest	0.12186172267284666	0.13779451525685593	0.10052143684820394	0.6398223252220935
F78 Other mental retardation	0.375	0.625	0.0	0.0
E45 Retarded development following protein-energy malnutrition	0.7692307692307693	0.23076923076923078	0.0	0.0
K61 Abscess of anal and rectal regions	0.08815958815958816	0.7216859716859717	0.05501930501930502	0.13513513513513514
O96 Death from any obstetric cause occurring more than 42 days but less than one year after delivery	0.8333333333333334	0.16666666666666666	0.0	0.0
L05 Pilonidal cyst	0.3097576948264571	0.6902423051735429	0.0	0.0
G20 Parkinson's disease	0.2240117130307467	0.6632503660322109	0.0029282576866764276	0.10980966325036604
I62 Other nontraumatic intracranial haemorrhage	0.28882907133243607	0.5767833109017496	0.00794078061911171	0.12644683714670255
L22 Diaper [napkin] dermatitis	0.9421338155515371	0.05786618444846293	0.0	0.0
B52 Plasmodium malariae malaria	1.0	0.0	0.0	0.0
D65 Disseminated intravascular coagulation [defibrination syndrome]	0.0	1.0	0.0	0.0
P70 Transitory disorders of carbohydrate metabolism specific to foetus and newborn	0.0	1.0	0.0	0.0
O90 Complications of the puerperium, not elsewhere classified	0.625	0.375	0.0	0.0
K23 Disorders of oesophagus in diseases classified elsewhere	0.08444444444444445	0.9155555555555556	0.0	0.0
D77 Other disorders of blood and blood-forming organs in diseases classified elsewhere	0.16722745625841184	0.38369223867205027	0.0006729475100942127	0.4484073575594437
B96 Other bacterial agents as the cause of diseases classified to other chapters	0.13466334164588528	0.8603491271820449	0.004987531172069825	0.0
D62 Acute posthaemorrhagic anaemia	0.058823529411764705	0.9411764705882353	0.0	0.0
O25 Malnutrition in pregnancy	0.05194805194805195	0.948051948051948	0.0	0.0
H92 Otalgia and effusion of ear	0.2357142857142857	0.7071428571428572	0.05714285714285714	0.0
O28 Abnormal findings on antenatal screening of mother	0.0	1.0	0.0	0.0
F92 Mixed disorders of conduct and emotions	0.026455026455026454	0.6825396825396826	0.0	0.291005291005291
J67 Hypersensitivity pneumonitis due to organic dust	0.0016750418760469012	0.998324958123953	0.0	0.0
E67 Other hyperalimentation	0.8680926916221033	0.1319073083778966	0.0	0.0
N77 Vulvovaginal ulceration and inflammation in diseases classified elsewhere	0.524269047961976	0.4757309520380239	0.0	0.0
I11 Hypertensive heart disease	0.05953757225433526	0.922543352601156	0.017919075144508672	0.0
I82 Other venous embolism and thrombosis	0.38526912181303113	0.5283286118980169	0.0339943342776204	0.05240793201133145
P08 Disorders related to long gestation and high birth weight	1.0	0.0	0.0	0.0
H67 Otitis media in diseases classified elsewhere	0.14285714285714285	0.8571428571428571	0.0	0.0
L90 Atrophic disorders of skin	0.4358108108108108	0.5641891891891891	0.0	0.0
G81 Hemiplegia	0.005083179297597043	0.05545286506469501	0.0009242144177449168	0.9385397412199631
J16 Pneumonia due to other infectious organisms, not elsewhere classified	0.21985111662531018	0.7801488833746898	0.0	0.0
O83 Other assisted single delivery	1.0	0.0	0.0	0.0
K51 Ulcerative colitis	0.5581269349845202	0.40092879256965946	0.0	0.04094427244582043
E21 Hyperparathyroidism and other disorders of parathyroid gland	0.30155210643015523	0.6385809312638581	0.0066518847006651885	0.05321507760532151
Q60 Renal agenesis and other reduction defects of kidney	0.3870967741935484	0.6129032258064516	0.0	0.0
P52 Intracranial nontraumatic haemorrhage of foetus and newborn	0.5	0.5	0.0	0.0
K26 Duodenal ulcer	0.18742655699177438	0.7162162162162162	0.0017626321974148062	0.0945945945945946
O63 Long labour	0.02857142857142857	0.9714285714285714	0.0	0.0
I02 Rheumatic chorea	0.05408970976253298	0.5988669874282166	0.0001552072016141549	0.34688809560763617
B73 Onchocerciasis	0.9752836304700162	0.02471636952998379	0.0	0.0
A59 Trichomoniasis	0.6190476190476191	0.38095238095238093	0.0	0.0
K44 Diaphragmatic hernia	0.28262688232013383	0.6744283324037925	0.0	0.04294478527607362
BMI low	0.9056603773584906	0.09433962264150944	0.0	0.0
I74 Arterial embolism and thrombosis	0.2918254976704786	0.7064803049555273	0.0016941973739940702	0.0
Q84 Other congenital malformations of integument	0.0	1.0	0.0	0.0
Q41 Congenital absence, atresia and stenosis of small intestine	0.5	0.5	0.0	0.0
Q62 Congenital obstructive defects of renal pelvis and congenital malformations of ureter	0.6	0.4	0.0	0.0
Q21 Congenital malformations of cardiac septa	0.4473684210526316	0.5526315789473685	0.0	0.0
Q34 Other congenital malformations of respiratory system	0.0625	0.9375	0.0	0.0
I87 Other disorders of veins	0.9347219239853983	0.06506334550139575	0.00021473051320592657	0.0
H57 Other disorders of eye and adnexa	0.39365079365079364	0.6063492063492063	0.0	0.0
J06 Acute upper respiratory infections of multiple and unspecified sites	0.9233827249728949	0.07571376942537043	0.0009035056017347307	0.0
F13 Mental and behavioural disorders due to use of sedatives or hypnotics	0.2	0.8	0.0	0.0
Q63 Other congenital malformations of kidney	0.4845360824742268	0.5154639175257731	0.0	0.0
G91 Hydrocephalus	0.21542994910259844	0.5637289043664613	0.0	0.22084114653094025
I51 Complications and ill-defined descriptions of heart disease	0.002271006813020439	0.9644208932626798	0.033308099924299776	0.0
A19 Miliary tuberculosis	1.0	0.0	0.0	0.0
L68 Hypertrichosis	0.8512040557667934	0.14879594423320658	0.0	0.0
I05 Rheumatic mitral valve diseases	0.08098242272745308	0.5229932944490735	0.04769273499186605	0.34833154783160736
L65 Other nonscarring hair loss	0.6624900556881463	0.3375099443118536	0.0	0.0
J11 Influenza, virus not identified	0.3155305287029385	0.06190302308150597	0.0	0.6225664482155555
Q74 Other congenital malformations of limbs	0.3298429319371728	0.6701570680628273	0.0	0.0
Q64 Other congenital malformations of urinary system	0.6904761904761905	0.30952380952380953	0.0	0.0
M85 Other disorders of bone density and structure	0.021198830409356724	0.9788011695906432	0.0	0.0
J70 Respiratory conditions due to other external agents	0.07192118226600985	0.9014778325123153	0.026600985221674877	0.0
L85 Other epidermal thickening	0.09841986455981941	0.9002257336343115	0.0013544018058690745	0.0
N99 Postprocedural disorders of genito-urinary system, not elsewhere classified	0.3125	0.6875	0.0	0.0
M43 Other deforming dorsopathies	0.40860215053763443	0.5913978494623656	0.0	0.0
L59 Other disorders of skin and subcutaneous tissue related to radiation	0.2597886139803027	0.7401513331731924	6.00528e+10	0.0
E31 Polyglandular dysfunction	0.0	1.0	0.0	0.0
O40 Polyhydramnios	0.008710801393728223	0.9912891986062717	0.0	0.0
I73 Other peripheral vascular diseases	0.5706311721769	0.42936882782310004	0.0	0.0
N75 Diseases of bartholin's gland	0.12950450450450451	0.8510698198198198	0.0	0.019425675675675675
P61 Other perinatal haematological disorders	0.3076923076923077	0.6923076923076923	0.0	0.0
J84 Other interstitial pulmonary diseases	0.0033277870216306157	0.9966722129783694	0.0	0.0
H04 Disorders of lachrymal system	0.6380983182406209	0.2642302716688228	0.0	0.09767141009055627
Q40 Other congenital malformations of upper alimentary tract	0.4695121951219512	0.5304878048780488	0.0	0.0
G62 Other polyneuropathies	0.2387332521315469	0.7332521315468941	0.028014616321559074	0.0
N91 Absent, scanty and rare menstruation	0.26547231270358307	0.7345276872964169	0.0	0.0
A58 Granuloma inguinale	0.2	0.8	0.0	0.0
L53 Other erythematous conditions	0.8629194149698881	0.07800401491253227	0.0	0.05907657011757958
B02 Zoster [herpes zoster]	0.04225352112676056	0.8450704225352113	0.11267605633802817	0.0
I09 Other rheumatic heart diseases	0.03016626230911945	0.9278221778221778	0.042011559868702725	0.0
B24 Unspecified human immunodeficiency virus [hiv] disease	0.0	1.0	0.0	0.0
L75 Apocrine sweat disorders	0.21644444444444444	0.7309629629629629	0.0	0.052592592592592594
A56 Other sexually transmitted chlamydial diseases	0.3333333333333333	0.0625	0.0	0.6041666666666666
Q00 Anencephaly and similar malformations	0.5714285714285714	0.42857142857142855	0.0	0.0
K30 Dyspepsia	0.125	0.875	0.0	0.0
K05 Gingivitis and periodontal diseases	0.14132640044707398	0.5783169122738814	1.21487e+10	0.2803445385297584
Q35 Cleft palate	0.1620795107033639	0.8379204892966361	0.0	0.0
O16 Unspecified maternal hypertension	0.05555555555555555	0.9444444444444444	0.0	0.0
Q86 Congenital malformation syndromes due to known exogenous causes, not elsewhere classified	0.25287356321839083	0.7241379310344828	0.022988505747126436	0.0
A74 Other diseases caused by chlamydiae	0.6042884990253411	0.39571150097465885	0.0	0.0
I85 Oesophageal varices	0.926311475409836	0.07368852459016394	0.0	0.0
N43 Hydrocele and spermatocele	0.47294224647567074	0.5270577535243293	0.0	0.0
O91 Infections of breast associated with childbirth	0.9354838709677419	0.06451612903225806	0.0	0.0
A63 Other predominantly sexually transmitted diseases, not elsewhere classified	0.5	0.5	0.0	0.0
E87 Other disorders of fluid, electrolyte and acid-base balance	0.0248565965583174	0.036328871892925434	0.0057361376673040155	0.9330783938814532
J86 Pyothorax	0.0550935550935551	0.9449064449064449	0.0	0.0
H66 Suppurative and unspecified otitis media	0.7087213599408722	0.19453067257945306	0.0	0.09674796747967479
Q78 Other osteochondrodysplasias	0.5416666666666666	0.4583333333333333	0.0	0.0
Q66 Congenital deformities of feet	0.3170731707317073	0.6829268292682927	0.0	0.0
O30 Multiple gestation	0.056	0.944	0.0	0.0
O31 Complications specific to multiple gestation	0.11940298507462686	0.8805970149253731	0.0	0.0
J68 Respiratory conditions due to inhalation of chemicals, gases, fumes and vapours	0.15617941271377864	0.8151016456921588	0.0016134236850596966	0.027105517909002903
J40 Bronchitis, not specified as acute or chronic	0.45454545454545453	0.5151515151515151	0.030303030303030304	0.0
J22 Unspecified acute lower respiratory infection	0.41171875	0.1220703125	0.00068359375	0.46552734375
H60 Otitis externa	0.28233830845771146	0.7176616915422885	0.0	0.0
B59 Pneumocystosis	0.75	0.25	0.0	0.0
I70 Atherosclerosis	0.31232181214606525	0.5769576254637766	0.0005467682093341144	0.11017379418082406
Q18 Other congenital malformations of face and neck	0.2073170731707317	0.7804878048780488	0.012195121951219513	0.0
G08 Intracranial and intraspinal phlebitis and thrombophlebitis	0.584920030464585	0.4150799695354151	0.0	0.0
I34 Nonrheumatic mitral valve disorders	0.0706448723690103	0.9170398566950291	0.0033587102552619795	0.008956560680698611
I48 Atrial fibrillation and flutter	0.07258064516129033	0.9153225806451613	0.012096774193548387	0.0
F14 Mental and behavioural disorders due to use of cocaine	0.29023746701846964	0.7097625329815304	0.0	0.0
N98 Complications associated with artificial fertilisation	0.2713178294573643	0.7286821705426356	0.0	0.0
F40 Phobic anxiety disorders	0.0	1.0	0.0	0.0
M87 Osteonecrosis	0.7654723127035831	0.1563517915309446	0.0781758957654723	0.0
N74 Female pelvic inflammatory disorders in diseases classified elsewhere	0.6292468519838441	0.21121406509859825	0.0	0.1595390829175576
N81 Female genital prolapse	0.43272411373584146	0.5095058304654349	0.0	0.057770055798723643
P96 Other conditions originating in the perinatal period	0.5393586005830904	0.4606413994169096	0.0	0.0
B89 Unspecified parasitic disease	0.27666666666666667	0.7233333333333334	0.0	0.0
E59 Dietary selenium deficiency	0.46846846846846846	0.5315315315315315	0.0	0.0
G64 Other disorders of peripheral nervous system	0.08333333333333333	0.875	0.041666666666666664	0.0
F30 Manic episode	0.32524271844660196	0.6747572815533981	0.0	0.0
A01 Typhoid and paratyphoid fevers	0.457286432160804	0.5326633165829145	0.010050251256281407	0.0
E24 Cushing's syndrome	0.037037037037037035	0.9259259259259259	0.037037037037037035	0.0
J32 Chronic sinusitis	0.04003254678600488	0.9096826688364524	0.015134255492270139	0.03515052888527258
K20 Oesophagitis	0.12389857939219565	0.8748426541988851	0.001258766408919259	0.0
N93 Other abnormal uterine and vaginal bleeding	0.236229545978336	0.31435814703848813	0.0	0.44941230698317586
J05 Acute obstructive laryngitis [croup] and epiglottitis	0.055330534894567594	0.7011561970690036	0.04887448756658566	0.19463878046984315
B40 Blastomycosis	0.4	0.6	0.0	0.0
H71 Cholesteatoma of middle ear	0.9459787556904401	0.054021244309559936	0.0	0.0
A27 Leptospirosis	0.008561829413677252	0.9279289043025902	0.03050829088544489	0.033000975398287634
J62 Pneumoconiosis due to dust containing silica	0.0853960396039604	0.808993399339934	0.02764026402640264	0.07797029702970297
Q03 Congenital hydrocephalus	0.6338028169014085	0.36619718309859156	0.0	0.0
K11 Diseases of salivary glands	0.2328767123287671	0.7534246575342466	0.0136986301369863	0.0
J20 Acute bronchitis	0.14587593728698023	0.7100658941149739	0.0004544421722335833	0.14360372642581232
H03 Disorders of eyelid in diseases classified elsewhere	0.14479638009049775	0.8552036199095022	0.0	0.0
H16 Keratitis	0.6755725190839694	0.3244274809160305	0.0	0.0
B88 Other infestations	0.18342151675485008	0.8156966490299824	0.0008818342151675485	0.0
G02 Meningitis in other infectious and parasitic diseases classified elsewhere	0.09090909090909091	0.9090909090909091	0.0	0.0
M77 Other enthesopathies	0.16410173335493278	0.48598736432852746	0.0	0.34991090231653976
L44 Other papulosquamous disorders	0.8587888763752923	0.1412111236247076	0.0	0.0
E72 Other disorders of amino-acid metabolism	0.044293015332197615	0.9131175468483816	0.04258943781942078	0.0
K13 Other diseases of lip and oral mucosa	0.09162117256112035	0.8608592451934488	0.0	0.04751958224543081
K37 Unspecified appendicitis	0.10669234472797304	0.8456427539720751	0.0006419515326592842	0.04702294976729257
N42 Other disorders of prostate	0.6461833893422948	0.35381661065770525	0.0	0.0
P53 Haemorrhagic disease of foetus and newborn	1.0	0.0	0.0	0.0
H65 Nonsuppurative otitis media	0.4977578475336323	0.2860986547085202	0.0	0.21614349775784752
I60 Subarachnoid haemorrhage	0.1335800185013876	0.7914893617021277	0.05124884366327474	0.02368177613320999
L28 Lichen simplex chronicus and prurigo	0.1822381930184805	0.8172484599589322	0.000513347022587269	0.0
H30 Chorioretinal inflammation	0.13043478260869565	0.8695652173913043	0.0	0.0
E64 Sequelae of malnutrition and other nutritional deficiencies	0.4	0.6	0.0	0.0
F10 Mental and behavioural disorders due to use of alcohol	0.2857142857142857	0.7142857142857143	0.0	0.0
I07 Rheumatic tricuspid valve diseases	0.03636363636363636	0.8818181818181818	0.08181818181818182	0.0
BMI mid	0.4002029769959405	0.597767253044655	0.0020297699594046007	0.0
K35 Acute appendicitis	0.1689497716894977	0.4797374429223744	0.001141552511415525	0.3501712328767123
N51 Disorders of male genital organs in diseases classified elsewhere	0.6851011143210896	0.31489888567891045	0.0	0.0
O62 Abnormalities of forces of labour	0.08794788273615635	0.9120521172638436	0.0	0.0
N84 Polyp of female genital tract	0.6281341254657135	0.3343067163427651	0.0	0.037559158191521495
I66 Occlusion and stenosis of cerebral arteries, not resulting in cerebral infarction	0.0	1.0	0.0	0.0
G58 Other mononeuropathies	0.1891891891891892	0.4084084084084084	0.0	0.4024024024024024
I45 Other conduction disorders	0.09363194819212088	0.8908076992264796	0.010163698506925707	0.005396654074473826
A24 Glanders and melioidosis	0.05537757437070938	0.0018306636155606408	0.0	0.9427917620137299
H21 Other disorders of iris and ciliary body	0.2705636530425033	0.6493731525838344	0.00010192640913260625	0.07996126796452961
E01 Iodine-deficiency-related thyroid disorders and allied conditions	0.9142857142857143	0.08571428571428572	0.0	0.0
N71 Inflammatory disease of uterus, except cervix	0.15925505571605447	0.7540755262071812	0.0	0.08666941807676434
A30 Leprosy [hansen's disease]	0.6666666666666666	0.0	0.3333333333333333	0.0
M41 Scoliosis	0.5243150725921316	0.34876539515733285	0.0	0.12691953225053562
D74 Methaemoglobinaemia	0.1440677966101695	0.8559322033898306	0.0	0.0
A32 Listeriosis	0.47928994082840237	0.5207100591715976	0.0	0.0
K27 Peptic ulcer, site unspecified	0.25185893350329297	0.6766517951986403	0.0	0.0714892712980667
G21 Secondary parkinsonism	0.14006007342307264	0.44153965958393593	0.003003671153632217	0.41539659583935923
I67 Other cerebrovascular diseases	0.21163570820607822	0.33720522705652634	0.016322034746908326	0.4348370299904872
J10 Influenza due to identified influenza virus	0.7470757140698202	0.24390207042466375	0.005999697748224271	0.003022517757291824
E22 Hyperfunction of pituitary gland	0.0	1.0	0.0	0.0
I83 Varicose veins of lower extremities	0.8635390652871923	0.1364609347128077	0.0	0.0
F42 Obsessive-compulsive disorder	0.2	0.8	0.0	0.0
D76 Certain diseases involving lymphoreticular tissue and reticulohistiocytic system	0.3711392405063291	0.5432911392405063	0.00016877637130801687	0.08540084388185654
I32 Pericarditis in diseases classified elsewhere	0.0	1.0	0.0	0.0
N17 Acute renal failure	0.0	1.0	0.0	0.0
I22 Subsequent myocardial infarction	0.1010730356524749	0.8521979923849082	0.0032306449751932616	0.04349832698742356
Q04 Other congenital malformations of brain	0.6846153846153846	0.3153846153846154	0.0	0.0
G01 Meningitis in bacterial diseases classified elsewhere	0.1674698795180723	0.6975903614457831	0.06385542168674699	0.07108433734939759
E60 Dietary zinc deficiency	0.3616666666666667	0.6383333333333333	0.0	0.0
I47 Paroxysmal tachycardia	0.04598405885959534	0.9534028203556101	0.0006131207847946045	0.0
E66 Obesity	0.09568887127235422	0.3968849821632586	0.00035751202717091405	0.5070686345372162
A55 Chlamydial lymphogranuloma venereum	0.9142857142857143	0.08571428571428572	0.0	0.0
No event	0.8846153846153846	0.11538461538461539	0.0	0.0
F12 Mental and behavioural disorders due to use of cannabinoids	0.1400560224089636	0.8599439775910365	0.0	0.0
B45 Cryptococcosis	0.484375	0.515625	0.0	0.0
F34 Persistent mood [affective] disorders	0.7577235772357723	0.24227642276422764	0.0	0.0
L14 Bullous disorders in diseases classified elsewhere	0.6308700834326579	0.07258641239570918	0.0	0.2965435041716329
H19 Disorders of sclera and cornea in diseases classified elsewhere	0.17718171514922554	0.6438735675607606	0.0	0.17894471729001385
K83 Other diseases of biliary tract	0.5692951362659073	0.41733976407693646	0.000464873031553257	0.012900226625602883
A05 Other bacterial foodborne intoxications	0.9393939393939394	0.06060606060606061	0.0	0.0
M91 Juvenile osteochondrosis of hip and pelvis	0.13618677042801555	0.857976653696498	0.005836575875486381	0.0
L89 Decubitus ulcer	0.5789473684210527	0.42105263157894735	0.0	0.0
M45 Ankylosing spondylitis	0.5445544554455446	0.4536120278694536	0.0018335166850018336	0.0
G37 Other demyelinating diseases of central nervous system	0.006349206349206349	0.9936507936507937	0.0	0.0
K25 Gastric ulcer	0.282017412188532	0.6271990393275293	0.00015010507355148604	0.09063344341038727
G82 Paraplegia and tetraplegia	0.005500171880371262	0.9944998281196288	0.0	0.0
L87 Transepidermal elimination disorders	0.037037037037037035	0.9629629629629629	0.0	0.0
G60 Hereditary and idiopathic neuropathy	0.06308724832214765	0.8577181208053691	0.004026845637583893	0.07516778523489932
G05 Encephalitis, myelitis and encephalomyelitis in diseases classified elsewhere	0.1345565749235474	0.8440366972477065	0.021406727828746176	0.0
M14 Arthropathies in other diseases classified elsewhere	0.6620256794214165	0.25832350973332907	0.0003504635677191194	0.07930034727753528
O88 Obstetric embolism	0.9942528735632183	0.005747126436781609	0.0	0.0
P95 Foetal death of unspecified cause	0.42424242424242425	0.5757575757575758	0.0	0.0
D66 Hereditary factor viii deficiency	0.16596638655462184	0.8340336134453782	0.0	0.0
K52 Other non-infective gastro-enteritis and colitis	0.03289138194798572	0.5107088220295768	0.026772055073941866	0.42962774094849565
I25 Chronic ischaemic heart disease	0.08110687022900763	0.9188931297709924	0.0	0.0
N46 Male infertility	0.30153321976149916	0.6984667802385008	0.0	0.0
O66 Other obstructed labour	0.8942505133470225	0.10574948665297741	0.0	0.0
F39 Unspecified mood [affective] disorder	0.44960116026105873	0.02755620014503263	0.0	0.5228426395939086
D58 Other hereditary haemolytic anaemias	0.0627378759975445	0.9333333333333333	0.003928790669122161	0.0
Q05 Spina bifida	0.2656826568265683	0.7343173431734318	0.0	0.0
N44 Torsion of testis	0.8623847609744184	0.13761523902558154	0.0	0.0
B47 Mycetoma	0.0	1.0	0.0	0.0
E51 Thiamine deficiency	0.0	1.0	0.0	0.0
P39 Other infections specific to the perinatal period	1.0	0.0	0.0	0.0
E65 Localised adiposity	0.17857142857142858	0.8214285714285714	0.0	0.0
N23 Unspecified renal colic	0.02731646748409126	0.9726835325159088	0.0	0.0
K06 Other disorders of gingiva and edentulous alveolar ridge	0.14573687876428892	0.8367271684352849	0.0013520711271356577	0.01618388167329045
G80 Infantile cerebral palsy	0.09927360774818401	0.8934624697336562	0.007263922518159807	0.0
E77 Disorders of glycoprotein metabolism	0.0	1.0	0.0	0.0
L29 Pruritus	0.0	1.0	0.0	0.0
B48 Other mycoses, not elsewhere classified	0.45081967213114754	0.08196721311475409	0.0	0.4672131147540984
K87 Disorders of gallbladder, biliary tract and pancreas in diseases classified elsewhere	0.781889178133135	0.2172430891285484	0.0008677327383165985	0.0
L86 Keratoderma in diseases classified elsewhere	0.7600257172707546	0.23603632564494093	0.00032146588443301456	0.0036164911998714136
A18 Tuberculosis of other organs	0.06896551724137931	0.9310344827586207	0.0	0.0
J31 Chronic rhinitis, nasopharyngitis and pharyngitis	0.11290322580645161	0.8486352357320099	0.038461538461538464	0.0
Q69 Polydactyly	0.8296296296296296	0.17037037037037037	0.0	0.0
E55 Vitamin d deficiency	0.0	1.0	0.0	0.0
E02 Subclinical iodine-deficiency hypothyroidism	0.28252647503782147	0.7157715582450832	0.00170196671709531	0.0
O75 Other complications of labour and delivery, not elsewhere classified	0.16307692307692306	0.8369230769230769	0.0	0.0
B95 Streptococcus and staphylococcus as the cause of diseases classified to other chapters	0.1611842105263158	0.8256578947368421	0.013157894736842105	0.0
O69 Labour and delivery complicated by umbilical cord complications	0.3235294117647059	0.6764705882352942	0.0	0.0
N25 Disorders resulting from impaired renal tubular function	0.21506550218340612	0.7838427947598253	0.001091703056768559	0.0
M51 Other intervertebral disk disorders	0.8280672958555602	0.16407761299021045	0.0	0.00785509115422944
O61 Failed induction of labour	0.18834296724470134	0.8116570327552987	0.0	0.0
O21 Excessive vomiting in pregnancy	0.04	0.96	0.0	0.0
M11 Other crystal arthropathies	0.579430942501482	0.4205690574985181	0.0	0.0
D68 Other coagulation defects	0.1111111111111111	0.8888888888888888	0.0	0.0
I40 Acute myocarditis	0.06789615881592859	0.68828066878108	0.020752574493911272	0.22307059790908024
Q02 Microcephaly	0.5964912280701754	0.40350877192982454	0.0	0.0
Q36 Cleft lip	0.17158176943699732	0.8284182305630027	0.0	0.0
A68 Relapsing fevers	0.9117647058823529	0.08823529411764706	0.0	0.0
G44 Other headache syndromes	0.5463423622627602	0.4536576377372397	0.0	0.0
M17 Gonarthrosis [arthrosis of knee]	0.06267029972752043	0.35240690281562215	0.0	0.5849227974568574
I35 Nonrheumatic aortic valve disorders	0.02857959416976279	0.9125464418405259	0.05887396398971135	0.0
H80 Otosclerosis	0.46875	0.53125	0.0	0.0
O12 Gestational [pregnancy-induced] oedema and proteinuria without hypertension	0.055268389662027836	0.9447316103379721	0.0	0.0
K04 Diseases of pulp and periapical tissues	0.09756832797427653	0.8222467845659164	0.0003516881028938907	0.07983319935691319
B39 Histoplasmosis	0.4	0.6	0.0	0.0
G94 Other disorders of brain in diseases classified elsewhere	0.5166537567776918	0.4833462432223083	0.0	0.0
E58 Dietary calcium deficiency	0.058823529411764705	0.9411764705882353	0.0	0.0
H45 Disorders of vitreous body and globe in diseases classified elsewhere	0.8198408984557791	0.18015910154422088	0.0	0.0
I08 Multiple valve diseases	0.14410399257195913	0.8280408542246982	0.027855153203342618	0.0
K82 Other diseases of gallbladder	0.678007106675739	0.32146367279050425	0.0005292205337567098	0.0
O13 Gestational [pregnancy-induced] hypertension without significant proteinuria	0.061224489795918366	0.9387755102040817	0.0	0.0
Q15 Other congenital malformations of eye	0.16094986807387862	0.8284960422163589	0.010554089709762533	0.0
F28 Other nonorganic psychotic disorders	0.5537017726798749	0.3023983315954119	0.0	0.14389989572471323
M03 Postinfective and reactive arthropathies in diseases classified elsewhere	0.23919429290809904	0.760805707091901	0.0	0.0
I00 Rheumatic fever without mention of heart involvement	0.010050251256281407	0.8693467336683417	0.12060301507537688	0.0
A43 Nocardiosis	0.5	0.5	0.0	0.0
N97 Female infertility	0.21839080459770116	0.7816091954022989	0.0	0.0
H00 Hordeolum and chalazion	0.6485468245425189	0.35145317545748117	0.0	0.0
K00 Disorders of tooth development and eruption	0.5327499337045877	0.46671970299655263	0.0005303632988597189	0.0
H74 Other disorders of middle ear and mastoid	0.06779661016949153	0.9322033898305084	0.0	0.0
F90 Hyperkinetic disorders	0.06742026645135245	0.0742834073475979	0.0036334275333064193	0.8546628986677433
J43 Emphysema	0.31141868512110726	0.6816608996539792	0.006920415224913495	0.0
F71 Moderate mental retardation	0.43209876543209874	0.5679012345679012	0.0	0.0
O00 Ectopic pregnancy	0.18303571428571427	0.8169642857142857	0.0	0.0
D75 Other diseases of blood and blood-forming organs	0.11155073073023566	0.30685724177155715	0.00019782882860604862	0.5813941986696012
E88 Other metabolic disorders	0.164362292051756	0.7816635859519409	0.0044362292051756	0.04953789279112754
M68 Disorders of synovium and tendon in diseases classified elsewhere	0.00980392156862745	0.9901960784313726	0.0	0.0
H48 Disorders of optic [2nd] nerve and visual pathways in diseases classified elsewhere	0.9577205055548059	0.042279494445194084	0.0	0.0
Q27 Other congenital malformations of peripheral vascular system	0.17757009345794392	0.8068535825545171	0.01557632398753894	0.0
J18 Pneumonia, organism unspecified	0.6515397082658023	0.2106969205834684	0.0	0.13776337115072934
A90 Dengue fever [classical dengue]	0.09350032390412438	0.00021593608291945585	5.3984e+10	0.9062297559922263
G92 Toxic encephalopathy	0.07291666666666667	0.9270833333333334	0.0	0.0
I01 Rheumatic fever with heart involvement	0.14012738853503184	0.8598726114649682	0.0	0.0
D80 Immunodeficiency with predominantly antibody defects	0.3161622665808113	0.3696072118480361	0.000643915003219575	0.313586606567933
L56 Other acute skin changes due to ultraviolet radiation	0.922365988909427	0.07763401109057301	0.0	0.0
N08 Glomerular disorders in diseases classified elsewhere	0.09597974528157127	0.5763388061991714	0.0003836120914531226	0.3272978364278042
K86 Other diseases of pancreas	0.6244674376141205	0.3755325623858795	0.0	0.0
K85 Acute pancreatitis	0.7934918648310388	0.2065081351689612	0.0	0.0
K66 Other disorders of peritoneum	0.16519728284434168	0.7563231680878739	0.003179650238473768	0.0752998988293106
M35 Other systemic involvement of connective tissue	0.30989385898407884	0.6901061410159212	0.0	0.0
L25 Unspecified contact dermatitis	0.8911444020920131	0.06293768282953639	0.0	0.04591791507845049
F82 Specific developmental disorder of motor function	0.7555555555555555	0.24444444444444444	0.0	0.0
F54 Psychological and behavioural factors associated with disorders or diseases classified elsewhere	0.6385542168674698	0.3614457831325301	0.0	0.0
P29 Cardiovascular disorders originating in the perinatal period	1.0	0.0	0.0	0.0
B35 Dermatophytosis	0.625	0.34375	0.03125	0.0
N37 Urethral disorders in diseases classified elsewhere	0.42657342657342656	0.5699300699300699	0.0034965034965034965	0.0
P02 Foetus and newborn affected by complications of placenta, cord and membranes	0.3125	0.6875	0.0	0.0
Q75 Other congenital malformations of skull and face bones	0.5	0.5	0.0	0.0
I78 Diseases of capillaries	0.13845258871436883	0.7600349040139616	0.0017452006980802793	0.0997673065735893
J34 Other disorders of nose and nasal sinuses	0.0646582999650641	0.21517830748972078	0.00010749509553626615	0.7200558974496789
M71 Other bursopathies	0.30038108047522977	0.6917731450347455	0.007845774490024658	0.0
H26 Other cataract	0.2857142857142857	0.7142857142857143	0.0	0.0
P37 Other congenital infectious and parasitic diseases	0.8333333333333334	0.16666666666666666	0.0	0.0
M18 Arthrosis of first carpometacarpal joint	0.15734265734265734	0.458041958041958	0.006993006993006993	0.3776223776223776
P22 Respiratory distress of newborn	1.0	0.0	0.0	0.0
O98 Maternal infectious and parasitic diseases classifiable elsewhere but complicating pregnancy, childbirth and the puerperium	1.0	0.0	0.0	0.0
D60 Acquired pure red cell aplasia [erythroblastopenia]	0.26080246913580246	0.6517489711934157	0.00102880658436214	0.08641975308641975
G22 Parkinsonism in diseases classified elsewhere	0.16176470588235295	0.8259803921568627	0.012254901960784314	0.0
E13 Other specified diabetes mellitus	0.5497491638795987	0.1354515050167224	0.0	0.3147993311036789
M96 Postprocedural musculoskeletal disorders, not elsewhere classified	0.7353643966547192	0.25627240143369173	0.008363201911589008	0.0
N36 Other disorders of urethra	0.4812325640375349	0.46309916307380167	0.0	0.05566827288866345
A71 Trachoma	0.06293706293706294	0.8951048951048951	0.04195804195804196	0.0
E27 Other disorders of adrenal gland	0.0	1.0	0.0	0.0
N03 Chronic nephritic syndrome	0.27058823529411763	0.7098039215686275	0.0196078431372549	0.0
K62 Other diseases of anus and rectum	0.1294289897510981	0.5308931185944363	0.007320644216691069	0.3323572474377745
O08 Complications following abortion and ectopic and molar pregnancy	0.07142857142857142	0.9285714285714286	0.0	0.0
J17 Pneumonia in diseases classified elsewhere	0.3961499493414387	0.6038500506585613	0.0	0.0
K70 Alcoholic liver disease	0.06013718296379008	0.9125857393523688	0.007497208486201946	0.019779869197639178
M83 Adult osteomalacia	0.4824503311258278	0.5175496688741722	0.0	0.0
M79 Other soft tissue disorders, not elsewhere classified	0.007497656982193065	0.9925023430178069	0.0	0.0
K60 Fissure and fistula of anal and rectal regions	0.2877906976744186	0.7093023255813954	0.0029069767441860465	0.0
E70 Disorders of aromatic amino-acid metabolism	0.0767925707652469	0.9105277256897937	0.0009822305562996697	0.011697472988659701
F50 Eating disorders	0.45555555555555555	0.5444444444444444	0.0	0.0
I43 Cardiomyopathy in diseases classified elsewhere	0.07671857197113559	0.8192176224838588	0.1040638055450057	0.0
G13 Systemic atrophies primarily affecting central nervous system in diseases classified elsewhere	0.21687211093990755	0.225346687211094	0.0011556240369799693	0.5566255778120185
L84 Corns and callosities	0.19261213720316622	0.8073878627968337	0.0	0.0
B80 Enterobiasis	0.007656659278662099	0.9837799717912553	0.00020149103364900262	0.008361877896433608
B58 Toxoplasmosis	0.8484848484848485	0.15151515151515152	0.0	0.0
G50 Disorders of trigeminal nerve	0.19257221458046767	0.5777166437414031	0.001375515818431912	0.22833562585969738
K29 Gastritis and duodenitis	0.06581881645712809	0.7781907501373582	0.0	0.15599043340551372
G40 Epilepsy	0.47043010752688175	0.5295698924731183	0.0	0.0
J30 Vasomotor and allergic rhinitis	0.5223880597014925	0.4626865671641791	0.014925373134328358	0.0
G11 Hereditary ataxia	0.022263948497854076	0.898068669527897	0.0319206008583691	0.04774678111587983
Q17 Other congenital malformations of ear	0.7227722772277227	0.27722772277227725	0.0	0.0
N18 Chronic renal failure	0.661108561521595	0.272245168527867	0.0003059507419305492	0.06634031920860742
O48 Prolonged pregnancy	0.02540650406504065	0.9745934959349594	0.0	0.0
O07 Failed attempted abortion	0.323943661971831	0.676056338028169	0.0	0.0
L74 Eccrine sweat disorders	0.07247051520794538	0.9265983860955928	0.000931098696461825	0.0
E10 Insulin-dependent diabetes mellitus	0.3684210526315789	0.631578947368421	0.0	0.0
D72 Other disorders of white blood cells	0.14840989399293286	0.8292108362779741	0.02237926972909305	0.0
Q25 Congenital malformations of great arteries	0.5111111111111111	0.4888888888888889	0.0	0.0
I39 Endocarditis and heart valve disorders in diseases classified elsewhere	0.06113211069111951	0.8915955014233049	0.03322600214662373	0.014046385738951887
F31 Bipolar affective disorder	0.7718740057270124	0.22780782691695833	0.0003181673560292714	0.0
L92 Granulomatous disorders of skin and subcutaneous tissue	0.08865710560625815	0.9087353324641461	0.002607561929595828	0.0
D63 Anaemia in chronic diseases classified elsewhere	0.35126377187297475	0.4812054439403759	0.0009721322099805574	0.16655865197666883
F05 Delirium, not induced by alcohol and other psychoactive substances	0.5652856862360102	0.43384165630385935	0.0008726574601304623	0.0
A89 Unspecified viral infection of central nervous system	1.0	0.0	0.0	0.0
F61 Mixed and other personality disorders	0.0	1.0	0.0	0.0
M32 Systemic lupus erythematosus	0.4132106890809611	0.4982422752623371	0.0001057278037691962	0.08844130785293262
B19 Unspecified viral hepatitis	0.9809397430484348	0.0190300983171482	3.01586e+11	0.0
J81 Pulmonary oedema	0.006033496307084157	0.9721210860293352	0.018724643711640485	0.0031207739519400813
F44 Dissociative [conversion] disorders	0.11627906976744186	0.8837209302325582	0.0	0.0
B49 Unspecified mycosis	0.42857142857142855	0.5714285714285714	0.0	0.0
B83 Other helminthiases	0.00039146604032100216	0.6768447837150128	0.0	0.32276375024466625
Q11 Anophthalmos, microphthalmos and macrophthalmos	0.2002503128911139	0.7947434292866082	0.0050062578222778474	0.0
A70 Chlamydia psittaci infection	0.375	0.5	0.125	0.0
F66 Psychological and behavioural disorders associated with sexual development and orientation	0.0	1.0	0.0	0.0
F41 Other anxiety disorders	0.27586206896551724	0.7241379310344828	0.0	0.0
N20 Calculus of kidney and ureter	0.0941844096427943	0.7638571177195144	0.00039591764912898117	0.14156255498856238
N47 Redundant prepuce, phimosis and paraphimosis	0.25645438898450945	0.7418244406196214	0.0017211703958691911	0.0
K42 Umbilical hernia	0.43725322362426483	0.23113455007317005	0.0	0.3316122263025651
N62 Hypertrophy of breast	0.18609225927018785	0.43365791285531624	0.0	0.3802498278744959
I20 Angina pectoris	0.2	0.8	0.0	0.0
O84 Multiple delivery	0.12222222222222222	0.8777777777777778	0.0	0.0
A67 Pinta [carate]	0.9444444444444444	0.05555555555555555	0.0	0.0
N61 Inflammatory disorders of breast	0.026690391459074734	0.9733096085409253	0.0	0.0
M81 Osteoporosis without pathological fracture	0.7169014084507043	0.2830985915492958	0.0	0.0
D69 Purpura and other haemorrhagic conditions	0.2	0.8	0.0	0.0
E83 Disorders of mineral metabolism	0.5555555555555556	0.4444444444444444	0.0	0.0
Smoking low	0.6890756302521008	0.31092436974789917	0.0	0.0
P00 Foetus and newborn affected by maternal conditions that may be unrelated to present pregnancy	0.6363636363636364	0.36363636363636365	0.0	0.0
A33 Tetanus neonatorum	0.3286384976525822	0.6619718309859155	0.009389671361502348	0.0
J61 Pneumoconiosis due to asbestos and other mineral fibres	0.058823529411764705	0.9375	0.003676470588235294	0.0
P27 Chronic respiratory disease originating in the perinatal period	1.0	0.0	0.0	0.0
N00 Acute nephritic syndrome	0.08285618053216572	0.8531492084877063	0.0057258336140114515	0.05826877736611654
Q50 Congenital malformations of ovaries, fallopian tubes and broad ligaments	0.5459183673469388	0.45408163265306123	0.0	0.0
M24 Other specific joint derangements	0.7074468085106383	0.2925531914893617	0.0	0.0
N80 Endometriosis	0.9403409090909091	0.05965909090909091	0.0	0.0
K36 Other appendicitis	0.1948090692124105	0.47210620525059666	0.0002983293556085919	0.3327863961813842
F79 Unspecified mental retardation	0.92	0.08	0.0	0.0
F11 Mental and behavioural disorders due to use of opioids	0.20718232044198895	0.7928176795580111	0.0	0.0
A82 Rabies	0.75	0.25	0.0	0.0

## Sheet: Fig5e
colour	IDC10_chapter	proportion_hes	Risk_change, folds
#98df8a	I. Infectious Diseases	0.208437	2.63989
#98df8a	I. Infectious Diseases	0.0943396	1.96678
#98df8a	I. Infectious Diseases	0.597767	1.17376
#98df8a	I. Infectious Diseases	0.132353	0.828098
#98df8a	I. Infectious Diseases	0.182836	0.656475
#98df8a	I. Infectious Diseases	0.362474	1.49136
#98df8a	I. Infectious Diseases	0.815376	1.77557
#98df8a	I. Infectious Diseases	0.0260398	1.13954
#98df8a	I. Infectious Diseases	0.279001	1.07983
#98df8a	I. Infectious Diseases	0.532663	2.94485
#98df8a	I. Infectious Diseases	0.735955
#98df8a	I. Infectious Diseases	0.00140489	0.958772
#98df8a	I. Infectious Diseases	0.00183066	0.745239
#98df8a	I. Infectious Diseases	0.709402
#98df8a	I. Infectious Diseases	0.965885
#98df8a	I. Infectious Diseases	0.927929	8.05441
#98df8a	I. Infectious Diseases	0.170404	2.08234
#98df8a	I. Infectious Diseases	0.52071	0.235186
#98df8a	I. Infectious Diseases	0.818127	3.50527
#98df8a	I. Infectious Diseases	0.0248227	1.04554
#98df8a	I. Infectious Diseases	0.0894855	0.684085
#98df8a	I. Infectious Diseases	0.125068	1.5296
#98df8a	I. Infectious Diseases	0.394578	1.83186
#98df8a	I. Infectious Diseases	0.0427807	1.11077
#98df8a	I. Infectious Diseases	0.395712	3.58211
#98df8a	I. Infectious Diseases	0.131296	1.17002
#98df8a	I. Infectious Diseases	0.00421214	1.10911
#98df8a	I. Infectious Diseases	0.066801	1.12783
#98df8a	I. Infectious Diseases	0.000215936	0.647752
#98df8a	I. Infectious Diseases	0.000151103	0.865848
#98df8a	I. Infectious Diseases	0.0762239	1.01145
#98df8a	I. Infectious Diseases	0.0903901	1.00666
#98df8a	I. Infectious Diseases	0.104542	1.36926
#98df8a	I. Infectious Diseases	0.326389	12.396
#98df8a	I. Infectious Diseases	0.549696	4.47568
#98df8a	I. Infectious Diseases	0.916304	5.09127
#98df8a	I. Infectious Diseases	0.0524399	0.892776
#98df8a	I. Infectious Diseases	0.0402299	1.63606
#98df8a	I. Infectious Diseases	0.86859	55.6856
#98df8a	I. Infectious Diseases	0.0011371	1.17007
#98df8a	I. Infectious Diseases	0.0263358	1.35156
#98df8a	I. Infectious Diseases	0.166667	0.798303
#98df8a	I. Infectious Diseases	0.240664	1.16549
#98df8a	I. Infectious Diseases	0.288748	1.07582
#98df8a	I. Infectious Diseases	0.0190301	1.16333
#98df8a	I. Infectious Diseases	0.0309854	1.20304
#98df8a	I. Infectious Diseases	0.550544	1.52723
#98df8a	I. Infectious Diseases	0.846918	9.06074
#98df8a	I. Infectious Diseases	0.455197	0.911605
#98df8a	I. Infectious Diseases	0.822335	0.168486
#98df8a	I. Infectious Diseases	0.0465357	0.832724
#98df8a	I. Infectious Diseases	0.957143
#98df8a	I. Infectious Diseases	0.227331	0.778171
#98df8a	I. Infectious Diseases	0.0555556	12.3746
#98df8a	I. Infectious Diseases	0.0247164	1.39244
#98df8a	I. Infectious Diseases	0.106952	2.28835
#98df8a	I. Infectious Diseases	0.935606
#98df8a	I. Infectious Diseases	0.984456
#98df8a	I. Infectious Diseases	0.98378	18.2309
#98df8a	I. Infectious Diseases	0.998838
#98df8a	I. Infectious Diseases	0.993232
#98df8a	I. Infectious Diseases	0.676845	2.68965
#98df8a	I. Infectious Diseases	0.590778	1.5497
#ff9896	III. Blood & Immune Disorders	0.667062	1.89353
#ff9896	III. Blood & Immune Disorders	0.328077	1.95679
#ff9896	III. Blood & Immune Disorders	0.815697	1.61918
#ff9896	III. Blood & Immune Disorders	0.723333	32.1336
#ff9896	III. Blood & Immune Disorders	0.431968	2.29547
#ff9896	III. Blood & Immune Disorders	0.764305	0.335707
#ff9896	III. Blood & Immune Disorders	0.825658	7.09467
#ff9896	III. Blood & Immune Disorders	0.860349	35.8085
#ff9896	III. Blood & Immune Disorders	0.81257	50.7565
#ff9896	III. Blood & Immune Disorders	0.993789
#ff9896	III. Blood & Immune Disorders	0.973473
#ff9896	III. Blood & Immune Disorders	0.850645	3.53106
#ff9896	III. Blood & Immune Disorders	0.534591	4.4253
#ff9896	III. Blood & Immune Disorders	0.603442	3.30478
#ff9896	III. Blood & Immune Disorders	0.794737	3.11394
#ff9896	III. Blood & Immune Disorders	0.933333	27.2156
#ff9896	III. Blood & Immune Disorders	0.651749	1.97716
#ff9896	III. Blood & Immune Disorders	0.970199
#ff9896	III. Blood & Immune Disorders	0.481205	0.894827
#ff9896	III. Blood & Immune Disorders	0.823944	9.98116
#ff9896	III. Blood & Immune Disorders	0.834034	1.69593
#ff9896	III. Blood & Immune Disorders	0.820513
#ff9896	III. Blood & Immune Disorders	0.305147	1.20318
#ff9896	III. Blood & Immune Disorders	0.829211	11.6076
#2ca02c	IV. Metabolic Diseases	0.855932	0.488609
#2ca02c	IV. Metabolic Diseases	0.306857	1.26137
#2ca02c	IV. Metabolic Diseases	0.543291	1.15767
#2ca02c	IV. Metabolic Diseases	0.383692	1.29764
#2ca02c	IV. Metabolic Diseases	0.369607	1.26929
#2ca02c	IV. Metabolic Diseases	0.433168	1.2768
#2ca02c	IV. Metabolic Diseases	0.832471	24.5688
#2ca02c	IV. Metabolic Diseases	0.792145	7.0653
#2ca02c	IV. Metabolic Diseases	0.934534
#2ca02c	IV. Metabolic Diseases	0.119757	1.30753
#2ca02c	IV. Metabolic Diseases	0.715772	8.83049
#2ca02c	IV. Metabolic Diseases	0.657143	9.39079
#2ca02c	IV. Metabolic Diseases	0.712617	1.04741
#2ca02c	IV. Metabolic Diseases	0.699548	2.32338
#2ca02c	IV. Metabolic Diseases	0.520119	0.352643
#2ca02c	IV. Metabolic Diseases	0.647773	3.36779
#2ca02c	IV. Metabolic Diseases	0.526066	0.535309
#2ca02c	IV. Metabolic Diseases	0.791472	13.1185
#2ca02c	IV. Metabolic Diseases	0.135452	1.54583
#2ca02c	IV. Metabolic Diseases	0.587253	0.846266
#2ca02c	IV. Metabolic Diseases	0.638581	0.833437
#2ca02c	IV. Metabolic Diseases	0.924177
#2ca02c	IV. Metabolic Diseases	0.782073	2.94306
#2ca02c	IV. Metabolic Diseases	0.872326	3.61679
#2ca02c	IV. Metabolic Diseases	0.221239	2.07988
#2ca02c	IV. Metabolic Diseases	0.787419	3.34944
#2ca02c	IV. Metabolic Diseases	0.691075	2.34169
#2ca02c	IV. Metabolic Diseases	0.638333	9.12235
#2ca02c	IV. Metabolic Diseases	0.336264	2.55817
#2ca02c	IV. Metabolic Diseases	0.576642	0.26366
#2ca02c	IV. Metabolic Diseases	0.396885	1.69346
#2ca02c	IV. Metabolic Diseases	0.131907	0.922562
#2ca02c	IV. Metabolic Diseases	0.453488	0.817304
#2ca02c	IV. Metabolic Diseases	0.910528	4.4998
#2ca02c	IV. Metabolic Diseases	0.913118
#2ca02c	IV. Metabolic Diseases	0.992493	46.5206
#2ca02c	IV. Metabolic Diseases	0.922363	6.78618
#2ca02c	IV. Metabolic Diseases	0.792483	5.03083
#2ca02c	IV. Metabolic Diseases	0.923037	0.1756
#9edae5	V. Mental Disorders	1
#9edae5	V. Mental Disorders	0.831042	32.1693
#9edae5	V. Mental Disorders	0.994196
#9edae5	V. Mental Disorders	0.835193	10.7432
#9edae5	V. Mental Disorders	0.995191
#9edae5	V. Mental Disorders	0.818542	1.04247
#9edae5	V. Mental Disorders	0.531746	0.255065
#9edae5	V. Mental Disorders	0.0363289	1.43793
#9edae5	V. Mental Disorders	0.781664	1.48733
#9edae5	V. Mental Disorders	0.666667	0.431975
#9edae5	V. Mental Disorders	0.876087	0.0096628
#9edae5	V. Mental Disorders	0.245614	0.656746
#9edae5	V. Mental Disorders	0.433842	1.76256
#9edae5	V. Mental Disorders	0.474667	7.7882
#9edae5	V. Mental Disorders	0.510609	2.04721
#9edae5	V. Mental Disorders	0.792818	14.2672
#9edae5	V. Mental Disorders	0.859944	0.00462545
#9edae5	V. Mental Disorders	0.709763	384.987
#9edae5	V. Mental Disorders	0.731429	101.169
#9edae5	V. Mental Disorders	0.552102	1.96818
#9edae5	V. Mental Disorders	0.384673	1.68024
#9edae5	V. Mental Disorders	0.315751	1.53208
#9edae5	V. Mental Disorders	0.313414	2.03169
#9edae5	V. Mental Disorders	0.165079	2.14088
#9edae5	V. Mental Disorders	0.248588	1.82807
#9edae5	V. Mental Disorders	0.207364	2.05307
#9edae5	V. Mental Disorders	0.557013	1.50752
#9edae5	V. Mental Disorders	0.494512	1.475
#9edae5	V. Mental Disorders	0.302398	6.21572
#9edae5	V. Mental Disorders	0.0749173	1.31873
#9edae5	V. Mental Disorders	0.674757	6.3822
#9edae5	V. Mental Disorders	0.227808	0.935481
#9edae5	V. Mental Disorders	0.114432	5.98774
#9edae5	V. Mental Disorders	0.133333	1.48748
#9edae5	V. Mental Disorders	0.242276	0.852576
#9edae5	V. Mental Disorders	0.341398	1.26452
#9edae5	V. Mental Disorders	0.0275562	1.09596
#9edae5	V. Mental Disorders	0.728177	15.9346
#9edae5	V. Mental Disorders	0.0130548	2.85633
#9edae5	V. Mental Disorders	0.361446	2.97858
#9edae5	V. Mental Disorders	0.989583
#9edae5	V. Mental Disorders	0.752089	5.50851
#9edae5	V. Mental Disorders	0.761523	2.07574
#9edae5	V. Mental Disorders	0.688822	1.8061
#9edae5	V. Mental Disorders	0.162338
#9edae5	V. Mental Disorders	0.244444	0.148779
#9edae5	V. Mental Disorders	0.832298
#7f7f7f	VI. Nervous System Diseases	0.738589	3.48964
#7f7f7f	VI. Nervous System Diseases	0.0742834	0.9739
#7f7f7f	VI. Nervous System Diseases	0.488069	3.16146
#7f7f7f	VI. Nervous System Diseases	0.62531	0.119507
#7f7f7f	VI. Nervous System Diseases	0.679545	0.0696605
#7f7f7f	VI. Nervous System Diseases	0.69759	8.13361
#7f7f7f	VI. Nervous System Diseases	0.69219	1.96736
#7f7f7f	VI. Nervous System Diseases	0.844037
#7f7f7f	VI. Nervous System Diseases	0.746898	14.6243
#7f7f7f	VI. Nervous System Diseases	0.41508	1.20305
#7f7f7f	VI. Nervous System Diseases	0.398412	1.72493
#7f7f7f	VI. Nervous System Diseases	0.898123	45.3451
#7f7f7f	VI. Nervous System Diseases	0.898069	9.47012
#7f7f7f	VI. Nervous System Diseases	0.225347	1.24709
#7f7f7f	VI. Nervous System Diseases	0.66325	1.96219
#7f7f7f	VI. Nervous System Diseases	0.44154	1.22093
#7f7f7f	VI. Nervous System Diseases	0.82598	2.31728
#7f7f7f	VI. Nervous System Diseases	0.191739	1.10731
#7f7f7f	VI. Nervous System Diseases	0.197735	1.42073
#7f7f7f	VI. Nervous System Diseases	0.480786	1.90222
#7f7f7f	VI. Nervous System Diseases	0.764706
#7f7f7f	VI. Nervous System Diseases	0.493631	1.18148
#7f7f7f	VI. Nervous System Diseases	0.257856	1.08301
#7f7f7f	VI. Nervous System Diseases	0.426628	1.43545
#7f7f7f	VI. Nervous System Diseases	0.314563	1.17782
#7f7f7f	VI. Nervous System Diseases	0.993651
#7f7f7f	VI. Nervous System Diseases	0.52957	1.99334
#7f7f7f	VI. Nervous System Diseases	0.993698	91.0293
#7f7f7f	VI. Nervous System Diseases	0.523351	1.14371
#7f7f7f	VI. Nervous System Diseases	0.453658	0.644449
#7f7f7f	VI. Nervous System Diseases	0.250757	1.99803
#7f7f7f	VI. Nervous System Diseases	0.997297
#7f7f7f	VI. Nervous System Diseases	0.566138	2.27165
#7f7f7f	VI. Nervous System Diseases	0.577717	0.198108
#7f7f7f	VI. Nervous System Diseases	0.713263	4.13328
#7f7f7f	VI. Nervous System Diseases	0.912261
#7f7f7f	VI. Nervous System Diseases	0.0578231	0.106446
#7f7f7f	VI. Nervous System Diseases	0.536503	1.91609
#7f7f7f	VI. Nervous System Diseases	0.702006	11.8074
#7f7f7f	VI. Nervous System Diseases	0.83237
#7f7f7f	VI. Nervous System Diseases	0.408408	20.0779
#7f7f7f	VI. Nervous System Diseases	0.95061	235.987
#7f7f7f	VI. Nervous System Diseases	0.857718	5.84201
#7f7f7f	VI. Nervous System Diseases	0.634324	9.40123
#7f7f7f	VI. Nervous System Diseases	0.733252	1.20782
#7f7f7f	VI. Nervous System Diseases	0.957384	11.824
#7f7f7f	VI. Nervous System Diseases	0.528573	1.34443
#7f7f7f	VI. Nervous System Diseases	1
#7f7f7f	VI. Nervous System Diseases	0.662978	7.05586
#7f7f7f	VI. Nervous System Diseases	0.931783	39.0576
#7f7f7f	VI. Nervous System Diseases	0.893462	0.072119
#7f7f7f	VI. Nervous System Diseases	0.0554529	1.32678
#7f7f7f	VI. Nervous System Diseases	0.9945
#aec7e8	VII. Eye Diseases	0.179236	1.02189
#aec7e8	VII. Eye Diseases	0.283739	0.913014
#aec7e8	VII. Eye Diseases	0.563729	1.14872
#aec7e8	VII. Eye Diseases	0.282569	1.02522
#aec7e8	VII. Eye Diseases	0.483346	1.49363
#aec7e8	VII. Eye Diseases	0.975
#aec7e8	VII. Eye Diseases	0.0296336	1.27768
#aec7e8	VII. Eye Diseases	0.206192	1.04744
#aec7e8	VII. Eye Diseases	0.493827
#aec7e8	VII. Eye Diseases	0.130917	0.920438
#aec7e8	VII. Eye Diseases	0.351453	1.19866
#aec7e8	VII. Eye Diseases	0.673401	2.35628
#aec7e8	VII. Eye Diseases	0.761697	1.77893
#aec7e8	VII. Eye Diseases	0.855204	1.01865
#aec7e8	VII. Eye Diseases	0.26423	1.19081
#aec7e8	VII. Eye Diseases	0.843871	5.72722
#aec7e8	VII. Eye Diseases	0.993215	5.11412
#aec7e8	VII. Eye Diseases	0.742434	2.15311
#aec7e8	VII. Eye Diseases	0.958281
#aec7e8	VII. Eye Diseases	0.324427	1.29544
#aec7e8	VII. Eye Diseases	0.674912	7.36494
#aec7e8	VII. Eye Diseases	0.643874	1.63495
#aec7e8	VII. Eye Diseases	0.472185	1.13819
#aec7e8	VII. Eye Diseases	0.649373	2.47765
#aec7e8	VII. Eye Diseases	0.765954	1.17215
#aec7e8	VII. Eye Diseases	0.474038	1.25656
#aec7e8	VII. Eye Diseases	0.339048	1.07515
#aec7e8	VII. Eye Diseases	0.480836	1.61352
#aec7e8	VII. Eye Diseases	0.420513	3.48565
#aec7e8	VII. Eye Diseases	0.56153	2.08923
#aec7e8	VII. Eye Diseases	0.762918	1.49331
#aec7e8	VII. Eye Diseases	0.569634	1.60183
#aec7e8	VII. Eye Diseases	0.321033	0.38456
#aec7e8	VII. Eye Diseases	0.847138	6.31311
#aec7e8	VII. Eye Diseases	0.584864	1.50235
#aec7e8	VII. Eye Diseases	0.708886	1.95156
#aec7e8	VII. Eye Diseases	0.845054	3.32497
#aec7e8	VII. Eye Diseases	0.180159	1.1041
#aec7e8	VII. Eye Diseases	0.996183
#aec7e8	VII. Eye Diseases	0.992898
#dbdb8d	VIII. Ear Diseases	0.0422795	1.31236
#dbdb8d	VIII. Ear Diseases	0.0544561	1.10728
#dbdb8d	VIII. Ear Diseases	0.239127	0.901188
#dbdb8d	VIII. Ear Diseases	0.114418	1.17505
#dbdb8d	VIII. Ear Diseases	0.0111866	1.55588
#dbdb8d	VIII. Ear Diseases	0.117325	1.6953
#dbdb8d	VIII. Ear Diseases	0.606349	1.58046
#dbdb8d	VIII. Ear Diseases	0.815722	7.40388
#dbdb8d	VIII. Ear Diseases	0.636524	1.59588
#dbdb8d	VIII. Ear Diseases	0.717662	0.844545
#dbdb8d	VIII. Ear Diseases	0.706058	7.30776
#dbdb8d	VIII. Ear Diseases	0.286099	0.825556
#dbdb8d	VIII. Ear Diseases	0.194531	0.976786
#dbdb8d	VIII. Ear Diseases	0.119111	1.16187
#dbdb8d	VIII. Ear Diseases	0.342433	1.08513
#dbdb8d	VIII. Ear Diseases	0.600823	1.26039
#dbdb8d	VIII. Ear Diseases	0.0540212	1.02264
#dbdb8d	VIII. Ear Diseases	0.0926776	1.04678
#dbdb8d	VIII. Ear Diseases	0.932203
#d62728	IX. Circulatory Diseases	0.018686	0.961121
#d62728	IX. Circulatory Diseases	0.782218
#d62728	IX. Circulatory Diseases	0.838725	11.9957
#d62728	IX. Circulatory Diseases	0.984082	27.0245
#d62728	IX. Circulatory Diseases	0.337271	2.11735
#d62728	IX. Circulatory Diseases	0.394808	6.67702
#d62728	IX. Circulatory Diseases	0.974617
#d62728	IX. Circulatory Diseases	0.869347
#d62728	IX. Circulatory Diseases	0.859873	48.6482
#d62728	IX. Circulatory Diseases	0.598867	3.75149
#d62728	IX. Circulatory Diseases	0.522993	1.38467
#d62728	IX. Circulatory Diseases	0.992776
#d62728	IX. Circulatory Diseases	0.828041	2.10241
#d62728	IX. Circulatory Diseases	0.927822	8.17291
#d62728	IX. Circulatory Diseases	0.659221	3.80616
#d62728	IX. Circulatory Diseases	0.922543
#d62728	IX. Circulatory Diseases	0.465863	7.93216
#d62728	IX. Circulatory Diseases	0.867195	15.0923
#d62728	IX. Circulatory Diseases	0.839884
#d62728	IX. Circulatory Diseases	0.852198	10.5296
#d62728	IX. Circulatory Diseases	0.868475	8.47133
#d62728	IX. Circulatory Diseases	0.970706
#d62728	IX. Circulatory Diseases	0.918893	12.5968
#d62728	IX. Circulatory Diseases	0.77498
#d62728	IX. Circulatory Diseases	0.783019	21.3624
#d62728	IX. Circulatory Diseases	0.767206	13.5896
#d62728	IX. Circulatory Diseases	0.950976	11.0978
#d62728	IX. Circulatory Diseases	0.91704	3.11246
#d62728	IX. Circulatory Diseases	0.912546
#d62728	IX. Circulatory Diseases	0.764421	4.52092
#d62728	IX. Circulatory Diseases	0.786722	2.94228
#d62728	IX. Circulatory Diseases	0.534576	2.04201
#d62728	IX. Circulatory Diseases	0.891596	2.38197
#d62728	IX. Circulatory Diseases	0.688281	4.73448
#d62728	IX. Circulatory Diseases	0.679263	1.20718
#d62728	IX. Circulatory Diseases	0.819218	10.4806
#d62728	IX. Circulatory Diseases	0.706522	7.87004
#d62728	IX. Circulatory Diseases	0.890808	1.50483
#d62728	IX. Circulatory Diseases	0.137795	1.89452
#d62728	IX. Circulatory Diseases	0.953403	72.0022
#d62728	IX. Circulatory Diseases	0.915323
#d62728	IX. Circulatory Diseases	0.903128	31.9202
#d62728	IX. Circulatory Diseases	0.964421
#d62728	IX. Circulatory Diseases	0.926964	1.40137
#d62728	IX. Circulatory Diseases	0.791489	3.75544
#d62728	IX. Circulatory Diseases	0.808166
#d62728	IX. Circulatory Diseases	0.576783	2.03583
#d62728	IX. Circulatory Diseases	0.901557	55.3454
#d62728	IX. Circulatory Diseases	0.908997	7.44811
#d62728	IX. Circulatory Diseases	0.433323	1.15063
#d62728	IX. Circulatory Diseases	1
#d62728	IX. Circulatory Diseases	0.337205	1.37436
#d62728	IX. Circulatory Diseases	0.980989
#d62728	IX. Circulatory Diseases	0.748843	2.97203
#d62728	IX. Circulatory Diseases	0.576958	0.967625
#d62728	IX. Circulatory Diseases	1
#d62728	IX. Circulatory Diseases	0.915482	0.177119
#d62728	IX. Circulatory Diseases	0.429369	1.04019
#d62728	IX. Circulatory Diseases	0.70648	1.44169
#d62728	IX. Circulatory Diseases	0.438632	2.35457
#d62728	IX. Circulatory Diseases	0.760035	3.24765
#d62728	IX. Circulatory Diseases	0.895727	3.35471
#d62728	IX. Circulatory Diseases	0.896714	17.1326
#d62728	IX. Circulatory Diseases	0.998626
#d62728	IX. Circulatory Diseases	0.528329	2.44849
#17becf	X. Respiratory Diseases	0.136461	1.05439
#17becf	X. Respiratory Diseases	0.0132679	1.06617
#17becf	X. Respiratory Diseases	0.0736885	1.19319
#17becf	X. Respiratory Diseases	0.041993	1.35561
#17becf	X. Respiratory Diseases	0.0650633	1.4652
#17becf	X. Respiratory Diseases	0.683938	2.69491
#17becf	X. Respiratory Diseases	0.0291607	1.23745
#17becf	X. Respiratory Diseases	0.888331	6.07058
#17becf	X. Respiratory Diseases	0.0351909	1.0811
#17becf	X. Respiratory Diseases	0.970036	17.7641
#17becf	X. Respiratory Diseases	0.570652	2.32326
#17becf	X. Respiratory Diseases	0.996441
#17becf	X. Respiratory Diseases	0.828751	6.91445
#17becf	X. Respiratory Diseases	0.986014
#17becf	X. Respiratory Diseases	0.701156	3.22717
#17becf	X. Respiratory Diseases	0.0757138	0.80644
#17becf	X. Respiratory Diseases	0.672043	1.02261
#17becf	X. Respiratory Diseases	0.243902	1.38596
#17becf	X. Respiratory Diseases	0.061903	1.11613
#17becf	X. Respiratory Diseases	0.25468	0.735309
#17becf	X. Respiratory Diseases	0.285633	1.21991
#17becf	X. Respiratory Diseases	0.446433	1.66703
#17becf	X. Respiratory Diseases	0.500748	0.831839
#17becf	X. Respiratory Diseases	0.780149	1.36608
#17becf	X. Respiratory Diseases	0.60385	0.533015
#17becf	X. Respiratory Diseases	0.210697	0.541597
#17becf	X. Respiratory Diseases	0.710066	2.42727
#17becf	X. Respiratory Diseases	0.730189	1.20647
#17becf	X. Respiratory Diseases	0.12207	1.47808
#17becf	X. Respiratory Diseases	0.848635	7.78564
#17becf	X. Respiratory Diseases	0.909683	43.8306
#17becf	X. Respiratory Diseases	0.61983	3.14901
#17becf	X. Respiratory Diseases	0.215178	1.15853
#17becf	X. Respiratory Diseases	0.789855	1.77311
#17becf	X. Respiratory Diseases	0.735959	4.24431
#17becf	X. Respiratory Diseases	0.64034	15.8827
#17becf	X. Respiratory Diseases	0.681661	4.87769
#17becf	X. Respiratory Diseases	0.916153
#17becf	X. Respiratory Diseases	0.912844
#17becf	X. Respiratory Diseases	0.908511
#17becf	X. Respiratory Diseases	0.804645	55.6619
#17becf	X. Respiratory Diseases	0.9375
#17becf	X. Respiratory Diseases	0.808993	7.64634
#17becf	X. Respiratory Diseases	0.746667	40.5412
#17becf	X. Respiratory Diseases	0.89504	2.05732
#17becf	X. Respiratory Diseases	0.975115	36.9344
#17becf	X. Respiratory Diseases	0.998325
#17becf	X. Respiratory Diseases	0.815102	7.32252
#17becf	X. Respiratory Diseases	0.588603	1.95637
#17becf	X. Respiratory Diseases	0.901478
#17becf	X. Respiratory Diseases	0.870203
#17becf	X. Respiratory Diseases	0.972121	5.86545
#17becf	X. Respiratory Diseases	0.607788	1.46334
#17becf	X. Respiratory Diseases	0.996672
#8c564b	XI. Digestive Diseases	0.941718
#8c564b	XI. Digestive Diseases	0.944906	0.413539
#8c564b	XI. Digestive Diseases	0.968079	6.40459
#8c564b	XI. Digestive Diseases	0.816038	0.807805
#8c564b	XI. Digestive Diseases	0.465022	1.21404
#8c564b	XI. Digestive Diseases	0.702944	1.10867
#8c564b	XI. Digestive Diseases	0.754675	1.65067
#8c564b	XI. Digestive Diseases	0.370344	0.645714
#8c564b	XI. Digestive Diseases	0.935455	1.94341
#8c564b	XI. Digestive Diseases	0.7334	0.564293
#8c564b	XI. Digestive Diseases	0.398645	0.943558
#8c564b	XI. Digestive Diseases	0.46672	0.902043
#8c564b	XI. Digestive Diseases	0.496708	1.69294
#8c564b	XI. Digestive Diseases	0.671256	1.22843
#8c564b	XI. Digestive Diseases	0.590353	1.37422
#8c564b	XI. Digestive Diseases	0.822247	4.1856
#8c564b	XI. Digestive Diseases	0.578317	2.19815
#8c564b	XI. Digestive Diseases	0.836727	3.94571
#8c564b	XI. Digestive Diseases	0.624638	2.98684
#8c564b	XI. Digestive Diseases	0.494399	2.07172
#8c564b	XI. Digestive Diseases	0.426761	2.25679
#8c564b	XI. Digestive Diseases	0.753425	0.777289
#8c564b	XI. Digestive Diseases	0.836515	3.02207
#8c564b	XI. Digestive Diseases	0.860859	1.37792
#8c564b	XI. Digestive Diseases	0.918078	7.90016
#8c564b	XI. Digestive Diseases	0.874843	1.09661
#8c564b	XI. Digestive Diseases	0.760181	2.18857
#8c564b	XI. Digestive Diseases	0.10724	0.938062
#8c564b	XI. Digestive Diseases	0.915556	9.06095
#8c564b	XI. Digestive Diseases	0.627199	1.10213
#8c564b	XI. Digestive Diseases	0.716216	3.39724
#8c564b	XI. Digestive Diseases	0.676652	1.48488
#8c564b	XI. Digestive Diseases	0.743077	4.353
#8c564b	XI. Digestive Diseases	0.778191	2.92128
#8c564b	XI. Digestive Diseases	0.875	3.58844
#8c564b	XI. Digestive Diseases	0.408072	2.07739
#8c564b	XI. Digestive Diseases	0.479737	2.95783
#8c564b	XI. Digestive Diseases	0.472106	1.50049
#8c564b	XI. Digestive Diseases	0.845643	1.89174
#8c564b	XI. Digestive Diseases	0.904427
#8c564b	XI. Digestive Diseases	0.903622	8.86814
#8c564b	XI. Digestive Diseases	0.8061	2.71778
#8c564b	XI. Digestive Diseases	0.231135	1.25253
#8c564b	XI. Digestive Diseases	0.847007	2.1498
#8c564b	XI. Digestive Diseases	0.674428	1.66084
#8c564b	XI. Digestive Diseases	0.583793	1.89793
#8c564b	XI. Digestive Diseases	0.805286	1.79641
#8c564b	XI. Digestive Diseases	0.904642	3.34991
#8c564b	XI. Digestive Diseases	0.400929	1.28865
#8c564b	XI. Digestive Diseases	0.510709	1.53803
#8c564b	XI. Digestive Diseases	0.9852	115.271
#8c564b	XI. Digestive Diseases	0.745291	16.4579
#8c564b	XI. Digestive Diseases	0.800866
#8c564b	XI. Digestive Diseases	0.831325	10.9565
#8c564b	XI. Digestive Diseases	0.709302	0.0722704
#8c564b	XI. Digestive Diseases	0.721686	12.1462
#8c564b	XI. Digestive Diseases	0.530893	1.21369
#8c564b	XI. Digestive Diseases	0.787476	2.03387
#8c564b	XI. Digestive Diseases	0.642883	2.16946
#8c564b	XI. Digestive Diseases	0.756323	6.20927
#8c564b	XI. Digestive Diseases	0.847928	20.3408
#8c564b	XI. Digestive Diseases	0.912586	1.34927
#8c564b	XI. Digestive Diseases	0.714089	4.0199
#8c564b	XI. Digestive Diseases	0.918214	8.47779
#8c564b	XI. Digestive Diseases	0.415711	1.57615
#8c564b	XI. Digestive Diseases	0.95034
#8c564b	XI. Digestive Diseases	0.872083	3.29103
#c49c94	XII. Skin Diseases	0.0598802	1.53689
#c49c94	XII. Skin Diseases	0.321464	1.24336
#c49c94	XII. Skin Diseases	0.41734	1.09638
#c49c94	XII. Skin Diseases	0.206508	2.10989
#c49c94	XII. Skin Diseases	0.375533	1.48309
#c49c94	XII. Skin Diseases	0.217243	1.32261
#c49c94	XII. Skin Diseases	0.698962	5.80062
#c49c94	XII. Skin Diseases	0.079096	4.98704
#c49c94	XII. Skin Diseases	0.0132845	1.08029
#c49c94	XII. Skin Diseases	0.0213608	1.22046
#c49c94	XII. Skin Diseases	0.153491	0.961522
#c49c94	XII. Skin Diseases	0.690242	1.04999
#c49c94	XII. Skin Diseases	0.0505952	0.97809
#c49c94	XII. Skin Diseases	0.798658	1.43252
#c49c94	XII. Skin Diseases	0.265122	1.25503
#c49c94	XII. Skin Diseases	0.129347	1.095
#c49c94	XII. Skin Diseases	0.0725864	1.18976
#c49c94	XII. Skin Diseases	0.181773	1.15992
#c49c94	XII. Skin Diseases	0.0578662	1.0655
#c49c94	XII. Skin Diseases	0.427042	1.21167
#c49c94	XII. Skin Diseases	0.0629377	1.05876
#c49c94	XII. Skin Diseases	0.437158	1.31248
#c49c94	XII. Skin Diseases	0.399381	1.95125
#c49c94	XII. Skin Diseases	0.817248	0.571169
#c49c94	XII. Skin Diseases	0.0698795	0.599392
#c49c94	XII. Skin Diseases	0.20951	0.550292
#c49c94	XII. Skin Diseases	0.285425	0.981326
#c49c94	XII. Skin Diseases	0.141211	0.97897
#c49c94	XII. Skin Diseases	0.0656085	1.17451
#c49c94	XII. Skin Diseases	0.078004	1.24935
#c49c94	XII. Skin Diseases	0.382716	2.40158
#c49c94	XII. Skin Diseases	0.077634	1.89612
#c49c94	XII. Skin Diseases	0.0183876	1.01746
#c49c94	XII. Skin Diseases	0.125961	1.29465
#c49c94	XII. Skin Diseases	0.740151	0.75745
#c49c94	XII. Skin Diseases	0.180591	1.13023
#c49c94	XII. Skin Diseases	0.0429072	1.10752
#c49c94	XII. Skin Diseases	0.1312	1.15687
#c49c94	XII. Skin Diseases	0.33751	0.970298
#c49c94	XII. Skin Diseases	0.184683	1.01964
#c49c94	XII. Skin Diseases	0.927126	0.755659
#c49c94	XII. Skin Diseases	0.148796	1.06873
#c49c94	XII. Skin Diseases	0.396837	1.61198
#c49c94	XII. Skin Diseases	0.926598	51.9951
#c49c94	XII. Skin Diseases	0.730963	1.80252
#c49c94	XII. Skin Diseases	0.325136	0.80852
#c49c94	XII. Skin Diseases	0.506442	1.06783
#c49c94	XII. Skin Diseases	0.581522	1.7503
#c49c94	XII. Skin Diseases	0.38685	0.596973
#c49c94	XII. Skin Diseases	0.807388	3.65128
#c49c94	XII. Skin Diseases	0.900226	7.96984
#c49c94	XII. Skin Diseases	0.236036	1.04326
#1f77b4	XIII. Musculoskeletal Diseases	0.869896	0.333236
#1f77b4	XIII. Musculoskeletal Diseases	0.564189	1.03437
#1f77b4	XIII. Musculoskeletal Diseases	0.908735	537.222
#1f77b4	XIII. Musculoskeletal Diseases	0.502923	1.41786
#1f77b4	XIII. Musculoskeletal Diseases	0.994539
#1f77b4	XIII. Musculoskeletal Diseases	0.282971	1.26791
#1f77b4	XIII. Musculoskeletal Diseases	0.817568	2.23414
#1f77b4	XIII. Musculoskeletal Diseases	0.400254	5.82798
#1f77b4	XIII. Musculoskeletal Diseases	0.681833	2.27585
#1f77b4	XIII. Musculoskeletal Diseases	0.833856	5.33778
#1f77b4	XIII. Musculoskeletal Diseases	0.760806	3.2799
#1f77b4	XIII. Musculoskeletal Diseases	0.864939	1.88547
#1f77b4	XIII. Musculoskeletal Diseases	0.809873	2.38449
#1f77b4	XIII. Musculoskeletal Diseases	0.984421
#1f77b4	XIII. Musculoskeletal Diseases	0.371005	1.33463
#1f77b4	XIII. Musculoskeletal Diseases	0.563821	1.00681
#1f77b4	XIII. Musculoskeletal Diseases	0.764439	2.45269
#1f77b4	XIII. Musculoskeletal Diseases	0.420569	1.39822
#1f77b4	XIII. Musculoskeletal Diseases	0.915308	1.42503
#1f77b4	XIII. Musculoskeletal Diseases	0.871952	2.00967
#1f77b4	XIII. Musculoskeletal Diseases	0.258324	1.10208
#1f77b4	XIII. Musculoskeletal Diseases	0.611354	0.322127
#1f77b4	XIII. Musculoskeletal Diseases	0.652679	3.00173
#1f77b4	XIII. Musculoskeletal Diseases	0.352407	2.42115
#1f77b4	XIII. Musculoskeletal Diseases	0.458042	0.677127
#1f77b4	XIII. Musculoskeletal Diseases	0.558045	0.34067
#1f77b4	XIII. Musculoskeletal Diseases	0.652699	1.42425
#1f77b4	XIII. Musculoskeletal Diseases	0.860621	5.08014
#1f77b4	XIII. Musculoskeletal Diseases	0.695391	2.43056
#1f77b4	XIII. Musculoskeletal Diseases	0.292553	1.12893
#1f77b4	XIII. Musculoskeletal Diseases	0.668173	1.70275
#1f77b4	XIII. Musculoskeletal Diseases	0.317403	1.18568
#1f77b4	XIII. Musculoskeletal Diseases	0.753664	1.98199
#1f77b4	XIII. Musculoskeletal Diseases	0.498242	1.41061
#1f77b4	XIII. Musculoskeletal Diseases	0.638759	3.28299
#1f77b4	XIII. Musculoskeletal Diseases	0.993151
#1f77b4	XIII. Musculoskeletal Diseases	0.690106	2.99469
#1f77b4	XIII. Musculoskeletal Diseases	0.487479	1.60253
#1f77b4	XIII. Musculoskeletal Diseases	0.153414	1.2052
#1f77b4	XIII. Musculoskeletal Diseases	0.348765	1.17246
#1f77b4	XIII. Musculoskeletal Diseases	0.598575	3.45556
#1f77b4	XIII. Musculoskeletal Diseases	0.453612	1.27716
#1f77b4	XIII. Musculoskeletal Diseases	0.414145	1.11798
#1f77b4	XIII. Musculoskeletal Diseases	0.636825	1.45513
#1f77b4	XIII. Musculoskeletal Diseases	0.47264	0.865194
#1f77b4	XIII. Musculoskeletal Diseases	0.164078	1.01974
#1f77b4	XIII. Musculoskeletal Diseases	0.497823	1.05044
#1f77b4	XIII. Musculoskeletal Diseases	0.206311	0.967153
#1f77b4	XIII. Musculoskeletal Diseases	0.387112	1.02595
#1f77b4	XIII. Musculoskeletal Diseases	0.108711	1.1321
#1f77b4	XIII. Musculoskeletal Diseases	0.0741865	1.02447
#1f77b4	XIII. Musculoskeletal Diseases	0.262964	1.19976
#1f77b4	XIII. Musculoskeletal Diseases	0.905483
#1f77b4	XIII. Musculoskeletal Diseases	0.56131	1.39642
#1f77b4	XIII. Musculoskeletal Diseases	0.691773	2.31803
#1f77b4	XIII. Musculoskeletal Diseases	0.359694	1.27111
#1f77b4	XIII. Musculoskeletal Diseases	0.463233	0.610393
#1f77b4	XIII. Musculoskeletal Diseases	0.849688	8.78805
#1f77b4	XIII. Musculoskeletal Diseases	0.746599	0.747469
#1f77b4	XIII. Musculoskeletal Diseases	0.485987	1.12435
#1f77b4	XIII. Musculoskeletal Diseases	0.992502
#1f77b4	XIII. Musculoskeletal Diseases	0.537383	3.06012
#1f77b4	XIII. Musculoskeletal Diseases	0.283099	1.96334
#1f77b4	XIII. Musculoskeletal Diseases	0.496107	2.38479
#1f77b4	XIII. Musculoskeletal Diseases	0.51755	1.08431
#1f77b4	XIII. Musculoskeletal Diseases	0.226432	0.835871
#1f77b4	XIII. Musculoskeletal Diseases	0.978801
#1f77b4	XIII. Musculoskeletal Diseases	0.864094	0.701825
#ffbb78	XIV. Genitourinary Diseases	0.156352	1.28985
#ffbb78	XIV. Genitourinary Diseases	0.719476	1.35311
#ffbb78	XIV. Genitourinary Diseases	0.885296	0.0679788
#ffbb78	XIV. Genitourinary Diseases	0.857977	6.59391
#ffbb78	XIV. Genitourinary Diseases	0.594684	16.3717
#ffbb78	XIV. Genitourinary Diseases	0.856264	0.193624
#ffbb78	XIV. Genitourinary Diseases	0.256272	1.61314
#ffbb78	XIV. Genitourinary Diseases	0.76781
#ffbb78	XIV. Genitourinary Diseases	0.853149	2.52272
#ffbb78	XIV. Genitourinary Diseases	0.944355	1.50709
#ffbb78	XIV. Genitourinary Diseases	0.709804
#ffbb78	XIV. Genitourinary Diseases	0.987382	58.4902
#ffbb78	XIV. Genitourinary Diseases	0.644545	2.46906
#ffbb78	XIV. Genitourinary Diseases	0.658344	13.4714
#ffbb78	XIV. Genitourinary Diseases	0.576339	2.02308
#ffbb78	XIV. Genitourinary Diseases	0.94664	2.67838
#ffbb78	XIV. Genitourinary Diseases	0.413438	0.821708
#ffbb78	XIV. Genitourinary Diseases	0.683453
#ffbb78	XIV. Genitourinary Diseases	0.93633	113.102
#ffbb78	XIV. Genitourinary Diseases	0.809524
#ffbb78	XIV. Genitourinary Diseases	0.719846	2.56059
#ffbb78	XIV. Genitourinary Diseases	0.272245	1.28955
#ffbb78	XIV. Genitourinary Diseases	0.426289	1.72335
#ffbb78	XIV. Genitourinary Diseases	0.763857	4.60903
#ffbb78	XIV. Genitourinary Diseases	0.235244	1.31106
#ffbb78	XIV. Genitourinary Diseases	0.972684	2.29202
#ffbb78	XIV. Genitourinary Diseases	0.783843	3.51596
#ffbb78	XIV. Genitourinary Diseases	0.609059	1.41077
#ffbb78	XIV. Genitourinary Diseases	0.607279	1.38423
#ffbb78	XIV. Genitourinary Diseases	0.57298	1.67842
#ffbb78	XIV. Genitourinary Diseases	0.7021	2.71262
#ffbb78	XIV. Genitourinary Diseases	0.826685	1.39267
#ffbb78	XIV. Genitourinary Diseases	0.128205	0.242818
#ffbb78	XIV. Genitourinary Diseases	0.49593	1.25746
#ffbb78	XIV. Genitourinary Diseases	0.136289	1.38245
#ffbb78	XIV. Genitourinary Diseases	0.836654	1.02488
#ffbb78	XIV. Genitourinary Diseases	0.463099	1.0787
#ffbb78	XIV. Genitourinary Diseases	0.56993	2.23044
#ffbb78	XIV. Genitourinary Diseases	0.331693	1.07266
#ffbb78	XIV. Genitourinary Diseases	0.187861	0.918214
#ffbb78	XIV. Genitourinary Diseases	0.353817	0.725724
#ffbb78	XIV. Genitourinary Diseases	0.527058	0.834521
#ffbb78	XIV. Genitourinary Diseases	0.137615	1.05588
#ffbb78	XIV. Genitourinary Diseases	0.141604	1.0165
#ffbb78	XIV. Genitourinary Diseases	0.698467	1.5315
#ffbb78	XIV. Genitourinary Diseases	0.741824	0.94011
#ffbb78	XIV. Genitourinary Diseases	0.702276	2.28226
#ffbb78	XIV. Genitourinary Diseases	0.827781	2.01993
#ffbb78	XIV. Genitourinary Diseases	0.314899	1.01212
#ffbb78	XIV. Genitourinary Diseases	0.235283	1.16464
#ffbb78	XIV. Genitourinary Diseases	0.97331	19.1688
#ffbb78	XIV. Genitourinary Diseases	0.433658	1.61024
#ffbb78	XIV. Genitourinary Diseases	0.686288	1.28264
#ffbb78	XIV. Genitourinary Diseases	0.862797	126.126
#ffbb78	XIV. Genitourinary Diseases	0.534773	1.63083
#ffbb78	XIV. Genitourinary Diseases	0.754076	1.43467
#ffbb78	XIV. Genitourinary Diseases	0.917735	2.2978
#ffbb78	XIV. Genitourinary Diseases	0.558016	2.19625
#ffbb78	XIV. Genitourinary Diseases	0.211214	0.926293
#ffbb78	XIV. Genitourinary Diseases	0.85107	3.89456
#ffbb78	XIV. Genitourinary Diseases	0.175609	1.15873
#ffbb78	XIV. Genitourinary Diseases	0.475731	1.15276
#ffbb78	XIV. Genitourinary Diseases	0.0596591	1.74391
#ffbb78	XIV. Genitourinary Diseases	0.509506	0.8463
#ffbb78	XIV. Genitourinary Diseases	0.47421	1.16393
#ffbb78	XIV. Genitourinary Diseases	0.341534	0.944404
#ffbb78	XIV. Genitourinary Diseases	0.334307	0.965892
#ffbb78	XIV. Genitourinary Diseases	0.285783	0.808067
#ffbb78	XIV. Genitourinary Diseases	0.972893	17.9386
#e377c2	XV. Pregnancy & Childbirth	0.289963	0.717232
#e377c2	XV. Pregnancy & Childbirth	0.0982906	2.17129
#e377c2	XV. Pregnancy & Childbirth	0.734528	0.910395
#e377c2	XV. Pregnancy & Childbirth	0.281734	1.3359
#e377c2	XV. Pregnancy & Childbirth	0.314358	1.13148
#e377c2	XV. Pregnancy & Childbirth	0.0566406	1.36148
#e377c2	XV. Pregnancy & Childbirth	0.816964
#e377c2	XV. Pregnancy & Childbirth	0.718563	5.65564
#e377c2	XV. Pregnancy & Childbirth	0.734835	3.31792
#e377c2	XV. Pregnancy & Childbirth	0.155963	0.0748184
#e377c2	XV. Pregnancy & Childbirth	0.253315	2.95073
#e377c2	XV. Pregnancy & Childbirth	0.721185	0.357394
#e377c2	XV. Pregnancy & Childbirth	0.7543	0.327171
#e377c2	XV. Pregnancy & Childbirth	0.928571	1.72193
#e377c2	XV. Pregnancy & Childbirth	0.328283	1.75907
#e377c2	XV. Pregnancy & Childbirth	0.944732	1.26786
#e377c2	XV. Pregnancy & Childbirth	0.513261	2.88182
#e377c2	XV. Pregnancy & Childbirth	0.87219	1.70473
#e377c2	XV. Pregnancy & Childbirth	0.976179	36.3499
#e377c2	XV. Pregnancy & Childbirth	0.944928
#e377c2	XV. Pregnancy & Childbirth	0.967923	0.393967
#e377c2	XV. Pregnancy & Childbirth	0.948052
#e377c2	XV. Pregnancy & Childbirth	0.981873
#e377c2	XV. Pregnancy & Childbirth	1
#e377c2	XV. Pregnancy & Childbirth	0.986711
#e377c2	XV. Pregnancy & Childbirth	0.944	100.15
#e377c2	XV. Pregnancy & Childbirth	0.983294	0.305744
#e377c2	XV. Pregnancy & Childbirth	0.994148
#e377c2	XV. Pregnancy & Childbirth	1
#e377c2	XV. Pregnancy & Childbirth	0.881288	15.9534
#e377c2	XV. Pregnancy & Childbirth	0.99505
#e377c2	XV. Pregnancy & Childbirth	0.991289
#e377c2	XV. Pregnancy & Childbirth	0.99959
#e377c2	XV. Pregnancy & Childbirth	0.99631	15.6184
#e377c2	XV. Pregnancy & Childbirth	0.971698
#e377c2	XV. Pregnancy & Childbirth	1
#e377c2	XV. Pregnancy & Childbirth	0.995043
#e377c2	XV. Pregnancy & Childbirth	0.974593	4.40954
#e377c2	XV. Pregnancy & Childbirth	0.872414
#e377c2	XV. Pregnancy & Childbirth	0.811657	8.65024
#e377c2	XV. Pregnancy & Childbirth	0.912052	11.8554
#e377c2	XV. Pregnancy & Childbirth	0.948617	0.797094
#e377c2	XV. Pregnancy & Childbirth	0.159036	1.07162
#e377c2	XV. Pregnancy & Childbirth	0.105749	1.15084
#e377c2	XV. Pregnancy & Childbirth	0.244927	2.66609
#e377c2	XV. Pregnancy & Childbirth	0.86478
#e377c2	XV. Pregnancy & Childbirth	0.798658	0.449518
#e377c2	XV. Pregnancy & Childbirth	0.836923	70.8813
#e377c2	XV. Pregnancy & Childbirth	0.100917	8.86436
#e377c2	XV. Pregnancy & Childbirth	0.359649	1.13429
#e377c2	XV. Pregnancy & Childbirth	0.880574	2.16163
#f7b6d2	XVI. Perinatal Conditions	0.00574713	0.960283
#f7b6d2	XVI. Perinatal Conditions	0.00966184	3.78602
#c5b0d5	XVII. Congenital Abnormalities	0.486683	0.28759
#c5b0d5	XVII. Congenital Abnormalities	0.460641	3.06491
#c5b0d5	XVII. Congenital Abnormalities	0.257669	1.15056
#c5b0d5	XVII. Congenital Abnormalities	0.734317	0.194977
#c5b0d5	XVII. Congenital Abnormalities	0.708752	26.847
#c5b0d5	XVII. Congenital Abnormalities	0.794743	20.8556
#c5b0d5	XVII. Congenital Abnormalities	0.751029
#c5b0d5	XVII. Congenital Abnormalities	0.600683	0.0178841
#c5b0d5	XVII. Congenital Abnormalities	0.828496	3.15663
#c5b0d5	XVII. Congenital Abnormalities	0.832192	57.5852
#c5b0d5	XVII. Congenital Abnormalities	0.630117	4.62032
#c5b0d5	XVII. Congenital Abnormalities	0.806854
#c5b0d5	XVII. Congenital Abnormalities	0.533141	29.514
#c5b0d5	XVII. Congenital Abnormalities	0.815409	1.79682
#c5b0d5	XVII. Congenital Abnormalities	0.665595	77.1834
#c5b0d5	XVII. Congenital Abnormalities	0.83792	119.422
#c5b0d5	XVII. Congenital Abnormalities	0.828418	4.68911
#c5b0d5	XVII. Congenital Abnormalities	0.504425	3.64814
#c5b0d5	XVII. Congenital Abnormalities	0.14168	0.988149
#c5b0d5	XVII. Congenital Abnormalities	0.768489	3.13816
#c5b0d5	XVII. Congenital Abnormalities	0.752604	3.72229
#c5b0d5	XVII. Congenital Abnormalities	0.439091	1.75989
#c5b0d5	XVII. Congenital Abnormalities	0.541899	3.97478
#c5b0d5	XVII. Congenital Abnormalities	0.630872	0.699208
#c5b0d5	XVII. Congenital Abnormalities	0.454082	4.49918
#c5b0d5	XVII. Congenital Abnormalities	0.543175	10.1885
#c5b0d5	XVII. Congenital Abnormalities	0.337229	1.51672
#c5b0d5	XVII. Congenital Abnormalities	0.44868	5.56773
#c5b0d5	XVII. Congenital Abnormalities	0.515464	1.8344
#c5b0d5	XVII. Congenital Abnormalities	0.343786	0.380888
#c5b0d5	XVII. Congenital Abnormalities	0.58371	0.09609
#c5b0d5	XVII. Congenital Abnormalities	0.596386	1.8108
#c5b0d5	XVII. Congenital Abnormalities	0.17037	1.33992
#c5b0d5	XVII. Congenital Abnormalities	0.161271	0.929559
#c5b0d5	XVII. Congenital Abnormalities	0.631579	0.449377
#c5b0d5	XVII. Congenital Abnormalities	0.670157	1.29068
#c5b0d5	XVII. Congenital Abnormalities	0.613293	1.74663
#c5b0d5	XVII. Congenital Abnormalities	0.477327	0.823416

## Sheet: Fig5f
colour	IDC10_chapter	proportion_gp	Risk_change, folds
#98df8a	I. Infectious Diseases	0.790323	0.994083
#98df8a	I. Infectious Diseases	0.90566	10.4825
#98df8a	I. Infectious Diseases	0.400203	1.18186
#98df8a	I. Infectious Diseases	0.867647	5.3471
#98df8a	I. Infectious Diseases	0.710821	1.78511
#98df8a	I. Infectious Diseases	0.636489	1.21761
#98df8a	I. Infectious Diseases	0.167904	0.827881
#98df8a	I. Infectious Diseases	0.00289331	1.02247
#98df8a	I. Infectious Diseases	0.707783	0.0661266
#98df8a	I. Infectious Diseases	0.180669	0.870132
#98df8a	I. Infectious Diseases	0.0553776	0.523353
#98df8a	I. Infectious Diseases	0.0149254	0.715709
#98df8a	I. Infectious Diseases	0.00856183	0.830082
#98df8a	I. Infectious Diseases	0.829596	5.49698
#98df8a	I. Infectious Diseases	0.47929	1.56447
#98df8a	I. Infectious Diseases	0.150464	0.225115
#98df8a	I. Infectious Diseases	0.975177	7.22107
#98df8a	I. Infectious Diseases	0.910515	1.23716
#98df8a	I. Infectious Diseases	0.874932	1.02886
#98df8a	I. Infectious Diseases	0.605422	1.52564
#98df8a	I. Infectious Diseases	0.103387	0.85745
#98df8a	I. Infectious Diseases	0.604288	0.561863
#98df8a	I. Infectious Diseases	0.742215	1.775
#98df8a	I. Infectious Diseases	0.123224	0.354031
#98df8a	I. Infectious Diseases	0.774954	1.29991
#98df8a	I. Infectious Diseases	0.0935003	0.240649
#98df8a	I. Infectious Diseases	0.133575	0.413664
#98df8a	I. Infectious Diseases	0.923776	4.71678
#98df8a	I. Infectious Diseases	0.90961	4.04972
#98df8a	I. Infectious Diseases	0.598972	0.830278
#98df8a	I. Infectious Diseases	0.243056	0.433838
#98df8a	I. Infectious Diseases	0.0933063	0.199441
#98df8a	I. Infectious Diseases	0.073913	1.4275
#98df8a	I. Infectious Diseases	0.112891	1.07227
#98df8a	I. Infectious Diseases	0.0421456	1.13239
#98df8a	I. Infectious Diseases	0.115385	0.047625
#98df8a	I. Infectious Diseases	0.103801	0.186479
#98df8a	I. Infectious Diseases	0.507723	0.387836
#98df8a	I. Infectious Diseases	0.833333	1.81366
#98df8a	I. Infectious Diseases	0.742739	0.258013
#98df8a	I. Infectious Diseases	0.709549	3.04494
#98df8a	I. Infectious Diseases	0.98094	2.48058
#98df8a	I. Infectious Diseases	0.969015	1.90048
#98df8a	I. Infectious Diseases	0.449161	0.510343
#98df8a	I. Infectious Diseases	0.135189	0.45365
#98df8a	I. Infectious Diseases	0.519713	0.582594
#98df8a	I. Infectious Diseases	0.114788	1.46559
#98df8a	I. Infectious Diseases	0.772669	3.02748
#98df8a	I. Infectious Diseases	0.944444	1.05157
#98df8a	I. Infectious Diseases	0.975284	0.427839
#98df8a	I. Infectious Diseases	0.893048	3.15987
#98df8a	I. Infectious Diseases	0.00765666	0.574712
#98df8a	I. Infectious Diseases	0.000629509	0.752895
#98df8a	I. Infectious Diseases	0.00656847	1.52066
#98df8a	I. Infectious Diseases	0.000391466	1.39069
#98df8a	I. Infectious Diseases	0.393372	0.691964
#ff9896	III. Blood & Immune Disorders	0.238266	0.814515
#ff9896	III. Blood & Immune Disorders	0.310755	1.13262
#ff9896	III. Blood & Immune Disorders	0.183422	0.516678
#ff9896	III. Blood & Immune Disorders	0.276667	0.764653
#ff9896	III. Blood & Immune Disorders	0.371202	1.18371
#ff9896	III. Blood & Immune Disorders	0.134877	0.856095
#ff9896	III. Blood & Immune Disorders	0.161184	0.522657
#ff9896	III. Blood & Immune Disorders	0.134663	0.0796691
#ff9896	III. Blood & Immune Disorders	0.150954	0.188667
#ff9896	III. Blood & Immune Disorders	0.00621118	0.904034
#ff9896	III. Blood & Immune Disorders	0.0265265	0.381721
#ff9896	III. Blood & Immune Disorders	0.112313	0.712658
#ff9896	III. Blood & Immune Disorders	0.211545	0.557851
#ff9896	III. Blood & Immune Disorders	0.142879	0.384002
#ff9896	III. Blood & Immune Disorders	0.0627379	0.235224
#ff9896	III. Blood & Immune Disorders	0.260802	1.21674
#ff9896	III. Blood & Immune Disorders	0.0238411	0.459001
#ff9896	III. Blood & Immune Disorders	0.351264	0.89785
#ff9896	III. Blood & Immune Disorders	0.165966	1.4569
#ff9896	III. Blood & Immune Disorders	0.279412	1.14978
#ff9896	III. Blood & Immune Disorders	0.14841	0.932235
#2ca02c	IV. Metabolic Diseases	0.111551	1.02232
#2ca02c	IV. Metabolic Diseases	0.371139	1.05585
#2ca02c	IV. Metabolic Diseases	0.167227	1.13553
#2ca02c	IV. Metabolic Diseases	0.316162	2.30011
#2ca02c	IV. Metabolic Diseases	0.039604	1.49841
#2ca02c	IV. Metabolic Diseases	0.0626154	0.65481
#2ca02c	IV. Metabolic Diseases	0.107283	0.606674
#2ca02c	IV. Metabolic Diseases	0.0589198	1.01922
#2ca02c	IV. Metabolic Diseases	0.00216565	1.08645
#2ca02c	IV. Metabolic Diseases	0.282526	0.158217
#2ca02c	IV. Metabolic Diseases	0.342857	0.569456
#2ca02c	IV. Metabolic Diseases	0.164553	1.11894
#2ca02c	IV. Metabolic Diseases	0.200301	0.590977
#2ca02c	IV. Metabolic Diseases	0.230999	0.674527
#2ca02c	IV. Metabolic Diseases	0.0603224	1.05668
#2ca02c	IV. Metabolic Diseases	0.549749	1.82124
#2ca02c	IV. Metabolic Diseases	0.412747	1.1571
#2ca02c	IV. Metabolic Diseases	0.301552	0.739409
#2ca02c	IV. Metabolic Diseases	0.0600858	0.343637
#2ca02c	IV. Metabolic Diseases	0.217927	0.572343
#2ca02c	IV. Metabolic Diseases	0.127539	0.916681
#2ca02c	IV. Metabolic Diseases	0.778761	2.40855
#2ca02c	IV. Metabolic Diseases	0.212581	0.35985
#2ca02c	IV. Metabolic Diseases	0.307984	0.733043
#2ca02c	IV. Metabolic Diseases	0.361667	0.367822
#2ca02c	IV. Metabolic Diseases	0.663736	1.51379
#2ca02c	IV. Metabolic Diseases	0.0956889	0.985152
#2ca02c	IV. Metabolic Diseases	0.868093	6.63633
#2ca02c	IV. Metabolic Diseases	0.546512	1.09472
#2ca02c	IV. Metabolic Diseases	0.0767926	0.439421
#2ca02c	IV. Metabolic Diseases	0.044293	0.577404
#2ca02c	IV. Metabolic Diseases	0.00605178	0.58296
#2ca02c	IV. Metabolic Diseases	0.0760792	0.478079
#2ca02c	IV. Metabolic Diseases	0.186342	0.205044
#2ca02c	IV. Metabolic Diseases	0.0767031	1.20834
#9edae5	V. Mental Disorders	0	1.36703
#9edae5	V. Mental Disorders	0.108647	0.71263
#9edae5	V. Mental Disorders	0.00580431	0.597828
#9edae5	V. Mental Disorders	0.0195312	1.0492
#9edae5	V. Mental Disorders	0.00393443	0.924974
#9edae5	V. Mental Disorders	0.180893	0.741674
#9edae5	V. Mental Disorders	0.468254	1.19979
#9edae5	V. Mental Disorders	0.0248566	0.847579
#9edae5	V. Mental Disorders	0.164362	1.12391
#9edae5	V. Mental Disorders	0.19943	0.24746
#9edae5	V. Mental Disorders	0.123913	2.1776
#9edae5	V. Mental Disorders	0.754386	0.765725
#9edae5	V. Mental Disorders	0.565286	0.179588
#9edae5	V. Mental Disorders	0.378667	0.0370131
#9edae5	V. Mental Disorders	0.0951403	1.69639
#9edae5	V. Mental Disorders	0.207182	0.944378
#9edae5	V. Mental Disorders	0.140056	2.79086
#9edae5	V. Mental Disorders	0.290237	0.732689
#9edae5	V. Mental Disorders	0.267143	0.313997
#9edae5	V. Mental Disorders	0.447898	1.70523
#9edae5	V. Mental Disorders	0.106078	1.2308
#9edae5	V. Mental Disorders	0.203416	1.45816
#9edae5	V. Mental Disorders	0.686586	0.745476
#9edae5	V. Mental Disorders	0.833862	0.210582
#9edae5	V. Mental Disorders	0.751412	0.02324
#9edae5	V. Mental Disorders	0.792636	2.68973
#9edae5	V. Mental Disorders	0.442987	1.13196
#9edae5	V. Mental Disorders	0.301709	0.750682
#9edae5	V. Mental Disorders	0.553702	0.544146
#9edae5	V. Mental Disorders	0.807809	4.08026
#9edae5	V. Mental Disorders	0.325243	0.432959
#9edae5	V. Mental Disorders	0.771874	4.21211
#9edae5	V. Mental Disorders	0.22801	0.243657
#9edae5	V. Mental Disorders	0.469697	0.810243
#9edae5	V. Mental Disorders	0.757724	1.28844
#9edae5	V. Mental Disorders	0.658602	1.57487
#9edae5	V. Mental Disorders	0.449601	1.8205
#9edae5	V. Mental Disorders	0.270718	0.153846
#9edae5	V. Mental Disorders	0.986945
#9edae5	V. Mental Disorders	0.638554	0.20613
#9edae5	V. Mental Disorders	0.247911	0.124079
#9edae5	V. Mental Disorders	0.238477	1.86095
#9edae5	V. Mental Disorders	0.311178	0.151275
#9edae5	V. Mental Disorders	0.837662	1.78397
#9edae5	V. Mental Disorders	0.755556	0.247611
#9edae5	V. Mental Disorders	0.142857	0.258155
#7f7f7f	VI. Nervous System Diseases	0.244813	0.335018
#7f7f7f	VI. Nervous System Diseases	0.0674203	1.08152
#7f7f7f	VI. Nervous System Diseases	0.138829	0.743922
#7f7f7f	VI. Nervous System Diseases	0.0694789	0.441607
#7f7f7f	VI. Nervous System Diseases	0.315909	0.16641
#7f7f7f	VI. Nervous System Diseases	0.16747	0.348313
#7f7f7f	VI. Nervous System Diseases	0.0903522	0.86052
#7f7f7f	VI. Nervous System Diseases	0.168734	0.086393
#7f7f7f	VI. Nervous System Diseases	0.58492	0.879502
#7f7f7f	VI. Nervous System Diseases	0.55824	0.945868
#7f7f7f	VI. Nervous System Diseases	0.0384272	0.487992
#7f7f7f	VI. Nervous System Diseases	0.0222639	0.644617
#7f7f7f	VI. Nervous System Diseases	0.216872	1.17455
#7f7f7f	VI. Nervous System Diseases	0.224012	3.79118
#7f7f7f	VI. Nervous System Diseases	0.14006	0.922042
#7f7f7f	VI. Nervous System Diseases	0.161765	0.355756
#7f7f7f	VI. Nervous System Diseases	0.221964	1.51082
#7f7f7f	VI. Nervous System Diseases	0.802265	2.49793
#7f7f7f	VI. Nervous System Diseases	0.337267	1.15545
#7f7f7f	VI. Nervous System Diseases	0.235294	0.26646
#7f7f7f	VI. Nervous System Diseases	0.407414	1.5559
#7f7f7f	VI. Nervous System Diseases	0.6558	2.3849
#7f7f7f	VI. Nervous System Diseases	0.437091	1.24941
#7f7f7f	VI. Nervous System Diseases	0.128155	0.979198
#7f7f7f	VI. Nervous System Diseases	0.00634921	1.58462
#7f7f7f	VI. Nervous System Diseases	0.47043	0.653526
#7f7f7f	VI. Nervous System Diseases	0.00630209	0.952515
#7f7f7f	VI. Nervous System Diseases	0.438958	1.40378
#7f7f7f	VI. Nervous System Diseases	0.546342	2.35045
#7f7f7f	VI. Nervous System Diseases	0.120162	0.669239
#7f7f7f	VI. Nervous System Diseases	0.0027027	1.10086
#7f7f7f	VI. Nervous System Diseases	0.432099	0.251136
#7f7f7f	VI. Nervous System Diseases	0.192572	0.765533
#7f7f7f	VI. Nervous System Diseases	0.15121	0.639194
#7f7f7f	VI. Nervous System Diseases	0	0.50816
#7f7f7f	VI. Nervous System Diseases	0.0238095	1.25965
#7f7f7f	VI. Nervous System Diseases	0.193548	1.1907
#7f7f7f	VI. Nervous System Diseases	0.286533	0.446746
#7f7f7f	VI. Nervous System Diseases	0.156069	0.509678
#7f7f7f	VI. Nervous System Diseases	0.189189	1.13944
#7f7f7f	VI. Nervous System Diseases	0.0491962	0.503601
#7f7f7f	VI. Nervous System Diseases	0.0630872	0.313422
#7f7f7f	VI. Nervous System Diseases	0.363857	0.56437
#7f7f7f	VI. Nervous System Diseases	0.238733	0.768863
#7f7f7f	VI. Nervous System Diseases	0.0360029	1.6914
#7f7f7f	VI. Nervous System Diseases	0.173726	0.59988
#7f7f7f	VI. Nervous System Diseases	0	0.911016
#7f7f7f	VI. Nervous System Diseases	0.0977409	0.673095
#7f7f7f	VI. Nervous System Diseases	0.0589147	0.606458
#7f7f7f	VI. Nervous System Diseases	0.0992736	0.814126
#7f7f7f	VI. Nervous System Diseases	0.00508318	1.25443
#7f7f7f	VI. Nervous System Diseases	0.00550017	1.26657
#aec7e8	VII. Eye Diseases	0.820764	4.6984
#aec7e8	VII. Eye Diseases	0.652519	1.20662
#aec7e8	VII. Eye Diseases	0.21543	1.20267
#aec7e8	VII. Eye Diseases	0.628173	2.74212
#aec7e8	VII. Eye Diseases	0.516654	1.22947
#aec7e8	VII. Eye Diseases	0.948807	2.61341
#aec7e8	VII. Eye Diseases	0.793808	3.32768
#aec7e8	VII. Eye Diseases	0.869083	2.27328
#aec7e8	VII. Eye Diseases	0.648547	1.09883
#aec7e8	VII. Eye Diseases	0.326599	0.241245
#aec7e8	VII. Eye Diseases	0.238303	0.418308
#aec7e8	VII. Eye Diseases	0.638098	0.624645
#aec7e8	VII. Eye Diseases	0.156129	0.332614
#aec7e8	VII. Eye Diseases	0.00678534	1.01493
#aec7e8	VII. Eye Diseases	0.0449971	0.927274
#aec7e8	VII. Eye Diseases	0.0417193	0.668732
#aec7e8	VII. Eye Diseases	0.675573	0.820141
#aec7e8	VII. Eye Diseases	0.325088	0.183329
#aec7e8	VII. Eye Diseases	0.177182	1.03801
#aec7e8	VII. Eye Diseases	0.431479	0.638507
#aec7e8	VII. Eye Diseases	0.270564	0.681477
#aec7e8	VII. Eye Diseases	0.000543872	0.845502
#aec7e8	VII. Eye Diseases	0.261986	1.22088
#aec7e8	VII. Eye Diseases	0.660952	0.537748
#aec7e8	VII. Eye Diseases	0.519164	0.47874
#aec7e8	VII. Eye Diseases	0.287179	2.3052
#aec7e8	VII. Eye Diseases	0.43847	0.356801
#aec7e8	VII. Eye Diseases	0.237082	1.57776
#aec7e8	VII. Eye Diseases	0.430366	0.581839
#aec7e8	VII. Eye Diseases	0.678967	1.58341
#aec7e8	VII. Eye Diseases	0.152862	0.400103
#aec7e8	VII. Eye Diseases	0.415136	0.888047
#aec7e8	VII. Eye Diseases	0.291114	0.988319
#aec7e8	VII. Eye Diseases	0.154946	0.697462
#aec7e8	VII. Eye Diseases	0.819841	1.47673
#aec7e8	VII. Eye Diseases	0.00381679	0.202933
#aec7e8	VII. Eye Diseases	0.00710227	1.11479
#dbdb8d	VIII. Ear Diseases	0.957721	3.1679
#dbdb8d	VIII. Ear Diseases	0.945544	5.24127
#dbdb8d	VIII. Ear Diseases	0.760873	3.17084
#dbdb8d	VIII. Ear Diseases	0.885582	1.93056
#dbdb8d	VIII. Ear Diseases	0.988813	3.55677
#dbdb8d	VIII. Ear Diseases	0.882675	2.31752
#dbdb8d	VIII. Ear Diseases	0.393651	0.548634
#dbdb8d	VIII. Ear Diseases	0.184278	3.00079
#dbdb8d	VIII. Ear Diseases	0.363476	1.30666
#dbdb8d	VIII. Ear Diseases	0.282338	2.6011
#dbdb8d	VIII. Ear Diseases	0.293942	0.770487
#dbdb8d	VIII. Ear Diseases	0.497758	1.33958
#dbdb8d	VIII. Ear Diseases	0.708721	4.13924
#dbdb8d	VIII. Ear Diseases	0.846903	4.25764
#dbdb8d	VIII. Ear Diseases	0.657567	0.787543
#dbdb8d	VIII. Ear Diseases	0.399177	1.03762
#dbdb8d	VIII. Ear Diseases	0.945979	4.71142
#dbdb8d	VIII. Ear Diseases	0.580317	2.648
#d62728	IX. Circulatory Diseases	0.0669078	0.945488
#d62728	IX. Circulatory Diseases	0.121878	0.895418
#d62728	IX. Circulatory Diseases	0.15548	0.979675
#d62728	IX. Circulatory Diseases	0.0156001	0.724485
#d62728	IX. Circulatory Diseases	0.0551672	0.900348
#d62728	IX. Circulatory Diseases	0.0268577	1.01416
#d62728	IX. Circulatory Diseases	0.00962801	2.32624
#d62728	IX. Circulatory Diseases	0.140127	0.83934
#d62728	IX. Circulatory Diseases	0.0540897	0.863346
#d62728	IX. Circulatory Diseases	0.0809824	0.804922
#d62728	IX. Circulatory Diseases	0.00722394	0.958315
#d62728	IX. Circulatory Diseases	0.144104	1.84648
#d62728	IX. Circulatory Diseases	0.0301663	1.17553
#d62728	IX. Circulatory Diseases	0.0472787	0.74118
#d62728	IX. Circulatory Diseases	0.0595376	0.94857
#d62728	IX. Circulatory Diseases	0.290495	0.522388
#d62728	IX. Circulatory Diseases	0.0121407	0.585324
#d62728	IX. Circulatory Diseases	0.123726	0.289619
#d62728	IX. Circulatory Diseases	0.101073	0.790954
#d62728	IX. Circulatory Diseases	0.0853105	0.724638
#d62728	IX. Circulatory Diseases	0.0279627	2.78633
#d62728	IX. Circulatory Diseases	0.0811069	0.920083
#d62728	IX. Circulatory Diseases	0.0609261	0.586644
#d62728	IX. Circulatory Diseases	0.0857794	1.32035
#d62728	IX. Circulatory Diseases	0.04833	0.795306
#d62728	IX. Circulatory Diseases	0.0706449	0.860565
#d62728	IX. Circulatory Diseases	0.0285796	1.06407
#d62728	IX. Circulatory Diseases	0.194344	0.500555
#d62728	IX. Circulatory Diseases	0.130537	0.738802
#d62728	IX. Circulatory Diseases	0.177925	1.01268
#d62728	IX. Circulatory Diseases	0.0611321	1.09887
#d62728	IX. Circulatory Diseases	0.0678962	0.859792
#d62728	IX. Circulatory Diseases	0.0925838	1.1035
#d62728	IX. Circulatory Diseases	0.0767186	1.15574
#d62728	IX. Circulatory Diseases	0.0390026	1.2209
#d62728	IX. Circulatory Diseases	0.0936319	0.961666
#d62728	IX. Circulatory Diseases	0.121862	1.65483
#d62728	IX. Circulatory Diseases	0.0459841	2.29202
#d62728	IX. Circulatory Diseases	0.0492352	0.990591
#d62728	IX. Circulatory Diseases	0.00227101	0.709345
#d62728	IX. Circulatory Diseases	0.0353045	1.17078
#d62728	IX. Circulatory Diseases	0.13358	0.753433
#d62728	IX. Circulatory Diseases	0.180089	0.637174
#d62728	IX. Circulatory Diseases	0.288829	0.840904
#d62728	IX. Circulatory Diseases	0.0504838	1.05576
#d62728	IX. Circulatory Diseases	0.0822377	1.48184
#d62728	IX. Circulatory Diseases	0.566038	1.37616
#d62728	IX. Circulatory Diseases	0.211636	1.41754
#d62728	IX. Circulatory Diseases	0.013308	2.94304
#d62728	IX. Circulatory Diseases	0.168539	1.01855
#d62728	IX. Circulatory Diseases	0.312322	1.40326
#d62728	IX. Circulatory Diseases	0	1.9415
#d62728	IX. Circulatory Diseases	0.0306657	1.37286
#d62728	IX. Circulatory Diseases	0.570631	0.997296
#d62728	IX. Circulatory Diseases	0.291825	1.11436
#d62728	IX. Circulatory Diseases	0.561368	0.810863
#d62728	IX. Circulatory Diseases	0.138453	0.768627
#d62728	IX. Circulatory Diseases	0.104015	0.625806
#d62728	IX. Circulatory Diseases	0.0892019	2.31769
#d62728	IX. Circulatory Diseases	0.00137363	0.806681
#d62728	IX. Circulatory Diseases	0.385269	1.85707
#17becf	X. Respiratory Diseases	0.863539	4.20604
#17becf	X. Respiratory Diseases	0.986732	2.43498
#17becf	X. Respiratory Diseases	0.926311	3.53917
#17becf	X. Respiratory Diseases	0.462067	4.07286
#17becf	X. Respiratory Diseases	0.934722	6.26574
#17becf	X. Respiratory Diseases	0.316062	0.444793
#17becf	X. Respiratory Diseases	0.970801	3.51435
#17becf	X. Respiratory Diseases	0.109436	0.458832
#17becf	X. Respiratory Diseases	0.963	4.6976
#17becf	X. Respiratory Diseases	0.0263158	0.226578
#17becf	X. Respiratory Diseases	0.427536	0.186356
#17becf	X. Respiratory Diseases	0	3.81649
#17becf	X. Respiratory Diseases	0.159794	0.295987
#17becf	X. Respiratory Diseases	0.013986	1.153
#17becf	X. Respiratory Diseases	0.0553305	0.550179
#17becf	X. Respiratory Diseases	0.923383	2.25747
#17becf	X. Respiratory Diseases	0.747076	1.35071
#17becf	X. Respiratory Diseases	0.315531	1.80137
#17becf	X. Respiratory Diseases	0.74532	1.84051
#17becf	X. Respiratory Diseases	0.435725	2.26001
#17becf	X. Respiratory Diseases	0.302253	1.30281
#17becf	X. Respiratory Diseases	0.39481	2.23542
#17becf	X. Respiratory Diseases	0.219851	1.4629
#17becf	X. Respiratory Diseases	0.39615	1.30301
#17becf	X. Respiratory Diseases	0.65154	0.892583
#17becf	X. Respiratory Diseases	0.145876	1.00845
#17becf	X. Respiratory Diseases	0.268396	0.986777
#17becf	X. Respiratory Diseases	0.411719	2.49465
#17becf	X. Respiratory Diseases	0.112903	1.9457
#17becf	X. Respiratory Diseases	0.0400325	0.682271
#17becf	X. Respiratory Diseases	0.109188	0.977164
#17becf	X. Respiratory Diseases	0.0646583	1.04542
#17becf	X. Respiratory Diseases	0.208333	1.51321
#17becf	X. Respiratory Diseases	0.0795778	0.803386
#17becf	X. Respiratory Diseases	0.0923451	1.34916
#17becf	X. Respiratory Diseases	0.00757935	0.708758
#17becf	X. Respiratory Diseases	0.0297872	1.38505
#17becf	X. Respiratory Diseases	0.0881148	0.528455
#17becf	X. Respiratory Diseases	0.085396	0.805198
#17becf	X. Respiratory Diseases	0.0433333	0.1119
#17becf	X. Respiratory Diseases	0.0542099	1.53175
#17becf	X. Respiratory Diseases	0.0223104	0.638975
#17becf	X. Respiratory Diseases	0.00167504	1.0577
#17becf	X. Respiratory Diseases	0.156179	0.512804
#17becf	X. Respiratory Diseases	0.0749415	0.976806
#17becf	X. Respiratory Diseases	0.0719212	0.159795
#17becf	X. Respiratory Diseases	0.003386	1.03574
#17becf	X. Respiratory Diseases	0.0060335	0.794151
#17becf	X. Respiratory Diseases	0.350985	0.735189
#17becf	X. Respiratory Diseases	0.00332779	1.47923
#8c564b	XI. Digestive Diseases	0.0582822	3.26257
#8c564b	XI. Digestive Diseases	0.0550936	1.41428
#8c564b	XI. Digestive Diseases	0.0319213	1.15821
#8c564b	XI. Digestive Diseases	0.534862	2.47561
#8c564b	XI. Digestive Diseases	0.297056	1.22944
#8c564b	XI. Digestive Diseases	0.245325	2.17377
#8c564b	XI. Digestive Diseases	0.629656	3.6703
#8c564b	XI. Digestive Diseases	0.0645448	0.97326
#8c564b	XI. Digestive Diseases	0.2666	1.38459
#8c564b	XI. Digestive Diseases	0.601355	1.97199
#8c564b	XI. Digestive Diseases	0.53275	2.259
#8c564b	XI. Digestive Diseases	0.503292	0.529127
#8c564b	XI. Digestive Diseases	0.328744	2.02488
#8c564b	XI. Digestive Diseases	0.409407	2.39033
#8c564b	XI. Digestive Diseases	0.0975683	1.00761
#8c564b	XI. Digestive Diseases	0.141326	1.03204
#8c564b	XI. Digestive Diseases	0.145737	0.938779
#8c564b	XI. Digestive Diseases	0.097885	0.987156
#8c564b	XI. Digestive Diseases	0.318691	0.653364
#8c564b	XI. Digestive Diseases	0.29853	0.827905
#8c564b	XI. Digestive Diseases	0.15049	0.916463
#8c564b	XI. Digestive Diseases	0.0916212	1.22713
#8c564b	XI. Digestive Diseases	0.0207612	1.02593
#8c564b	XI. Digestive Diseases	0.123899	0.990416
#8c564b	XI. Digestive Diseases	0.239819	0.0502002
#8c564b	XI. Digestive Diseases	0.000906618	1.09888
#8c564b	XI. Digestive Diseases	0.0844444	0.485351
#8c564b	XI. Digestive Diseases	0.282017	1.09825
#8c564b	XI. Digestive Diseases	0.187427	0.954895
#8c564b	XI. Digestive Diseases	0.251859	1.06337
#8c564b	XI. Digestive Diseases	0.242022	0.610165
#8c564b	XI. Digestive Diseases	0.0658188	1.08754
#8c564b	XI. Digestive Diseases	0.125	0.440278
#8c564b	XI. Digestive Diseases	0.362481	1.40333
#8c564b	XI. Digestive Diseases	0.16895	1.24
#8c564b	XI. Digestive Diseases	0.194809	0.884839
#8c564b	XI. Digestive Diseases	0.106692	1.14332
#8c564b	XI. Digestive Diseases	0.0473958	0.837353
#8c564b	XI. Digestive Diseases	0.0685784	0.644133
#8c564b	XI. Digestive Diseases	0.128725	0.895601
#8c564b	XI. Digestive Diseases	0.437253	1.71417
#8c564b	XI. Digestive Diseases	0.132682	0.901667
#8c564b	XI. Digestive Diseases	0.282627	1.08703
#8c564b	XI. Digestive Diseases	0.415916	1.07777
#8c564b	XI. Digestive Diseases	0.187751	1.11629
#8c564b	XI. Digestive Diseases	0.0904467	0.887673
#8c564b	XI. Digestive Diseases	0.558127	1.05455
#8c564b	XI. Digestive Diseases	0.0328914	0.822489
#8c564b	XI. Digestive Diseases	0.0110997	1.06754
#8c564b	XI. Digestive Diseases	0.200246	0.172628
#8c564b	XI. Digestive Diseases	0.0481928	0.690842
#8c564b	XI. Digestive Diseases	0.287791	0.55305
#8c564b	XI. Digestive Diseases	0.0881596	0.27189
#8c564b	XI. Digestive Diseases	0.129429	1.05805
#8c564b	XI. Digestive Diseases	0.204896	0.840403
#8c564b	XI. Digestive Diseases	0.158576	0.921816
#8c564b	XI. Digestive Diseases	0.165197	1.27163
#8c564b	XI. Digestive Diseases	0.069606	0.448565
#8c564b	XI. Digestive Diseases	0.0601372	0.793717
#8c564b	XI. Digestive Diseases	0.120849	0.784924
#8c564b	XI. Digestive Diseases	0.0662318	0.598598
#8c564b	XI. Digestive Diseases	0.186548	1.03037
#8c564b	XI. Digestive Diseases	0.03816	0.963295
#8c564b	XI. Digestive Diseases	0.057869	0.940294
#c49c94	XII. Skin Diseases	0.94012	11.0082
#c49c94	XII. Skin Diseases	0.678007	3.04288
#c49c94	XII. Skin Diseases	0.569295	1.79961
#c49c94	XII. Skin Diseases	0.793492	2.39951
#c49c94	XII. Skin Diseases	0.624467	1.4099
#c49c94	XII. Skin Diseases	0.781889	2.99339
#c49c94	XII. Skin Diseases	0.290657	1.13185
#c49c94	XII. Skin Diseases	0.986715	0.681548
#c49c94	XII. Skin Diseases	0.978639	2.73973
#c49c94	XII. Skin Diseases	0.494071	3.23491
#c49c94	XII. Skin Diseases	0.309758	0.270308
#c49c94	XII. Skin Diseases	0.835714	2.87407
#c49c94	XII. Skin Diseases	0.200671	1.24715
#c49c94	XII. Skin Diseases	0.734878	2.64225
#c49c94	XII. Skin Diseases	0.870653	3.87871
#c49c94	XII. Skin Diseases	0.63087	4.03867
#c49c94	XII. Skin Diseases	0.412239	1.74697
#c49c94	XII. Skin Diseases	0.942134	5.58566
#c49c94	XII. Skin Diseases	0.461291	2.34771
#c49c94	XII. Skin Diseases	0.891144	5.78408
#c49c94	XII. Skin Diseases	0.448087	2.04102
#c49c94	XII. Skin Diseases	0.600619	0.498217
#c49c94	XII. Skin Diseases	0.182238	1.06492
#c49c94	XII. Skin Diseases	0.93012	2.83705
#c49c94	XII. Skin Diseases	0.79049	3.12234
#c49c94	XII. Skin Diseases	0.714575	2.02687
#c49c94	XII. Skin Diseases	0.858789	6.86174
#c49c94	XII. Skin Diseases	0.934392	1.34233
#c49c94	XII. Skin Diseases	0.865854	1.43925
#c49c94	XII. Skin Diseases	0.862919	4.55327
#c49c94	XII. Skin Diseases	0.617284	1.57112
#c49c94	XII. Skin Diseases	0.922366	2.56485
#c49c94	XII. Skin Diseases	0.882917	2.64398
#c49c94	XII. Skin Diseases	0.672157	3.24377
#c49c94	XII. Skin Diseases	0.259789	1.44987
#c49c94	XII. Skin Diseases	0.819409	3.35769
#c49c94	XII. Skin Diseases	0.957093	8.47507
#c49c94	XII. Skin Diseases	0.6528	1.74332
#c49c94	XII. Skin Diseases	0.66249	2.61622
#c49c94	XII. Skin Diseases	0.815317	3.41491
#c49c94	XII. Skin Diseases	0.851204	3.23768
#c49c94	XII. Skin Diseases	0.602924	2.64389
#c49c94	XII. Skin Diseases	0.0724705	0.409656
#c49c94	XII. Skin Diseases	0.216444	0.905
#c49c94	XII. Skin Diseases	0.674864	3.75952
#c49c94	XII. Skin Diseases	0.492567	1.33107
#c49c94	XII. Skin Diseases	0.413043	0.226129
#c49c94	XII. Skin Diseases	0.299694	1.33118
#c49c94	XII. Skin Diseases	0.192612	0.38232
#c49c94	XII. Skin Diseases	0.0984199	0.628505
#c49c94	XII. Skin Diseases	0.760026	4.59774
#1f77b4	XIII. Musculoskeletal Diseases	0.122507	0.861115
#1f77b4	XIII. Musculoskeletal Diseases	0.435811	0.138639
#1f77b4	XIII. Musculoskeletal Diseases	0.0886571	0.811085
#1f77b4	XIII. Musculoskeletal Diseases	0.0589778	1.15789
#1f77b4	XIII. Musculoskeletal Diseases	0.00546117	1.10462
#1f77b4	XIII. Musculoskeletal Diseases	0.389921	1.58533
#1f77b4	XIII. Musculoskeletal Diseases	0.182432	0.601642
#1f77b4	XIII. Musculoskeletal Diseases	0.598475	1.27413
#1f77b4	XIII. Musculoskeletal Diseases	0.155775	1.06588
#1f77b4	XIII. Musculoskeletal Diseases	0.166144	0.0711316
#1f77b4	XIII. Musculoskeletal Diseases	0.239194	0.81674
#1f77b4	XIII. Musculoskeletal Diseases	0.135061	1.09563
#1f77b4	XIII. Musculoskeletal Diseases	0.190127	0.906222
#1f77b4	XIII. Musculoskeletal Diseases	0.0155794	1.28637
#1f77b4	XIII. Musculoskeletal Diseases	0.165678	1.22625
#1f77b4	XIII. Musculoskeletal Diseases	0.436179	1.39764
#1f77b4	XIII. Musculoskeletal Diseases	0.235561	0.816421
#1f77b4	XIII. Musculoskeletal Diseases	0.579431	0.435709
#1f77b4	XIII. Musculoskeletal Diseases	0.0846918	1.12153
#1f77b4	XIII. Musculoskeletal Diseases	0.128048	0.759607
#1f77b4	XIII. Musculoskeletal Diseases	0.662026	2.69047
#1f77b4	XIII. Musculoskeletal Diseases	0.16875	0.761205
#1f77b4	XIII. Musculoskeletal Diseases	0.0626703	2.54185
#1f77b4	XIII. Musculoskeletal Diseases	0.157343	0.816651
#1f77b4	XIII. Musculoskeletal Diseases	0.10998	2.20932
#1f77b4	XIII. Musculoskeletal Diseases	0.126818	1.03605
#1f77b4	XIII. Musculoskeletal Diseases	0.137699	0.38148
#1f77b4	XIII. Musculoskeletal Diseases	0.199599	0.535893
#1f77b4	XIII. Musculoskeletal Diseases	0.707447	0.417763
#1f77b4	XIII. Musculoskeletal Diseases	0.331416	0.459548
#1f77b4	XIII. Musculoskeletal Diseases	0.0495942	1.2126
#1f77b4	XIII. Musculoskeletal Diseases	0.244667	0.783793
#1f77b4	XIII. Musculoskeletal Diseases	0.413211	0.867087
#1f77b4	XIII. Musculoskeletal Diseases	0.0945046	0.799852
#1f77b4	XIII. Musculoskeletal Diseases	0.00684932	0.32872
#1f77b4	XIII. Musculoskeletal Diseases	0.309894	0.45624
#1f77b4	XIII. Musculoskeletal Diseases	0.157847	1.1063
#1f77b4	XIII. Musculoskeletal Diseases	0.846586	2.5623
#1f77b4	XIII. Musculoskeletal Diseases	0.524315	2.08786
#1f77b4	XIII. Musculoskeletal Diseases	0.157957	0.573156
#1f77b4	XIII. Musculoskeletal Diseases	0.544554	1.26526
#1f77b4	XIII. Musculoskeletal Diseases	0.55272	1.34178
#1f77b4	XIII. Musculoskeletal Diseases	0.363175	1.14644
#1f77b4	XIII. Musculoskeletal Diseases	0.52736	2.20295
#1f77b4	XIII. Musculoskeletal Diseases	0.828067	2.26181
#1f77b4	XIII. Musculoskeletal Diseases	0.422791	1.77798
#1f77b4	XIII. Musculoskeletal Diseases	0.757154	3.2974
#1f77b4	XIII. Musculoskeletal Diseases	0.612888	1.86718
#1f77b4	XIII. Musculoskeletal Diseases	0.891289	2.49809
#1f77b4	XIII. Musculoskeletal Diseases	0.913855	3.77269
#1f77b4	XIII. Musculoskeletal Diseases	0.725349	2.62662
#1f77b4	XIII. Musculoskeletal Diseases	0.0880231	0.783086
#1f77b4	XIII. Musculoskeletal Diseases	0.116923	1.01937
#1f77b4	XIII. Musculoskeletal Diseases	0.300381	1.51802
#1f77b4	XIII. Musculoskeletal Diseases	0.5763	1.2507
#1f77b4	XIII. Musculoskeletal Diseases	0.281261	1.27613
#1f77b4	XIII. Musculoskeletal Diseases	0.150312	1.02458
#1f77b4	XIII. Musculoskeletal Diseases	0.141156	1.59446
#1f77b4	XIII. Musculoskeletal Diseases	0.164102	1.38292
#1f77b4	XIII. Musculoskeletal Diseases	0.00749766	0.343396
#1f77b4	XIII. Musculoskeletal Diseases	0.716901	0.466775
#1f77b4	XIII. Musculoskeletal Diseases	0.503893	0.617984
#1f77b4	XIII. Musculoskeletal Diseases	0.48245	1.52829
#1f77b4	XIII. Musculoskeletal Diseases	0.773128	2.95789
#1f77b4	XIII. Musculoskeletal Diseases	0.0211988	0.683839
#1f77b4	XIII. Musculoskeletal Diseases	0.135906	0.353157
#ffbb78	XIV. Genitourinary Diseases	0.765472	0.0210603
#ffbb78	XIV. Genitourinary Diseases	0.263252	1.06777
#ffbb78	XIV. Genitourinary Diseases	0.0723634	1.98824
#ffbb78	XIV. Genitourinary Diseases	0.136187	0.516337
#ffbb78	XIV. Genitourinary Diseases	0.0885936	0.164163
#ffbb78	XIV. Genitourinary Diseases	0.00307456	0.296821
#ffbb78	XIV. Genitourinary Diseases	0.735364	1.66854
#ffbb78	XIV. Genitourinary Diseases	0.23219	0.169092
#ffbb78	XIV. Genitourinary Diseases	0.0828562	0.401484
#ffbb78	XIV. Genitourinary Diseases	0.0542761	0.672367
#ffbb78	XIV. Genitourinary Diseases	0.00939793	0.648234
#ffbb78	XIV. Genitourinary Diseases	0.350109	0.609276
#ffbb78	XIV. Genitourinary Diseases	0.0644586	1.51603
#ffbb78	XIV. Genitourinary Diseases	0.0959797	1.10437
#ffbb78	XIV. Genitourinary Diseases	0.0528656	0.73272
#ffbb78	XIV. Genitourinary Diseases	0.586562	1.74584
#ffbb78	XIV. Genitourinary Diseases	0.309353	0.564682
#ffbb78	XIV. Genitourinary Diseases	0.0524345	0.94768
#ffbb78	XIV. Genitourinary Diseases	0.0657523	1.03397
#ffbb78	XIV. Genitourinary Diseases	0.661109	1.25498
#ffbb78	XIV. Genitourinary Diseases	0.573518	0.797611
#ffbb78	XIV. Genitourinary Diseases	0.0941844	0.864945
#ffbb78	XIV. Genitourinary Diseases	0.764756	0.383417
#ffbb78	XIV. Genitourinary Diseases	0.0273165	1.00811
#ffbb78	XIV. Genitourinary Diseases	0.215066	0.52099
#ffbb78	XIV. Genitourinary Diseases	0.336788	0.885431
#ffbb78	XIV. Genitourinary Diseases	0.161544	1.14366
#ffbb78	XIV. Genitourinary Diseases	0.368951	0.9295
#ffbb78	XIV. Genitourinary Diseases	0.0507172	1.02219
#ffbb78	XIV. Genitourinary Diseases	0.173315	1.37763
#ffbb78	XIV. Genitourinary Diseases	0.871795	0.220439
#ffbb78	XIV. Genitourinary Diseases	0.50407	1.3161
#ffbb78	XIV. Genitourinary Diseases	0.809524	1.37208
#ffbb78	XIV. Genitourinary Diseases	0.163346	1.36549
#ffbb78	XIV. Genitourinary Diseases	0.481233	1.49263
#ffbb78	XIV. Genitourinary Diseases	0.426573	0.49214
#ffbb78	XIV. Genitourinary Diseases	0.604838	2.54526
#ffbb78	XIV. Genitourinary Diseases	0.469152	1.78281
#ffbb78	XIV. Genitourinary Diseases	0.646183	3.08407
#ffbb78	XIV. Genitourinary Diseases	0.472942	1.70279
#ffbb78	XIV. Genitourinary Diseases	0.862385	4.14499
#ffbb78	XIV. Genitourinary Diseases	0.836945	4.7281
#ffbb78	XIV. Genitourinary Diseases	0.301533	0.425231
#ffbb78	XIV. Genitourinary Diseases	0.256454	2.30293
#ffbb78	XIV. Genitourinary Diseases	0.297724	0.917563
#ffbb78	XIV. Genitourinary Diseases	0.152922	0.725034
#ffbb78	XIV. Genitourinary Diseases	0.685101	3.08171
#ffbb78	XIV. Genitourinary Diseases	0.764717	3.05672
#ffbb78	XIV. Genitourinary Diseases	0.0266904	0.373227
#ffbb78	XIV. Genitourinary Diseases	0.186092	1.11884
#ffbb78	XIV. Genitourinary Diseases	0.19072	1.11039
#ffbb78	XIV. Genitourinary Diseases	0.134565	0.589582
#ffbb78	XIV. Genitourinary Diseases	0.168804	1.11121
#ffbb78	XIV. Genitourinary Diseases	0.159255	1.22174
#ffbb78	XIV. Genitourinary Diseases	0.0709826	1.21322
#ffbb78	XIV. Genitourinary Diseases	0.372653	0.800741
#ffbb78	XIV. Genitourinary Diseases	0.629247	1.87335
#ffbb78	XIV. Genitourinary Diseases	0.129505	0.777245
#ffbb78	XIV. Genitourinary Diseases	0.824391	4.05418
#ffbb78	XIV. Genitourinary Diseases	0.524269	2.37232
#ffbb78	XIV. Genitourinary Diseases	0.940341	6.58801
#ffbb78	XIV. Genitourinary Diseases	0.432724	2.25483
#ffbb78	XIV. Genitourinary Diseases	0.525702	2.18896
#ffbb78	XIV. Genitourinary Diseases	0.553304	2.32336
#ffbb78	XIV. Genitourinary Diseases	0.628134	2.43424
#ffbb78	XIV. Genitourinary Diseases	0.558489	1.53787
#ffbb78	XIV. Genitourinary Diseases	0.0251355	0.91356
#e377c2	XV. Pregnancy & Childbirth	0.195167	1.52647
#e377c2	XV. Pregnancy & Childbirth	0.380342	1.66641
#e377c2	XV. Pregnancy & Childbirth	0.265472	2.39164
#e377c2	XV. Pregnancy & Childbirth	0.718266	1.37139
#e377c2	XV. Pregnancy & Childbirth	0.23623	1.53089
#e377c2	XV. Pregnancy & Childbirth	0.943359	1.83362
#e377c2	XV. Pregnancy & Childbirth	0.183036	0.561756
#e377c2	XV. Pregnancy & Childbirth	0.281437	0.510475
#e377c2	XV. Pregnancy & Childbirth	0.265165	0.527934
#e377c2	XV. Pregnancy & Childbirth	0.834862	0.0534725
#e377c2	XV. Pregnancy & Childbirth	0.0314027	0.376988
#e377c2	XV. Pregnancy & Childbirth	0.278815	2.83459
#e377c2	XV. Pregnancy & Childbirth	0.2457	0.844571
#e377c2	XV. Pregnancy & Childbirth	0.0714286	2.12116
#e377c2	XV. Pregnancy & Childbirth	0.304293	1.65316
#e377c2	XV. Pregnancy & Childbirth	0.0552684	0.885709
#e377c2	XV. Pregnancy & Childbirth	0.486739	0.155817
#e377c2	XV. Pregnancy & Childbirth	0.12781	0.622118
#e377c2	XV. Pregnancy & Childbirth	0.0238211	0.622891
#e377c2	XV. Pregnancy & Childbirth	0.0550725	0.789205
#e377c2	XV. Pregnancy & Childbirth	0.032077	0.991306
#e377c2	XV. Pregnancy & Childbirth	0.0181269	2.74394
#e377c2	XV. Pregnancy & Childbirth	0	0.707823
#e377c2	XV. Pregnancy & Childbirth	0.013289	0.971396
#e377c2	XV. Pregnancy & Childbirth	0.0167064	0.372901
#e377c2	XV. Pregnancy & Childbirth	0.00585223	0.389136
#e377c2	XV. Pregnancy & Childbirth	0	0.819785
#e377c2	XV. Pregnancy & Childbirth	0.118712	0.367712
#e377c2	XV. Pregnancy & Childbirth	0.0049505	0.92138
#e377c2	XV. Pregnancy & Childbirth	0.0087108	0.519169
#e377c2	XV. Pregnancy & Childbirth	0.000409836	1.08947
#e377c2	XV. Pregnancy & Childbirth	0.00369004	1.1412
#e377c2	XV. Pregnancy & Childbirth	0.0283019	1.22824
#e377c2	XV. Pregnancy & Childbirth	0	0.789836
#e377c2	XV. Pregnancy & Childbirth	0.00495663	1.34601
#e377c2	XV. Pregnancy & Childbirth	0.0254065	0.650151
#e377c2	XV. Pregnancy & Childbirth	0.127586	0.299559
#e377c2	XV. Pregnancy & Childbirth	0.188343	0.716971
#e377c2	XV. Pregnancy & Childbirth	0.0879479	0.42734
#e377c2	XV. Pregnancy & Childbirth	0.0503953	0.714718
#e377c2	XV. Pregnancy & Childbirth	0.840964	0.370098
#e377c2	XV. Pregnancy & Childbirth	0.894251	0.167768
#e377c2	XV. Pregnancy & Childbirth	0.754717	0.0959806
#e377c2	XV. Pregnancy & Childbirth	0.13522	0.711673
#e377c2	XV. Pregnancy & Childbirth	0.163077	0.574143
#e377c2	XV. Pregnancy & Childbirth	0.899083	2.31185
#e377c2	XV. Pregnancy & Childbirth	0.640351	0.577171
#e377c2	XV. Pregnancy & Childbirth	0.119426	0.787091
#f7b6d2	XVI. Perinatal Conditions	0.994253
#f7b6d2	XVI. Perinatal Conditions	0.990338
#c5b0d5	XVII. Congenital Abnormalities	0.297821	0.276177
#c5b0d5	XVII. Congenital Abnormalities	0.539359	0.36479
#c5b0d5	XVII. Congenital Abnormalities	0.742331	5.12954
#c5b0d5	XVII. Congenital Abnormalities	0.265683	1.47573
#c5b0d5	XVII. Congenital Abnormalities	0.289096	0.640412
#c5b0d5	XVII. Congenital Abnormalities	0.20025	0.630446
#c5b0d5	XVII. Congenital Abnormalities	0.23251	1.96736
#c5b0d5	XVII. Congenital Abnormalities	0.395904	0.849929
#c5b0d5	XVII. Congenital Abnormalities	0.16095	2.40526
#c5b0d5	XVII. Congenital Abnormalities	0.150685	0.457573
#c5b0d5	XVII. Congenital Abnormalities	0.369883	0.850251
#c5b0d5	XVII. Congenital Abnormalities	0.17757	1.02605
#c5b0d5	XVII. Congenital Abnormalities	0.466859	0.955678
#c5b0d5	XVII. Congenital Abnormalities	0.184591	0.748041
#c5b0d5	XVII. Congenital Abnormalities	0.327974	0.299296
#c5b0d5	XVII. Congenital Abnormalities	0.16208	0.559479
#c5b0d5	XVII. Congenital Abnormalities	0.171582	0.983478
#c5b0d5	XVII. Congenital Abnormalities	0.495575	1.39635
#c5b0d5	XVII. Congenital Abnormalities	0.474465	1.06534
#c5b0d5	XVII. Congenital Abnormalities	0.231511	0.126783
#c5b0d5	XVII. Congenital Abnormalities	0.242188	2.00789
#c5b0d5	XVII. Congenital Abnormalities	0.248182	0.736838
#c5b0d5	XVII. Congenital Abnormalities	0.367785	0.923678
#c5b0d5	XVII. Congenital Abnormalities	0.545918	0.86784
#c5b0d5	XVII. Congenital Abnormalities	0.456825	0.238873
#c5b0d5	XVII. Congenital Abnormalities	0.662771	1.06475
#c5b0d5	XVII. Congenital Abnormalities	0.548387	0.62112
#c5b0d5	XVII. Congenital Abnormalities	0.484536	0.383067
#c5b0d5	XVII. Congenital Abnormalities	0.656214	0.394601
#c5b0d5	XVII. Congenital Abnormalities	0.41629	2.14506
#c5b0d5	XVII. Congenital Abnormalities	0.403614	1.12787
#c5b0d5	XVII. Congenital Abnormalities	0.82963	0.426595
#c5b0d5	XVII. Congenital Abnormalities	0.838129	2.8393
#c5b0d5	XVII. Congenital Abnormalities	0.368421	2.56181
#c5b0d5	XVII. Congenital Abnormalities	0.329843	0.315206
#c5b0d5	XVII. Congenital Abnormalities	0.386707	0.867512
#c5b0d5	XVII. Congenital Abnormalities	0.508353	1.20924

## Sheet: Fig5g
Name		J09 Influenza due to certain identified influenza virus	J10 Influenza due to identified influenza virus	J12 Viral pneumonia, not elsewhere classified	J14 Pneumonia due to haemophilus influenzae	J15 Bacterial pneumonia, not elsewhere classified	J17 Pneumonia in diseases classified elsewhere	J35 Chronic diseases of tonsils and adenoids	J38 Diseases of vocal cords and larynx, not elsewhere classified	J39 Other diseases of upper respiratory tract	J42 Unspecified chronic bronchitis	J43 Emphysema	J46 Status asthmaticus	J60 Coalworker's pneumoconiosis	J62 Pneumoconiosis due to dust containing silica	J64 Unspecified pneumoconiosis	J68 Respiratory conditions due to inhalation of chemicals, gases, fumes and vapours	J69 Pneumonitis due to solids and liquids	J70 Respiratory conditions due to other external agents	J80 Adult respiratory distress syndrome	J81 Pulmonary oedema	J82 Pulmonary eosinophilia, not elsewhere classified	J86 Pyothorax	J90 Pleural effusion, not elsewhere classified	J91 Pleural effusion in conditions classified elsewhere	J92 Pleural plaque	J94 Other pleural conditions	J95 Postprocedural respiratory disorders, not elsewhere classified	J96 Respiratory failure, not elsewhere classified	J99 Respiratory disorders in diseases classified elsewhere	M00 Pyogenic arthritis	M05 Seropositive rheumatoid arthritis	M07 Psoriatic and enteropathic arthropathies	M08 Juvenile arthritis	M11 Other crystal arthropathies	M13 Other arthritis	M14 Arthropathies in other diseases classified elsewhere	M15 Polyarthrosis	M16 Coxarthrosis [arthrosis of hip]	M17 Gonarthrosis [arthrosis of knee]	M18 Arthrosis of first carpometacarpal joint	M21 Other acquired deformities of limbs	M23 Internal derangement of knee	M24 Other specific joint derangements	M36 Systemic disorders of connective tissue in diseases classified elsewhere	M40 Kyphosis and lordosis	M46 Other inflammatory spondylopathies	M49 Spondylopathies in diseases classified elsewhere	M60 Myositis
Source		Hospital admissions data only	Hospital admissions data only	Hospital admissions data only	Hospital admissions data only	Hospital admissions data only	Hospital admissions data only	Hospital admissions data only	Hospital admissions data only	Hospital admissions data only	Hospital admissions data only	Hospital admissions data only	Hospital admissions data only	Hospital admissions data only	Hospital admissions data only	Hospital admissions data only	Hospital admissions data only	Hospital admissions data only	Hospital admissions data only	Hospital admissions data only	Hospital admissions data only	Hospital admissions data only	Hospital admissions data only	Hospital admissions data only	Hospital admissions data only	Hospital admissions data only	Hospital admissions data only	Hospital admissions data only	Hospital admissions data only	Hospital admissions data only	Hospital admissions data only	Hospital admissions data only	Hospital admissions data only	Hospital admissions data only	Hospital admissions data only	Hospital admissions data only	Hospital admissions data only	Hospital admissions data only	Hospital admissions data only	Hospital admissions data only	Hospital admissions data only	Hospital admissions data only	Hospital admissions data only	Hospital admissions data only	Hospital admissions data only	Hospital admissions data only	Hospital admissions data only	Hospital admissions data only	Hospital admissions data only
Name	Source
J09 Influenza due to certain identified influenza virus	Hospital admissions data only	13.723925	1.6334963	1.6422936	1.2398195	1.5843989	4.6738925	5.4536715	1.6977382	1.4067873	1.4757409	0.9398145	0.5579443	0.8969415	2.7637863	7.2603054	4.309998	1.7966746	3.9473596	2.4871385	1.6911193	2.9334285	0.93838155	3.8596864	1.5188732	1.3708482	1.1834774	2.1221747	1.9674884	1.0102758	1.6434968	1.3819373	3.1226184	19.92923	3.34028	2.1211388	1.0555661	1.5233296	4.898197	0.7169396	1.0767138	1.875558	3.2533574	2.0289524	1.7160739	3.566142	1.5976053	34.704697	1.9041638
J10 Influenza due to identified influenza virus	Hospital admissions data only	8.2973175	5.6697364	4.792981	3.2398548	3.6617353	5.301772	1.7783976	1.7507391	1.6294329	2.5327451	2.4606655	2.66524	2.9320476	3.3786457	2.9867027	2.9119456	2.2944808	3.5071285	3.9542003	2.406826	4.213776	2.9163206	2.181667	1.9474684	1.8957757	2.169385	2.441694	2.8741107	3.6804457	1.743925	1.3647097	0.75252765	1.244466	1.4243274	1.2151611	1.4054757	1.1389666	1.1713924	0.9958721	1.3992201	1.0432876	0.896266	1.274177	1.3489759	2.0464234	1.4414786	1.3984632	1.3815565
J12 Viral pneumonia, not elsewhere classified	Hospital admissions data only	10.105721	6.3058558	12.209819	7.9293528	10.273156	36.897068	3.088239	2.2612636	2.3530958	3.4972227	3.0191061	5.6645894	1.9915646	4.2866817	2.9264705	2.2011735	4.125728	8.939648	15.209892	7.0075765	14.323192	5.2887225	4.567809	5.0913095	2.6346426	2.937695	4.8754034	7.9153247	18.344505	2.517828	2.199823	0.50690067	1.4143867	2.0690966	1.1508911	2.6026208	1.5011818	0.87777	1.1056607	1.0361774	1.4336945	0.7503488	1.6058735	2.148384	2.0134356	1.5115855	1.4343039	3.833378
J14 Pneumonia due to haemophilus influenzae	Hospital admissions data only	3.4358263	2.638523	3.3203526	7.400758	6.0238504	7.496734	1.8969117	2.2316043	2.3295732	3.5472639	3.9509482	3.2728903	3.5066664	6.496983	5.557968	2.088971	3.0967214	4.9238415	6.09056	2.7940648	5.3971086	7.7529473	2.6873114	4.285651	3.186381	5.3343987	5.6891026	4.0654507	10.227568	1.7834206	2.9073648	0.4716057	2.4063542	1.2279711	0.8598867	1.5012943	0.8106253	0.75029737	0.7296617	0.8085552	1.2817485	0.8284463	1.1836267	1.6769816	1.8523992	1.146195	1.4648103	2.1788354
J15 Bacterial pneumonia, not elsewhere classified	Hospital admissions data only	3.161887	2.338369	2.6672196	3.4021025	3.6438937	3.976187	1.6365796	1.4358056	1.4108983	1.9926474	2.045398	2.5018911	1.9059359	3.1610246	2.7683973	1.4610174	2.0192356	2.7699301	3.405471	2.2036977	3.5721686	3.733021	2.0898938	2.581808	1.7350198	2.4636827	2.6296368	2.3568413	3.434868	1.8610368	1.3595982	0.5291371	1.6404572	1.138569	0.92603606	1.4549171	0.8374575	0.8752547	0.8216398	0.9451705	1.112041	0.9849811	1.2732297	1.079085	1.6123097	1.1052643	1.2603526	1.6000872
J17 Pneumonia in diseases classified elsewhere	Hospital admissions data only	1.9936717	2.0066855	3.042746	3.665874	3.4373257	4.8212113	1.2891159	1.4652733	1.5487663	1.753759	1.777289	1.3625215	2.0208201	2.565483	2.1253297	1.8028481	2.4262168	2.5462885	3.6949217	2.0361586	2.7474158	4.6342626	1.8283128	2.6094701	1.9993612	3.5906472	2.7182486	2.220379	3.095663	1.5669038	2.3197808	0.8334477	1.6972414	1.0570122	0.93396926	1.1963949	0.8978652	0.94827527	0.68505555	1.0269632	1.103354	0.860194	0.9960389	1.2097435	1.2619878	1.1341275	1.4466295	1.7245319
J35 Chronic diseases of tonsils and adenoids	Hospital admissions data only	1.330634	1.1252295	1.0026447	1.4437264	1.4677967	1.5431179	4.434184	3.5871682	3.892065	1.0846072	1.2507722	1.2898849	2.0415409	1.9852262	1.1071875	1.0873407	1.4812553	1.4855268	1.3859011	1.0684805	2.9255047	1.921348	1.2214158	0.95449466	1.035709	1.766582	2.3419876	1.2783674	2.1245818	1.1572604	1.6393772	0.8932657	1.6579121	1.1342963	1.1849561	1.0882194	1.411175	1.3280369	1.1203796	1.4668319	1.3151354	1.4333159	1.1611192	1.9345913	1.1579106	1.1996002	1.3762436	1.0564282
J38 Diseases of vocal cords and larynx, not elsewhere classified	Hospital admissions data only	1.1535032	0.9273637	0.9660924	2.8574326	2.6599975	2.2689524	3.3791306	5.664754	5.646408	2.7686496	2.8735068	2.301474	2.9916503	3.9953396	2.819045	1.7188474	2.2243612	2.7869532	2.328656	1.2528429	3.1049612	4.6419854	1.4540602	1.7618601	2.2454982	4.3054748	6.440356	1.9218702	5.3416996	1.0968511	2.6188722	0.85069394	1.1976054	1.3219241	1.0881823	1.1453215	1.5618657	1.1343015	0.97673035	1.250832	1.2451777	1.0526751	1.0437324	2.0714571	1.0098511	1.096285	0.9660387	1.0333934
J39 Other diseases of upper respiratory tract	Hospital admissions data only	1.582449	1.1984631	1.152967	2.2169058	2.198343	2.3061216	3.3245149	3.752024	4.360133	2.077045	1.9216683	1.9330747	2.2781005	2.4186563	2.172878	1.1691954	1.702911	2.1788714	1.953172	1.2363958	2.704864	2.8650863	1.3671235	1.340581	1.5513928	2.3606675	3.2411304	1.759882	3.674561	1.196679	1.8860855	0.78726596	1.1747651	1.1959922	1.0723348	1.0140703	1.4358062	1.125781	1.1485387	1.3902975	0.9746035	1.1140492	1.1193558	1.3718183	1.0953217	1.208369	0.97740865	0.9757357
J42 Unspecified chronic bronchitis	Hospital admissions data only	1.3888396	1.3796881	1.1526546	1.9247782	2.052586	2.3865538	1.4016325	1.7414447	1.4988004	3.8344033	2.726123	2.4773138	2.2777543	2.293087	3.5679681	1.504233	1.2808712	3.1216395	1.9231911	1.2598041	1.8112831	3.1560137	1.4191105	1.9863753	2.8440106	2.7860663	2.3464794	1.8057622	3.8734045	0.9741937	1.5221509	0.7469429	0.90317464	1.0622497	1.0523847	0.8905143	1.209288	0.90761906	1.0373992	1.3151474	1.0130788	1.0684118	1.1271688	1.0875041	1.120212	1.1463927	0.9717345	0.96763253
J43 Emphysema	Hospital admissions data only	1.8390766	1.5699793	1.7832689	2.6832278	3.051766	2.8606827	1.6854564	1.8038125	1.8672287	3.0513074	2.2865093	2.8295627	3.3290398	2.0005546	3.120911	2.0084605	1.8728889	4.15828	3.7282274	1.7081752	2.5149786	5.120532	1.7815987	3.6110876	3.2156336	4.220457	2.9090984	2.8027234	6.137356	0.9220916	2.4946492	1.4353297	0.9955706	0.85835195	1.1281776	0.9985352	1.1091521	0.8684509	0.8723545	0.9118179	1.0326709	0.8460205	1.0441206	1.2764032	1.3152552	1.2960374	1.610808	1.171888
J46 Status asthmaticus	Hospital admissions data only	4.667431	2.872558	2.879267	4.621696	4.254935	5.391597	2.3927662	1.9173552	1.876016	5.1999784	4.7695684	3.4667525	2.8805954	4.8455987	8.613878	2.6060743	1.8971261	5.4294634	4.7810974	2.3487146	4.556466	4.8323407	2.1751542	3.1219409	3.9034886	3.5875854	3.7964475	3.8045921	6.327056	0.98894995	1.8916084	0.8929782	1.1005592	1.4249588	1.103372	0.8570205	1.1402752	1.0790346	1.1282381	1.6610214	1.0249057	1.1950306	1.3679136	0.78056157	1.51593	1.2194892	1.419649	1.0931967
J60 Coalworker's pneumoconiosis	Hospital admissions data only	1.5523185	2.391941	2.9598403	6.9227595	5.234511	12.483579	2.3726232	3.6138463	2.7918332	8.266408	13.430814	2.646945	69.856445	17.095793	11.70109	1.7386847	2.6690779	17.248516	5.833718	3.7431552	3.8932498	11.71579	5.434873	9.611634	14.669291	25.662924	9.175964	5.459191	5.8486915	0.49670917	4.462582	0.5852307	0.79524916	1.0399371	0.8412304	1.2161149	1.2699683	1.0626525	0.55340934	0.49178773	0.7566319	0.6032041	0.61131704	0.7774879	2.2704768	1.9518709	3.532903	1.3719662
J62 Pneumoconiosis due to dust containing silica	Hospital admissions data only	1.8029361	1.3928043	1.4702268	2.7085657	3.3213058	5.2225966	2.1893618	2.9401205	2.565671	4.4627633	5.3342786	2.1094332	3.8747928	7.5078597	10.302192	2.0552092	1.8469311	6.864974	2.063253	2.283441	2.523018	6.461654	2.281955	4.2019424	4.8695807	6.7475514	5.001313	2.2741687	8.924515	0.7771863	2.6809342	0.36067593	1.6790518	1.0647537	0.74174726	1.6043804	0.82970405	0.5438233	0.5456409	0.5397669	0.9339723	0.6195513	0.84730875	1.0740964	1.3678395	0.91949236	1.9429847	1.1653693
J64 Unspecified pneumoconiosis	Hospital admissions data only	1.2800055	0.84762776	1.1055487	2.4548638	2.0036016	2.3579392	0.93935573	1.5034702	1.2751806	2.745125	4.263947	1.4208475	5.09954	6.9202247	8.832753	1.105671	0.94787955	3.6520479	1.9259628	1.1751996	2.0642397	5.344272	1.9985938	3.2917068	4.8243184	5.855937	2.9712694	1.4651282	4.060252	0.93297046	2.4235997	0.51854783	1.6717615	1.1389664	0.975048	1.195967	1.0624985	0.86252755	0.90745896	0.83518714	0.99975586	1.0519443	0.89133406	1.200135	0.9256112	0.9978813	1.2108959	1.1401293
J68 Respiratory conditions due to inhalation of chemicals, gases, fumes and vapours	Hospital admissions data only	4.4657154	2.2687156	2.6012738	2.7093375	3.642031	6.8179283	1.1059737	1.9987768	1.5040897	4.8617105	4.3365173	4.63568	3.176539	6.3365135	5.184274	11.336289	1.2354571	6.7007647	3.4243746	2.1600063	4.7559423	3.7968338	1.6765897	3.619207	3.7122772	4.1738257	2.6323988	2.891301	6.429919	1.1200409	1.1208102	0.44248968	0.69180304	1.271438	1.0388324	1.7910906	1.5200777	1.0459621	0.6802779	1.4528728	1.4205549	1.130131	0.9894021	2.1622815	2.053809	1.657904	2.127622	1.3897972
J69 Pneumonitis due to solids and liquids	Hospital admissions data only	4.040837	2.1426263	2.9140735	3.1024268	4.3331504	4.0817437	1.6752243	2.3345013	2.3402276	2.1249547	2.2634783	4.101232	1.3214698	3.0542386	2.5349097	1.6117753	5.3853865	3.1283157	5.2952857	3.3509064	3.476091	4.276098	2.334419	3.8201618	1.784074	2.7727137	5.3107424	3.4037404	3.5348551	1.8949794	1.1862676	0.59043276	1.0209162	1.1263433	0.92825437	2.3573596	1.1321231	0.8814756	1.0455774	1.0777694	1.314177	0.8702978	1.2345369	1.0836627	1.5476711	0.9922162	1.0089341	1.8895905
J70 Respiratory conditions due to other external agents	Hospital admissions data only	2.0614128	1.5101817	1.7765286	2.0611796	2.5793986	4.3564453	1.1475556	1.6222169	1.5214128	3.1341841	2.732286	3.55786	3.1513197	5.4978514	4.537787	2.9793463	1.4601513	10.086032	2.4864085	2.06203	3.3036683	3.1286323	1.8551947	3.1329455	3.4257796	3.8012614	2.6888938	2.5537972	9.738511	0.7020201	1.9613678	0.94052166	1.3529	0.9433979	0.9584894	1.8749695	1.3070536	0.8107786	0.7838873	0.8358364	1.1269008	0.8313002	0.842637	1.9087962	1.3536335	1.0367725	1.2135798	1.141806
J80 Adult respiratory distress syndrome	Hospital admissions data only	3.2171435	2.2679605	2.8707151	3.656778	4.2468104	5.486882	1.6350737	1.8137817	1.5228873	1.7733706	2.1201227	2.0809016	1.4024794	2.6797779	1.7340394	1.7209249	2.5869691	2.7833018	7.2029715	3.4163773	3.3995464	4.5108666	2.5501688	2.727375	1.6569011	2.676228	4.9587383	2.5346541	2.7383337	2.845975	1.360446	0.69646853	1.6744312	1.2446557	1.1202244	2.5808482	1.1025175	1.0848805	0.7698703	1.0705199	1.2145387	1.1043934	1.3724178	1.4842894	1.6489116	1.3133651	1.1754038	2.6688447
J81 Pulmonary oedema	Hospital admissions data only	2.406915	1.6938528	1.8815924	2.2701771	2.546982	2.996801	1.2230126	1.3492756	1.4420782	1.6581923	1.870373	2.1907914	1.4381462	2.1554873	1.3868526	1.5675001	2.026291	3.0566013	3.0311852	3.6690817	2.7472336	3.021428	2.2443612	2.7836943	1.6030413	2.3785026	3.6111925	2.2599263	2.1857595	1.583943	1.1171123	0.84929836	1.3973558	1.0306983	0.9955251	1.881134	1.106149	0.97495675	0.96586823	1.1245008	1.2218312	1.2079661	1.1726434	1.3496227	1.6165519	1.1617154	1.4409224	1.8194876
J82 Pulmonary eosinophilia, not elsewhere classified	Hospital admissions data only	6.4385586	2.6590145	3.5738328	5.5322404	4.614268	8.310604	4.444131	3.1411037	5.396331	3.5683448	2.5357194	2.8189852	2.5878773	8.360402	3.607505	3.1340747	3.0560272	9.147096	4.9923673	2.1493654	16.670156	3.629122	1.8767184	2.8691816	2.3692598	4.379946	5.471558	4.473587	28.143496	0.832702	3.9442997	1.5110517	1.646262	1.180812	1.2954186	2.1942616	1.2634656	0.9694056	0.97580576	1.1828127	1.5286824	1.1483884	1.0790449	2.7873838	1.3402975	1.0537225	1.3015047	1.7917273
J86 Pyothorax	Hospital admissions data only	1.559827	1.4509823	1.3963786	3.4645183	2.7669065	2.9589338	1.620101	1.5723562	1.2669171	2.0971546	2.3923683	1.2214525	1.4578953	3.2761705	2.9256525	0.84172165	1.8892555	2.165928	2.6388268	1.8452034	2.5525892	5.5502653	2.9748132	2.888872	2.1032321	3.5542142	3.727691	1.9535723	2.8842325	2.2290921	1.8766572	0.4502485	2.1680326	1.0115176	0.99559003	1.4733269	0.8075134	0.91493046	0.7216707	0.9726938	0.9241977	0.95772624	1.3049781	1.1046349	1.3914324	1.116087	1.491785	1.7159692
J90 Pleural effusion, not elsewhere classified	Hospital admissions data only	1.8511007	1.4059285	1.9619834	1.6836761	3.8511658	3.5788872	0.9554338	2.2452588	2.7070293	2.0821755	2.59751	1.3036464	3.340132	1.9328284	2.218436	1.702007	3.147993	5.5348907	3.5262444	2.889515	1.6096485	19.0216	1.3245677	11.49206	6.551563	17.218197	4.944047	3.0041182	4.3436413	0.95390636	2.694039	1.5643764	1.798727	1.1269954	0.91750276	1.0915506	0.9952381	0.940687	0.73648125	0.34363317	1.2164233	0.7578445	0.7258244	2.0043786	1.8063459	1.9300867	2.7790692	1.9110807
J91 Pleural effusion in conditions classified elsewhere	Hospital admissions data only	2.58615	1.8252957	1.9555327	2.358353	3.5296795	4.450078	1.0067513	1.8130289	1.7122998	2.384711	3.6744359	2.084782	2.5230408	3.6799529	2.5101948	2.365015	3.4322963	6.9618697	4.1728625	3.667145	2.945779	12.164987	4.3095727	15.09821	3.9549046	11.195486	5.622247	3.1757298	3.040923	1.2301033	1.6241784	0.7004572	1.3456528	0.80572796	0.90829355	1.6085762	0.7961344	0.7106651	0.64259344	0.51233935	1.3125076	0.99114245	0.9106911	1.9338782	2.1225555	1.1295213	4.119646	2.0299199
J92 Pleural plaque	Hospital admissions data only	1.8335172	1.4753186	1.6379688	2.194802	2.6189318	2.6110659	1.2942313	1.7515911	1.8544799	3.0060906	3.2924886	2.0608253	2.6616616	2.5407708	3.5882485	2.203268	1.8357283	4.479137	2.408271	1.6209733	2.4020352	5.4180665	2.3201985	3.603126	4.0532303	5.701261	3.0884044	2.126411	4.1145267	1.0076247	2.2195494	0.8925977	1.4583949	1.0291018	1.1427401	1.0026928	1.1025788	0.91846067	0.91373384	0.90040916	1.1773584	0.95545197	1.0334609	1.6085539	1.3831861	1.0920109	2.1294684	1.275519
J94 Other pleural conditions	Hospital admissions data only	1.3826959	1.1477438	1.0512949	2.230412	2.2612145	2.1989021	1.2647836	1.8585905	1.8341527	2.422252	2.8481553	1.4600683	2.181309	3.0194707	2.5877197	1.3154198	1.8027946	3.4792562	1.9664657	1.6458553	2.4463575	5.2415776	2.7676075	3.7079575	3.102332	5.876674	3.3025515	1.9278295	3.434068	1.1068876	1.5956079	0.5856953	1.623171	0.9665642	0.945115	1.1297122	1.0479829	0.90635854	0.77606535	0.7836241	1.0567027	0.9457093	1.0711865	1.8086759	1.5782828	1.119424	2.098278	1.1622227
J95 Postprocedural respiratory disorders, not elsewhere classified	Hospital admissions data only	1.1506317	1.1086844	1.058483	2.783168	3.2544093	2.5641892	1.4612155	2.400483	2.4550679	3.1520674	3.4296668	1.7788229	1.9295126	2.7440577	2.7199414	1.4143269	2.3592086	3.989911	3.0025275	1.9963207	2.4360352	7.26428	2.6495974	3.913229	2.8938754	6.2627635	7.3051167	2.5450897	4.8318925	1.5229046	2.646906	0.5316198	2.0329278	1.06351	1.0082707	1.2424523	0.99474263	1.0721484	0.9550058	0.8593588	1.2650112	1.0836508	1.1963773	1.657639	1.4589347	1.0499146	1.7671458	1.3945146
J96 Respiratory failure, not elsewhere classified	Hospital admissions data only	5.772931	2.9998503	3.0833035	2.7379415	3.5643053	3.192921	1.3484695	1.6957223	1.645487	2.623552	2.7231402	3.1418214	2.2434342	2.8162189	2.4377124	2.3423455	3.0864434	3.4452386	4.3250933	3.7632177	3.7987347	3.944562	2.1699743	3.1792283	2.314464	3.1967125	4.1321673	2.661373	2.5483205	1.3428376	1.011271	0.56069386	0.7720364	1.1407773	1.0494831	1.9551442	1.1407952	0.98090136	0.9276583	1.0813295	1.1675951	0.8526807	1.0828991	0.9816024	1.656003	1.1077923	1.0393803	1.5788034
J99 Respiratory disorders in diseases classified elsewhere	Hospital admissions data only	1.2631881	1.475659	1.7635063	2.3905034	2.4835773	2.8610694	1.6192889	1.754793	1.9410499	2.469379	2.661665	1.4883279	1.9152836	3.262364	2.2268708	2.4275866	2.269961	4.5589657	2.7636259	1.7350338	2.2576196	4.6933875	1.7841864	2.7782593	2.6935546	4.8889136	3.6244543	2.3157792	6.0196066	1.0340308	4.0189524	1.2388883	2.1967275	0.868657	1.0243783	0.98969835	0.97834355	0.9202238	0.66076326	0.8092601	1.304165	0.8133168	0.91031	2.0336716	1.3957404	1.1235963	1.6782628	1.5987267
M00 Pyogenic arthritis	Hospital admissions data only	0.88269013	1.2276222	1.1506591	1.6504656	1.4140697	1.50035	1.0771639	0.74718827	0.7858397	1.1106142	0.7475134	0.8910879	0.95946014	1.100888	1.7528889	0.4659941	0.75739557	0.969609	1.3597537	1.4688447	1.2839262	1.2997619	1.690322	0.96337706	1.0094738	0.749877	1.3858554	1.1535225	3.0408547	9.050077	5.240529	1.511865	11.7991085	2.9804332	2.0700202	2.9003174	2.1813445	1.977909	1.8897874	2.2287943	1.4996005	1.1074232	2.4908493	1.8778994	1.2344564	2.5730689	1.0809559	3.387549
M05 Seropositive rheumatoid arthritis	Hospital admissions data only	1.5313147	1.2279258	0.91764385	1.115623	1.1280572	2.8927379	1.325622	1.4117516	1.1108185	1.821014	1.6977947	1.8055018	0.91571426	4.54844	1.9715134	1.0892987	0.66791016	2.249391	1.0977358	1.04241	2.2115507	2.041903	1.5594752	1.2022682	1.927051	1.693181	1.528358	1.0591547	11.869095	4.4245424	4.322732	1.1841242	3.449815	1.759167	1.0947107	2.2919	1.8030918	2.295185	1.5768414	2.6881459	1.2321855	1.7124747	1.6912656	4.468675	1.3874476	2.1836076	1.068001	3.4086735
M07 Psoriatic and enteropathic arthropathies	Hospital admissions data only	1.641355	1.3179091	2.0639682	1.0787112	0.9457293	1.629568	1.2584522	1.1280055	1.0855925	0.93150634	1.1332095	1.6620591	0.9126916	1.8810805	1.4524702	0.73442423	1.0359573	1.3435057	1.4468237	0.912865	1.819	1.9285016	1.4629558	1.5088292	1.1051791	1.3148474	0.7787925	1.4344649	4.5885677	5.56221	7.669983	2.0321634	6.120405	1.6258628	2.4988995	1.957901	2.0665464	2.9094949	2.1524813	2.8491673	1.8651311	1.8776582	1.7819029	2.4662912	2.1722658	2.3394897	1.8631492	4.2292867
M08 Juvenile arthritis	Hospital admissions data only	1.0440009	0.9517928	0.8548234	1.1076425	0.960576	1.1055487	1.0053471	0.82287884	0.9209059	1.0049369	0.9242845	0.90690523	0.95464355	1.6370894	1.5405337	0.7326881	0.63316053	1.2430018	0.80107415	0.9071821	1.2005013	1.0589862	1.0704887	1.0118494	1.0235425	0.93523675	0.7633646	0.8476536	2.2923784	1.78967	2.6167002	1.0837685	4.056784	1.307434	1.2028483	1.3355012	1.2142078	1.1984515	1.1682625	1.283712	1.0266552	1.1405034	1.2568866	1.181024	1.2366453	1.4887685	1.4150544	1.3927759
M11 Other crystal arthropathies	Hospital admissions data only	0.8754759	0.9071078	0.7792035	0.9207155	1.0413412	0.8764843	0.9736203	0.9264428	1.0138044	1.0350093	0.8817405	1.0078038	1.05587	1.1409076	1.4408567	0.63602996	0.7224973	1.0109522	0.87876916	0.93018603	1.1555548	0.9656139	1.2316003	0.9343792	1.1101186	0.9213189	1.0550311	0.8752611	1.281626	2.3953412	1.7917182	0.79459643	2.2009645	2.4561362	1.4483954	1.3970826	1.9006752	1.780676	1.9430752	1.9265575	1.5458596	1.6709683	1.9378328	1.3549035	0.9721677	1.3301321	1.0641464	1.1843153
M13 Other arthritis	Hospital admissions data only	0.6739724	1.0699186	1.1135049	0.9353284	0.88499415	1.0154527	0.7281724	0.985337	1.2226632	1.5650733	1.1158092	1.5366662	1.1505871	2.6268375	1.5470605	0.9727492	0.8473178	1.2288957	0.8486515	0.74995786	1.1717285	1.1190557	1.1082076	0.6618804	1.2416409	1.4281955	1.2413945	0.8812141	1.0474524	2.2176244	1.982789	4.163126	1.5454639	2.1976511	0.15255797	1.405805	2.48879	2.9958003	2.9494042	3.7853885	1.6415695	2.0310678	1.9226141	2.3755825	1.2502633	2.2772472	1.0713235	1.2359927
M14 Arthropathies in other diseases classified elsewhere	Hospital admissions data only	1.3524951	0.9999695	1.2373776	1.3380449	1.2531307	1.4177862	1.1749151	1.0735388	1.1788083	0.8804566	0.8427995	0.87699986	0.9913851	2.2861187	1.4049462	1.4028203	1.1883445	1.4258568	1.3033282	0.9518905	1.4625998	0.9474506	1.164606	0.78938186	0.7974236	1.0781287	1.2287929	1.1194764	2.0943208	2.010576	1.494948	1.1418642	2.4881506	1.1756252	0.9984141	5.835054	1.0665404	1.0137208	1.0076452	1.5521172	1.8255252	1.232255	1.6802409	1.783079	1.5868926	1.2231783	1.9555403	2.6217732
M15 Polyarthrosis	Hospital admissions data only	0.72290283	0.8624865	0.82346445	0.95911443	1.0171316	0.92364025	0.9805723	0.9641768	1.0366261	0.91844994	0.8812003	1.1548587	0.85888183	0.76632446	1.2875626	0.767024	0.9829503	0.95054466	0.8988683	0.75169075	0.8600179	0.92524385	1.0831763	0.78643924	0.97137505	0.9444762	1.1587831	0.85635173	1.2404456	2.4144225	3.3709066	2.6336672	2.9556801	1.8932403	2.0337808	1.1643715	1.9187156	2.6438212	2.222621	2.7351646	1.6675601	1.9383178	2.0473335	1.3367729	1.3777047	1.5222225	1.3526368	1.9003853
M16 Coxarthrosis [arthrosis of hip]	Hospital admissions data only	0.1867699	1.012934	0.821266	1.2631633	0.9953112	0.73181045	0.6266514	0.9638285	0.75213677	1.3442775	0.9278269	1.0660208	0.67335105	0.47590795	0.5344646	0.9536184	1.1411145	0.70688456	1.2280166	0.5894366	0.7246267	1.1620196	1.1719778	0.7488668	1.0058064	0.6715559	0.82840854	1.2738948	0.9495629	2.6313941	3.1871831	1.6470933	1.413195	2.3725586	1.8595062	0.8623018	3.1929357	0.4076873	1.497079	1.5996119	2.7914708	0.54033786	3.1647592	2.5300756	1.3541135	1.9622914	0.84300256	1.1537704
M17 Gonarthrosis [arthrosis of knee]	Hospital admissions data only	1.3915075	1.0261718	0.91971767	0.6503818	1.2564826	1.3010392	1.2271646	1.115701	0.8423962	1.1013402	0.86916393	0.72693723	1.6736284	0.9504682	1.0253332	1.0951195	0.8955899	0.6430686	1.3169361	1.0768845	0.67019963	1.2199693	1.1576537	0.86072063	1.2041074	0.925065	1.0471723	1.1487573	0.6673587	3.2776835	1.8337485	1.8056899	1.1679686	3.3678684	2.2770698	1.4033939	3.1481051	1.7110353	0.06190959	1.9005282	4.00727	3.785248	2.3679414	1.3990974	1.555705	1.4180065	1.0395933	1.2141455
M18 Arthrosis of first carpometacarpal joint	Hospital admissions data only	0.41516823	1.0158342	0.7761943	1.5185426	1.1536409	1.2280743	1.2235522	1.5605692	1.3343664	1.9607011	1.4915739	1.1723543	1.2620152	0.92887604	1.6296029	0.86609614	0.89755815	0.9808521	0.93984115	0.6303904	1.0029151	1.0723469	1.0887883	0.65278906	1.1823763	0.99419963	1.3763267	1.0535415	1.4738463	2.7945802	4.87564	2.542002	2.8656838	2.9483943	2.1752203	1.191216	2.8483756	1.507668	1.3934215	3.7526484	2.1702127	1.5033729	2.8714468	2.0482826	1.442	2.0781944	1.3990247	2.067557
M21 Other acquired deformities of limbs	Hospital admissions data only	0.7499826	0.95089775	0.96950895	1.314633	1.1673064	0.8875076	1.0826102	1.0424095	1.0203354	0.91246116	0.81493044	0.9297236	0.95874065	1.4914316	1.5241863	1.0314883	1.5522344	1.1467037	1.085049	1.0020374	1.2252765	0.9879434	1.2408683	0.91703683	0.98104537	1.1397687	1.311755	1.1541263	1.3712554	2.350293	1.6883032	1.1769968	1.8650998	1.603774	1.3331465	3.3254027	1.6425977	1.485425	1.7013199	1.9633393	2.7020562	1.2211262	2.3812144	2.5601556	1.685352	1.4093264	1.7510737	2.487587
M23 Internal derangement of knee	Hospital admissions data only	0.30297858	1.1744158	1.0216907	1.2716992	0.8810925	0.7487102	0.8419734	1.1868023	1.1926969	1.5950185	0.9475926	1.338405	0.67577326	0.5366968	1.0878118	0.780268	0.8722501	0.91891474	0.8297408	0.62467176	1.0303508	0.7769025	1.104386	0.7957085	1.1204655	0.7741491	1.0111474	1.04235	1.2343588	2.2050176	3.2279892	1.0182166	3.2010903	2.83389	1.8964789	1.1778227	2.268418	1.1590213	5.5631666	2.2466044	1.6703665	0.48352182	2.7876065	2.5592992	0.719046	1.3219216	1.2049695	1.297384
M24 Other specific joint derangements	Hospital admissions data only	0.97328377	1.0821961	0.8575908	1.1220648	1.2096424	0.84557384	1.1390405	1.2167964	1.2348809	1.0203978	0.9597043	1.0271878	1.220233	1.2713094	1.3634254	0.877519	1.1308576	0.9371656	0.96658444	0.84744424	1.212145	1.0598983	1.4536041	0.8637615	0.8947485	1.1702284	1.5086588	0.8980127	1.2261161	2.8012598	1.6928521	0.89612955	2.6396565	2.2510197	1.6312212	1.9011908	2.018395	2.2854824	1.5719664	2.6913507	2.3812559	1.8410532	2.6862893	1.7299217	1.7332324	1.5477725	1.8936998	1.7910368
M36 Systemic disorders of connective tissue in diseases classified elsewhere	Hospital admissions data only	1.5799085	1.057549	1.2411823	2.1219158	1.4667625	1.2037388	0.7755988	1.1712013	1.0820624	0.76222974	0.7966372	0.64480186	0.74590886	4.7876515	1.2654598	1.9773903	2.1562028	1.8094265	1.4961013	0.94706994	1.3663045	1.0268118	1.283242	0.82287884	1.0736295	2.0867248	1.0284662	1.6499796	3.08982	2.4042988	1.8690443	1.1610651	2.544255	0.9039142	0.96806556	7.7021837	1.4179506	1.3541436	1.1083864	2.049739	2.9035032	0.94548166	1.7006421	22.210962	2.2889528	2.3375914	3.7667117	9.252128
M40 Kyphosis and lordosis	Hospital admissions data only	0.8937102	1.3713564	1.2365844	2.1714618	1.5453944	1.3039073	1.2146654	1.2403896	1.3143712	1.466036	1.4733433	1.245068	1.8227401	2.2785718	1.8714097	1.2019275	1.8446791	1.8553736	1.3593441	1.3724624	1.2051954	1.4650143	1.5087584	1.4192584	1.3774692	1.5782423	1.6398078	1.628702	1.5939679	1.3898677	1.7229742	1.0864319	2.283085	1.2094853	1.0422392	1.6444027	1.2245823	1.2170327	0.9291561	1.231606	1.6056333	0.86542916	1.7706196	1.6004605	3.6331904	1.8573284	3.3113832	1.5597341
M46 Other inflammatory spondylopathies	Hospital admissions data only	0.9220279	1.2216109	0.96897185	1.3419393	1.1076255	1.0989822	1.0730764	1.2054956	1.1093848	1.1696972	1.1864324	0.9592972	1.5844235	1.4867183	1.3094512	1.3062066	1.0658722	1.1709787	1.0126709	0.9137855	0.9096601	1.1306757	1.3258221	0.9555576	1.1164616	1.199705	1.0604304	1.0960122	0.8707585	1.549932	1.6109693	1.9886022	1.9886701	1.2292117	1.4644557	1.7709354	1.5997411	1.2782246	1.2877448	1.7889307	1.3689152	1.1296256	1.61328	1.5936447	2.2697854	2.573591	2.8970952	2.065493
M49 Spondylopathies in diseases classified elsewhere	Hospital admissions data only	3.5597358	3.9353316	3.3896089	1.9951965	4.586616	9.070313	1.492998	1.5425103	1.9870768	3.6840816	4.310305	1.0346175	3.051243	2.2075603	2.6068294	2.0454357	3.5387862	9.242909	3.6040244	6.032121	1.6940522	6.270756	3.584108	12.959626	4.4821334	6.909076	4.86968	4.92002	5.6050806	1.1457943	1.9552945	1.1506039	2.0199618	1.1311629	1.1296967	2.1036007	1.0745941	0.8422069	0.6510952	0.34046528	1.5690075	0.6204603	1.0479679	2.6623106	6.0952535	3.069363	33.74902	1.8560723
M60 Myositis	Hospital admissions data only	2.0711806	1.4805477	1.606519	2.4296887	1.8759255	2.4247859	1.2874165	1.1210406	1.3172709	1.073073	1.0726094	1.0651917	1.5065423	3.6847575	2.066998	1.2694919	1.355443	1.6970884	1.8377315	1.4363214	2.5190787	1.767387	1.6033417	1.5211685	1.3297421	1.8777585	1.6128246	1.514059	4.685266	3.1041985	2.9904983	1.5612429	4.7874827	1.0587828	1.1937956	4.915661	1.0730221	1.0271368	1.0316746	1.2582017	1.5130482	1.0037678	1.3924147	2.706032	1.8795154	1.9517246	2.2445056	5.5714583
M63 Disorders of muscle in diseases classified elsewhere	Hospital admissions data only	2.2689927	1.5048473	1.35587	1.5345277	1.6919453	1.2665899	1.2771473	1.2235816	1.3651705	0.87370735	0.83655185	1.4419074	0.84589636	2.0538716	1.0708808	0.988033	2.1190684	1.354216	1.7085491	1.1420358	1.7303779	0.9654251	0.9360934	0.9201193	0.84393674	1.0499758	1.0796751	1.5037454	1.2041706	0.8191706	0.5974189	0.72220993	0.9370652	0.6671201	0.79261166	1.6795983	0.71974564	0.82892793	0.6822738	0.764297	1.1850675	0.8514908	0.96648633	0.8601618	1.8646007	0.9198947	1.500445	1.4397967
M80 Osteoporosis with pathological fracture	Hospital admissions data only	0.840149	1.4487016	1.0220786	1.3553584	1.2916479	0.9895432	0.9013158	0.9255862	1.1057723	1.353415	1.492194	1.5022155	1.637498	1.8413386	1.6873127	0.87463486	1.5953226	1.7293123	0.95755476	1.2960359	1.0922817	1.7020358	1.2761563	1.5405378	1.5967155	1.753796	1.6608998	1.2856915	2.0824916	1.3068392	1.5986391	0.6965083	2.153645	1.1611366	0.96997637	1.6216116	1.0984495	1.2233491	0.8039018	0.95330083	1.3831772	0.68722767	1.2808229	1.3677456	2.6236458	1.304754	2.4994037	1.3556508
M82 Osteoporosis in diseases classified elsewhere	Hospital admissions data only	0.8655159	0.95283294	0.67443484	1.2056414	1.0517075	0.92669463	1.0752252	1.033729	1.0355576	1.1088742	1.3551531	0.96290934	1.5265561	1.6858977	1.3789146	0.80057967	1.0469574	0.90964013	1.068226	0.907099	0.89800054	1.4756207	1.1938672	1.0339708	1.241839	1.128042	1.5744375	0.9901308	0.882102	0.89624834	0.8117051	0.7341803	1.2105572	1.0562965	0.9085951	0.8861852	0.9969123	1.0317434	0.9367411	0.9401348	0.8782162	1.1373057	0.83632207	0.941343	0.9052278	1.1893427	0.96478206	0.9992761
M83 Adult osteomalacia	Hospital admissions data only	0.9050269	0.76671344	0.5903146	0.9819272	1.2404443	1.0486948	0.8751918	1.612988	1.8656251	0.93537235	1.4113023	0.6909169	1.1302474	1.8154693	0.70725834	0.52221626	1.0386897	1.8797984	0.9894889	1.7445883	1.80795	1.774605	2.2788465	3.166763	1.1202545	2.0639248	3.4044986	0.92751986	1.3686745	1.3416057	0.8648899	0.3375903	1.932041	1.3763396	1.1310065	1.4913832	1.2760175	1.2256674	0.9752266	0.9316759	1.1574609	1.135901	1.3208891	2.3686132	1.5802702	1.0478631	2.5034344	1.0390742
M84 Disorders of continuity of bone	Hospital admissions data only	0.8446741	1.1800809	0.93711483	1.6729426	1.4514828	1.0285461	1.0035858	0.8717846	1.0385343	1.0791565	1.3881974	1.1954997	1.4589607	3.3241014	2.1903477	0.970878	2.1003318	1.9400074	1.1722666	1.1459682	1.2082299	1.605457	1.6168672	1.7243917	1.2444427	1.5702646	2.0626357	1.3349955	2.7768574	2.4248455	2.1350908	0.7670223	4.212446	1.4292401	1.2587287	3.4142942	1.4272459	1.4907238	1.013579	2.0062394	2.8946216	1.0651667	2.7716784	2.4595094	3.100836	1.2640488	4.191364	2.269906
M87 Osteonecrosis	Hospital admissions data only	0.8712206	0.88614446	0.8055218	1.1373492	1.2745647	0.8544516	0.9881694	1.0199369	1.203347	1.0056386	0.9445099	1.0212257	1.2599647	1.4511088	1.2471544	0.7253448	1.5110471	1.0983845	1.1083106	1.188339	1.0889896	1.4508235	1.434135	1.2390574	1.1161606	1.2827419	2.2375886	1.0798843	1.7654456	4.0423856	2.3945327	1.23056	5.674424	2.3611245	1.5116872	2.9040992	2.0074303	2.9179533	1.3717703	1.8312529	2.6918879	1.2789389	2.266991	2.4044757	2.1082797	1.5387119	2.2989755	2.4033105
M88 Paget's disease of bone [osteitis deformans]	Hospital admissions data only	1.3042133	1.295702	1.053144	1.1294725	1.1374018	0.832981	1.0353576	1.1583464	1.4585763	1.5842407	1.3790327	1.3714792	1.5649027	1.7518586	1.3096677	1.5423169	1.1313877	1.93393	0.9169502	1.2233473	1.6449839	1.4381629	1.3996077	1.8542923	1.3712666	2.0635183	1.8820162	1.2256435	1.637848	1.0658184	0.984354	0.9596967	1.61295	1.306242	1.1670104	1.5307455	1.1937203	1.2391679	1.1363328	1.0399599	1.5245472	1.190509	1.3410509	2.4866002	1.7338811	1.2649692	2.9205334	1.4310635
M90 Osteopathies in diseases classified elsewhere	Hospital admissions data only	2.4409854	4.347713	2.8665354	1.4129499	4.161777	9.423308	1.6065406	1.5603806	2.2961082	3.11338	3.508992	1.0341425	1.896126	1.236903	1.1578888	2.1903856	4.0386004	7.584559	3.1690705	7.862293	1.2172817	6.156727	4.038356	16.505852	3.9778776	6.687879	5.1644845	5.226432	5.986171	1.267564	1.8224475	0.897053	1.5388683	1.0531031	1.0624453	1.7280345	1.0095513	0.6327729	0.55757874	0.23746374	1.7110231	0.48192948	0.9256699	2.562885	6.4178586	2.9873362	28.980597	2.0263534
M96 Postprocedural musculoskeletal disorders, not elsewhere classified	Hospital admissions data only	0.57210565	1.0475427	0.9467449	1.5161545	1.4888036	0.84259623	1.0338979	0.9367758	1.1532499	0.9523317	0.8428007	1.1765045	0.74484634	1.3351105	1.1242698	0.9138744	1.6401185	1.1189156	1.4407567	1.1020993	0.91389644	1.6043773	1.3256912	0.91453946	0.9558212	1.1534139	1.5794079	1.261654	2.0706928	3.6636236	2.654062	1.0249361	5.3362675	2.1013954	1.2727816	3.514995	1.7773014	1.303991	1.1948436	1.5775571	2.7641852	0.89928323	2.8261726	2.1007218	2.7448173	1.9893562	2.4126933	2.824552
M99 Biomechanical lesions, not elsewhere classified	Hospital admissions data only	0.942683	1.1701758	0.9319864	1.3711158	1.031899	0.90935344	0.9737363	1.07915	1.0613475	1.1817027	1.0216204	0.798136	1.4649541	1.3860288	1.2906177	1.2138715	0.93488866	1.1120136	0.8896625	0.81745857	0.85087514	0.8862444	1.1613833	0.85024077	1.0978643	1.1025132	0.93889886	1.0116352	0.8307143	1.3793025	1.1429714	1.3898255	2.0618079	1.3834082	1.2350618	1.822846	1.4873765	1.3075151	1.042788	1.5143944	1.5755562	1.0708553	1.682285	1.7073793	2.877132	2.2826245	3.4615984	1.8301673
E02 Subclinical iodine-deficiency hypothyroidism	Hospital admissions data only	1.1192563	1.0996606	0.97402227	0.9722409	1.0527457	2.9715283	1.0006312	1.5978143	1.6999693	0.74536234	1.2178618	1.14741	0.79297286	3.433355	1.2106109	1.499974	1.6885666	2.1811748	1.04601	1.820611	2.1360981	1.7211894	1.9705874	2.693321	1.3993737	1.3944467	1.7003455	1.1132073	1.927769	0.89663064	0.7545287	0.142719	0.9035252	0.7880558	1.0075158	1.9817864	0.8469882	0.7902064	0.8013881	0.56861526	1.0387696	0.9467015	0.9065431	1.5326356	1.7637298	0.9956129	0.8726263	0.7056983
E10 Insulin-dependent diabetes mellitus	Hospital admissions data only	1.3766164	1.258577	1.4270494	1.1281031	1.1931095	1.7328347	1.4197059	1.2355183	1.1766367	0.8599271	0.9326782	1.523626	0.7094692	1.4295214	0.99648154	1.1224045	1.5136405	1.2525334	1.4200329	1.3375853	1.7381623	1.3640553	1.5130093	1.1924844	1.0214455	1.0629759	1.054142	1.4807689	1.5852296	1.1966023	1.044631	0.45269608	0.47927952	0.86342335	1.0547044	2.1383543	0.9079492	0.78059447	1.0755736	1.070607	0.96305823	1.0001138	0.8399705	0.6946933	0.82031965	0.9743294	0.97801465	1.3193308
E11 Non-insulin-dependent diabetes mellitus	Hospital admissions data only	1.7869456	1.4165441	1.4614978	0.93174064	1.2073196	1.3501793	1.0583009	1.1429194	1.0759563	1.3905001	1.2548372	2.2984483	1.2931513	1.1319617	0.99017435	0.8884808	1.2775846	1.2522919	1.197146	1.7653837	1.6107818	1.4811748	1.451843	2.1634822	1.2560928	1.4213924	1.8102751	1.5487468	1.4253935	1.033771	1.2717932	0.9708178	1.1220783	0.83002764	1.1057184	3.228465	1.0006617	0.88281596	1.1426833	0.9175555	1.0323296	0.9865157	0.8319879	0.8981448	0.9060245	1.0560538	1.5830315	1.6903733
E12 Malnutrition-related diabetes mellitus	Hospital admissions data only	0.3641265	0.83393276	0.8311063	1.1081158	1.4644353	1.4359353	1.5598351	1.0339892	1.0016035	1.0743014	0.93186074	1.1302129	0.6292694	1.5222143	0.8849241	1.8744136	0.96582294	1.4107425	1.4510893	0.9761049	1.4146227	0.8765383	0.7479604	0.5285091	0.9736208	1.0072743	1.1789894	1.0076413	2.5479846	0.86632794	1.0315545	0.54620177	1.3849771	0.8356843	1.0013131	2.520145	1.1383822	0.76207274	0.48062593	0.9702598	1.868246	0.79683167	0.9888022	1.3710992	1.3335463	1.7238423	1.4771827	1.3983978
E13 Other specified diabetes mellitus	Hospital admissions data only	3.2165039	1.8731153	2.684273	1.3928283	1.8209184	2.9153733	1.3605976	1.3238052	1.3277913	1.1025612	1.4979097	1.8163488	0.9754586	1.6879892	1.6551656	3.602067	2.3708327	3.185041	3.1482189	3.073702	2.5474021	2.1731899	2.0607257	1.9099532	1.2097048	1.7537383	1.9453814	2.8945584	2.2873595	1.0334289	0.641001	0.8568224	0.49498212	0.93696845	0.9889727	2.4622943	0.9348011	0.70191395	1.0537649	0.6104789	0.9999252	0.8344504	0.5785359	1.5770555	1.3171395	1.1339449	2.495443	1.5023205
E27 Other disorders of adrenal gland	Hospital admissions data only	2.6785467	1.7841713	1.8771893	1.7261379	2.1315715	2.0298471	0.85342115	1.3164142	1.5190043	1.3285737	1.5726337	2.046828	1.5412396	3.013034	2.0314312	2.3867013	1.9011537	3.121107	2.2445934	2.1379316	3.5817046	1.4744997	1.244945	2.422144	1.1878445	1.381491	2.6166933	2.895064	3.981362	0.8358775	1.2957504	0.8843117	0.83959806	1.3634735	1.2325063	1.8884029	1.342476	0.9397956	0.8683128	0.93896246	1.5385774	0.8313173	0.947976	2.200942	1.6004994	1.0835946	1.761175	0.9512201
E31 Polyglandular dysfunction	Hospital admissions data only	0.80038995	0.9372368	0.7553927	0.90171695	1.1514145	0.8134906	0.84682626	1.0528314	1.1702607	0.73501724	0.9934564	1.0585338	0.8487926	1.405071	1.3196199	0.610244	0.97086143	1.1564856	0.94646317	0.97783417	1.2769914	1.262114	0.8227784	1.5375278	0.8994084	0.8508674	1.3423659	1.0781605	1.3755418	1.5488303	1.2478669	1.3836253	2.4993124	1.5177611	1.5705345	1.801946	1.2940961	1.4471974	1.0272664	1.0172367	1.4646142	1.2253752	1.2638099	1.5337787	1.600338	1.424413	2.1388192	1.2997956
E32 Diseases of thymus	Hospital admissions data only	1.1691327	0.92940974	0.9472318	1.736684	1.8197626	1.5749117	1.9653761	2.5385468	3.5063996	1.5691547	1.6679931	1.010035	1.3890321	2.0804172	1.729491	0.673963	1.7283936	3.1385157	1.4145708	1.707715	3.038391	2.6413472	2.963373	4.0643187	1.605582	3.321414	5.708705	1.4070985	2.3930259	2.3759108	2.6038275	0.9295913	4.1448846	1.7881851	1.5898623	2.112044	1.6273662	1.370384	1.6186094	1.2177535	1.3898208	1.3115261	1.5903671	2.696338	1.2522463	1.271648	4.205637	1.7142733
E41 Nutritional marasmus	Hospital admissions data only	1.9420362	1.3993654	1.1028851	1.465568	2.0408754	4.0134387	1.2589916	1.2160403	1.228383	1.6024883	1.5269289	1.4810948	1.2078019	0.9652925	1.7033429	1.1488405	1.2627432	2.4798625	2.2513351	1.9791311	1.3556908	1.2360417	1.4998956	1.7763208	1.2026281	1.2657076	1.9099838	1.6744123	2.7422783	1.5913769	0.81223375	1.4450203	1.4450791	1.5537539	1.0497141	1.6811625	1.1797992	1.1929051	0.9375991	0.90984374	0.9689375	1.1854051	1.0930467	2.7768624	1.4484935	1.098274	2.3374012	1.3380578
E43 Unspecified severe protein-energy malnutrition	Hospital admissions data only	0.5193159	0.8829953	0.93545085	1.6759119	1.1215769	0.9247077	0.8062921	1.2253377	0.9828491	1.173495	1.1895243	0.8100842	0.6953378	1.5623958	0.79706275	0.713023	1.1942255	0.8464968	1.2314858	0.99542904	1.1722982	1.2596129	1.0391257	0.9610745	0.9187041	1.266957	1.5059038	1.2337428	1.7053585	1.7080277	1.2287266	0.5384316	1.0228399	1.3530593	0.85381967	1.7517371	1.109791	0.8615805	0.8276388	0.9321665	1.1885809	0.8649658	1.3968197	3.4598005	1.0169263	1.0646244	0.64722675	1.160516
E46 Unspecified protein-energy malnutrition	Hospital admissions data only	1.1057055	1.3558939	1.3003607	1.563933	1.6397098	1.7662373	1.0365992	1.3658283	1.3320975	1.2286656	1.6174358	1.1638323	1.2424176	1.4196326	0.8464991	1.2735777	2.701417	1.5407358	1.7725781	1.5940628	1.135323	1.9115222	1.7306789	1.7423412	1.2745059	2.0139132	1.7973143	1.8191962	1.7626191	1.2291597	1.0789506	0.7457425	0.7407488	0.88656473	0.89344615	1.368741	0.9875773	0.9762589	0.814726	1.0737247	1.068535	0.7762464	0.9596309	2.0721505	1.8315518	1.0420347	1.4703629	1.3723791
E51 Thiamine deficiency	Hospital admissions data only	1.3535342	1.0227586	1.1547575	1.3309443	1.0901248	1.3259038	0.92229337	1.0609674	1.2207718	1.0798467	1.2799566	1.4570057	0.7134402	0.74829525	0.8764714	0.68334347	1.8495632	0.9419968	1.3863302	1.2805166	0.8343316	0.9784001	1.0757185	1.1179137	0.8969164	0.7769635	1.0080328	1.4672685	1.2195182	1.0646962	1.2475858	1.3030789	1.789051	0.7999913	1.1477892	1.0802134	1.065166	1.1146277	0.6912157	0.9242504	0.811862	0.70444727	0.7718779	1.5242325	1.5234225	1.0260575	1.2852145	0.93391055
E53 Deficiency of other b group vitamins	Hospital admissions data only	1.2744125	1.324064	1.1395442	0.83770883	0.9914892	1.1360531	0.91002303	1.1191335	1.0216751	1.0829786	1.1854204	1.0984441	1.2489684	1.5008602	1.4846039	1.3079557	1.4603046	1.6209109	0.8284907	1.2598392	1.0598568	1.2875599	1.1365577	1.7581023	1.1862408	1.2264786	1.0173867	1.0782114	1.7143142	1.0615003	1.4218252	1.038895	1.3182243	0.893991	1.0505308	1.4353043	1.0497929	0.84054816	1.0115831	1.0197713	1.0882773	0.89653957	1.0363652	1.4891708	1.6176147	1.19246	1.0091149	1.5343401
E54 Ascorbic acid deficiency	Hospital admissions data only	0.68578076	1.1246734	0.865111	1.1755583	1.1632818	1.0856222	0.71014565	1.0412327	1.2380047	0.84362775	1.0115098	0.7991208	1.8627806	1.4707055	0.7734951	1.2994783	1.0802684	1.9531307	0.9948937	1.3782309	1.0342338	1.4057573	1.255813	1.5890474	1.2411823	1.8383837	1.570918	1.0192721	1.0425363	1.1732645	0.6984535	0.81627584	1.0713384	0.9054672	1.0308307	1.6089567	1.0089202	0.82127327	0.8765918	0.77652246	1.2398195	0.76878846	0.9632179	3.1873176	0.99242616	0.99487096	1.5059499	1.5667049
E55 Vitamin d deficiency	Hospital admissions data only	2.0448146	2.3991425	2.3412333	1.4484222	1.6229866	1.3917027	1.0966893	1.2908322	1.350926	1.3324443	1.5445745	1.4679722	1.656722	2.0546098	2.1552794	1.9099153	2.5974224	2.6367118	1.2458326	1.5338159	1.7860987	1.1319723	1.4625423	1.4330319	0.9675607	1.2629026	1.4421089	2.0458426	1.7994634	1.244646	1.467332	1.1776823	1.5281894	1.2882262	1.282283	1.9287014	1.3742378	1.1229316	1.1465478	1.5004156	1.6700026	0.80905867	1.507632	1.8402082	2.7658355	1.4695944	2.2291818	1.6307173
E58 Dietary calcium deficiency	Hospital admissions data only	1.3858227	1.252848	1.0462312	0.7554541	0.8044058	0.9102603	0.83591384	0.9567006	1.0858873	0.83227384	0.9340768	0.97035956	0.8615542	1.759273	1.1887743	1.0187486	1.0036893	1.4083337	0.7587813	1.1508876	1.3324615	1.0969565	1.0964544	1.6285851	0.8400311	0.9817562	0.88580674	0.98355925	1.9339926	1.3438004	1.8549144	0.98245555	3.2214787	1.2559153	1.1864548	1.4158608	1.1303911	1.2231079	0.9527711	1.1100028	1.2180923	1.083526	1.2215916	1.4124765	1.8443776	1.117216	1.6701255	1.2505386
E61 Deficiency of other nutrient elements	Hospital admissions data only	1.0347512	1.2002528	1.1525332	0.88175476	1.0678283	1.1994389	0.89896107	1.1063972	1.0981233	0.9629395	0.98908234	0.99904794	1.2747545	1.6296364	1.1640725	1.0375184	1.4036943	1.485544	0.9459545	1.406373	0.9892268	1.491074	1.3217216	1.9560668	1.1744086	1.2856365	1.0014057	1.0365027	1.6542171	1.1810728	1.2448373	0.93424726	1.6873218	0.96792406	1.0668788	1.4882334	0.9646596	0.8455336	0.97933066	0.96923965	1.0679171	0.9103697	0.9590831	1.5741688	1.5550085	1.1739749	1.1498704	1.5577203
E65 Localised adiposity	Hospital admissions data only	0.8283716	0.9079437	0.8576935	1.2443429	1.0696505	1.0998993	1.148677	1.2500775	1.2940172	1.4116039	1.0323117	1.1700822	0.9288464	1.0897774	1.4668804	1.3591844	0.9310429	1.2615428	0.89564335	0.9415944	1.0476712	1.0357078	1.0172263	0.9466269	1.0630606	1.0394812	1.2754335	0.99889183	1.0267153	1.2188609	1.071897	0.9041234	1.3428029	1.149051	1.1045426	1.7504545	1.3629503	1.0631201	1.3084451	1.4135581	1.3044847	1.1202203	1.2292705	1.3026018	0.9109875	1.1558505	1.1889856	1.2272464
E77 Disorders of glycoprotein metabolism	Hospital admissions data only	1.0074087	1.0376798	0.9843312	0.95618886	0.9709355	1.0209999	0.91167814	1.0158873	0.93096536	0.9579121	0.97179514	1.0889404	1.014377	0.866062	0.8899614	1.04601	0.91552573	0.92372054	1.0673571	1.0264046	1.0452123	1.0173298	0.92614806	1.050136	0.97301185	0.9327285	1.0451165	0.9513862	0.85953206	1.0107924	0.9175396	1.0474155	0.8614227	1.178288	0.9970537	0.99601775	1.0059035	0.91167814	0.95969695	1.0021251	0.88099	1.0087585	1.0101371	1.0746784	0.92496175	0.9313632	1.0050596	0.84538025
E83 Disorders of mineral metabolism	Hospital admissions data only	1.9040029	1.7447772	1.8634757	0.99631006	1.5199305	1.5940932	0.8865154	1.1002256	1.3726106	1.0699244	1.2124808	1.0857347	1.152899	0.6727688	1.1705748	1.339104	1.8104515	1.9314308	1.4352094	1.989139	1.217426	1.1604335	1.2046374	1.8322212	1.0761837	1.429628	1.4935956	1.8037832	1.4860276	1.0441418	0.8227689	1.0347134	0.95293427	1.4054859	1.3614494	1.3839054	1.3298893	1.4320991	0.9920853	1.2849854	1.1966283	0.90732336	1.0840454	2.269706	2.2017355	1.2253956	3.618462	1.1059959
E86 Volume depletion	Hospital admissions data only	2.478159	2.0983245	1.9940039	1.7268411	2.2190611	2.3005664	1.0308565	1.508364	1.4340512	1.0364802	1.4155508	1.6088928	1.3816231	1.6144054	1.0677364	1.7765526	2.7258484	1.5517136	2.1891797	1.9016242	1.7082888	2.3412247	1.79898	2.1015313	1.2461526	1.9119886	2.0455317	1.7866522	1.3199902	1.5872731	0.8482642	0.6861397	0.8970647	1.1230165	0.9613669	1.7654916	0.9592832	1.0916005	0.809152	1.0484465	1.270184	0.88406897	1.0915215	1.4104072	2.1027372	1.3887516	2.2282512	1.7969768
E87 Other disorders of fluid, electrolyte and acid-base balance	Hospital admissions data only	1.3943726	1.5033584	1.8831081	1.171177	1.6363916	1.6212764	1.196736	1.3482432	1.4701078	0.92533964	1.2163172	1.6695391	1.0007571	1.2537292	0.9403196	1.2074901	2.1185975	1.6415714	1.6533369	2.010467	1.3288616	1.2684296	1.4736154	1.4515929	1.4907771	1.3056071	1.8416759	1.8175565	1.6901748	1.0938194	1.2485771	0.6824729	1.3069643	1.3034613	0.970158	1.3972391	0.94273174	1.1941444	1.0392163	0.82482034	0.9481795	0.68534	0.96366316	1.3925053	1.6573212	0.9962723	1.9346629	1.1560628
E88 Other metabolic disorders	Hospital admissions data only	2.0943148	1.5590049	1.652693	1.5389706	1.6960534	2.1273754	1.1845926	1.2170485	1.3349525	1.2690202	1.4501016	1.3111705	1.2472006	1.2006072	1.3609499	1.3624966	1.5445111	2.041043	1.9432214	1.8233362	1.857841	1.9370042	1.583833	1.7015367	1.3388959	1.8501835	1.583591	1.7357302	1.8944579	1.4866961	0.93702275	1.1507475	0.83216196	1.0878791	1.1978667	1.9660429	1.0813491	1.1066817	1.0009812	1.1779761	1.0971663	1.0894911	1.0978459	1.9917308	1.4672457	1.1857423	2.014132	1.6960593
E89 Postprocedural endocrine and metabolic disorders, not elsewhere classified	Hospital admissions data only	1.0131518	1.3504457	1.1984484	1.4746947	1.3904765	2.3392591	0.89101374	1.4423032	1.347003	0.9619377	1.1133685	1.1454868	1.0743192	1.8603623	1.0371283	1.4872482	1.5214369	1.5356925	1.4301326	1.3988447	1.9259254	1.351694	1.7296667	2.041512	1.1217784	1.232075	1.5956371	1.5314915	1.6297426	1.3049382	1.0039443	0.33780655	0.7459651	1.1947789	1.2404839	1.5411018	0.9650674	0.8580551	1.1502446	0.973783	1.1353034	0.9365571	1.04828	1.5143661	1.4670336	1.1064264	1.3808721	0.94996995
G00 Bacterial meningitis, not elsewhere classified	Hospital admissions data only	6.460547	2.6326053	5.689035	7.4931245	10.825515	16.133978	2.8523638	1.9238816	3.3773568	2.037444	1.1430728	1.4356285	0.6377149	3.256394	3.8363678	0.7121097	4.0753083	4.389012	7.904641	3.4856822	9.38448	2.8530133	3.4546683	2.6941407	1.8636528	2.88294	5.2188563	3.7227807	11.94176	2.3863554	2.609095	0.8068126	4.130382	1.7414874	1.4287634	2.9880786	1.0037351	1.365221	1.36695	1.4183649	1.5894078	1.305321	1.5776733	1.4119116	1.0899217	1.6462684	4.9861026	5.893638
G01 Meningitis in bacterial diseases classified elsewhere	Hospital admissions data only	5.3047547	2.6169078	3.4128203	1.9206451	3.599029	2.893914	1.1846048	1.0794964	1.4605078	1.341293	0.89148366	1.641612	0.41881043	1.6798854	1.473393	0.54331905	2.2357793	1.5817803	2.8538861	1.7480416	2.2703779	1.5196985	1.1850874	1.5607016	0.7627312	1.012529	1.5117148	1.6446608	1.898941	2.0963645	1.184547	0.70744723	3.8438883	1.5746619	1.2026024	3.0315003	1.4049168	1.5728656	1.2699494	1.2759942	1.7200166	1.0743046	1.4865166	1.4551691	2.7884567	1.4601513	3.8109963	2.5307498
G05 Encephalitis, myelitis and encephalomyelitis in diseases classified elsewhere	Hospital admissions data only	2.547303	2.3590245	2.8130884	2.3021722	3.6592224	3.7076442	1.0153234	0.7834821	1.1694355	0.96806216	0.44508687	0.71909374	0.13644798	0.35947904	0.38221183	0.26737237	3.567197	0.6560755	3.4758213	2.310987	1.6521143	0.77505827	1.2698379	0.8837584	0.74130434	0.55676675	1.3844374	1.7200233	0.8585278	1.7655092	0.760705	0.69841087	2.4082472	1.5848304	1.1299689	1.4090927	0.76026356	1.1194514	1.0187901	0.703218	1.3460767	1.0010146	1.4289376	1.1464025	1.2218593	1.4677616	1.7360905	2.7163172
G07 Intracranial and intraspinal abscess and granuloma in diseases classified elsewhere	Hospital admissions data only	0.92349505	1.0661851	1.2002083	1.3164021	2.0388834	1.2893656	0.8533638	1.2452799	1.1244675	1.0349284	1.0156702	1.0916022	0.56259495	1.0746129	1.1428726	0.7931924	2.0598977	1.2374004	1.8591459	1.3961804	0.97491413	1.4956903	1.2072614	1.1279043	1.4033569	1.4341835	1.6487212	1.2698408	0.86236966	1.1865151	0.95417756	0.77984726	1.1586051	1.2410309	1.035118	1.5465631	1.2925174	0.97135043	0.976835	0.96095717	1.3183318	0.76710105	1.0771738	0.9764178	1.1465056	1.4599731	1.9266095	1.6243495
G09 Sequelae of inflammatory diseases of central nervous system	Hospital admissions data only	0.51778615	1.3034501	1.2091818	1.7669314	1.8348712	0.9137765	1.052454	1.5756072	1.7044523	1.538942	1.2313355	0.94174767	0.7175014	1.3091774	1.2915711	1.3813013	3.7357645	1.6482518	1.7637887	1.5548373	0.8824431	1.6646723	1.6988438	1.6192764	1.393008	2.0343256	2.4766607	1.9374189	0.70150816	1.6753664	1.724965	0.845563	1.9889399	1.9358822	1.3552564	1.7386973	1.8579359	1.4682838	1.249963	1.6393892	4.174675	1.2444062	2.7178395	1.5503435	3.314556	1.863842	4.7773376	2.252068
G13 Systemic atrophies primarily affecting central nervous system in diseases classified elsewhere	Hospital admissions data only	2.9413168	1.8546125	3.0968056	2.4449947	5.531446	4.216329	0.7728344	2.1393414	3.2343504	2.0796044	1.5655578	3.276473	1.299399	4.7905746	2.6385112	2.399461	5.7799473	7.2780523	5.0573854	4.573431	2.376723	3.5323484	1.8595998	6.5815964	2.6938376	6.2771373	6.122752	3.8644009	2.6925225	1.0697049	0.47886905	0.45917663	0.7818489	1.2179933	0.716065	10.461023	1.3708482	0.8336211	0.58930665	0.5168968	2.5032816	0.9497327	1.125257	4.867203	2.2771087	1.1352252	2.3557816	2.8469968
G14 Postpolio syndrome	Hospital admissions data only	0.6961977	1.0639164	1.135537	1.0667363	1.1622416	0.9195824	1.242337	1.1189198	1.1626873	0.814155	0.89378554	0.94775856	1.3795881	1.3948975	1.4042245	0.8765458	1.4834495	1.3075287	1.139827	1.2620947	1.182868	1.2559209	1.1318157	1.2364944	1.043336	1.3325598	1.2318641	1.2238511	0.9759635	1.2674743	1.1387992	0.59332854	1.4281236	1.269181	1.0382262	1.9897695	1.2571119	1.0734206	1.1361675	0.9241809	1.5119824	0.8993998	1.1784925	1.4577165	1.00923	1.2066076	1.3804619	1.3795354
G21 Secondary parkinsonism	Hospital admissions data only	1.1078757	1.3296598	1.8129867	1.3360257	1.2838844	0.96156734	0.81773496	1.0220152	1.2023038	0.94266784	0.82627875	1.9539511	0.5141631	0.6701294	0.81439227	0.6837002	4.6707892	0.79854256	1.6440215	1.2298828	0.6958001	0.8167112	1.0282336	1.05304	0.74691206	0.8185429	1.0544945	1.9655164	0.59612805	1.0209215	1.2746452	1.4249312	1.0517936	0.9561415	1.0242608	1.9986014	1.0241324	0.8554495	0.8971835	0.77366483	1.0618616	0.60791606	1.019675	1.2556874	1.6312525	0.95540804	0.9635051	0.94152945
G22 Parkinsonism in diseases classified elsewhere	Hospital admissions data only	1.0665104	1.0563072	2.014146	2.2338152	2.5263052	2.597605	1.1950914	1.2662807	1.3289961	1.0567263	0.9220307	1.4826022	0.6186444	1.3264029	1.3119104	1.4160912	3.9512162	2.0170987	3.3631923	1.875558	1.5575519	1.3115901	1.5755271	1.695253	1.1188537	1.947417	2.373244	2.578649	1.8347965	1.2252256	1.2177702	1.561359	1.0344864	0.8496219	0.80834323	3.74825	1.0266552	1.156768	0.9090666	1.0536672	1.9502718	1.0544714	1.2261233	2.4378421	1.5386543	0.95928705	1.8500901	2.2901409
G31 Other degenerative diseases of nervous system, not elsewhere classified	Hospital admissions data only	1.2051632	1.3042082	1.2684264	1.1392584	1.3119416	0.7751006	0.75211483	1.1819499	1.2184558	0.9163941	0.94946295	2.0256383	0.73974675	1.1888304	0.7980521	1.447983	3.3209226	0.8779025	1.4800973	1.0830609	0.8514614	0.9039966	0.9833199	0.91323316	1.0960938	1.2065839	1.1530967	1.5128267	0.7587013	0.77390736	0.9519877	1.3391126	0.761005	0.9259761	0.835778	1.9705735	1.0868299	1.0288662	0.8870798	1.0071926	1.6036756	0.7116819	1.0607315	1.1395283	1.6638421	0.99673915	1.0612493	1.4503628
G32 Other degenerative disorders of nervous system in diseases classified elsewhere	Hospital admissions data only	0.7952866	1.4216683	2.0362966	1.2898065	1.535727	0.8957844	0.8963012	1.1933566	1.5124346	1.0613804	1.0864276	1.0371859	0.5347912	0.9018738	0.8789766	0.98725235	3.1016479	1.0565974	1.5358583	1.6882317	0.7820016	1.2230514	1.174504	1.4323814	1.1058726	1.3924062	1.3997128	1.6793523	0.65936404	1.2358379	1.4633453	1.0311631	1.8521692	1.3758105	1.136161	1.8959068	1.2954555	1.287387	0.9686921	1.1416769	2.2244546	0.7382003	1.5806125	0.9789479	2.6385112	1.6878196	4.137605	2.0476632
G36 Other acute disseminated demyelination	Hospital admissions data only	1.1404164	1.0459502	1.2644657	1.1698322	1.1422101	1.1160233	1.0530403	1.0055083	0.9745126	0.80529004	0.7548857	1.1075073	0.7276522	2.0803661	1.2597282	1.4516207	1.6434968	1.3431854	1.1354678	1.3571119	1.3949027	0.8767791	0.87956625	1.1337019	0.8842492	0.96235114	1.0003433	1.2803863	1.2058254	0.7602029	0.7120554	0.49226394	0.82933277	0.82212585	0.80073196	2.358803	0.7866355	0.5475536	0.7253021	0.67490155	1.3433083	0.7472759	0.82192516	1.0535064	1.0048947	1.0028422	1.0704887	1.3380101
G41 Status epilepticus	Hospital admissions data only	1.9681048	1.8297569	1.9131781	1.5200164	2.698424	1.927425	1.3145505	1.298601	1.5519989	1.401887	0.99308157	1.5521042	0.45278472	0.6430847	1.0552466	0.8180734	5.7422433	1.4847128	3.058859	1.7814015	1.2066774	1.3987523	1.4226792	1.7482631	0.96892554	1.1314559	2.4361196	2.4202046	1.3010263	1.623026	0.74765855	0.87028915	1.027128	1.4803964	0.94658065	1.7450881	0.9244899	0.86007583	1.0005149	0.8662632	1.480676	0.8532296	1.5361888	1.4357798	1.0639471	0.8146735	0.9782053	1.5579469
G46 Vascular syndromes of brain in cerebrovascular diseases	Hospital admissions data only	1.1397268	0.8775534	0.72924745	1.086952	1.0584807	1.0167682	1.1373413	0.9890487	0.77613664	0.65637285	0.69080496	0.8780315	0.79713833	1.5366839	1.0109401	0.8047601	1.7140002	0.6882708	1.0691528	1.352844	0.81044245	0.7067369	0.8841573	0.86161023	0.999846	0.65001774	1.0857106	0.95397115	0.7971826	0.83122045	0.52268887	0.45951307	0.99014235	0.925626	0.803602	1.4308434	0.7864058	0.7473712	0.7938647	0.71973675	1.0515131	0.87141395	1.0710126	0.6839776	0.7835189	0.9458974	0.41793686	1.1316149
G53 Cranial nerve disorders in diseases classified elsewhere	Hospital admissions data only	2.6915684	1.5254409	2.1012943	2.5796995	2.6119244	2.9527998	1.173555	1.2995359	1.676787	1.9372637	1.5572368	1.3378329	0.9417055	1.764874	2.5341911	0.7334644	2.3247046	3.647413	2.001429	2.1627872	1.8960196	2.6081002	2.0677836	2.610989	1.7363161	2.4551709	2.7823658	2.1325538	1.3285649	0.91848284	1.7691524	2.1439967	2.4408703	0.7690738	1.142333	1.3714678	1.3329242	0.90849656	0.9918837	0.7614835	1.0271273	0.93127733	0.8857871	0.884661	2.2362695	1.8592602	4.7608433	2.3281536
G55 Nerve root and plexus compressions in diseases classified elsewhere	Hospital admissions data only	1.4085782	1.751657	1.6161017	1.555369	1.6713668	0.92859757	0.78862476	1.3301567	1.4959843	1.0237767	1.4843425	0.9647281	1.1131017	1.9372294	1.328106	1.268488	1.8300232	1.3828696	1.5336385	1.5061485	1.3350192	2.3495898	1.4642755	1.1170937	1.4959663	2.239443	1.7566136	1.3847758	1.039656	1.7102529	1.5576907	0.9881286	1.7114133	1.3473622	1.1341785	1.8553197	1.5440468	1.3829074	1.0727196	1.1687132	1.9677657	0.8735212	1.2611064	1.9406695	3.4076214	1.8914137	4.784371	1.9352359
G59 Mononeuropathy in diseases classified elsewhere	Hospital admissions data only	0.9075749	1.066074	1.1819044	1.1657965	1.0407568	1.3555454	1.1280012	0.9504146	0.8493246	1.0646882	0.76254064	0.69394433	1.0790052	1.4128282	1.041809	1.6501063	1.4512606	1.2046082	1.2055297	1.3849372	0.8765863	0.7570303	1.5783771	1.0071735	1.0819659	1.0853881	1.0622916	1.585574	1.0502826	1.4127866	1.1100998	0.7566984	0.9244846	1.2226338	0.8251178	4.22125	1.0256685	0.8001028	0.8495184	1.3715259	1.6323861	1.0208538	1.1489227	1.0819633	1.0173103	1.3094031	2.2345347	2.3207638
G63 Polyneuropathy in diseases classified elsewhere	Hospital admissions data only	1.5892295	1.358756	1.6355466	1.487735	1.3658184	1.3397359	1.1337413	1.1334214	1.1771939	1.0473173	0.908555	1.0184474	1.2149988	1.964657	1.1921825	1.7751676	1.8178214	1.2290148	1.55177	1.342081	1.4796364	1.1247004	1.5803671	0.98909485	1.0789925	1.3885583	1.2464863	1.8236048	1.7659211	1.7342398	1.2072128	0.7963419	1.0462993	1.2547042	0.99519515	5.378041	1.2432911	0.97207844	1.0396562	1.4117455	1.944889	0.93322015	1.2905518	1.2579205	1.581966	1.5470436	2.1271586	2.735163
G72 Other myopathies	Hospital admissions data only	1.7413536	1.3275867	1.5260303	1.8812938	1.2696053	1.6383159	0.8988172	1.2616009	1.4225016	0.85250425	0.91286504	1.2697027	0.83809054	2.522707	1.249719	3.1409376	2.9647965	1.6209394	1.9777173	1.1581589	1.2711381	0.8503089	1.0930508	0.9974571	1.0257541	1.6337731	1.1085259	1.9026755	1.3468913	0.9913112	1.8921747	5.154582	1.6317996	0.7737261	0.8950428	4.674818	1.0279818	0.9047364	0.8315685	1.0626988	1.9125817	0.8701372	1.1120038	3.7722056	2.3485994	1.3892685	3.207593	4.798262
G81 Hemiplegia	Hospital admissions data only	2.900583	1.8373708	1.7464577	1.4442935	1.8414643	1.1868939	1.0258294	1.4046372	1.285369	0.8781753	0.9547292	2.2370107	0.84156007	2.263253	1.3293906	1.3252271	3.4573486	1.8314767	1.541989	1.5747263	1.5061505	1.3348503	1.1191567	1.5486844	0.9646022	1.046471	1.7645419	1.3938559	1.094388	1.2284305	0.495108	0.5864425	0.6023154	0.9507295	0.8731611	1.4122026	1.1381071	0.8193663	1.0752665	1.1704366	1.6201519	1.008384	1.2234094	1.2819663	1.3476135	1.0938007	1.0842327	1.4821781
G82 Paraplegia and tetraplegia	Hospital admissions data only	0.22803262	1.0374303	0.89358073	1.5775535	1.5232394	0.6702979	0.7454715	1.0749686	1.069514	0.7661947	0.62579215	0.73190147	0.47455814	0.9100838	0.6080383	0.90484345	6.689683	0.8883525	1.6395513	2.0178287	0.35341585	1.2899988	1.1787684	1.5839338	1.0722902	1.5023808	1.5622442	1.9930774	0.6601579	0.91385865	1.5024596	0.44320786	1.1879103	0.68500936	0.51883054	1.967701	0.6515579	0.55484366	0.57157594	0.45895922	2.4397235	0.46971923	1.2106122	0.584601	2.4292867	1.6012627	1.8363942	2.6559322
G90 Disorders of autonomic nervous system	Hospital admissions data only	1.2599894	1.1392163	1.072238	2.1426744	1.7629834	1.5735785	0.97742414	1.7198973	1.6567314	0.939054	1.0359613	1.5661879	1.10527	2.6084702	1.6510476	3.056288	3.8304296	1.7204995	2.2788599	1.3886975	1.452374	1.0416319	1.3741021	1.1082233	1.156036	1.791581	2.2668958	2.1086242	1.3458936	0.8565253	1.1419744	2.1011996	1.0437118	0.81491274	0.92616576	3.054718	1.0966281	0.8030007	0.84890467	0.92972124	1.7654841	0.8162527	1.0051321	2.995291	1.5314997	1.1266689	1.3083603	2.5087087
G91 Hydrocephalus	Hospital admissions data only	3.5709457	2.3354633	3.434283	1.6341217	4.5345564	1.9465492	0.70100796	1.5820884	2.0658429	1.2062726	1.4049027	2.66409	0.62444246	1.4583732	1.1622504	1.2423775	7.8132906	2.3783863	3.858857	2.165615	1.7283938	2.8351648	1.1511383	1.9669635	1.1230392	1.9725094	3.7510607	2.7299628	1.6785105	1.4824896	0.7491031	0.9604298	0.57461256	1.5351788	0.9358767	2.997612	1.460768	1.1540871	1.029548	1.2956359	2.7888818	1.0600494	1.2668723	1.1522361	1.8625878	1.3768696	2.0191739	2.100057
G92 Toxic encephalopathy	Hospital admissions data only	1.7589152	1.4681046	1.8965955	1.2250761	2.4166572	2.0728881	0.8775721	1.0928688	1.3864149	0.972997	0.9852779	1.6569936	0.71728975	1.8186301	1.2216413	0.9512991	1.3937964	1.7753092	2.002379	1.8601106	1.653054	1.622764	1.083504	1.4945953	0.91295886	1.2741108	1.7124119	1.5250971	1.9838276	2.179939	1.0154707	0.64857125	1.2752389	1.4701669	1.0490389	4.747495	1.2504781	1.0546967	1.0028116	1.226797	1.589096	1.0402939	1.2030135	1.297596	1.5984832	1.1229929	1.4304245	1.9137763
G94 Other disorders of brain in diseases classified elsewhere	Hospital admissions data only	2.201856	2.3698425	3.4826033	2.3205647	5.6542854	4.022938	1.0806057	2.4418976	2.7894328	1.7092392	1.5273608	2.3349676	0.8195911	2.8127348	1.8215137	2.053013	8.804622	4.913248	4.4786177	3.2539	1.8327553	5.7053375	1.2176284	3.7418194	1.9332294	4.7922807	5.859608	2.9877956	2.5425887	1.4379655	1.3304764	1.3557211	1.2282124	1.8001492	1.0558226	3.5883837	1.6763109	1.1003147	0.87472564	1.0164129	2.7615378	0.9281189	1.4469075	2.2430596	1.9745823	1.5900124	2.9275477	2.4726582
G96 Other disorders of central nervous system	Hospital admissions data only	2.293983	1.5392994	1.4243745	1.7395091	2.7941809	2.2797308	1.1624018	1.7329614	2.248756	1.2997895	1.2748709	1.6919608	0.65426356	1.6621039	1.1288092	1.826332	2.3546546	2.7551796	2.437253	1.5409154	2.465206	1.3737587	1.1247857	1.2082431	0.9918309	1.4024882	2.530129	2.476282	2.613594	0.9974295	0.6655462	1.1243831	0.7956255	1.1163385	1.1557723	2.6045394	1.1821183	0.9262971	0.9367705	0.8979582	1.9330856	1.0121367	1.0741245	1.9391394	1.7708297	1.5339462	3.2473383	2.260186
G97 Postprocedural disorders of nervous system, not elsewhere classified	Hospital admissions data only	1.6060956	1.315118	1.2951807	1.6678942	1.8411056	1.2385448	1.0325698	1.3105546	1.3541715	1.1805043	1.1499835	1.3632786	1.0847784	1.7703059	1.2936255	1.4081979	1.5591935	1.6652018	1.6443111	1.1875634	1.7997235	1.490303	1.0483197	1.3293449	1.0603963	1.462231	1.5549369	1.5533731	1.4625944	1.2200124	0.8149925	0.94538414	1.0574092	1.1424835	1.0945394	1.8487176	1.2151933	1.0765983	1.0923971	1.1648899	1.5460526	1.0654924	1.2479705	2.0110676	1.498832	1.3770664	1.9773598	1.7540224
G99 Other disorders of nervous system in diseases classified elsewhere	Hospital admissions data only	1.4000301	1.8168976	2.2403872	1.9716953	2.2867234	1.8116288	1.1173686	1.3897164	1.5307965	1.4364005	1.9806142	1.0129707	1.1916116	2.3023577	1.3374263	1.7718778	3.347483	3.0624864	2.3229845	2.5950449	1.6558354	2.8127053	2.2554274	3.040059	1.6756864	2.6865778	2.5338671	2.733568	1.3853831	1.6148216	1.279608	0.91378003	1.424568	1.2292403	0.9937001	3.1197731	1.0420247	0.88793296	0.9710341	0.87998426	2.2626793	0.8424539	1.312361	2.2085214	3.2856495	2.0398033	11.913669	2.5998385
K00 Disorders of tooth development and eruption	Hospital admissions data only	1.6745676	1.6244318	0.8053161	1.3870814	1.0529615	1.5325071	1.8962567	1.630186	2.2864273	1.479222	0.9639046	0.74755013	1.0961173	1.4479498	0.8172659	1.3455348	1.2932601	1.2793685	0.9726591	1.1747303	1.6743902	0.8377834	1.1760607	1.02988	0.9922879	1.0575396	1.2799888	1.0697068	1.2199932	1.1226915	1.224678	0.65552527	2.9547167	1.1255393	1.278767	1.5396794	1.0923507	1.1864561	1.0120059	1.3195003	1.3534886	1.1142546	1.4718676	2.0636814	1.6315298	1.2501718	2.233397	1.4358605
K01 Embedded and impacted teeth	Hospital admissions data only	1.6194345	1.7071129	1.1080735	1.2350062	1.1163123	1.3655533	1.923674	1.4167055	1.6901691	1.0446109	0.85537326	0.74560434	1.4195249	1.3541846	0.8560867	1.1605148	1.2531109	1.1143333	1.1095629	1.0597715	1.8738469	1.1379629	1.1954646	1.1346626	0.9757474	1.3868905	1.053818	0.94261825	1.2403921	1.0982661	1.239759	0.7812729	1.7581555	1.0038785	1.1162676	1.2404579	0.95510423	1.2183172	1.015856	1.4384861	1.2674621	1.3487381	1.4859501	2.0073295	1.3255146	1.079543	1.7169008	1.173109
K02 Dental caries	Hospital admissions data only	1.4890176	1.7270055	1.5739533	1.535297	1.1407743	1.5715532	2.1340008	1.6944722	2.2775548	1.71837	1.2261031	0.59645593	1.3443499	1.1295476	1.0817367	1.5801935	2.0805514	1.8247114	1.4767421	1.339959	1.6465379	1.6039354	1.4598126	1.502095	1.2370679	1.6533405	1.5722107	1.4999452	1.521688	1.2998363	2.309791	1.0568725	4.6126533	1.2790129	1.2492034	1.6056029	1.0279776	1.4457664	1.2944199	1.2676009	1.4485291	0.8951488	1.6302193	3.128249	1.4534279	1.2231933	2.9903622	1.3268365
K03 Other diseases of hard tissues of teeth	Hospital admissions data only	2.1423032	1.8305832	1.1412897	1.9370247	1.2432058	2.826451	1.7487814	1.8258594	2.7708802	1.7850336	1.3039955	0.83936507	1.0940374	1.5212544	0.9351916	1.6492665	2.4995666	1.9250423	1.2173955	1.2323631	1.8755962	1.3119538	1.3918552	1.1898087	1.1916832	1.5406983	1.6552079	1.3287941	1.6987401	1.1722773	1.4119387	1.0339735	3.7833395	1.0519068	1.2040542	1.8823434	1.0803068	0.945929	0.7830473	1.1654093	1.1892762	0.8568454	1.2145165	6.209563	1.7379636	1.3482187	2.2264647	2.030315
K05 Gingivitis and periodontal diseases	Hospital admissions data only	1.5573298	1.4870517	0.97692525	1.13401	0.9427051	1.5789902	1.8333161	1.3918953	1.903437	1.1829344	1.0351459	0.7054183	1.2220672	1.0318476	0.91079175	1.0823146	1.4687785	1.322566	0.83265835	1.1636343	1.2012951	0.97987944	1.1172342	0.95541424	1.0469235	1.1805985	1.1414603	0.9511503	1.5087879	1.1319003	1.5588666	1.3829602	2.473619	0.90888125	1.0974171	1.5053966	0.9516996	1.1044971	0.956843	1.2422167	1.0233662	1.0080347	1.1119497	2.579794	1.2426257	1.1553363	1.6467254	1.8444474
K06 Other disorders of gingiva and edentulous alveolar ridge	Hospital admissions data only	1.3732035	1.2058067	0.95755863	1.1978514	1.0221621	1.4245641	2.0190217	1.707604	2.1090164	1.1559922	1.0652008	0.63038826	1.0498956	1.0754713	0.8790962	0.8896693	1.4023879	1.2447604	0.92248464	1.0462976	1.2839979	0.9783618	0.9784825	0.7570405	0.9493038	1.1069648	1.2877171	1.0006288	1.5049983	1.0660213	1.3525109	1.1060388	1.9397746	1.0013307	1.1478788	1.4119228	1.1460149	1.0872276	1.0241446	1.157926	1.0040098	0.96694374	1.1186991	2.1254132	1.001065	1.1189269	1.3960835	1.3761711
K08 Other disorders of teeth and supporting structures	Hospital admissions data only	1.2534224	1.3667014	0.8757718	1.1804856	0.9820708	1.1940237	1.5911105	1.4706256	1.7266889	1.1249524	0.99579805	0.7454781	1.4528404	1.1954546	0.92307884	1.133778	1.4407424	1.1982018	0.89015085	1.0541455	1.143469	1.1282579	1.0595703	0.9443924	1.0017626	1.2625294	1.2459186	0.9692132	1.3307593	1.1312059	1.3810105	0.90978175	2.1365778	0.98934305	1.1695788	1.1931581	1.0672274	1.1304872	0.9809319	1.2871377	1.1747484	0.9733752	1.2656168	2.3675847	1.3534071	1.1179862	1.4751112	1.3181685
K09 Cysts of oral region, not elsewhere classified	Hospital admissions data only	1.2080722	1.2956426	0.7539547	1.5316769	1.0545931	2.1918883	2.4407835	1.551874	2.3297684	1.5993532	0.97069395	0.48166808	0.97674465	0.6655892	0.7580221	0.7128247	1.306262	1.0667579	0.926337	1.0156046	1.0882236	0.8356896	1.0310211	0.73587495	0.9531815	0.94742614	1.2709165	0.9077733	1.3470583	1.2143797	1.4819626	1.08197	3.6581798	1.1749883	1.0894593	1.3321	0.93230027	1.1718935	0.9176207	1.3804606	0.9005303	0.9119628	1.2280918	2.4980824	0.8091519	1.1071323	1.5956645	1.9364321
K20 Oesophagitis	Hospital admissions data only	0.9982325	0.8846105	1.0584372	1.4670663	1.2373939	0.85456216	1.3702139	1.7071501	1.765959	0.7754776	1.0581725	0.993051	2.175442	1.4001238	1.5677854	0.79668957	1.6068343	0.89231795	1.2844058	0.93053365	1.1246308	1.5136477	1.0202332	0.94539607	1.2332745	1.6220981	1.5185924	1.0461375	1.1756642	1.0518091	1.2895113	0.7565815	1.0036236	1.1040897	0.96637017	0.9597363	1.2238724	1.1179843	1.068662	1.5608397	1.2443186	1.1058161	1.1401111	0.88077176	1.0021334	1.1493224	0.7564611	1.0211291
K22 Other diseases of oesophagus	Hospital admissions data only	2.2237282	0.75769097	0.838076	1.4167168	1.396763	1.4363344	1.6127763	2.1240675	2.2304268	1.1876647	1.7281857	1.6726807	1.5885661	3.1337888	1.6761637	0.81214553	1.7995656	1.7658665	1.09219	1.0862461	1.5331162	1.5655636	1.6097366	0.9873354	1.8073466	2.1042886	2.2928286	1.2146152	1.6455224	0.74390846	1.0721234	0.87353504	1.1437274	0.5569011	1.1239989	1.0327758	0.9742188	0.82728064	0.9479427	1.4206543	0.78953546	0.9653094	0.80970526	1.1677357	1.5386735	1.3733445	1.3403941	1.5419146
K23 Disorders of oesophagus in diseases classified elsewhere	Hospital admissions data only	0.7512807	0.9039842	1.5365461	2.5785592	2.237402	1.8741195	3.5349364	5.859921	7.625206	1.5033205	2.1379242	1.6980788	3.5128138	1.9124	1.054899	0.3423845	4.5812535	2.1627388	1.8253739	1.2541293	2.1341991	3.7683048	0.9838614	1.0627325	2.2478828	3.9866529	4.015049	1.5021992	2.0326443	0.5813464	2.7975354	0.42490232	0.6274504	0.78424203	0.83356655	0.7319905	1.9368503	1.1338032	0.77322537	1.4814651	0.8259159	0.58015007	0.6273137	1.2351259	1.5042176	1.502579	0.64429885	0.72511876
K28 Gastrojejunal ulcer	Hospital admissions data only	2.0192811	1.0438535	1.4310176	2.372701	1.9259923	2.310058	0.96065617	1.5043536	1.1570151	1.2286329	1.7125294	0.8913744	4.0351768	4.9295382	6.8676286	1.3750513	1.9633873	2.0172217	2.3559613	1.4436631	1.0453568	3.0963802	1.7281318	2.8284643	2.4927995	2.5004566	1.9083378	1.6393892	1.5662985	1.1455897	1.9067806	0.70189095	2.1682618	0.9625182	1.1272005	1.1378134	1.037763	0.6037168	0.82087857	0.73936766	0.7539187	0.736679	0.79169905	0.6472218	1.2597331	1.4391762	0.8474532	1.7988828
K29 Gastritis and duodenitis	Hospital admissions data only	1.0334024	1.000659	0.9529879	1.7289267	1.0733393	1.2013851	1.5476707	1.4606315	1.4186144	0.7665196	1.364052	1.0856171	1.2111216	0.8477543	1.102555	0.6174643	1.3986471	0.87555224	1.2378323	0.93190724	0.9671501	1.1090924	1.199365	0.48268172	1.354408	1.7147843	1.3972878	1.177544	0.80479	1.004216	1.0157706	1.4414546	1.973822	1.1906983	1.0953417	0.8900461	1.1608158	1.1025189	1.2897334	1.2764372	0.93634325	1.0538918	1.160664	1.7428944	0.94354707	1.3083133	0.89207107	1.0360976
K30 Dyspepsia	Hospital admissions data only	1.3866688	1.0295146	0.9489108	1.0743659	1.0267073	0.80307835	1.2239338	1.3804115	1.535449	0.6515356	1.0171243	1.1174275	1.447399	1.3798947	1.2263823	0.9766987	1.0252603	0.74471223	1.2146865	0.81484663	1.3667953	1.2929567	1.1918024	0.8074109	1.2346966	1.2619472	1.0868888	0.9587221	1.2316759	0.99594676	1.0938622	0.686293	1.1544949	0.9026036	1.0589359	0.9128385	1.1025813	0.9897964	0.97091705	1.2862608	1.0399637	1.0535018	1.021298	0.87286484	1.1627678	1.2070501	0.8498242	1.0175387
K31 Other diseases of stomach and duodenum	Hospital admissions data only	1.0996231	0.8990698	1.0730884	1.442194	1.2108442	1.053504	0.9884729	1.4463974	1.3553305	0.96072364	1.1287975	0.8688797	1.7690891	1.5703673	1.7600654	1.2371036	1.6087219	1.4052641	1.4634583	0.9892253	0.85465515	1.6263717	1.2319343	1.394635	1.1539416	1.3739028	1.488487	1.3896844	1.0648308	1.057606	1.521639	1.6942395	1.273271	1.1060976	1.1399384	0.97069484	1.1167729	0.8358785	1.0144879	1.1819103	1.0384609	0.814795	1.0129391	1.3833745	0.98788095	1.1707796	1.2231525	1.0990211
K35 Acute appendicitis	Hospital admissions data only	1.7532116	1.0705411	0.59394765	2.8190508	2.1673625	0.9867754	2.6488945	1.7946371	1.3492851	0.9306593	1.0868325	0.79579043	0.8869536	1.6889936	1.0099849	0.59456956	2.2419565	0.6487618	2.861779	1.5005872	1.852099	4.7810197	3.4208288	2.2544396	1.3349228	2.681221	5.1307735	1.586823	0.5264576	2.0972202	0.62622195	0.64237255	1.3618994	0.98130924	1.2631246	0.91482776	0.7842924	0.78199846	0.8643299	0.650003	1.1064224	1.0529797	1.3220053	1.3773409	0.84452176	1.4348427	1.1558514	2.122914
K36 Other appendicitis	Hospital admissions data only	0.74621785	0.72479635	0.4794874	1.3612465	1.3012811	0.6095739	1.0009356	0.8358956	0.92117	0.6747839	0.63637066	0.42057133	0.5575747	0.820375	0.50767756	0.30494022	0.79528904	0.3715155	1.0347897	1.2583231	1.456883	1.5915989	1.8732862	1.4941262	0.8602593	1.1826934	1.4736964	0.9666844	0.45848852	1.3566742	0.31354654	0.18888	0.71261126	1.1910759	1.1531589	0.9977921	0.7622073	0.68195915	0.8153653	0.6736023	1.0244421	1.0816256	0.9998725	0.8176179	0.35845625	1.0825785	0.42588523	1.1981145
K38 Other diseases of appendix	Hospital admissions data only	1.2189993	0.7147833	0.48649514	1.786289	1.7170844	0.64871836	1.4357066	1.3367038	1.3601035	0.9032539	0.8331663	0.6784205	0.75877434	1.2560216	0.67436546	0.48235178	1.2633919	0.47122648	1.8039749	1.3049681	1.8303826	3.0764887	2.435301	2.272546	1.0250032	2.1044714	3.7999213	1.0874394	0.644218	1.3097634	0.39310125	0.26324147	0.79535806	0.9442619	1.1805123	0.75962603	0.7325121	0.7597024	0.7701649	0.50293726	1.0521288	1.0799862	1.0004389	0.734777	0.5879292	1.448852	0.65655786	1.3735805
K43 Ventral hernia	Hospital admissions data only	0.8666417	0.9605591	0.5855497	1.1020474	1.001743	0.9024469	1.4576739	1.2482929	1.1734023	1.122112	1.0480726	1.2483426	0.9573255	0.9536588	0.9518627	0.7463872	1.098485	0.7812955	1.126136	1.0031676	1.009883	1.593533	1.1326239	0.97217816	1.3408476	1.2579764	1.6598997	0.9776787	0.91644627	1.1668173	0.9213236	1.0576607	1.3405828	1.0569017	1.2993692	0.79760534	1.1938738	1.0874414	1.1671289	1.0260471	0.9796111	1.0356028	1.0889372	1.3173198	0.997192	1.0576575	0.7267401	1.0589349
K44 Diaphragmatic hernia	Hospital admissions data only	0.7942235	1.1507094	0.92421544	0.8069062	0.99283	0.97801095	1.064954	1.2675036	1.3554562	0.8884968	1.1295118	0.91301	1.0087109	1.0652277	0.8170278	0.9459437	1.4005123	1.4633678	1.3955852	1.2060641	0.6501257	1.0497112	1.3393466	0.926809	1.3231854	0.7362455	1.177657	1.0322325	1.4067131	0.8217528	1.2632807	0.82980263	0.71341276	0.9725522	1.1617695	0.789442	0.95470554	0.850422	1.0578585	0.774035	1.0380131	1.1019875	0.9341729	0.35024944	1.4243782	1.054482	1.024543	0.9052036
K45 Other abdominal hernia	Hospital admissions data only	0.5906625	0.97161984	0.49364537	1.3479407	1.3125538	0.756212	1.4065801	1.218062	1.0087813	1.2815263	1.0249368	0.9032496	1.0758156	0.89513403	0.8777207	0.53684753	1.2309079	1.0351762	1.1134659	1.167104	0.7588988	1.9067326	1.5422844	1.4249442	1.2304821	1.8278173	2.4308395	0.9257561	0.49545646	1.1605037	0.5536614	0.51128036	0.5736415	1.1708193	1.1732144	0.6345929	0.9934739	0.81468904	0.8621989	0.7340173	0.8513315	0.88317716	1.2262434	1.105512	0.85288495	1.2815459	1.0377682	0.9464408
K52 Other non-infective gastro-enteritis and colitis	Hospital admissions data only	2.6322272	1.8365784	1.3918573	0.9114079	1.1319119	1.085689	1.5623108	0.94968927	1.1464612	0.93757564	0.99277353	1.466495	0.69687754	0.6779866	0.9885909	0.84207404	1.5548326	1.13747	1.3572427	1.2263983	0.98547536	0.82705134	1.3265841	1.0176345	1.0540763	0.82288176	0.8364302	1.3724139	1.2386304	0.90485966	0.9924877	0.7925293	0.78081656	1.0306417	1.0872073	1.2923251	0.9349629	0.9776981	0.9710378	1.4048703	0.8272008	0.95048505	1.1456674	1.0137845	0.90928936	0.96631753	0.9513688	1.2842926
K55 Vascular disorders of intestine	Hospital admissions data only	0.8446475	1.04533	0.85535705	1.2885946	1.3665082	1.2532309	0.9004005	1.0687016	0.92862314	0.8424609	1.1549987	0.8348374	1.1137131	0.91016096	0.9298796	0.80657786	1.5449532	0.9672728	1.6329321	1.323187	0.91627914	1.3403867	1.282825	1.0584425	1.1251131	1.181406	1.7206315	1.4303051	0.95252514	1.0707654	0.8306472	1.0926477	0.70661855	1.0278599	1.1869678	0.8840861	1.0314177	0.9900488	1.0746586	0.9961402	1.0207784	0.89078355	0.7613074	1.4629865	0.7690866	1.2058702	1.0108839	1.4690397
K56 Paralytic ileus and intestinal obstruction without hernia	Hospital admissions data only	1.1118399	1.1470319	0.7903306	1.4708267	1.5983737	1.0298108	1.0527236	1.179763	1.1265917	0.7857561	0.9712681	0.874666	1.0366659	0.9334682	0.84706634	0.68671644	2.1046188	0.8238416	2.0462945	1.5212374	1.0676539	2.247888	1.7172691	1.9258788	1.2239733	1.9288633	2.8383741	1.4742086	0.8495431	1.0760148	0.6987227	0.6898495	0.6307215	0.82082456	1.0876178	1.0135924	0.7827968	0.8830825	0.86744595	0.7389244	0.9266551	0.82491034	0.85826784	1.045069	0.87221533	1.1856166	1.1880875	1.6357175
K57 Diverticular disease of intestine	Hospital admissions data only	1.7299405	1.1316919	1.2572395	1.2739716	0.9596059	0.96323097	0.68251896	0.8803543	0.88918245	1.4273216	1.1434681	1.0596852	0.9009729	0.7085888	1.2080629	0.83399594	0.8672496	0.8871446	1.342688	0.91147006	1.2115809	1.0610629	1.4371235	1.2133774	1.2296788	0.98618096	1.257634	1.2228731	1.3054507	0.7658955	0.81630516	1.1988579	0.7795352	1.0227993	1.1757256	0.5521066	1.1355536	1.0134488	1.2043192	1.0889525	0.9493593	1.1666199	1.0029895	1.006933	0.9880779	1.1353625	1.6010182	1.1859939
K59 Other functional intestinal disorders	Hospital admissions data only	1.9149265	1.6236395	1.6986248	1.373226	1.3736221	1.4407581	1.0377643	1.2750367	1.1456764	0.7052316	1.2114124	1.4004569	1.0767831	1.5870274	0.98293865	1.3232498	2.0929837	1.1238899	1.4144124	1.460609	1.4453678	1.3084371	1.6915607	1.5231032	0.9184237	1.2247102	1.2797906	1.3763614	0.8902157	1.1597033	0.85634655	0.77490044	0.79493886	0.8928897	1.1833999	1.5381086	0.90627694	0.9856752	0.94072044	1.1394544	1.2661389	0.9949635	1.0945913	1.1606514	1.8275344	1.3083316	2.4862063	1.6414459
K62 Other diseases of anus and rectum	Hospital admissions data only	1.6804146	1.0421555	0.7053231	0.7938224	0.765113	0.6193136	1.0771828	1.0833977	1.0912092	1.223914	1.3083006	0.670183	1.5739787	1.6110725	1.8802502	1.1020775	0.8558634	1.4511507	0.62817365	0.9756598	0.6544017	0.8744586	1.0739399	0.7128697	1.1549151	1.096418	1.0798131	1.1940604	1.0981236	1.265759	0.80941993	1.7208085	1.3782098	1.2018528	1.0766375	1.2709244	0.957819	0.99900335	1.1492803	1.0756319	1.0101256	1.0898681	0.9533839	1.2268414	0.77916694	1.1472831	0.6598437	1.0917152
K63 Other diseases of intestine	Hospital admissions data only	1.6346017	1.0970575	1.5037037	1.5032648	1.3511401	1.0334935	1.5459739	0.97964495	1.2844284	1.1069635	1.2216965	1.4201081	0.68376756	1.0752952	1.4075156	0.8930042	1.4545977	1.409518	1.505854	1.4365947	1.6917506	1.4351408	1.5390004	1.175649	0.89246434	1.0284768	1.6821588	1.3697383	0.70852065	1.2255211	1.0689421	1.22301	1.9151522	0.9604852	1.0287514	0.7293825	1.4545752	1.1712015	1.1558434	1.1634629	1.2574905	1.063926	0.7698124	2.9562528	1.0723429	1.2575673	2.3407075	1.3369079
K66 Other disorders of peritoneum	Hospital admissions data only	0.7256922	1.0707273	0.9341761	1.6958866	1.618154	1.1820744	1.6046907	1.4144155	1.4208031	1.2225268	1.2488638	0.6708056	1.7238046	0.95763	1.1720204	0.85592616	2.6704957	1.428383	1.8930124	1.5582366	0.97283816	2.583187	2.5023303	2.8929238	1.4830556	2.7553036	2.8275685	1.8001672	0.87657076	1.2113402	1.0917772	0.873537	0.7603679	1.2002369	1.0941069	1.045396	0.90450084	0.7737529	0.87348574	0.7914509	1.1233635	0.949613	1.1106777	1.4193965	0.7732739	1.1828583	1.9749886	1.54402
K71 Toxic liver disease	Hospital admissions data only	2.5577426	1.3878118	4.0351768	2.7498624	1.3748441	3.993585	1.0871556	0.8831704	1.006504	1.1122959	1.4798307	0.69298106	1.0757276	1.1354808	1.7014208	1.2707882	1.569366	1.7805859	2.771969	2.0389924	1.5606624	1.7676123	1.9344858	1.1949091	0.88353604	1.320214	0.88871634	2.1458638	1.8066801	2.9510272	1.7143776	2.1601298	2.8399246	0.83282965	0.9288897	2.8155892	1.1227273	0.97625077	0.97276413	1.854839	0.784463	0.8751584	0.7975737	4.685317	1.3640213	1.688206	2.237316	3.2319825
K72 Hepatic failure, not elsewhere classified	Hospital admissions data only	3.9678552	1.9027237	3.103232	2.816774	3.4344614	4.3705196	1.0622578	1.1852187	1.6554197	1.9062338	1.7204217	1.6714258	0.94160837	1.0431626	1.9037163	1.4051276	2.5863044	2.5218384	5.594394	3.785586	2.462309	2.5236368	2.4884205	2.810187	1.4842699	2.3420472	2.9680192	2.7921858	2.3094068	2.1570485	0.47304803	1.1404004	1.0994762	1.1995537	1.2238681	2.6131508	1.3443681	1.7044878	1.0912424	1.9264854	0.92519534	1.1672523	0.98709905	3.5941665	1.3081869	1.6114899	2.4433553	2.8037982
K73 Chronic hepatitis, not elsewhere classified	Hospital admissions data only	1.2626747	1.0282108	1.3364832	1.9989712	1.1959282	1.5001581	0.6503501	0.8351521	1.2843708	1.1495543	1.2381337	1.1267384	0.69869965	0.7180659	0.8976423	0.697072	0.95949244	1.2047977	1.5758197	1.3285348	2.0912352	1.1479948	1.4037485	1.1430446	0.99318737	1.0971391	0.8625654	1.5459232	1.980935	1.6985933	1.0921457	1.4262538	1.3019692	0.91464573	1.1807467	1.7359514	1.2231376	1.5270419	1.2934697	1.900927	1.1552643	1.3535678	0.93674403	3.46593	1.2263911	1.4342711	1.5324109	1.5397111
K76 Other diseases of liver	Hospital admissions data only	1.9846122	1.6320322	1.6924696	1.2413639	1.2935029	1.4696106	0.97680753	0.99400604	1.1473584	0.9855711	1.2173114	1.3584527	1.3292043	0.8409239	1.2884101	1.4108455	1.4223562	1.5897645	1.9128802	1.5452877	1.2006791	1.4487206	1.4248326	1.1852995	1.4400122	1.4762673	1.1037337	1.7246755	1.1004817	1.1155484	1.0706806	2.2881136	0.70039195	1.206581	1.246956	1.370442	1.1531829	1.1678854	1.1674533	1.1138507	0.9570677	0.9529658	0.8954077	1.5073808	1.4650521	1.2078618	2.200635	1.438627
K77 Liver disorders in diseases classified elsewhere	Hospital admissions data only	6.9958177	1.5644115	4.6921854	4.0134387	2.6761389	6.1677613	1.7413967	2.3024745	2.0538716	2.1461422	3.37306	1.2619599	2.873883	6.210068	4.446812	1.4789871	1.9742247	3.9435065	4.088602	2.0438673	5.2396255	3.4767354	2.7315872	2.991285	3.1043754	4.218388	2.0730147	4.538948	5.523349	0.80588007	1.377222	0.8784128	1.1883994	0.7898108	1.2071141	2.3013504	0.8471364	0.80048764	0.8227784	0.8961754	0.7691639	0.90812385	0.63362443	1.4140184	0.90469384	1.0082046	2.9277048	1.7118894
K81 Cholecystitis	Hospital admissions data only	2.721483	0.9368088	0.756326	1.5545844	1.1597695	1.3310289	1.5290447	1.4838159	1.1212871	0.79804164	0.9446546	1.1496061	1.0052018	1.7461754	1.8402311	0.933156	1.4269472	0.95116806	1.9215219	0.96490675	1.1785928	2.5793672	2.0285583	1.469482	1.3767618	1.5813043	1.7265062	1.0165424	0.61174935	1.2859007	0.8709885	1.6626058	2.3406193	0.6266686	1.3637148	0.8624416	1.2698269	0.9905332	0.9648476	1.1375334	0.6946553	0.92213655	0.9399639	0.8157842	1.2752388	1.26292	1.3228124	1.6034228
K82 Other diseases of gallbladder	Hospital admissions data only	1.5951983	0.9602461	0.99934757	1.8619732	1.2464114	1.1062633	1.5737045	1.5812991	1.2778457	0.8624737	1.0583858	0.7165805	1.9158593	1.6542845	2.0984259	1.2144018	1.7854403	0.90672266	2.0949864	0.9067705	1.2214534	1.9028506	1.9143083	1.5129523	1.2636373	1.7849866	1.725974	1.3595849	0.6099122	1.1509246	1.1209309	1.5165436	1.1913236	0.9543236	1.0798275	1.1119468	1.0311774	0.95186156	0.8969987	1.2640676	0.9969605	1.0837481	1.1779087	0.8389607	0.96906424	1.0138792	1.6316603	1.3108894
K83 Other diseases of biliary tract	Hospital admissions data only	5.331329	1.5862997	2.0951874	2.1945987	2.5881875	2.0549755	0.8939298	1.3714308	1.5788755	1.2153487	1.9005033	1.5881515	2.3373537	1.5414453	3.3127844	1.8251688	2.8984036	2.2428713	5.918292	2.2844312	1.4964471	6.784496	3.0777173	3.391208	2.812931	4.6235576	4.129856	2.4131396	1.3997409	1.860599	1.0715609	3.5744538	1.2217251	1.1519023	1.2543108	1.735304	1.5462259	1.3412912	0.8469422	0.9507777	0.94604766	0.8663969	0.6424871	1.3332365	1.4031553	1.6232007	2.1838834	2.6063385
K86 Other diseases of pancreas	Hospital admissions data only	2.034201	1.370848	1.3516315	1.3759427	1.4024097	1.3494825	0.6592017	1.1277072	1.0989748	1.0663056	1.9296278	1.3456646	2.5381293	1.401731	1.5378696	1.5366195	1.9569446	1.7661055	2.7538903	1.5131012	1.2476622	2.56506	2.6047869	2.750725	1.9797953	2.3963716	1.9721129	2.129554	1.2900802	1.140528	1.1866033	1.4764926	0.50127614	0.98129165	1.1080649	1.0644844	1.1322551	0.8514421	0.7799276	0.66093093	0.97101784	0.93796414	0.6313338	1.2773017	1.6234936	1.2969213	2.1470857	1.1077979
K91 Postprocedural disorders of digestive system, not elsewhere classified	Hospital admissions data only	0.8178564	1.0499262	0.8177126	1.3569728	1.4153717	1.2926328	1.3601311	1.2615491	1.0094472	0.8538259	0.95496243	0.6355319	0.9246009	0.76664	0.8943801	0.7004567	1.997979	0.82931477	1.9114599	1.3536483	0.85386306	1.7579621	1.9817988	1.64391	1.1527715	1.6003463	2.0129378	1.4105282	0.80973834	1.2267804	0.96290916	0.62353045	0.6793719	0.9129728	1.0441893	1.0726429	0.7283739	0.75378007	0.92490554	0.80312127	0.7718512	0.78412426	1.0012534	0.97568834	0.79481	0.97976875	1.1908156	1.3747805
K92 Other diseases of digestive system	Hospital admissions data only	1.2529542	1.4473202	1.15979	1.2000291	1.5015091	1.0549059	1.429514	1.4063561	1.3395033	1.5981932	1.3967388	1.1801133	0.66352695	0.79547274	1.2675071	0.8898718	1.7519033	0.95580333	1.5301692	1.6925906	0.9172261	1.0367397	1.2342422	0.7528338	1.3024389	0.9702055	1.5543492	1.3808235	0.7263376	0.8991572	0.83106357	0.8462261	0.7172925	1.8793534	1.128719	0.80177194	1.1872765	1.0829625	1.0365418	0.96300143	1.003109	0.99946535	1.0254153	1.1808783	1.0567931	1.4552444	1.1517576	1.0245457
K93 Disorders of other digestive organs in diseases classified elsewhere	Hospital admissions data only	4.308595	1.3102033	3.5644014	3.7918162	4.63752	3.1578846	1.3688973	2.017427	2.6310067	2.300227	1.9927876	2.391663	3.4988747	7.19209	4.747495	0.6694298	1.4413794	2.6822436	2.3011632	2.3668792	5.8243318	2.7633367	1.9194888	2.3222332	1.7251755	3.0059268	3.1353502	1.4449321	3.4940376	1.3538854	0.859602	0.12172912	1.4327836	1.4122359	0.9465113	5.0512156	1.262191	1.8200366	1.0261123	1.2172036	1.7337608	1.6591694	1.3589908	0.8784574	1.9908425	1.4973801	3.5586047	1.3431034
A09 Diarrhoea and gastro-enteritis of presumed infectious origin	Hospital admissions data only	2.8324585	2.2032707	1.90452	1.8215315	1.9352161	1.9731128	1.2884556	1.3978341	1.2849264	0.98486835	1.1156809	1.7345614	1.3168123	1.8564757	1.2751908	1.2999322	1.555151	1.3327487	2.1893263	1.3847374	1.6265466	1.714852	1.4568003	0.9746158	1.1112603	1.1839516	1.6038288	1.3114367	1.3281252	1.4109097	0.96704745	1.0562934	1.3215635	0.97660226	1.206932	1.6676961	0.9595841	1.1477323	1.0054944	1.1851377	0.9418484	0.8338603	0.99359375	1.3072908	1.5682148	1.3051833	1.0924959	1.4907379
A17 Tuberculosis of nervous system	Hospital admissions data only	1.1065009	1.1555331	2.6566098	2.3081026	3.2976058	1.6399562	0.93728447	2.360147	2.0077636	1.404328	1.6767304	0.70570964	0.6613632	2.330753	1.9588612	2.3144035	7.300594	4.1300697	3.4395876	1.6297783	0.98353547	4.037024	1.0307363	2.7218237	3.3218467	4.820688	3.8659735	2.9082327	1.6963571	0.77969056	1.4001628	0.9376611	1.2410814	1.063964	1.2201571	1.8981299	0.9993085	0.6969914	0.7567155	0.49202365	1.7095226	0.33602282	0.72598124	2.40161	1.0138896	1.8877699	4.722833	2.6064987
A32 Listeriosis	Hospital admissions data only	4.2514734	2.5241473	3.8615716	2.877042	4.9838424	6.2786703	1.3719363	1.3779366	1.2414476	1.314415	0.77425086	2.3930259	0.43814942	1.4824454	2.3559253	0.94147944	1.7075588	1.5874964	4.6807437	1.8576996	3.994865	2.7136402	1.3018599	1.1918862	1.2916105	1.795277	2.008683	1.5837221	2.9255612	4.138818	1.0768452	0.42321995	2.660504	1.9559939	1.2869284	5.056151	1.2565414	1.6352918	1.1295233	1.6569936	1.3712561	1.177066	1.6160429	1.9040476	1.0811259	1.5443937	1.270306	3.8221776
A40 Streptococcal septicaemia	Hospital admissions data only	1.9638239	1.8683527	1.8813993	2.1633394	2.3520658	2.539053	1.1962916	1.0641029	1.2698245	1.046315	1.0094545	1.3438381	1.056714	1.3269649	1.0313025	1.0181497	1.5108442	1.584942	2.5417907	2.2527606	2.2621324	2.031276	1.8816328	1.7104894	1.0401231	1.3551967	1.9932448	1.807562	2.4053073	3.3081207	1.3018696	0.7214681	1.9772998	1.5682826	1.1921715	2.132312	1.0050681	1.0260974	0.98075825	1.1074215	1.2439458	1.0194243	1.3453063	1.6764218	1.183958	1.3947363	1.2639034	2.7280493
A41 Other septicaemia	Hospital admissions data only	3.5158172	2.3725102	1.9046012	2.4174824	3.038574	3.4605076	1.7096732	1.5041384	1.9713593	1.0857223	1.3386061	1.976195	1.3955625	1.380472	0.84497	1.2257109	2.3244197	1.5254656	3.1794071	2.0754273	3.3761458	2.879348	2.3750525	2.1829982	1.5873402	1.5763308	1.6813184	2.3018591	2.7531579	3.3510108	1.6732353	0.46802777	1.805819	1.9566073	1.4500061	1.2122741	1.1057782	0.87082016	0.97342986	0.9894196	1.353905	0.96315664	1.3553495	2.752209	1.3089036	2.083688	1.5828383	2.8084533
A49 Bacterial infection of unspecified site	Hospital admissions data only	1.9223446	1.5554107	1.7367048	2.2695	2.1885364	2.239052	1.2043184	1.189243	1.2151318	1.1770973	1.3772998	1.5848825	1.4251143	1.8152071	1.6157131	1.3226881	1.6603258	1.6589682	2.237176	1.7967144	2.0417826	2.37736	1.8381915	1.9810454	1.2845113	1.5512418	1.8875725	1.7982165	2.1558852	2.6431165	1.3360089	0.64838356	1.6916744	1.2568539	1.2061098	1.6167169	1.0738176	0.9051877	0.98693347	1.0958405	1.2221183	1.0090634	1.233668	1.9092969	1.2842305	1.441242	1.3181787	2.0836556
A52 Late syphilis	Hospital admissions data only	1.1811682	0.63146245	0.57453215	1.1087247	0.77728117	0.64880884	1.2762122	1.0356551	1.2893656	0.46007434	0.43389142	0.6676089	0.39141446	1.7957975	0.7602029	1.2170272	0.83655185	0.4945527	0.9952126	0.71449333	1.8902682	0.34830126	1.0193498	0.40840015	0.63890594	0.538933	1.1294888	0.8126966	1.8655113	3.1287231	1.5237015	0.8344101	6.754144	1.7792143	1.458192	3.755578	1.4667611	3.4061613	2.3148744	2.2546353	2.0004244	1.5793782	1.5820796	4.4251523	1.2417886	1.2561197	0.79232144	2.1419547
A86 Unspecified viral encephalitis	Hospital admissions data only	4.387554	2.518269	3.5068707	2.3302553	3.827547	3.982206	0.93407583	1.3218548	2.0241036	1.3835297	1.0864965	2.6436615	0.32592312	0.7984827	0.8131208	0.8383664	8.672916	2.3421614	5.5305004	2.4818916	2.642363	1.0154997	1.2203261	1.5374362	0.8798535	1.0578113	2.121605	4.462745	2.7160926	0.8613334	0.8665484	1.3136892	0.7123901	0.8922158	0.85376847	1.6465793	0.7917534	0.769063	0.8722954	0.6643044	1.2534459	0.64861876	0.78194916	2.1829348	1.2084188	0.6760848	1.1154444	1.3868381
B17 Other acute viral hepatitis	Hospital admissions data only	1.8879592	1.2248615	2.4608467	3.6068704	1.6015098	2.300844	0.82156813	0.94228834	1.3812366	1.5004154	2.0089605	0.81785405	1.4225852	1.2334028	1.5407571	0.88158804	1.2648638	1.7780753	2.6508098	1.8236876	2.0482638	2.4362934	2.0994735	1.8816233	1.3668483	2.0021203	1.1298683	2.3848166	2.179133	2.4226341	1.4224582	1.8624947	1.7715701	0.9301953	1.3068054	2.259023	1.4138198	1.3019937	1.2368374	1.7518141	1.1610714	1.2550384	0.93421406	7.4450846	1.3433926	2.2466116	2.6102424	3.119817
B18 Chronic viral hepatitis	Hospital admissions data only	1.8093097	1.7040129	2.385978	1.5651665	1.3604107	2.4185143	0.6898231	0.6775197	0.97095406	1.3369622	1.7111194	0.97401	1.2295656	0.46910146	1.0892401	0.9665754	1.1929346	1.450764	2.2244787	1.8428411	1.292241	1.2527246	1.564737	1.6339031	1.157883	1.2604684	0.615681	2.1941266	1.8082839	1.8426042	1.0521879	1.2108582	0.99482924	0.95452946	1.1646576	1.4932781	1.0025182	1.0871016	1.1800714	1.4950726	1.0045638	1.1026374	0.7881799	4.146739	1.585167	1.6459985	3.2781477	2.1341498
B20 Human immunodeficiency virus [hiv] disease resulting in infectious and parasitic diseases	Hospital admissions data only	3.6614218	2.235861	4.2613454	2.754356	2.4345708	6.8839955	1.6822659	1.4087743	1.2125415	3.0173233	2.2567005	1.8364772	1.220151	3.8880594	3.1022918	1.9470605	1.6571959	3.3045902	1.808557	2.1554625	3.028763	1.5079963	1.4158535	1.6814446	1.288579	1.5089861	1.1085767	2.3033178	3.3903978	1.1209726	1.0032171	0.68329483	1.1078496	0.77458173	0.84518033	2.9013772	0.9322732	0.5108436	0.70394224	1.0770423	1.2241791	0.7751492	0.975822	1.505766	1.7698996	1.6722845	3.6987073	2.7729104
B21 Human immunodeficiency virus [hiv] disease resulting in malignant neoplasms	Hospital admissions data only	2.5679688	1.662261	5.3743663	11.71579	8.668259	10.984491	1.5282654	2.4920008	2.3473134	5.5449667	3.6533856	2.8162336	1.2529802	7.736106	14.063105	5.138282	2.943472	8.426215	9.286072	2.4420118	20.926485	7.7436643	4.3036895	4.343802	6.495397	9.981977	6.9008226	7.938921	15.043372	4.8624525	1.7744426	0.44811568	2.7382643	2.3450224	1.3993369	9.3726225	2.2662246	2.4420118	1.8112082	3.4505215	3.9319701	1.4779944	2.3353097	33.245064	1.4546362	3.0421023	5.5449667	5.288461
B22 Human immunodeficiency virus [hiv] disease resulting in other specified diseases	Hospital admissions data only	3.7739606	1.4891319	1.9144188	2.3883564	3.1997924	2.576132	1.4997125	1.8482844	1.8995206	1.4098818	1.8276434	1.4514436	1.0873464	2.893596	1.3618416	1.0235581	2.1128693	2.226193	3.1043754	1.5786072	2.950667	2.4235997	1.9116164	1.5033784	1.925669	2.4993124	3.3995152	2.1440473	2.5887415	1.2751222	0.5020955	1.0740882	0.73735374	0.9609865	1.3937964	2.3318913	1.1011714	1.3575262	0.893063	1.1969894	1.3575262	1.3387656	1.1420358	1.7118894	1.3486071	1.7957975	3.1409688	3.0562465
B23 Human immunodeficiency virus [hiv] disease resulting in other conditions	Hospital admissions data only	2.28047	1.2848355	2.233724	2.061365	2.0609245	3.5938191	3.6486316	2.0931878	2.4718032	2.684045	1.6339284	0.795552	0.9335128	0.55448157	1.1342787	0.770699	1.3854755	1.7669673	2.0038462	1.4279238	1.7186245	1.9940856	1.4848624	1.5846567	1.0991234	1.5208831	2.1609514	1.6559236	1.9516611	1.5353553	1.0847584	0.8471881	1.3408101	1.0329438	1.3740314	0.8242109	1.1895304	1.0360345	0.82402647	1.3978858	0.568168	0.816006	0.9946104	2.3015788	1.122232	1.9601369	4.050187	1.2682465
B25 Cytomegaloviral disease	Hospital admissions data only	5.585092	2.3219874	2.712713	1.7528957	2.2955613	5.06002	1.2281969	0.9302169	1.1820147	1.9335599	1.3660074	2.0001843	1.6677316	2.3567774	2.4770136	1.6011	0.7628402	2.9961822	2.1496248	1.3998883	3.4000964	1.5470053	1.389238	1.7551367	1.558135	1.5248585	0.9375611	1.7195933	5.472433	1.605973	1.217016	0.9349426	1.9702413	1.1728472	1.2455474	1.6020987	1.0331812	1.0591347	1.0408602	1.1827368	0.8419483	1.2386498	0.9868496	2.5698922	1.4097812	1.3467467	1.8131033	1.626621
B38 Coccidioidomycosis	Hospital admissions data only	8.638681	14.839101	29.6845	42.438114	189.08327	3738.959	4.025214	2.5349548	5.8509355	4.547822	4.7660766	10.605027	0.36680326	3.618765	8.455065	10.158994	16.013586	37.37843	141.06471	20.60205	23.436552	49.61518	6.1737876	31.475792	8.35656	18.612402	23.028181	87.2476	513.9816	5.8338194	15.827023	1.9742247	7.7891707	3.24384	0.68997926	4.7800603	0.35865635	0.31899557	0.37440324	0.11241624	1.0218728	0.2137456	0.33105567	13.198169	1.4026719	2.3547752	5.1684775	45.70765
B44 Aspergillosis	Hospital admissions data only	2.6754856	1.8124835	1.931833	2.6802008	2.5460398	5.4881144	1.7621777	1.266153	1.3023219	2.4853883	2.0752456	2.660981	1.82483	3.782773	3.164568	1.6761637	1.0640106	3.4703484	2.510346	1.4491357	3.7847188	2.0073366	1.3645526	1.6627445	1.9438571	1.5139208	1.6604767	2.2921045	16.141026	1.3019773	2.6884906	0.7740254	2.3595722	1.1598561	1.0416994	1.5065968	0.88714075	0.86682576	0.86551183	0.9644244	1.0617265	1.0610989	1.1461895	1.8308027	1.2864404	0.88123673	0.8270064	1.2679315
B45 Cryptococcosis	Hospital admissions data only	5.839519	2.4188707	3.958941	5.4643335	3.66858	5.4910803	1.0186813	1.973261	2.0892735	3.9281323	4.6830297	3.1104445	2.1735618	10.040638	7.8502617	2.5017543	2.359379	7.0921206	3.7887313	1.5151695	7.9118323	4.3142095	2.3058496	2.6761389	2.9162908	4.596939	4.076641	3.6046567	11.288992	1.8321108	3.3207655	1.1294198	3.35663	1.4237176	1.6632758	3.7739606	1.3631722	1.4299879	1.0564039	2.2338152	1.6551741	1.0721887	1.4341835	3.442948	1.8792249	1.2047586	2.8320918	3.2917068
B47 Mycetoma	Hospital admissions data only	4.9656243	2.4686873	2.930565	3.0061102	3.099831	12.32008	1.6425942	1.6556288	2.1965	3.8231108	3.621527	4.235933	1.9346223	10.149077	6.78969	2.677446	1.1108245	6.965142	2.678263	2.084688	10.293813	1.6360406	1.9520582	1.9824356	2.9847198	2.6245377	1.9332649	3.5340736	47.389393	1.2267221	5.6931167	0.8465678	3.6847372	1.256925	0.7822308	3.0817213	0.9300709	0.96037084	0.7742036	1.0495913	1.4631845	1.1827552	0.91385084	2.8073096	1.9691703	0.88391197	1.5153545	1.5539435
B50 Plasmodium falciparum malaria	Hospital admissions data only	3.656955	1.6995682	2.915223	2.6100647	2.4298205	2.1589253	2.9605165	0.8159745	1.0590379	0.79001325	0.35626513	0.41459864	0.63594913	0.6508097	0.74149746	0.40486595	1.696257	0.47941297	2.086631	2.6992278	2.836659	1.0962927	1.430156	1.3948176	0.7414334	1.0078431	1.0948061	1.3899612	0.5926034	1.2838501	0.42158026	0.22638956	1.6303687	1.4000962	0.8125602	1.5877653	0.8118067	0.9131929	0.84849477	0.9399407	0.6125426	0.81838167	0.9187682	0.8788096	0.60398906	1.5018055	1.2088025	1.6649568
B59 Pneumocystosis	Hospital admissions data only	2.563897	2.2881525	2.7753332	2.5276458	3.4964113	14.689649	1.4843425	1.4967054	1.1535898	2.1025677	1.4562639	2.1211438	1.3935819	2.9488666	2.0157905	1.8677241	1.5910883	5.091358	3.697596	2.2263813	2.529486	2.0790114	1.5591624	3.0727348	1.6431475	1.7149895	1.6967242	2.998794	8.3469925	1.001771	1.9680935	0.74819505	1.1168593	0.9073271	0.90255916	1.1885341	0.6785263	0.559965	0.6669651	0.5106817	1.0460097	0.7509213	0.9755038	1.4754213	1.7218524	0.8837496	1.4621733	1.6021973
B60 Other protozoal diseases, not elsewhere classified	Hospital admissions data only	2.1938205	3.272476	4.255627	2.655313	3.1842065	8.774721	1.3829498	0.7616891	0.84910345	2.6192567	1.5529953	1.4366366	0.30025443	1.0088663	1.284339	0.39622176	1.7584858	1.8700713	2.6657054	2.084179	3.3078191	1.6681559	2.361684	1.3948176	1.6418927	2.1066883	1.3628393	2.7610886	6.060291	1.8303225	0.9823956	0.50430685	1.9162892	1.0076854	0.8971605	3.0682082	0.67845345	0.53317463	0.87616384	0.36752036	0.6981125	0.49648833	1.1299715	2.8459542	0.806569	1.4209396	2.035899	1.9867963
B67 Echinococcosis	Hospital admissions data only	30.567026	4.9948053	12.643072	2.1128693	3.3013647	25.589638	0.5175281	0.45095545	0.9186603	2.7315872	0.7070318	1.8958143	0.38067082	1.3995932	3.314286	0.39777252	0.23613316	3.0324626	1.0599238	1.6430956	13.146714	0.5172755	1.3836253	0.58844405	3.8672323	1.4254566	0.30084145	1.3655038	21.675268	5.715399	2.5152276	0.3777084	10.379615	2.1273623	1.6706012	18.942465	2.564836	5.914126	2.536193	5.805403	0.51828676	2.3069758	0.6590261	7.7891707	0.4652703	4.4079003	2.520145	5.1735272
B90 Sequelae of tuberculosis	Hospital admissions data only	1.0747966	1.2359474	1.299988	2.048263	2.2341423	1.9393986	1.1070309	1.4346913	1.4914241	2.3782322	1.9259511	1.7335492	2.371738	2.1171033	3.0116563	1.6314636	1.5085303	3.1267378	1.6865941	1.4651997	1.5772692	2.4526472	1.6215345	2.0768647	1.7077359	2.5732405	2.2877936	1.7569196	1.96555	1.4244956	1.6335162	0.84096986	1.3327163	1.6060133	0.99082	1.3543813	1.33257	0.9470757	0.86255914	1.401508	1.5298518	1.2386699	1.4343586	1.3384715	1.2895231	1.2599896	1.6939704	1.4614352
B91 Sequelae of poliomyelitis	Hospital admissions data only	0.3237989	0.74564636	0.81037474	1.4628749	1.5221275	0.5920358	1.0819995	1.0755049	1.1785517	0.86397296	0.7340317	0.6803291	0.84614426	1.6387473	1.2796708	0.736673	3.4123762	0.9361391	1.2764745	1.018506	0.69280803	1.9030368	1.2968959	1.3784385	1.0985394	1.9308527	1.3469893	1.7900923	0.8189394	2.020261	2.6204295	0.48393452	4.78512	1.3809311	0.9687364	3.7446525	1.1073924	1.1681757	1.4106277	1.2998941	4.2720056	0.85178274	2.7998717	1.624766	3.1390266	1.4221818	3.2934988	3.4061613
B94 Sequelae of other and unspecified infectious and parasitic diseases	Hospital admissions data only	1.4588735	1.6535366	1.7757427	3.3294415	2.5034726	2.85718	1.0786467	1.5759718	1.7516369	1.9552926	1.64116	1.4293035	1.1489904	1.4125533	1.9776015	1.528611	3.5005302	1.768894	3.0109763	1.9243985	1.4943587	2.0606363	1.8896338	1.6369426	1.4737788	2.0410001	2.3118389	2.686203	2.0913467	1.7023036	2.170405	0.99780893	3.8602755	1.5521233	1.1184665	1.5980198	1.0939472	0.86033285	0.72677696	0.98719853	1.7193633	0.8373692	1.5495336	1.7663308	2.086868	1.4046048	3.2140322	2.2413778
B95 Streptococcus and staphylococcus as the cause of diseases classified to other chapters	Hospital admissions data only	1.377732	1.3480757	1.3893872	1.7807739	1.8873725	1.5672768	1.1636573	1.1773734	1.2956822	1.3396325	1.2224189	1.3408078	1.1050863	1.234295	1.2379154	1.1137384	1.6673235	1.4416245	1.9548122	1.4657567	1.4417822	2.3408294	1.4279627	1.5405748	1.1451237	1.4205786	1.9758029	1.7467495	1.8671521	2.4401636	1.4273506	0.8494724	1.5343746	1.4482514	1.0729426	1.6201911	1.0776216	1.0597821	1.0358984	1.103685	1.4408203	1.1123271	1.3712144	1.486695	1.2903953	1.2517973	1.3992469	1.6898923
B96 Other bacterial agents as the cause of diseases classified to other chapters	Hospital admissions data only	1.519509	1.5298226	1.2770697	1.733662	1.9308417	1.6809181	1.0683472	1.263767	1.1953981	1.3997675	1.3991112	1.3138918	1.2755886	1.9328034	1.646577	1.4438282	1.6966634	1.5347778	1.8571221	1.480852	1.4762614	2.2295005	1.57053	1.8089788	1.0924075	1.6867068	1.862928	1.5296382	1.6404902	1.8479555	1.1943089	0.5486927	1.7344126	1.1504948	0.9967939	1.4930376	1.0361931	1.0607091	0.9574604	1.0232741	1.2009385	0.9605547	1.2328122	1.2309692	1.9233785	1.2755218	1.9749885	1.3479583
B97 Viral agents as the cause of diseases classified to other chapters	Hospital admissions data only	4.988484	2.7485497	10.27235	3.5100963	4.4737988	6.771022	2.9502313	2.8354049	3.850818	2.815014	2.9045227	2.507653	4.9006	3.6392035	3.631802	2.527689	3.0070992	5.3952227	4.632538	2.5019283	3.1301749	4.2464976	1.4604273	3.4108393	2.183026	3.5789125	3.35433	4.0219603	5.09172	1.0978382	2.8640175	1.8247131	1.1015409	1.4195691	1.1734239	1.6715232	1.5833081	1.3166844	0.88387066	1.2280712	1.557529	1.1916288	1.1239002	1.5118365	1.8364222	1.7997718	2.9864566	1.6534063
F00 Dementia in alzheimer's disease	Hospital admissions data only	2.5582871	2.733855	1.8027955	1.1309582	1.7812032	1.8709729	0.92615247	1.0126785	1.1142466	1.0930951	0.97468156	3.476582	0.5130449	0.57107085	0.53660685	0.5890332	3.5199065	1.0138824	1.5316237	2.1169872	1.1754051	1.5396485	1.3874943	1.5049185	0.9807804	1.0164645	1.2010238	1.6428572	1.4664241	1.0162973	0.95150477	0.40344778	0.8147502	0.70495355	0.9296248	0.988818	0.88529813	0.67128325	0.6254305	0.4904356	0.781952	0.34388888	0.6429052	0.67419136	1.9790158	0.6990992	0.7000998	0.89752483
F02 Dementia in other diseases classified elsewhere	Hospital admissions data only	0.78649855	1.4094464	1.6165112	1.0929934	1.5756087	0.64398783	1.0016947	0.8960156	1.2450889	1.0058762	0.7257028	1.0467279	0.31744865	0.37411183	0.7044131	0.34487128	5.7445116	0.7494463	1.4060961	2.655342	0.47720975	0.8401049	1.1489514	1.49516	1.2158561	0.9311372	1.4354541	1.6265662	0.30527136	0.5639706	0.97996044	0.581339	0.45907077	0.6849677	0.88258356	0.47444746	0.72333616	0.6094289	0.59441626	0.52201056	0.99979895	0.34295186	0.7654989	0.26144072	1.2457707	0.7937916	0.92164934	0.86290056
F03 Unspecified dementia	Hospital admissions data only	1.1244344	1.6986185	1.6386406	0.62949747	1.1164737	1.8079612	0.82612187	0.6887308	0.70752984	0.6417199	0.79973626	2.814827	0.50578034	0.6529748	0.63475055	0.98801076	3.7089787	0.8110429	2.1713681	1.2303082	0.6283258	0.6631903	1.2537256	1.2224979	0.95928824	0.66867125	0.7581887	1.8983288	1.2665659	0.88122815	1.1902833	0.95704293	0.7337166	0.82296294	0.7819969	1.2611188	0.652023	0.73165935	0.7240818	0.5005068	0.87180066	0.5705605	0.7425478	0.97782433	1.2688607	0.50041956	0.56491756	0.71531993
F05 Delirium, not induced by alcohol and other psychoactive substances	Hospital admissions data only	2.6986065	2.442305	3.1488914	1.6337645	2.1502795	1.6994764	0.97221255	1.362871	1.6489826	1.6069698	1.3501669	2.7941067	0.8777346	1.0891587	1.205012	1.3556073	5.720467	1.453988	2.2247493	1.845757	1.1530337	1.5557556	1.4103783	1.6644208	1.0436813	1.3181909	1.823433	2.2836523	1.1027398	1.2681502	0.9908942	0.7871144	0.88316876	1.1294346	1.0641063	1.6006378	1.0995787	1.0285864	0.85305256	1.107895	1.2336214	0.59462	1.123567	0.822532	1.9205991	1.1034534	1.4105015	1.0802302
F06 Other mental disorders due to brain damage and dysfunction and to physical disease	Hospital admissions data only	1.4546663	1.2374499	1.484517	0.8638624	1.185724	0.9838948	0.6629447	0.8331277	0.99255484	1.0280172	0.8656451	1.9266518	0.50402033	0.6172864	1.0054431	0.9645899	4.215233	0.7839928	1.2003385	1.2431858	0.6305	0.8165088	0.95268494	1.2353438	0.9862982	0.8481336	1.031922	1.5313518	0.66460246	0.7252307	0.8369759	0.8290886	1.0095571	1.051245	0.76472664	1.0418073	0.81008375	0.9367354	0.9230556	0.8035528	1.0628846	0.6133755	0.95237565	0.70486856	1.1008878	0.6387174	0.68940336	0.694743
F10 Mental and behavioural disorders due to use of alcohol	Hospital admissions data only	1.7825755	1.4138948	1.4225287	1.8139418	1.5181798	1.4861155	0.8086105	1.3587283	1.1787766	2.1245394	1.8638239	1.2284596	1.7056353	1.0097997	1.6946688	1.2081527	3.6229105	1.349488	1.6634934	1.9575013	0.8606016	1.7577571	1.825906	2.9360156	1.4337367	1.544205	1.5290896	2.504709	1.1825036	1.1616114	1.2135234	1.148804	0.7356814	1.3551005	1.0048532	0.9868725	1.3302407	0.9212376	1.2021185	1.3709489	1.1480423	0.83212173	1.3279254	1.1379993	1.5908576	1.215779	1.1796463	0.8101938
F12 Mental and behavioural disorders due to use of cannabinoids	Hospital admissions data only	0.92706084	1.3516089	1.4113845	2.3629029	1.8698878	1.505978	1.3592616	2.289402	1.889432	2.7296584	3.5628476	0.9898043	1.9980987	0.96369636	1.4524056	1.9833065	4.494551	1.3567933	2.227473	1.7365981	0.8758887	2.7521791	1.8823304	2.3948052	1.578332	2.882256	3.2283494	3.2110093	1.7293745	1.0703086	1.7400813	0.92351615	0.9180431	1.434824	1.2580893	0.90164465	1.1663544	1.1398768	1.0605398	1.2211809	1.3822167	0.8314088	1.5481566	2.1951456	1.7546008	1.3192085	2.0592458	0.8966621
F14 Mental and behavioural disorders due to use of cocaine	Hospital admissions data only	1.7864846	1.8048078	2.0891302	3.6123655	2.4972157	2.6442344	1.5079043	1.9441512	1.3977071	3.9058983	6.0710273	1.9157337	2.7063625	2.359739	3.38275	3.6260612	2.98677	2.7016587	2.9432476	2.2498584	2.020302	4.1602187	2.3219497	3.0567129	2.172368	3.0167708	2.7623127	2.9564807	2.5893736	0.9525446	0.8659232	0.45874244	0.6865451	1.1623857	1.0025916	0.7204241	1.1732712	0.6262031	1.0664861	1.0740309	0.95099795	0.8765216	1.2534965	3.329416	0.9592628	1.5647995	1.2061934	0.729186
F15 Mental and behavioural disorders due to use of other stimulants, including caffeine	Hospital admissions data only	1.6790602	1.5859953	2.4272265	2.4110587	1.9480709	2.4619725	1.4747392	1.7553225	1.802056	2.5856624	2.4847107	1.2569345	1.2606224	0.5246443	1.7280823	1.4437126	4.551432	1.8345866	2.3221977	2.207184	1.2190413	1.9443291	1.8864387	2.2571826	1.1940706	1.4749643	2.0908442	3.1131034	0.8408823	0.88464224	0.6766222	0.6918374	0.76750207	1.5486649	1.0721632	0.6852682	1.276855	1.0210067	1.1910886	1.30496	0.8278756	0.80172837	1.1987761	1.3951689	1.1742014	1.4351467	2.2036674	0.5098779
F21 Schizotypal disorder	Hospital admissions data only	1.4230226	1.3361534	1.5935152	0.9114556	1.0697702	1.8831286	1.3366429	1.0601099	1.187312	1.1626252	1.0763031	1.4150544	0.50523114	0.67374915	0.9029286	1.1159551	1.4248477	1.1874568	1.1995492	1.5024611	0.99829245	0.9035626	1.1618626	1.428505	0.7397429	0.6922571	0.92270625	1.384639	0.7520402	0.9407471	0.6936528	0.6896424	1.0101525	1.4218125	1.1927232	1.1942528	0.80357164	0.735466	0.82313	0.5656939	0.8672521	0.9945826	1.0095669	0.9099548	0.8315376	0.7631782	1.224366	0.52056944
F22 Persistent delusional disorders	Hospital admissions data only	1.0528766	1.0135226	1.365976	1.653239	1.399826	1.0495613	1.1714313	1.5093055	1.5181165	1.3700669	1.1801871	1.8059355	0.52165926	0.8310452	0.918813	0.85975504	4.476917	0.9406617	1.7748264	1.7366011	1.0695698	1.3431989	1.1250736	1.724305	0.8104904	0.8441956	1.7748144	2.25138	0.76989836	0.63858074	0.7296152	0.39593247	0.83458185	1.0381889	0.85411996	1.1186724	0.7601729	0.6786878	0.62021035	0.5042733	0.873198	0.5395474	0.9189938	0.81338537	0.9731204	0.80875736	0.55856234	0.37709287
F23 Acute and transient psychotic disorders	Hospital admissions data only	0.80457866	0.8529642	1.3106775	1.9189564	1.1599944	1.1022854	1.226489	1.2968141	1.5049427	1.2503458	1.0776988	1.2740406	0.42700315	0.39498475	0.53985065	0.6750457	3.834688	0.6267252	1.7493824	1.8965888	0.9864394	1.1442538	1.2510792	1.3194973	0.65513587	0.6873437	1.5768391	2.221804	0.77240366	0.9781712	1.1239202	0.6623245	1.7941816	1.3350968	1.036176	0.99671745	0.82830644	0.96488357	1.0780247	0.7425998	0.8815392	0.67951417	1.077796	1.1321726	0.85573196	0.87096363	0.6899744	0.468398
F29 Unspecified nonorganic psychosis	Hospital admissions data only	1.0367912	1.2009677	1.7401798	1.3924968	1.2363911	1.3210999	1.0101776	1.2266954	1.39436	1.4496044	1.5459665	1.8501518	0.596621	0.6154653	0.8740689	1.0748041	3.8210058	1.0393878	1.8917425	1.6211525	1.0174044	1.3610059	1.2173784	1.6167172	0.8694433	0.8394545	1.4893003	2.3772407	1.0300179	0.7749491	1.2987946	0.76403344	1.0692228	1.1547544	1.0180634	1.0093446	0.80475086	0.77065676	0.79694194	0.5780293	0.9059591	0.57891196	0.8620136	0.9605814	1.1225446	0.8527683	0.92392486	0.47815615
F54 Psychological and behavioural factors associated with disorders or diseases classified elsewhere	Hospital admissions data only	0.41503412	0.9311927	1.8312165	2.1672032	1.7448012	1.7303779	0.48593536	0.99725527	0.76710105	1.0414233	0.62121737	0.5781907	0.7789909	0.84229004	0.69471204	1.6267307	3.0118034	0.69200367	1.9041638	1.2053471	1.214356	0.7034161	1.6886439	1.2003548	1.0466167	1.3440055	1.3106298	1.7027193	0.88335913	1.695253	0.54236484	0.41931173	0.52209675	1.8801427	1.1655561	4.1046042	2.0518668	2.647545	1.1915953	2.7909086	3.1748915	1.0736295	1.8151923	3.8109963	2.0780818	2.3330302	2.1252856	2.716955
F55 Abuse of non-dependence-producing substances	Hospital admissions data only	2.2723188	1.240425	1.6495265	1.6487212	1.3880236	1.3306193	1.064462	1.2614979	1.211247	0.92366415	1.0833056	1.623953	1.0729089	2.2034824	1.9050938	1.7499204	2.0923362	1.5233296	1.7329146	1.1977202	1.8967402	1.1416177	1.3407282	1.1500099	1.034076	1.169975	1.5786072	1.5913769	1.1006339	0.9776552	0.6661436	0.98964745	0.6108402	0.8853563	1.0428864	1.7043829	1.1017765	1.1257036	0.892845	1.1281109	1.4443737	1.0953397	1.1571916	1.4475508	1.3826122	1.2768356	1.6030753	1.2972594
F61 Mixed and other personality disorders	Hospital admissions data only	0.7431974	1.1156487	1.314502	0.95290685	1.0064805	0.7870197	0.9868025	1.2230837	1.5640138	1.1189448	1.0861304	1.9239459	0.31982735	0.166845	0.2533339	0.9472048	1.7457954	0.37893993	1.3640044	1.2192328	0.99217755	0.84004813	0.80138385	0.7919669	0.47290504	0.5743452	0.82107276	1.5332482	0.61166096	1.142768	1.0593956	0.7340608	1.039571	1.5605968	1.1735629	1.0810846	0.8826765	0.5857684	1.0960976	0.6990221	0.82704127	0.67723984	1.1191155	1.8336023	0.89166504	0.8191706	0.4733671	0.42911574
F79 Unspecified mental retardation	Hospital admissions data only	2.0994582	1.9720088	2.7314873	2.92624	1.8958257	2.0681617	1.371815	1.6563439	2.0647814	1.726227	1.4242369	2.7015104	0.35546148	1.0010129	1.5309517	1.1290305	21.867682	1.4785391	3.794517	3.6746306	1.2456905	1.5827636	2.2949822	2.6188133	0.9846948	1.4483188	3.48617	5.8466516	1.0038013	1.2985908	1.5958	0.5937438	3.040506	0.93845385	0.91473716	2.2194097	0.7859514	0.7293407	0.70399165	0.5891188	1.805929	0.4375558	1.2997594	1.6633216	2.0337443	0.66311336	1.2080704	1.3412561
F80 Specific developmental disorders of speech and language	Hospital admissions data only	1.860301	1.2913725	1.4372829	1.0682538	1.4270642	1.5675366	0.9096538	1.3686364	1.0756238	0.95906365	1.1477332	1.74466	0.79148495	2.4279256	1.636338	1.8493637	3.4229062	1.9343977	1.3677378	1.4030739	1.0993196	1.2559685	0.95625603	1.2354792	0.95379907	1.0212841	1.5116354	1.6490145	1.6263087	0.92405885	0.61818737	0.548496	0.6133864	0.8035103	0.73521423	1.9613892	0.9204337	0.5669856	0.891308	0.7858121	1.2923477	0.59931165	0.82164544	1.5096725	1.0311828	0.7505231	0.7182788	1.2213091
F81 Specific developmental disorders of scholastic skills	Hospital admissions data only	2.0432186	1.3356829	2.2157462	1.554999	1.339519	1.3708605	0.8159269	1.0215102	1.2613144	1.3930537	1.1928425	2.2633677	0.5405054	0.9349932	1.5742693	1.2756366	6.2551084	1.3048859	2.2051687	1.8254805	0.9617941	1.3024756	1.3928478	1.6001195	0.9157834	1.0490918	1.6651922	2.9119153	0.90853643	1.3750395	1.2959565	1.0445931	2.0652184	1.1293395	1.0063756	2.0813315	1.1232611	1.1244915	1.2914752	1.0137312	1.5579565	0.75812125	1.2120743	1.3080971	1.4308727	0.73527	1.1444304	1.1876472
F83 Mixed specific developmental disorders	Hospital admissions data only	0.3155872	0.3817877	0.44266528	0.964365	1.1698322	1.5008113	2.904921	1.9771187	2.165088	1.1204255	0.7434999	1.3519036	0.23636387	0.33791497	0.32944313	0.25984856	0.78990716	0.5962532	0.9189968	1.3302946	0.82913035	0.62884706	0.46074876	0.45872843	0.60845876	0.91312605	1.3681734	0.7402397	0.7285854	0.46617994	0.7928052	1.3608445	0.6580614	0.553062	0.67071295	1.4880416	1.3785675	0.6801118	0.31899557	0.95382816	0.63007647	0.8622644	0.7954225	1.4153999	0.6500773	1.117216	0.6799458	0.9083456
F89 Unspecified disorder of psychological development	Hospital admissions data only	0.9073067	1.1346061	1.3775582	2.011689	1.492772	1.8550653	1.1477659	1.0741866	1.0316962	1.6407906	1.4277096	1.4822403	1.116875	0.7694926	1.3450723	1.9483682	1.6392891	1.0278857	2.1756854	1.2880286	0.88236225	1.3141543	1.1140497	1.1348139	1.0161197	1.092402	1.4011531	1.7973326	1.7746592	2.0200555	2.251885	2.5146136	2.6230965	1.6689706	1.262114	1.685349	1.2565031	1.1973548	0.98931533	1.4387426	1.3781469	1.0894889	1.4455202	3.1096852	1.2868499	1.2063038	0.98901343	1.326241
F99 Mental disorder, not otherwise specified	Hospital admissions data only	1.7575036	1.5499414	1.7900398	1.660937	1.560422	1.8546468	1.0773635	1.5959644	1.5370785	1.3664037	1.387578	2.8529646	0.6501749	0.7077052	0.72053176	1.3804376	4.5770826	1.2107395	2.1682603	1.7682209	1.3207085	1.278142	1.3001405	1.7821646	0.7385933	0.7950223	1.7398788	2.8567913	0.96114355	0.56716424	0.5153597	0.54479635	0.49976426	0.7875945	0.99479204	0.9407228	0.8379325	0.6394078	0.69711804	0.5987134	0.6982254	0.5192928	0.71750647	1.0251467	1.2745012	0.7903732	0.9433647	0.39922437
H02 Other disorders of eyelid	Hospital admissions data only	0.908803	1.0185288	0.73667496	1.1835967	1.0839657	1.2115879	1.0861613	1.3116907	1.3636955	1.2616823	1.1621056	1.0556959	0.9504303	0.7981621	1.3841645	1.3018099	1.1187918	1.0361056	0.97647023	0.8515891	1.2494582	1.16213	0.9452983	0.85477334	1.1996803	1.2524576	1.2236824	0.99055034	1.128044	0.98457736	1.1906801	1.1463689	1.2806087	1.035219	1.1678227	1.0815606	0.981986	0.9296132	1.1082538	1.0926749	1.1489024	1.1259527	1.097251	1.2316343	0.96855724	1.0029775	0.92967725	1.2412401
H03 Disorders of eyelid in diseases classified elsewhere	Hospital admissions data only	0.54319966	1.0265017	0.6845889	1.2092378	1.49643	1.2566891	1.1432947	1.2114023	1.3634135	1.5455818	0.5574559	1.070358	0.15756765	0.21317756	0.9697421	0.4933528	1.8124909	0.77703214	0.9840158	1.07607	0.6296997	1.6961432	0.60927814	1.0273322	1.0288382	1.154444	1.945065	0.64806277	0.627105	0.740312	2.279709	2.1237817	2.4582825	1.097414	1.1626438	0.62110364	0.8592855	0.36728713	0.85104394	0.2781174	1.2316964	0.46040863	1.1066128	0.33675376	1.7639682	1.2581453	1.3243805	1.867539
H06 Disorders of lachrymal system and orbit in diseases classified elsewhere	Hospital admissions data only	1.0875834	0.9574925	0.5773267	1.530579	1.3435836	1.7946548	1.2338605	1.5421019	2.1341622	1.6619186	0.8006879	0.70318425	0.34033078	0.58640295	1.494812	1.2231975	1.8291758	1.0843865	1.2546824	1.3392152	1.5131067	1.3962656	1.0747516	1.6996378	1.43154	1.7115797	1.985307	1.1097046	1.2333355	1.0002311	1.793036	1.472534	3.2298343	1.1617829	1.1535373	1.4251366	0.91286	1.0786374	1.3152376	0.78695625	1.4636217	0.999065	1.2076219	1.2417889	1.0951557	1.0910146	1.3106399	1.941043
H19 Disorders of sclera and cornea in diseases classified elsewhere	Hospital admissions data only	1.6614785	1.45226	2.1189115	2.094723	1.7885975	2.9337356	0.97157913	1.1892831	1.2886934	2.7219343	1.6124678	0.9820337	1.2006996	1.9255514	3.395131	1.0786612	1.143331	1.672835	1.2977233	0.88004565	1.676058	1.8650559	1.1858894	1.1495286	1.8095586	2.017855	1.2874924	1.2119073	2.1254294	1.3097131	3.8181806	1.7201937	2.2600777	1.1749448	1.0818753	1.2755836	1.068156	0.9751763	0.9514427	0.8718068	0.9759196	0.9187164	1.024326	1.0207952	1.2246755	1.7119938	2.0054367	1.5112224
H21 Other disorders of iris and ciliary body	Hospital admissions data only	1.18573	0.8589299	0.8984906	1.5642954	1.2177529	1.8205901	0.93854105	0.9391649	0.8697343	1.6838839	1.1795646	0.89042807	1.154754	0.9375939	1.9547762	1.0718062	0.8524749	1.1023496	1.0472424	0.84401286	0.97118175	1.0653901	0.98868823	0.75604624	1.2778311	1.0563133	1.0964375	0.9182267	1.4121886	0.950974	0.90884805	0.8896767	1.4416035	0.91329455	1.4043126	1.3193357	0.92143524	0.9101938	0.93327516	0.75980973	0.7917118	1.0624361	0.8830858	0.68725073	0.927313	1.4016517	0.8636225	1.0447382
H22 Disorders of iris and ciliary body in diseases classified elsewhere	Hospital admissions data only	3.674765	2.0680606	4.1369996	2.5834064	2.087642	6.046399	1.3467399	0.85158694	0.82247716	2.4948618	1.4495755	1.0262151	1.4269887	4.667051	6.3626146	1.3993199	1.1187513	4.4651976	2.458693	1.784282	2.990555	2.0041764	2.512711	1.9671402	2.531615	2.3898146	1.2823651	2.238237	10.028878	2.2177846	4.597388	0.8601434	7.4922347	1.3751556	1.2146155	4.266446	1.0876434	1.0294251	0.96324295	0.75127745	0.9468994	0.8361792	1.027972	2.005094	1.2578689	1.858329	2.9199243	3.3502443
H25 Senile cataract	Hospital admissions data only	0.33420995	1.2682929	1.0460142	0.8082855	0.69988734	0.9091667	0.723681	1.0859991	0.79891986	1.8539865	1.3270732	0.5356997	0.49900895	0.42533472	0.71858895	0.6016016	1.0624241	1.3063583	1.0966574	0.6806378	0.54645973	1.0391366	1.2780634	1.166718	1.292264	1.0777297	1.0155681	1.1170464	0.9679834	1.1782173	2.3585234	0.75973547	1.0911525	0.9810697	1.843382	1.0857185	1.5473715	1.2483175	1.1883501	0.82382	1.1912187	0.5610095	1.171623	1.5851103	0.99177754	1.4544132	1.3121798	0.9641892
H26 Other cataract	Hospital admissions data only	1.266112	0.94463754	1.020882	1.1858757	1.1061817	1.5516887	1.7826147	1.0520074	1.1807581	1.6353171	1.048434	1.4493128	0.9550267	0.9858786	3.2253592	2.3393898	1.0686713	1.1891009	1.211896	0.9090029	1.6672735	0.94077545	0.93980277	0.7316141	0.7440732	0.88538384	1.017236	0.9238002	1.6221036	1.6093596	1.0271543	0.6686495	1.5149937	0.9624266	1.6500298	1.3879172	0.88296115	0.9758848	1.0281208	1.0308676	0.838729	1.1752381	0.9352889	0.8891436	1.4059523	1.1366469	0.6398399	0.8191818
H27 Other disorders of lens	Hospital admissions data only	1.1621447	0.9387201	0.9796707	2.2816415	1.7224352	1.6864935	1.1689545	1.280973	1.1649499	1.708248	1.2368349	1.0176996	1.2832192	1.1403022	2.3622682	0.91821414	1.4613067	1.257571	1.6146928	1.3549737	1.1395131	1.5047461	1.2131718	1.1002649	1.5613426	1.651866	2.097633	1.2636472	1.9310238	1.2948966	1.1453133	0.7226801	1.549279	1.1576784	1.1467351	1.4668077	0.992697	0.94582224	0.7766647	0.8013496	1.182377	1.1102142	1.1735604	0.84383506	1.079758	1.1510687	0.7445994	1.1862055
H28 Cataract and other disorders of lens in diseases classified elsewhere	Hospital admissions data only	1.0128442	1.2841272	1.2459489	2.320448	1.5660021	2.100487	1.8796723	1.7279928	1.5670289	2.3904567	1.6549317	0.77678084	1.1992929	1.1895025	3.0963898	1.2343981	2.3567164	2.4568274	1.5953885	1.6635779	1.1819452	1.6861876	2.1769474	1.5843989	2.0703468	2.142556	2.9614925	1.6752471	1.314405	1.0614387	1.8878701	1.0050006	1.6837528	1.5449985	1.6579547	1.6421732	1.2912537	0.8049407	0.7620972	0.6388767	1.1015815	0.8008007	1.1645747	1.0339699	1.127569	1.4246423	2.6327522	1.4105531
H36 Retinal disorders in diseases classified elsewhere	Hospital admissions data only	1.1546148	1.0653603	1.2177851	1.0217916	0.8661395	1.3538226	0.96472883	0.8010706	0.59186614	1.4681399	0.7307353	0.5337245	1.2905912	1.058897	1.2585561	1.3332837	0.65099674	1.048822	1.1720258	0.9978949	1.5758432	0.8784774	1.320928	1.1031281	1.1570985	0.98939663	0.74874234	1.2804364	1.8255265	1.4764202	1.5375196	0.76318526	1.3041285	1.7113202	1.1504277	4.22212	1.1609699	0.9024742	1.3737503	1.1216425	1.0973859	0.89095056	1.2849839	0.93225235	0.74011093	1.1764426	1.0719494	1.021732
H48 Disorders of optic [2nd] nerve and visual pathways in diseases classified elsewhere	Hospital admissions data only	0.7104925	0.7888472	0.7396977	1.4909508	1.0107692	1.5640297	1.4728614	1.4019872	1.6902938	1.354216	1.0995595	0.83614343	0.9521123	1.1915953	2.148239	1.3705136	1.7524856	0.98551095	0.8114079	1.1361957	0.46731946	0.8284221	0.98551095	0.7309015	1.2261233	1.1477659	1.1309375	1.1857911	1.62832	1.8401798	4.6876054	3.7299926	3.9281323	1.6038582	1.2812072	2.6372232	1.3087114	0.852739	0.893172	1.3975445	1.5386543	1.1373057	1.8473821	1.7809527	1.497883	1.6649009	1.801946	3.528039
H49 Paralytic strabismus	Hospital admissions data only	2.1859016	1.2308105	1.0678262	1.7192061	2.0259116	1.7518839	1.5497797	1.7011822	1.9271319	1.0086911	0.7751016	1.0047424	0.5633513	1.9619744	1.5186609	1.9558871	4.262846	1.6747174	2.0136366	1.2730798	2.049496	1.058756	0.9317006	0.9340275	1.1168871	1.5541126	1.9825835	1.6894145	1.8670689	0.75442606	0.9075051	1.3165274	1.3543386	0.8672328	0.9387661	2.5416908	0.713896	0.74011004	0.8311457	0.7244966	2.1128244	1.0389619	1.2515169	2.2796361	1.150983	0.89784706	1.2223866	2.7285638
H52 Disorders of refraction and accommodation	Hospital admissions data only	2.0134785	1.2195213	1.485077	1.4174874	1.3916878	1.5770841	1.1249529	1.0099853	0.9913262	1.5163931	1.0271168	1.1574365	1.5491209	1.0713416	2.1874647	0.99457496	1.2871871	1.332662	1.09288	0.86698884	1.5810456	1.108062	1.0472602	0.96975464	1.585763	1.2468319	1.0341057	1.0923754	1.4461029	0.62867796	0.78515947	0.7815509	0.7095834	0.8850609	1.3786242	0.9945506	1.0754454	0.9546354	1.045018	0.7562087	1.0460178	1.0928918	1.0151919	0.65095097	1.2345754	1.4751587	1.0536112	0.8363294
H55 Nystagmus and other irregular eye movements	Hospital admissions data only	2.189306	1.2655442	1.301848	1.0819733	1.3484163	1.1507665	1.1714507	1.0635246	1.1444607	0.96026057	0.7241832	1.2122761	0.73884237	1.1945871	1.5635928	1.254839	2.413386	1.2346396	1.1066236	1.0597001	1.0910422	0.73124367	0.7578043	0.67935455	1.021147	0.8576699	1.009703	1.1136456	0.6397159	0.5834667	0.3840101	0.87409544	0.7492275	0.8619343	0.89668226	1.1565572	0.94194555	0.791848	1.0171124	0.96255565	1.1543721	0.9966443	1.0168477	1.0336034	0.90882933	1.0670955	0.8978494	1.2816892
H58 Other disorders of eye and adnexa in diseases classified elsewhere	Hospital admissions data only	1.5978596	0.9620119	1.1966424	1.3258178	1.3085456	1.6129652	0.82992065	0.958096	1.0675296	1.3826869	0.95023674	1.200008	0.7354409	0.9455655	1.5104091	0.83910364	1.2850496	1.676926	0.98023313	1.0448265	1.2005988	1.379632	0.8803478	0.94160455	1.0516738	1.1203983	1.2875717	0.8982776	0.99394494	0.9916146	1.1511836	1.1074439	1.7912797	0.8747384	1.2308681	1.5227486	1.1929827	0.7778851	1.154731	0.8309529	0.9865112	1.0269496	0.8594823	1.0874947	1.0151843	1.2047093	1.210112	1.3177205
H59 Postprocedural disorders of eye and adnexa, not elsewhere classified	Hospital admissions data only	0.88932395	0.91915464	0.76913697	1.7062571	1.2551112	1.4215586	1.2369224	1.4084802	1.5070804	2.077324	1.3265414	0.81504655	1.2010713	0.6719085	1.7065718	1.0988375	1.494063	1.2396406	1.3179877	0.7794325	1.3243465	1.3052711	1.3790032	0.85918605	1.6165087	1.8293849	2.208943	1.0673052	1.1838255	0.9183569	1.1668442	0.79938316	1.2630335	1.2605878	1.7563747	1.1084963	1.3431967	1.4340582	0.93971527	1.0534881	1.2566558	1.442517	1.1951666	1.1239115	1.0858681	1.3435445	1.3391525	0.8762163
L26 Exfoliative dermatitis	Hospital admissions data only	1.0378065	0.8253451	0.8560504	1.1683694	1.2160866	1.8862729	0.8373947	0.7796291	0.71530783	0.9620037	0.85424536	0.7701661	1.1006563	0.81144917	1.2122824	1.338929	0.83312094	1.1602092	1.5329207	1.292754	0.7764435	0.96214074	1.0525209	0.90294695	0.86722565	0.87940073	0.902139	1.2764719	1.723211	2.046697	1.5072986	1.9810648	1.315291	1.2588315	0.9048779	1.9122388	0.9445492	0.7061692	0.9159169	0.68803775	0.8155538	1.0069208	0.89471793	2.9763515	0.65744585	0.9413789	0.8287983	1.6276577
L27 Dermatitis due to substances taken internally	Hospital admissions data only	1.6997184	1.5178307	1.438897	1.3285019	1.3623358	1.5840663	1.1805013	1.1567944	1.1464945	1.1676339	1.2291732	1.363961	1.3765438	1.5511427	1.2590667	1.5379814	1.3438612	1.5954008	1.3094487	1.3550342	1.6102935	1.4251149	1.3752174	1.4778187	1.1116499	1.3633077	1.2560785	1.3740767	1.6067924	1.4528961	0.9933176	0.9038354	0.9654576	0.98250717	1.1253291	1.4327422	1.046215	0.8851386	1.0754348	1.0286787	1.0838112	1.0078002	1.0609063	1.7036673	1.245033	1.2691619	1.2486612	1.5254815
L53 Other erythematous conditions	Hospital admissions data only	1.3024627	1.2543741	1.196592	1.2433295	1.2941599	1.3757421	1.1992882	1.1503739	1.1729771	0.95554876	1.0308979	0.98909783	1.1289209	1.0122174	1.0378556	1.372709	1.5427835	1.3323054	1.3660634	1.2544684	1.1755277	1.3242884	1.3634049	1.2251135	1.0318804	1.2964393	1.3349799	1.3297175	1.2861586	1.7526995	0.9869227	1.1512489	0.8152671	1.1600564	1.1864882	1.6794428	1.1224424	1.062244	1.1405103	1.1602924	1.21779	1.1207267	1.1845902	2.1231396	1.0826269	1.2437723	1.1673863	1.7145483
L58 Radiodermatitis	Hospital admissions data only	1.197501	1.4156806	1.3780732	2.7840607	2.7457955	2.9785295	2.078272	1.5299686	1.7703319	1.7362196	0.87709016	0.902061	0.91177726	0.53098255	1.1305233	0.73358303	2.6457682	1.479004	1.8647714	2.1460767	0.8676492	1.8754507	1.5803425	1.4363517	0.74679714	1.2546543	2.898899	1.666731	1.0104377	3.332542	1.5498232	0.7842386	3.210356	2.3860252	1.2022429	1.8090556	1.7620851	1.220123	1.1652048	1.3940303	1.1290666	0.82949096	1.5778848	1.8428211	0.9779983	2.22796	2.0867248	2.5136929
L59 Other disorders of skin and subcutaneous tissue related to radiation	Hospital admissions data only	1.8226527	1.4457849	1.3063651	1.3576919	1.3143468	1.7781721	1.5326183	1.4035282	1.7359633	1.4762634	1.3462714	1.2358003	1.4570175	1.3648205	1.483435	1.3009346	1.6001426	1.9812744	1.1332937	1.2855388	1.2906569	1.347669	1.3173988	1.3884473	1.1046246	1.2464585	1.2852956	1.4483285	1.5565635	1.3640544	1.6499594	1.3979199	1.5241387	1.0438073	1.0760797	1.7669637	1.2012197	0.9494429	0.8679412	1.141771	1.1523144	0.9163209	0.99188036	1.8922538	1.5425848	1.3023685	2.0500143	1.7159482
L72 Follicular cysts of skin and subcutaneous tissue	Hospital admissions data only	0.8357249	1.0004729	0.84968734	1.2673748	1.1164267	1.1985772	1.1617281	1.2150849	1.1501712	1.4410744	1.3731552	1.0563991	1.2679725	1.0057601	1.554232	1.0295635	0.99883443	1.0881112	0.8404549	0.87955004	0.9420857	1.2336633	0.9851129	0.8971718	1.1289825	1.1374283	1.3050267	0.99821687	0.9663935	1.2721006	0.94151	0.8984386	1.0346894	1.182387	1.1369293	1.4808369	1.109626	1.0439196	1.2308428	1.2920694	1.371065	1.299327	1.3179103	1.0830604	1.0452144	1.1353595	1.1729053	1.3314716
L83 Acanthosis nigricans	Hospital admissions data only	0.6291698	1.0319251	0.8054744	0.7706314	1.1357623	1.5007312	1.259086	1.6403067	1.4104735	1.6799358	1.435771	1.4204663	0.7679665	0.479275	0.9861014	1.0640614	0.9051023	1.1985154	0.7887123	0.79741853	1.0176325	1.2858489	0.80220264	0.6497603	1.0220615	0.85744894	1.2046714	1.0165863	1.263013	1.4793247	1.1854368	0.9117048	1.0245113	1.2753456	1.0320715	1.2211257	1.2807226	0.97888917	1.1923914	1.143043	1.1088452	0.9156497	0.9466063	1.0469934	0.92774457	1.2175968	0.8484818	1.2092049
L87 Transepidermal elimination disorders	Hospital admissions data only	3.5245953	2.8851311	2.0639248	3.1256692	5.78277	11.579297	2.311486	3.2470093	3.517718	6.4385586	3.0952938	2.9334285	3.1904318	1.6559826	5.20393	1.3621742	4.0330834	11.422064	3.193549	1.7261585	5.8738356	4.268113	5.659856	3.486936	8.243088	4.1978407	10.379615	3.0295026	3.1226184	2.2867885	4.6921854	1.6172268	1.4553467	4.021285	2.0458643	2.0349052	4.326867	2.4993124	1.77661	1.4631845	1.4844131	0.9453951	0.99932647	4.157046	1.560216	2.093358	2.8182971	6.5335674
L89 Decubitus ulcer	Hospital admissions data only	1.8145027	1.6158566	2.0213373	1.7459565	2.230974	2.207058	1.2652814	1.2467121	1.4078553	1.1396425	1.109762	1.6306877	1.135663	1.3740077	1.3581342	1.6141506	3.546904	1.5949194	2.5362928	2.405241	1.0409921	1.6771832	1.6587516	1.7766056	1.1121948	1.5744228	2.1590226	2.3653338	1.7533635	2.2904813	1.2048613	0.7335622	1.1664097	1.3012065	0.9470171	3.0357423	0.91542214	1.2047591	0.9742921	0.94630265	1.6238565	0.960288	1.3231019	1.345718	1.8072991	1.129916	1.5722644	2.4134343
L90 Atrophic disorders of skin	Hospital admissions data only	0.7536302	0.99969435	0.9683302	1.2599822	1.116309	1.1304597	1.257028	1.27269	1.2095209	1.2553892	1.1957195	1.0237188	1.4530251	0.9677839	1.4382275	1.1350372	1.1423221	0.92326593	0.9073577	0.8831916	0.9838653	1.2239001	1.046336	0.86667234	1.1463169	1.1585989	1.276116	0.96916157	0.9709071	1.325407	1.0122342	0.9565704	1.0480314	1.415895	1.216953	1.6674341	1.233176	1.0485895	1.1026896	1.3877006	1.4285074	1.1939809	1.3511115	1.1040362	0.95456994	1.2068007	1.0649799	1.4236866
L95 Vasculitis limited to skin, not elsewhere classified	Hospital admissions data only	3.582894	1.7015541	2.014221	2.2407556	1.9459757	4.893987	1.6507081	1.3129857	1.3579572	1.4770583	1.329243	1.4058133	1.2109292	3.3668356	2.422566	2.5762002	0.89903736	2.6817195	2.1860304	1.4108319	3.7601855	1.305832	1.690225	1.0069082	1.4125775	1.4968684	1.3421185	1.5726849	8.88539	2.8565283	2.0545857	1.564202	2.246297	1.3170258	1.4759109	3.3728697	1.1873955	0.8748442	0.98236704	1.2411994	1.052786	1.0228812	0.99368656	5.7470946	0.8854485	1.7889832	1.3990881	4.818682
L97 Ulcer of lower limb, not elsewhere classified	Hospital admissions data only	1.059628	0.97671473	1.07644	1.4259384	1.3921692	1.5804375	1.0465608	0.8462647	0.90577763	0.9728111	0.7556424	0.8268827	1.0938967	0.7171413	1.053866	1.0679063	1.5203546	0.95157725	1.494577	1.5713729	0.7159964	1.0087497	1.3710533	0.9416463	0.87415767	0.9263254	1.3781371	1.5803508	1.7665205	2.9784706	1.8345538	1.2114596	1.8687822	1.6792796	1.020432	3.4900837	1.0278724	0.9493487	1.0429417	1.0844142	1.5760056	1.0524719	1.4480779	1.4656513	0.97150034	1.1105213	0.8427105	2.2772934
L99 Other disorders of skin and subcutaneous tissue in diseases classified elsewhere	Hospital admissions data only	1.4798223	1.4780846	1.7441623	1.4866346	1.3896341	2.4851658	1.126597	1.3080726	1.2168787	1.6295131	1.3645873	1.3760456	1.3570085	1.5227718	1.3898038	1.7123073	1.1035936	2.0538716	1.4722322	1.1461996	2.5928528	1.1351906	1.6568925	1.0808289	1.3130519	1.2876356	1.5088941	1.5713016	2.9137998	1.6221699	1.5678527	0.7699154	1.6632758	1.3888711	1.1712433	1.8898069	1.4164369	1.1210154	1.2876356	1.4631845	1.4090215	1.1022809	1.1807357	2.480468	1.1243817	1.0808928	1.8109871	1.3499866
Q01 Encephalocele	Hospital admissions data only	6.2040067	2.826566	1.6503321	5.5503845	5.3429675	9.827222	2.9651098	5.3013883	8.115291	7.52009	6.2710104	2.250236	4.946265	37.819035	8.323981	1.760204	3.1904318	13.4322195	2.5287735	2.9971333	13.069908	4.534518	9.124267	8.083652	5.816753	9.395534	17.11309	7.505417	16.946785	3.4261777	5.0388985	0.40959838	3.0952938	2.5988736	2.7063625	2.6039546	3.1748915	3.2280395	2.921992	3.521155	3.9744358	1.9023051	2.2338152	2.0151298	4.3821483	3.5835974	39.55667	9.267953
Q03 Congenital hydrocephalus	Hospital admissions data only	0.44508547	1.6098735	1.0457333	1.6753664	3.9835026	1.5097846	0.8699648	1.2735925	1.4477865	0.93694603	0.7910812	1.2720647	0.45760986	0.79574627	0.78095865	0.8445895	8.836349	1.8502407	3.5818481	3.012539	2.1926603	0.81416947	3.2730086	3.2259388	1.4081045	1.6637285	4.9149675	4.0783005	1.1630925	1.0090638	0.39641526	0.17519389	0.788767	2.3663013	0.69055504	2.4647477	0.96286523	1.9102557	1.6105615	1.0801145	4.6081758	0.75512373	2.2294564	2.5152018	1.6487716	1.1312826	3.0473056	1.7436656
Q04 Other congenital malformations of brain	Hospital admissions data only	1.5026314	1.217492	1.1438795	1.2232668	2.2912192	1.2750583	1.1244062	1.2497996	1.4511524	1.0950292	0.6832859	1.2749443	0.3094346	1.1939456	1.0480903	1.0913072	3.8940816	1.3061806	1.6725397	1.130898	1.7575355	0.9331047	0.95047826	1.1881715	0.83303255	1.085	1.9160606	1.6078312	1.3414882	1.1053053	0.5623498	0.51269543	0.99479073	1.2632618	0.86589587	2.3234484	0.9938002	1.0069054	1.3334475	1.38107	2.3763914	1.0243078	1.640147	1.6432818	1.1904011	0.964585	1.3937174	2.0835977
Q06 Other congenital malformations of spinal cord	Hospital admissions data only	0.710544	0.9917941	0.8320453	2.8837225	2.3473134	0.7447062	1.2609398	1.6856576	1.7388477	1.3840898	1.2230588	0.7177058	1.5595495	5.021705	3.1741164	1.9342091	3.2760732	1.928845	1.8604797	1.5877386	1.8872709	2.4170997	2.294198	2.4759302	1.8124247	3.890908	3.9192715	2.1280115	0.7292973	1.6209327	1.0184792	0.38346916	2.712978	1.5445821	1.1955291	5.765853	1.4111086	1.2014543	1.153824	1.2138743	4.0826173	0.9634825	2.478652	2.3842783	3.3021708	3.018797	9.135411	3.9401383
Q18 Other congenital malformations of face and neck	Hospital admissions data only	0.8563476	0.85734457	1.0266259	2.3664775	2.0100846	2.277682	8.571194	6.8992434	6.9442363	1.9588873	1.8803077	0.8892933	1.8722305	1.8101091	1.85323	0.6845292	2.6902845	2.1485791	1.7773064	1.2491504	1.9549943	3.078995	1.7351247	1.2243263	1.1291934	2.0399065	6.7161193	1.6304862	2.3514183	1.7294925	2.586047	1.3605396	2.3622248	1.3083171	1.2684472	1.3207949	1.8072398	1.3464019	1.188357	1.4205494	1.3384836	1.234754	1.7291061	1.364707	1.093486	1.4410675	2.177183	1.2584602
Q23 Congenital malformations of aortic and mitral valves	Hospital admissions data only	0.58346593	0.6964759	0.6246521	1.837246	1.4319754	1.2710247	1.0603176	1.2644688	1.2776572	0.8859682	1.0521678	0.60017335	0.9173002	1.6780621	0.95541286	0.74204737	1.2180642	1.0041522	1.1408622	2.0550184	1.1915154	1.3583682	2.00497	1.5526376	1.3432578	1.5482432	2.411025	1.0310993	1.4256988	0.94280905	0.86379826	0.39830786	1.7219659	0.9743877	1.0815585	0.7976473	0.9936728	0.9950203	0.92165816	0.694653	0.8990723	0.8003851	0.917944	0.9323557	0.7726736	1.2988315	0.5738097	0.8977374
Q24 Other congenital malformations of heart	Hospital admissions data only	1.1034608	1.1781133	1.0834792	2.1773567	1.5970455	1.3322961	0.9079933	1.2822415	1.4163588	1.0157784	1.4397241	1.1229663	1.5840437	2.557494	1.1882185	1.4247979	1.8552991	1.8659103	1.5565751	2.1315382	1.6923684	1.6117659	1.8985611	1.9030076	1.3769016	1.9753951	2.3788812	1.7619689	1.4444227	0.8350696	0.85509175	0.6524407	1.196106	0.916482	0.9001241	1.0996737	0.98722017	0.77132916	0.86978537	0.8223729	1.5636362	0.9772493	1.1152502	1.3975224	1.3524879	1.1827308	0.9893075	1.4376017
Q26 Congenital malformations of great veins	Hospital admissions data only	0.14364222	1.8222967	0.40522197	1.6600305	3.159427	4.6420507	0.71974564	3.2756734	1.2699959	2.442608	5.143302	0.9186603	1.0099753	7.9738855	0.51149875	2.9535499	2.6397998	2.5250719	2.5300086	4.442472	1.9935987	3.5418472	5.249869	3.4161549	6.1497183	9.142105	10.920317	5.138282	1.8509938	0.8620539	0.7091062	0.053727616	0.1565324	2.8182971	0.7027295	4.157046	1.3880236	1.354216	0.98538315	0.5145046	1.9284918	0.640155	1.0474474	3.156343	0.46754768	1.6755028	1.2408794	1.5867214
Q27 Other congenital malformations of peripheral vascular system	Hospital admissions data only	1.6059043	1.412643	1.1605804	2.3980296	2.2491224	2.448446	0.9323718	1.8255376	1.6404248	2.4902608	2.4919333	1.7887115	1.8758634	3.1403723	2.6193235	3.1225336	2.1057312	3.1389246	1.9656613	1.493746	2.4018216	1.8937839	1.5661976	1.5685494	1.6879369	2.592677	3.2700355	2.3038332	3.1801927	1.1285834	0.7008734	0.883224	0.5008786	1.2840558	1.0842813	2.0795903	1.6167663	0.91530126	1.3189162	1.4945091	1.8913966	1.1062263	1.1399044	4.871298	1.2520077	1.5298623	1.3788363	2.104318
Q28 Other congenital malformations of circulatory system	Hospital admissions data only	0.9325703	1.0863979	0.8236598	1.3055743	1.993622	1.4854327	0.9205874	1.5155214	1.4174315	1.6437356	1.6500635	0.8983733	0.8199764	1.7311954	1.9653165	1.854572	2.6832106	1.8664062	1.8072066	1.0621399	1.4742533	1.1988277	1.320891	1.2869508	1.3327951	1.9105209	2.124211	2.1464105	2.849298	1.0107219	0.9838203	0.6056393	0.9003237	1.6155356	1.0408825	1.1631867	1.1597999	1.2265465	1.632903	1.3445961	2.0009506	0.97884923	1.286575	4.182399	0.86754787	1.1016742	1.3015674	1.2495036
Q31 Congenital malformations of larynx	Hospital admissions data only	0.97737604	1.1788018	0.9557534	3.476493	3.690332	4.488885	3.1717784	4.752631	4.8816543	4.2600822	3.3946576	3.7654147	3.0094771	3.375178	3.2047064	2.2380457	1.6308208	4.0106406	2.8693259	1.6457338	3.716617	5.1731663	2.0400214	2.030368	2.8654757	4.750808	5.847264	2.2470207	9.191982	1.4798384	3.198342	0.5388766	1.8244431	1.6541786	0.93380135	1.1756237	1.5072023	0.8104251	0.7996366	1.1472156	1.055718	0.8564088	1.1570504	2.927807	1.3787719	1.3249465	0.9395892	1.0414582
Q34 Other congenital malformations of respiratory system	Hospital admissions data only	2.9825344	1.6738673	2.6644042	4.6921854	5.3954005	3.611704	2.3137445	3.1842065	3.611704	4.9559355	3.4631808	5.0241575	2.0518668	7.668411	5.805403	3.9013715	3.9899914	9.769809	5.7940755	2.2513351	8.389267	3.882368	1.9360398	3.0265455	3.4395876	4.263947	7.2816067	4.2101574	6.6364565	0.6483338	0.6959003	0.7476865	0.43051487	1.2846526	1.0842978	2.567342	1.2698408	0.88271236	0.640155	1.7430981	2.2734284	1.1359183	1.279488	1.7993083	0.90530145	0.84301007	1.7118894	1.5948774
Q39 Congenital malformations of oesophagus	Hospital admissions data only	1.1118855	0.9161518	0.8018766	2.4502876	1.7832446	1.5633914	3.5998275	4.4694357	4.0875506	1.4724649	1.603257	1.416897	2.7667158	3.0740256	2.0956204	0.57124656	2.7021537	1.4855591	1.4282169	1.2113656	1.3834457	2.1113775	1.3924901	1.325759	1.4506971	1.7436244	4.030377	1.368122	1.7170992	1.1294566	1.3467975	0.61942506	1.087207	1.2344631	1.0549493	1.1067815	1.3985548	0.91106576	0.9146121	1.0550958	0.8659665	0.894262	1.0926386	0.99300253	1.0665692	1.3127482	0.72110707	1.0869604
Q43 Other congenital malformations of intestine	Hospital admissions data only	0.6595651	0.7789334	0.60491484	1.536376	1.3969887	0.960816	1.1824794	1.2840418	1.0704044	0.976197	1.0678076	0.7230406	1.3783965	1.2303889	1.2292409	0.7134041	1.4267642	0.8041241	1.5959145	0.8960165	0.9543654	2.0245595	1.4821287	1.4056728	1.1576288	1.8903118	2.3196983	1.3220568	0.81117874	1.0110986	0.6379664	0.5908672	0.5701391	1.0582863	1.1457565	0.8242905	0.96424586	0.8739344	0.84864014	0.7609801	1.0792404	0.9779606	0.9346815	1.4337646	0.6542355	1.1273791	0.835338	1.2670753
Q45 Other congenital malformations of digestive system	Hospital admissions data only	0.9420723	0.92067754	0.96806556	1.7118372	1.5311363	1.8127565	1.4412427	2.4050326	2.003036	0.89478165	1.3975846	1.2853557	2.9369218	2.7301705	2.6166203	0.77000374	2.280725	2.6042724	2.101423	1.3435749	0.9077913	3.1727605	2.2438416	2.3000865	1.9784769	2.2387972	3.1197608	1.3451453	1.3466741	1.8096068	1.8094196	0.87230176	1.3597859	1.3075824	1.3007331	1.9548601	1.5992578	0.8738674	0.95182544	1.4752231	1.0892562	0.96595925	1.249716	1.023687	1.1135483	1.3208891	0.7447204	1.6675642
Q50 Congenital malformations of ovaries, fallopian tubes and broad ligaments	Hospital admissions data only	0.8243115	0.9743777	0.8124849	1.6534721	1.1429274	0.9877049	1.2652102	1.0634321	1.1489272	1.1083318	0.938357	0.657356	0.9852994	1.4535903	0.99688554	0.8597053	0.8016633	0.7713239	0.9816731	1.2746719	1.9734395	1.3201666	2.1353347	1.7989084	0.9230291	1.5925082	1.8283606	0.9594355	1.0661825	1.4639629	0.77083063	0.36825815	1.9063069	1.5986121	0.95333046	1.3793898	0.9606883	1.1610376	1.2717689	1.2540253	1.1878737	1.1928973	1.8368934	1.3163512	0.98118156	1.1963953	1.7032353	1.0299213
Q51 Congenital malformations of uterus and cervix	Hospital admissions data only	1.157696	1.2076299	1.2934815	1.227687	1.17627	0.85168135	1.2271518	1.1475762	1.3112277	0.8130897	0.985592	0.98399085	0.8652742	0.8908967	0.66763157	0.86690885	1.4162953	1.1330274	1.3112562	1.2070128	1.3142501	1.3348764	1.6378001	1.4477221	0.7649685	1.2351639	1.5985198	1.3839356	1.0718589	1.3690273	0.8407891	0.8503583	1.2863787	1.1837881	1.1242069	1.1850123	1.1325665	1.156362	1.0627507	1.2825751	1.3249915	1.1296432	1.4386779	1.5388238	1.3432779	1.0644192	1.9040928	1.2465289
Q54 Hypospadias	Hospital admissions data only	0.8412792	0.83441436	0.8065523	1.1614769	0.9085093	0.7687583	1.0175188	0.8906801	1.0469917	1.1432499	0.9625491	1.2081969	1.1110545	1.5532323	1.69837	0.89041257	0.9603792	1.2467113	0.64906013	0.91912633	0.8589308	0.7659149	0.8890013	0.8752621	1.153552	0.97414905	1.2988577	0.6286351	0.792991	1.0915796	1.0696977	0.8590082	1.7458563	1.0854728	1.2329695	1.4054346	1.5196393	0.9807338	0.9487705	1.7282543	1.1403086	1.0217417	1.3466898	0.76729095	1.0060335	1.3359108	1.234106	1.1589209
Q60 Renal agenesis and other reduction defects of kidney	Hospital admissions data only	1.5711476	1.3640411	1.2147076	1.4077299	1.3076146	1.867334	1.0558149	0.8990675	1.1227841	1.09007	1.2244875	1.0809973	2.1293757	1.0588565	1.0560833	1.1007622	1.2450489	1.1921083	1.9877075	1.921535	1.5849309	1.0526043	1.8168921	2.175951	1.390683	1.3513587	1.8996519	1.2872002	1.4255253	1.6160896	1.5072639	1.3564168	2.4363704	1.4656883	1.2643205	1.2464375	1.2222476	1.0633783	1.0369203	1.4089352	0.95647097	1.2041687	1.273398	1.9705372	1.3033684	1.3822875	2.0985155	1.6038872
Q91 Edwards' syndrome and patau's syndrome	Hospital admissions data only	0.60416603	1.4471974	1.829429	0.9426582	1.2028483	1.4539261	0.9321025	0.7433184	1.1777128	1.1117063	0.7041034	0.62121737	0.35865635	0.15216155	0.48783726	0.55767196	0.71781534	0.69998986	0.8883334	1.1580396	0.75760895	0.56122315	0.83777815	0.806766	0.9392984	0.988855	0.72044885	0.86945164	1.0045383	1.0765823	1.6295131	2.9334285	4.088602	1.8792249	2.620536	0.66891414	2.5250719	1.6160429	1.8967402	1.8865799	0.806766	0.94185305	1.3499247	2.165088	1.154229	2.5473628	2.0629172	1.4800707
Q92 Other trisomies and partial trisomies of the autosomes, not elsewhere classified	Hospital admissions data only	5.819594	3.3410957	3.5617917	1.5973616	4.699064	7.938921	1.1092662	0.89453596	1.382781	1.4217204	2.1935527	3.256536	0.6361044	2.154542	1.3205062	2.0195625	1.7136666	4.834045	4.9053774	5.2781425	3.7354605	1.8558156	2.5660887	3.210748	1.632101	2.4831946	2.3390186	2.2123768	4.3406215	2.0261059	0.5307719	0.60416603	1.3557459	1.3193783	1.5382787	2.2524347	1.1980675	0.9761794	0.8023464	0.81358993	1.3314317	1.280191	0.77094996	9.822424	1.2697513	1.4938657	3.3590894	2.8921833
Q93 Monosomies and deletions from the autosomes, not elsewhere classified	Hospital admissions data only	1.1748589	1.1196564	1.1172501	1.0326056	1.1866599	1.4355848	0.9486971	0.89069504	1.1431866	1.1479762	0.984857	0.9584823	0.66671306	0.53096634	0.9064349	0.48569813	1.0116642	0.9661398	0.9523448	1.3282257	0.98313034	0.70919275	1.1602548	0.867914	1.0450209	0.8196958	1.0929688	0.8771136	1.196291	1.3643374	1.2634821	1.1000966	2.5629582	1.283242	1.4554355	1.0161042	1.4288538	1.3535548	1.4815167	1.4064438	0.9747208	1.0240893	1.0407205	1.3859918	1.0257001	1.4845037	1.8911915	1.4970603
Q97 Other sex chromosome abnormalities, female phenotype, not elsewhere classified	Hospital admissions data only	0.26239857	0.67284507	1.9004483	4.898197	2.799097	7.549523	0.98972297	3.050283	1.7219495	3.159427	2.7116535	3.5074272	0.5492942	1.3260791	1.6243495	0.1951886	4.0134387	4.628471	4.3650637	3.2884939	3.7409363	2.8404012	1.7102184	4.243178	1.3608445	1.1601619	6.024885	4.7987685	3.7961385	1.3433493	1.524818	0.10076927	0.31682235	1.2678274	1.2156909	10.522498	1.7118894	1.0129154	0.351033	0.48831388	1.5099996	0.6896424	1.3244613	6.873919	0.7886546	0.91256887	0.66370857	0.19691168
I05 Rheumatic mitral valve diseases	Hospital admissions data only	0.9774949	1.1189027	1.2668307	2.3759098	1.6312997	2.0079892	0.89749306	0.8944159	1.1544833	0.9963603	1.0862815	1.2692047	0.8595723	1.7413983	0.70824796	0.6799277	1.071036	1.850879	1.4491992	3.5310385	2.4510164	1.1958036	2.1992755	1.5751375	1.2360055	1.2783139	2.017389	1.4313504	2.519913	1.2431494	0.63767076	0.39727512	2.0998204	1.0289881	1.0652765	1.2564147	1.1171869	0.8978295	0.85327685	0.88380224	1.2196527	0.99414515	0.96773094	1.8930156	0.94517803	1.3995963	0.6569837	1.579503
I06 Rheumatic aortic valve diseases	Hospital admissions data only	0.6874823	0.74566305	0.723613	1.2667474	1.18106	1.0449092	0.9140126	0.82981884	0.92632896	0.8940447	0.908939	0.69731194	0.9540523	1.2645583	0.9112998	0.555308	0.74930376	1.0393817	1.052854	1.5172795	1.0953584	1.1935169	1.4643638	1.1295025	1.1748159	1.3096383	1.4472328	0.90180504	1.2450187	1.3318869	1.0498829	0.7994916	2.0406764	1.0735705	1.0340855	1.2094352	1.0610181	0.9513223	0.98898476	0.8641031	1.0407283	1.0289261	1.0205482	1.3550097	0.7052173	1.3495128	0.80004805	1.4787704
I07 Rheumatic tricuspid valve diseases	Hospital admissions data only	1.2840444	1.3424609	1.4329817	1.7577058	1.4721285	1.6619843	0.9357205	0.9986324	1.2332593	0.9870623	1.2618256	1.2351644	1.4723191	1.6975459	1.1346307	1.4460895	1.5126523	2.0302093	1.5024133	2.1185129	1.622365	1.5284201	1.6619861	1.6894878	1.4538006	1.8342084	1.6636636	1.602493	1.3935112	0.8935723	0.85320693	0.95719326	1.3737236	0.9409433	0.97824293	1.1955388	1.0493774	0.8386828	0.96070725	0.89389807	1.1994386	0.92125183	1.0509989	1.603081	1.3585037	1.2264744	1.0626589	1.3226708
I08 Multiple valve diseases	Hospital admissions data only	1.5197546	1.3559642	1.4184024	1.7934626	1.6651374	1.7398603	0.89439404	1.03213	1.371406	0.9435585	1.3883444	1.0570368	1.2893791	1.6320484	0.815436	1.0447208	1.7406629	1.9578449	1.734539	2.5942729	1.5903327	1.7533048	2.1902332	1.8132955	1.3862712	1.9418237	2.2274902	1.8243212	1.6166435	1.2433486	1.0226668	0.7546578	1.858916	0.9210698	1.1268003	1.1311666	1.0125828	0.88728285	1.004766	0.79270244	1.0624621	0.8899484	1.0323606	1.7667272	1.3937463	1.3503039	1.0383892	1.5038415
I09 Other rheumatic heart diseases	Hospital admissions data only	1.3410555	1.5141834	2.0291173	2.7994387	2.1132991	2.808452	0.7684444	0.9990239	1.0659628	1.1354793	1.9511449	1.2491877	1.6268134	2.8820803	0.98905367	0.81375545	1.5997169	2.6730914	2.7360365	5.0635624	3.064465	1.9318297	3.4103217	3.2031796	1.8908068	1.8709276	2.217875	2.2356336	2.8173797	1.3896341	0.8800809	0.357229	2.1316948	1.1234556	1.0919242	1.3548223	1.4040424	1.198037	1.0726252	0.9196514	1.1553568	0.97257644	0.82276165	2.6696131	1.6013802	1.717471	0.9530183	1.5817578
I12 Hypertensive renal disease	Hospital admissions data only	0.9645293	1.1754031	1.0108523	1.1939579	1.206372	1.8584858	0.93209565	0.8915875	0.7926641	1.1237545	0.99882233	0.9226328	1.0743196	1.3205748	0.6029766	0.98796654	1.133331	1.1122196	1.4062252	2.1000915	1.03734	0.84157676	1.4686435	1.5787305	1.183262	0.9331893	1.5533715	1.4303187	1.5901246	1.1285604	1.7638162	0.9970211	1.4301596	1.2648695	0.7797842	1.0458641	0.74702764	0.740812	0.7632457	0.76423144	0.88713026	0.7346464	0.9936039	1.2646575	1.030704	0.8575736	1.3536861	1.057092
I13 Hypertensive heart and renal disease	Hospital admissions data only	1.2074145	1.4412965	1.1328267	0.86503994	1.1531515	1.7776779	0.8506527	0.79537725	0.77496225	0.71982336	0.85923344	1.058355	0.8961512	1.4705812	0.6835916	1.8716962	1.0090138	1.23196	1.3704846	2.107282	1.3852404	0.7649629	1.4017239	1.1627634	1.1505215	1.1171176	1.1658256	1.313825	1.2588997	1.1650308	0.8125192	0.7699868	1.0383183	1.6418236	0.82167196	2.347005	0.8505513	0.9130114	0.91604275	0.82459795	0.9648918	0.87488145	0.8232136	1.7716123	0.8640102	0.9413436	1.6572853	1.6650496
I15 Secondary hypertension	Hospital admissions data only	0.905006	1.0812919	1.020207	1.2018868	1.1908755	1.6270664	0.966165	0.9495875	0.8759164	1.0967983	1.0812215	1.0108471	1.1478882	1.1599118	0.8598118	1.0487359	0.9739475	1.1201364	1.1620388	1.514228	1.2209646	0.9484788	1.2392924	1.1868764	1.0206332	0.994975	1.2104826	1.2410613	1.5619885	1.2058748	1.6368334	0.9667202	1.5091138	1.1806258	0.9567911	1.3361801	0.95263255	0.78560865	0.93831205	0.984608	0.9705185	0.8681914	1.0561128	1.0131581	1.0319655	1.0142647	1.2635161	1.0445316
I22 Subsequent myocardial infarction	Hospital admissions data only	1.0027806	1.0931822	0.9697349	1.1565335	1.1035157	1.1188556	1.0278081	1.0632073	1.0195673	0.84926057	1.0598844	0.88726866	1.0030962	1.1057103	0.7300378	1.0542631	1.283679	1.0250212	1.2705293	1.4820192	1.1162345	1.1351242	1.4999152	1.1669456	1.0899255	1.2720752	1.4683304	1.1163	0.79953194	1.05997	0.98136395	1.0748769	1.083716	0.92639995	1.0796223	1.1348888	1.0418158	0.9092636	1.0271804	0.96204805	0.97838503	1.0623274	1.1163732	1.0522705	1.1097426	1.1208943	1.0437818	1.1665579
I23 Certain current complications following acute myocardial infarction	Hospital admissions data only	3.6413147	1.9106574	2.334059	3.2415748	3.1047542	4.302989	1.1837759	1.3962724	1.4445354	1.3610615	2.0398793	1.5413541	1.8309184	4.3946476	1.4978758	1.458004	2.2110717	2.923459	3.4919057	3.729082	4.00501	3.3942626	3.2155635	2.9013772	2.1201754	3.9453254	4.134049	2.1456842	2.993693	1.6029449	1.6662084	0.8177663	2.0573566	0.8303718	0.97644097	2.7269044	1.0323206	0.8360469	0.9384738	1.144254	0.88410527	1.0951549	1.2646018	1.2429141	1.6418258	1.6315864	1.429505	2.477316
I24 Other acute ischaemic heart diseases	Hospital admissions data only	1.9084146	1.4036992	1.1503825	1.5240352	1.409354	1.2541149	0.9073761	1.2228557	1.3919	0.80038166	1.4719976	1.0390856	1.4781994	1.27695	0.3826248	1.2303272	2.2104912	1.0649252	1.8757722	2.5451863	1.3472347	1.4273453	1.7612946	1.2073814	1.5274004	1.8503298	1.9514629	1.4042013	0.6421622	0.9129222	1.0319773	1.1874422	0.8675344	0.773091	1.0259199	1.1892715	1.0721484	0.81022376	0.97341114	0.93333876	0.9255587	0.9975227	1.0075706	1.1713789	1.40103	1.4977556	0.78027457	1.6971492
I25 Chronic ischaemic heart disease	Hospital admissions data only	1.4213166	1.3031338	1.0716044	0.79001933	1.2826471	0.99491435	1.3291595	1.0452114	1.2606921	1.0237988	1.4778781	1.0566236	2.2004035	1.7811742	1.9107567	0.71152073	1.5364722	0.9221357	2.0669422	1.7405617	1.6580068	1.3578218	2.5604274	1.668427	1.215118	2.1297853	2.518221	1.3650165	1.1800154	1.1351703	1.2150098	1.1502228	1.2166691	0.87873334	1.0308255	1.1412303	1.1180011	1.0127671	1.0887531	0.8989685	1.2384976	1.0264179	1.086616	1.3680449	1.0382947	1.0959264	1.1451087	1.3778402
I27 Other pulmonary heart diseases	Hospital admissions data only	1.6929601	1.5056328	1.6825781	2.0525544	2.0602424	2.014602	1.1568477	1.2274278	1.4738142	1.7235789	1.6545727	2.1710153	1.8343213	2.1817725	1.4893876	1.6779717	1.5826486	2.7499104	2.1074352	2.5408628	2.6764178	2.177893	1.6455308	2.023938	1.8960751	2.2973754	2.1936052	2.074822	3.0684347	0.95446295	0.98084176	0.6653614	1.0954208	1.1110876	0.9502634	1.3486096	1.0896939	0.8553023	0.9118294	0.91634315	1.2401737	0.90789986	1.0401945	1.9109123	1.1717237	1.0811018	0.801274	1.1499768
I28 Other diseases of pulmonary vessels	Hospital admissions data only	0.76427794	0.89185596	0.82971823	1.5224423	1.4920298	1.2468079	0.87244844	1.321349	1.3862534	1.2700523	1.4932027	1.22405	1.3966143	2.4160807	1.3124746	1.4936584	1.3252627	2.4171534	1.2652465	1.5102301	1.8304443	1.852833	1.618843	1.6997175	1.5484952	2.6160614	2.30955	1.2519969	1.7234885	0.88394016	0.917749	0.47754234	1.271205	0.96404403	0.85243267	1.0598459	1.1285961	0.7769459	0.9550648	0.75361234	1.2591761	0.80120194	0.9895006	3.0633092	0.98123795	1.0826633	0.9788907	0.9796643
I31 Other diseases of pericardium	Hospital admissions data only	1.3418905	1.3931086	1.9323405	3.2320619	2.5638523	2.674338	1.0741765	1.3391695	1.4905111	1.2961985	2.00507	1.1594272	1.4404724	2.5490782	1.4682593	1.3520726	1.7867275	2.210846	2.666443	2.1176784	3.5796685	4.425272	3.4878323	3.4108202	1.715666	4.3407416	2.750315	2.0472765	1.9523325	1.7792586	1.3082466	0.50994813	1.4922022	0.9173498	1.024531	1.3727396	0.90195864	0.79208845	0.9754073	1.1100667	1.1932821	1.1282252	1.2820002	1.8109045	1.4130474	1.2589521	2.0636244	1.8722591
I33 Acute and subacute endocarditis	Hospital admissions data only	0.90309316	1.0089965	1.1040335	2.1177654	2.0960338	2.442528	1.268706	0.7499115	0.9001692	0.6943609	0.625933	0.724397	0.5457412	1.3957052	0.5588318	0.42894366	1.0619218	1.193919	1.6273459	3.798483	1.9422832	1.2171111	1.9316708	1.2084485	1.0267369	1.0360886	2.2359083	1.0304688	3.19128	2.2820666	0.72137403	0.38478208	4.0061393	1.1282179	1.084135	2.8821614	0.9584314	1.1510397	0.78898495	0.8054893	1.0136076	0.8627137	0.99858266	1.4820279	0.7111749	1.6696107	0.51146525	2.876505
I34 Nonrheumatic mitral valve disorders	Hospital admissions data only	1.4354665	1.2767578	1.3357359	1.7800974	1.3945948	1.8455379	0.83000785	0.91596967	1.2335962	0.8476013	1.1362312	1.1955699	1.0558167	1.6056018	0.8664412	1.0755103	1.3468534	1.8714136	1.3513484	2.5275273	1.5514361	1.328974	1.9238898	1.6656449	1.0965338	1.3976697	1.7553122	1.4629405	1.7316211	1.1656762	0.7988172	0.6877875	2.098938	0.8457753	1.0625659	1.1017854	0.99454516	0.9023202	0.92683405	0.8671712	1.0906215	0.9198121	0.9703886	1.4895662	1.4378018	1.1887366	0.8848802	1.4050852
I35 Nonrheumatic aortic valve disorders	Hospital admissions data only	1.1334629	0.9649413	0.76030445	1.4828603	1.1833738	2.3397753	0.7598611	1.0519506	1.2524146	0.80491346	1.3543147	0.990661	0.8593986	1.8311976	0.6209719	1.4772134	1.4907376	1.8375393	1.1668198	2.827554	1.2056664	1.4743083	2.7844656	1.7378204	1.3212246	1.8369857	2.7374957	1.4116441	2.3554797	1.1823697	0.7698127	0.37958473	2.5531645	0.6898811	1.2078698	0.94974536	0.90835464	0.94940686	0.8843099	0.67300695	0.9449489	0.7462379	0.6617998	2.516185	1.3602196	1.0674001	0.86682516	1.4352369
I36 Nonrheumatic tricuspid valve disorders	Hospital admissions data only	1.295223	1.5429344	1.960026	2.5509562	2.337633	2.3663292	1.0381898	1.1414874	1.5042622	1.1195753	1.4175956	1.5424753	1.5504433	2.0475245	1.2511066	1.2869115	2.0543072	2.377231	2.4801679	2.499204	2.102627	2.453651	2.2553015	2.3229282	1.3425463	2.2732763	2.4062831	2.1462648	1.7722229	1.3705047	0.8385818	0.5471993	1.3830513	1.126465	1.0782326	1.1974125	1.0855969	0.87585336	0.85845715	0.97207105	1.5016057	0.9905088	1.2078326	1.8452146	1.4194386	1.2657827	1.0803206	1.4046413
I37 Pulmonary valve disorders	Hospital admissions data only	1.3525363	1.2886815	1.5263649	2.1630602	1.6626345	2.0001826	0.9844941	0.8391802	1.0739751	0.7872716	1.0084926	0.89941645	1.6310314	1.8320135	1.20967	0.9986979	1.2702923	1.6305609	1.4305604	1.9102049	1.9214685	1.2110242	2.013176	1.4956913	1.2886609	1.4943572	1.1202499	1.4936349	1.5669401	1.0298386	0.919377	0.6319967	1.0628322	0.9438823	0.98938864	1.1451944	0.9785161	0.67140275	0.84336567	1.003714	1.1510559	1.1130387	1.2401137	1.1345083	1.101805	1.4431612	0.8876523	1.3445244
I38 Endocarditis, valve unspecified	Hospital admissions data only	1.1116899	1.2034942	1.0198034	1.7512262	1.5154067	1.6117089	1.0089145	0.9790106	1.1493092	1.0993966	1.1798776	1.1219226	1.0801684	1.3623612	0.90366626	0.8980491	1.1814852	1.735789	1.4050122	2.3500595	1.8062778	1.2545639	1.8543854	1.6372291	1.0807418	1.296663	2.0132618	1.4454229	1.7052413	1.276566	0.7258187	0.7004599	1.5921841	1.1646398	1.1548723	1.2245771	1.1251878	1.0656294	1.0287651	0.9550393	1.1443906	1.0344071	1.0734255	1.5969249	1.0540137	1.3886797	0.9869045	1.5461547
I39 Endocarditis and heart valve disorders in diseases classified elsewhere	Hospital admissions data only	0.6069751	0.751805	1.0406609	3.2327716	2.1970365	1.7619238	0.9266852	1.1544051	1.5617403	0.8481711	1.2876356	0.8287762	1.0826776	4.39286	0.73960745	0.75107116	1.2602665	2.414151	1.5285451	3.4228337	3.2796743	2.312615	1.8568778	1.6604358	1.4247607	2.88795	4.508026	1.4103982	3.072706	1.0039196	0.64023316	0.26757392	2.3848605	0.9743936	0.9451066	2.2573893	0.90945506	0.66314167	0.59392864	0.60623455	1.5369648	0.7596463	0.99064463	3.699159	0.87083244	1.082562	0.40979844	2.0493636
I40 Acute myocarditis	Hospital admissions data only	5.013181	4.3146043	5.7819347	7.666102	3.6089056	14.129871	0.65997607	0.7475724	0.7583646	2.0861602	2.3905637	2.0783355	3.1139271	18.395561	5.959856	3.6622338	1.2790507	7.2179475	3.3673553	6.191347	8.512923	2.1670444	4.3156404	3.157936	3.0268533	2.9904819	1.59589	3.8334768	8.4011545	1.5184221	1.3081231	0.54565144	5.4229355	0.8358692	0.98807824	5.6266522	1.2526311	0.5572999	0.6707904	1.0813216	1.2415221	0.5858113	0.98029983	1.9078166	2.5616133	2.747499	2.1952581	5.3047547
I41 Myocarditis in diseases classified elsewhere	Hospital admissions data only	3.4733417	3.0118034	3.6081786	2.4342737	3.7445915	6.7146845	1.0348969	1.2124304	1.513321	1.2454319	1.266126	1.3958396	0.9788493	3.3533537	1.1209726	1.4373382	1.4317346	3.4801323	2.8459542	2.812798	3.7409363	2.0964267	1.9023051	2.389523	1.6475141	2.0368934	1.6608412	2.3330302	6.4385586	2.1492882	1.4753807	0.53683186	2.873883	1.3715178	1.2124304	2.8626788	1.1444082	1.0890733	0.7141445	0.8572268	1.189851	0.7192187	0.9834004	2.5486069	2.2557366	2.3524768	3.4028366	3.751912
I43 Cardiomyopathy in diseases classified elsewhere	Hospital admissions data only	2.0398314	1.7840658	3.2940876	1.6111431	2.706159	2.733178	0.9827139	1.277915	1.5396222	1.2829167	1.7144834	0.6709909	1.778613	2.2542331	1.5317366	1.3359464	3.1419716	3.9607258	3.2205007	3.6769953	1.2665676	3.3740737	2.1071632	3.802846	3.2728138	6.1860895	2.5751162	2.5956056	1.1518849	0.9131775	1.7148577	1.3091908	1.1908207	1.0567691	0.89723843	1.7509395	1.092515	0.82029825	0.4729524	0.5744674	1.1952288	0.5446359	0.63400686	1.8807099	1.40798	1.646308	5.4006724	3.2833104
I44 Atrioventricular and left bundle-branch block	Hospital admissions data only	1.77977	1.4058731	1.2073872	1.2201445	1.2704388	1.058959	1.0013204	0.9473806	1.1579976	0.7657438	1.0290059	1.2578744	1.1793653	0.8809352	0.8306246	1.3017025	1.481754	1.2362895	1.1885918	2.0957396	1.413121	1.0319768	1.4801828	1.1385506	1.2010922	1.3578573	1.5894063	1.3082103	0.7678291	0.7575598	0.5791294	0.9229115	1.1354825	1.0196553	0.96205527	1.0747505	0.95180124	0.94084895	1.0301361	0.831876	1.064251	0.9620518	1.0465198	1.0264285	1.2495179	1.0324459	0.8530834	1.2249397
I45 Other conduction disorders	Hospital admissions data only	1.4720179	1.4455148	1.2860934	1.4906898	1.4623489	1.028244	1.08857	1.056652	1.2194465	0.8399388	1.0350096	1.3655424	1.3591689	0.96541995	1.0594114	1.3672508	1.516447	1.2260516	1.281503	1.7622825	1.6957515	1.1924416	1.360053	1.2760274	1.2701318	1.3991723	1.4735013	1.3277166	0.82715005	0.7598854	0.5712614	0.75877506	0.91458535	1.094441	0.9441365	1.0181092	0.99630183	0.8998151	1.0201727	0.9286645	1.1588848	0.9724763	1.1750181	0.91032195	1.1908747	1.0924618	0.87397	1.0928352
I46 Cardiac arrest	Hospital admissions data only	3.9076712	2.5567775	3.1443613	2.912132	6.741768	3.274896	1.1718557	2.3555124	2.6843758	1.2511691	2.0458534	2.7333667	1.5294855	1.8794627	0.68900305	2.718302	8.425062	2.2835884	12.001087	9.941559	3.1137662	6.666496	3.1263177	4.223021	2.597826	7.2757792	15.94625	2.673905	1.0698075	2.5233605	0.752778	1.0814286	0.87650526	1.5737427	1.2527258	7.533657	1.7694865	1.5194216	1.3571446	1.3552307	2.09327	1.3643458	1.6999533	2.049427	1.905487	1.8889699	1.4502506	5.1728973
I47 Paroxysmal tachycardia	Hospital admissions data only	1.2743819	1.2296039	1.2938956	1.7705512	1.4081936	1.0776613	1.0930115	1.0278999	1.1929406	0.6606417	0.9192203	1.112948	1.153698	1.0411899	0.9171683	1.069314	1.3649178	1.1335071	1.3780932	1.9023799	1.9137716	1.2672284	1.4054018	1.3761187	1.1402787	1.4358284	1.5197349	1.1462799	0.8176326	0.8020944	0.54066753	0.7665226	1.2499144	0.92544556	0.89321816	1.098305	0.9502672	0.8605872	1.0356848	0.8146742	1.0639881	1.0437299	1.1763529	1.026816	1.1770619	1.174732	0.8564909	1.1975452
I50 Heart failure	Hospital admissions data only	2.200411	1.3186544	1.3618888	2.2444818	2.1574352	1.7049149	1.655596	1.137643	1.3135598	1.1373907	1.5874428	1.5575277	1.8300927	1.6012285	0.772863	0.9992427	1.7515076	1.4333346	2.7179854	4.4922404	2.9071064	1.7758677	2.1311193	2.5457358	1.2795562	1.5191815	1.8452418	1.9405082	1.9340607	1.5695922	1.7560356	1.6250104	2.7130747	0.970568	1.0561655	1.6567545	1.0706893	0.88894135	1.0674145	0.757285	0.8157637	1.0316105	0.73266107	1.2576824	1.354933	1.1726035	1.0668527	1.0889447
I51 Complications and ill-defined descriptions of heart disease	Hospital admissions data only	1.7717178	1.5555373	1.8068038	2.02627	1.7819827	1.1563141	1.0156245	0.90099573	1.1128421	0.8923985	0.9247032	1.019058	1.8634095	1.3298894	1.134962	1.169729	1.75044	1.2750022	1.8748046	2.2878907	1.7468879	1.4540819	1.5424948	1.8719336	1.200318	1.5661922	1.2817503	1.5152084	0.9355908	0.9480784	0.99772096	1.1401068	0.9181457	1.0281005	0.9940133	0.9167906	0.98912257	0.73456275	1.0483072	1.150191	1.0977243	0.9785052	1.293549	0.6996715	1.1112597	1.2339698	0.93161726	1.1864786
I61 Intracerebral haemorrhage	Hospital admissions data only	2.2038636	1.9392637	1.8539994	1.4108921	4.497938	1.8824034	1.1534592	1.7597591	1.8834425	1.3535545	1.2388344	2.0593169	0.44870362	1.0496831	0.964327	0.9521836	11.08119	1.5564665	4.363394	3.1894248	1.6199069	3.3895192	1.2763933	2.0030086	1.7410458	2.7039602	6.2190795	2.335829	1.9194932	1.2931589	0.6027492	0.83100665	0.6961771	1.7893829	0.703251	2.321046	1.0313749	0.94291204	0.9654287	0.92053306	1.6629289	0.69967526	1.1021283	1.6407101	0.5913925	0.92399496	0.537872	1.9991535
I62 Other nontraumatic intracranial haemorrhage	Hospital admissions data only	1.9309771	1.9083389	1.8778377	1.2824932	3.095263	1.9085524	1.2526269	1.3762547	1.5183762	1.1399834	1.167361	2.4827833	0.64770246	1.2791675	1.0387858	1.176591	4.122566	2.0048153	2.8946714	1.9750571	1.8573599	2.249676	1.5006832	1.4094001	1.1607459	1.6932341	2.7011354	2.0290744	2.2195885	1.8792198	0.5657659	0.6010129	0.7867341	1.4764357	0.8363921	2.8292766	1.1295798	1.1013128	0.9750205	1.1687776	1.9022033	1.0332276	1.4041109	3.4202216	1.140197	0.8294407	0.9324672	1.7052407
I63 Cerebral infarction	Hospital admissions data only	1.8607816	1.1906215	0.9805936	1.4371147	1.8133621	0.8801318	1.5019807	1.4696174	1.065533	0.9698449	1.1569195	0.74853104	0.97101897	2.4420295	1.0288489	0.6609748	6.5649223	1.4281119	1.8926172	2.699355	1.2846857	1.9357058	1.1814287	2.2340324	1.7249085	1.8674803	2.4344566	1.5906072	0.67147136	0.6020783	0.76991254	0.7285909	0.8263105	0.9955821	0.7221959	0.8033445	0.6592316	0.7439835	0.94754344	0.6138163	1.0568364	0.873617	1.017681	1.0299422	0.69406253	1.0404238	0.5213015	1.1058488
I65 Occlusion and stenosis of precerebral arteries, not resulting in cerebral infarction	Hospital admissions data only	0.88741094	0.93653107	0.7350286	0.90674305	1.018614	1.0123501	0.7687484	1.216022	0.9100004	0.8336747	1.1926758	1.1227334	0.81844085	1.4241425	0.6281315	1.327851	1.7323431	0.909599	0.91391504	1.3052431	0.88445723	0.9921389	1.0898945	0.78243256	1.1146228	1.0455734	1.4032859	1.1260235	1.3118389	0.8854224	1.0115681	0.5610616	0.9528037	0.8693227	0.8745778	1.1739498	1.07295	0.9001437	1.003504	0.96848786	1.1646203	0.6568032	0.7809967	1.4702092	1.0042139	0.9820098	0.618638	1.1850809
I66 Occlusion and stenosis of cerebral arteries, not resulting in cerebral infarction	Hospital admissions data only	0.9073065	0.8523103	1.0519013	1.2162292	1.1613176	0.8434547	0.7736507	1.1461663	0.75910056	0.718011	0.93926257	0.7772828	0.81915927	2.0370157	1.1703097	1.1718156	2.1673777	1.1756337	1.0259312	0.94843006	0.99734294	1.0101568	0.955073	0.8095282	0.91666925	0.96433324	1.2394129	1.004758	0.660298	0.9971088	0.6555601	0.59984326	0.7614414	0.829596	0.86722445	2.3861113	1.014111	0.94854015	1.1890748	1.4243742	1.9717069	0.8962349	1.2583545	1.2878857	1.2564237	1.0001072	1.298557	1.6944706
I67 Other cerebrovascular diseases	Hospital admissions data only	1.1946338	1.229281	1.3225609	1.0977435	1.3900939	1.0791718	0.77629596	1.2234987	1.0480528	0.8797509	1.1492448	1.4847875	0.84128743	1.3178048	0.9024444	1.2461615	2.6763573	1.2006494	1.2714655	1.2349083	1.0111326	1.0918045	1.0257919	0.9418846	1.0167887	1.0897437	1.4366397	1.4209533	1.0662053	0.9121276	0.9516093	0.8220483	0.7769751	0.9834077	0.8524522	1.3418568	1.1044959	0.91328555	1.0099108	1.0983864	1.4083894	0.69385844	0.9661502	1.5727587	1.17766	0.9129795	0.8664655	1.2288268
I68 Cerebrovascular disorders in diseases classified elsewhere	Hospital admissions data only	0.41775858	1.3439399	1.404368	0.689059	1.4281214	1.0175048	0.6289034	0.79231423	0.86967844	1.1751626	0.84429914	0.7298606	0.23636001	0.27690017	0.7918026	1.0517508	3.131678	1.0835834	1.2605233	1.2487278	0.65283674	1.122081	1.5453365	1.3587185	1.1960449	1.2197486	1.19532	1.4250072	0.7324079	1.3052185	1.1992631	0.6820989	1.2832114	1.9920743	1.0484189	1.3690478	1.1029081	0.6946442	0.66517663	0.7695349	1.6952186	0.3801445	1.1614207	1.3114	0.69740623	0.9395564	3.096226	1.2395736
I69 Sequelae of cerebrovascular disease	Hospital admissions data only	0.3969581	1.1916744	1.1130286	1.1065584	1.3044176	0.9250968	1.0329227	1.0188788	0.8669918	1.2736752	0.85368097	0.5875562	0.61273885	0.6763532	1.1225772	1.4125712	3.1605794	1.2119635	1.2571027	1.200494	0.5356394	1.1772746	1.4965625	1.4330045	1.0603325	1.1466072	1.1200248	1.5884703	0.691118	1.2145771	1.9504656	0.66690457	1.7236277	1.5049274	1.1558793	1.20342	0.9280461	0.7103151	1.1741194	0.9437388	2.2420251	0.60756516	1.8549514	1.103	1.1159819	0.95635974	2.0259378	1.3809661
I70 Atherosclerosis	Hospital admissions data only	0.6135713	0.7713519	0.75441426	1.467979	1.1537293	1.5063455	0.9182367	1.3947686	1.1496072	1.3001964	1.5527625	0.94085824	1.2776039	1.6591425	0.78776187	1.7274206	1.3353348	1.0092968	1.4683962	1.2688504	0.99818134	1.6509595	1.373113	1.0674956	1.4414527	1.9496086	2.0026717	1.3919263	2.2072232	1.3895426	1.9342705	0.7601962	1.0290334	1.0488886	0.9881278	1.5895625	1.0133042	0.87795126	0.95687604	0.8153286	1.1385124	0.7998274	0.8212056	2.256455	0.9633807	1.1377323	0.73193985	1.4717996
I71 Aortic aneurysm and dissection	Hospital admissions data only	0.48142326	0.9157486	0.5859553	1.8185264	1.3816762	1.5652268	0.86612415	1.36617	1.0059227	1.0592972	1.7022103	0.6231211	1.2885501	1.3566906	0.6436599	1.2519054	1.9896648	1.2110279	1.7724326	1.9536637	1.0209309	1.8585777	2.4339387	1.8269904	1.6843778	2.7854161	3.1366706	1.6147404	1.219614	0.98869586	1.5520698	0.8405016	0.78698665	1.007385	1.1203316	0.72173613	0.9377163	0.8574724	0.95467293	0.67363566	0.8943334	0.7330217	0.8020485	2.2419176	0.9999843	1.1357627	0.992203	1.1888047
I72 Other aneurysm	Hospital admissions data only	0.7511335	0.87536526	0.7817069	1.6662985	1.3615521	1.537401	0.82011986	1.4908795	1.1462575	1.0031879	1.5111634	0.94149476	1.1270506	1.8012762	0.9244264	1.969471	1.9776281	1.1041249	1.7318976	1.48857	1.1531831	1.5998932	1.5286199	1.3003219	1.4136319	1.8098788	2.4159236	1.5039302	1.8069175	1.17753	1.0566021	0.6391637	0.9975998	1.0959363	1.0300109	1.2104007	1.1246643	0.97318786	1.0105296	0.9736254	1.1304176	0.7434895	0.8501737	2.8219538	1.0850194	1.2282482	0.7985695	1.3918476
I74 Arterial embolism and thrombosis	Hospital admissions data only	0.43572646	0.70104295	0.7758771	1.5171123	1.1942705	1.1941475	0.92575276	1.3317841	1.0556704	1.0094095	1.2352424	0.6702869	1.122	1.4663012	0.6162046	1.5889971	1.5932349	0.92206925	1.7882916	1.4229453	0.87286526	1.79876	1.3323295	1.0763054	1.4454195	2.1472607	2.1538243	1.3845246	1.6175212	1.5289599	1.6773491	0.8879487	0.926769	1.1466867	0.9577904	2.2639987	1.0543187	0.81460214	0.9477108	0.7566169	1.2845839	0.7146879	0.9208944	3.3282962	0.78900427	1.2799542	0.75198	1.7343392
I77 Other disorders of arteries and arterioles	Hospital admissions data only	0.7337508	0.8094257	0.8104767	1.3487108	1.1117465	1.5416049	0.9190725	1.3399558	1.1245118	1.1970061	1.4416918	0.9205152	1.1023713	1.8230187	0.93689436	2.0184824	1.2647358	1.0630903	1.3491135	1.1231798	1.0694897	1.4666508	1.2902247	0.9278873	1.2830758	1.7011732	1.7211715	1.3035074	2.4133244	1.4962766	1.8862125	0.8599548	1.1287186	0.9925255	1.008582	1.8163091	1.076275	0.8998688	1.015724	0.98620576	1.2795905	0.8555487	0.9016655	2.378579	0.98997796	1.1918766	0.8905473	1.650204
I79 Disorders of arteries, arterioles and capillaries in diseases classified elsewhere	Hospital admissions data only	0.71874607	0.8759068	1.0120505	1.3722227	1.0426054	1.382415	1.0973309	1.0168667	0.9907154	0.9488992	0.8939608	0.7692316	1.3983387	1.4043208	1.0475031	1.3421893	1.0770898	0.95979893	1.1816646	1.1266712	0.989554	0.9983054	1.1900717	0.868992	1.032443	1.1699853	1.2220056	1.2769861	1.8294913	1.7381132	1.4665649	0.75472975	1.322957	1.2280468	0.8787619	3.0881522	0.9434851	0.8473119	0.8021025	1.0295212	1.3187906	0.9487522	1.0901252	1.4417381	0.8988185	1.1555561	0.90830404	1.7388722
I81 Portal vein thrombosis	Hospital admissions data only	1.6853223	1.5698656	1.8033782	1.8991091	2.1579895	1.945968	0.7053301	1.0781474	1.385081	1.1774752	1.7691461	1.1588194	1.482986	1.329712	1.3031406	1.6371543	2.814975	1.8842058	4.2461553	2.9714997	1.4395882	3.5161412	2.9516637	3.1535075	2.0099676	3.47033	2.6344433	2.5056832	1.6162627	1.7052901	0.5356663	0.71138203	0.632809	1.1320101	0.8432314	1.758349	1.0198212	0.93705124	0.88485986	0.6616118	1.2749153	0.82971805	0.625008	4.3884864	1.3342501	1.4089117	1.8274652	2.1667957
I82 Other venous embolism and thrombosis	Hospital admissions data only	1.603588	1.3078488	1.4956585	1.7416865	1.7356019	2.3489532	1.0529059	1.3569614	1.4164757	1.4155251	1.7148476	1.2518156	1.2267663	1.5932367	1.0683651	2.0069056	2.1181905	2.844468	2.5571291	2.155181	1.8071868	2.64992	2.415332	2.7452407	1.7223568	3.3784423	2.8651094	2.2244654	2.2116964	1.4022855	0.6479306	0.7773035	0.61685157	0.8945281	0.9368664	1.7033725	0.97187394	0.92410046	1.1796948	0.7203377	1.3305541	1.0311073	0.91365546	7.3417544	1.0862184	1.1121552	2.0270872	1.7729497
I84 Haemorrhoids	Hospital admissions data only	1.334501	1.011373	1.1354259	1.519127	1.1851991	0.98960745	0.91993403	1.1530663	1.1717702	1.140486	1.257786	1.5569971	0.77903837	1.0907686	1.241573	0.85345995	0.7458975	0.8269119	0.99425745	0.80960196	1.4376363	0.97032744	1.1880863	1.0202694	1.2289987	0.860315	1.1396354	1.1935389	1.204085	1.5326766	0.96166533	0.9415695	1.5287712	1.6503608	1.0301892	1.1699704	1.1404934	1.2246943	1.1083893	1.4717457	1.147326	1.2815131	1.1257691	1.245649	0.9340967	1.2843639	0.8555591	1.2329073
I85 Oesophageal varices	Hospital admissions data only	0.8842441	1.0199093	1.0025593	1.1447449	1.3967845	1.3832147	0.7787872	0.8246515	0.9827218	0.9612792	1.022065	1.0225918	1.211246	0.63690025	0.8390305	0.554861	1.7594018	1.0646861	2.048258	2.0276904	0.8973417	1.1815941	1.4520888	1.8768995	1.3172724	1.141571	0.76554793	1.6719295	1.4012228	1.3562827	0.7186339	0.73653114	0.9385832	0.9938343	0.8705644	1.1788776	1.1469854	0.9251207	0.8526383	0.934463	0.954446	0.83450764	0.66247195	2.2207024	1.2942836	1.1390008	1.0246369	0.7524397
I89 Other non-infective disorders of lymphatic vessels and lymph nodes	Hospital admissions data only	1.4464763	1.2528837	1.3639188	1.4362965	1.4858958	1.8828549	1.1453824	1.299281	1.2398294	1.0832024	1.1861819	1.1558837	1.4644972	1.2574064	1.1182314	1.8789817	1.9999179	2.047018	1.689316	1.8152312	1.2597648	1.6197447	2.0377738	2.2102208	1.1734028	1.7893826	1.778064	1.9485439	1.5523331	1.6999235	0.96361685	1.1692775	0.6210747	1.0454459	1.0013337	2.3780572	0.9412883	0.871805	1.0486493	0.7850996	1.4467196	1.0911874	1.0342945	2.7468913	1.2476071	1.1308446	2.111697	2.128494
I95 Hypotension	Hospital admissions data only	1.5524429	1.5678945	1.5229388	1.3179854	1.5342087	1.2226048	1.0362824	1.1730554	1.257658	0.96222204	1.1316986	1.2422888	1.308319	1.3346401	1.2816606	1.3641013	1.9804649	1.4756792	1.3887042	1.4821217	1.318716	1.3879151	1.4488187	1.5591289	1.2391078	1.49812	1.5273148	1.453707	0.9922944	1.1973087	0.8801606	0.91870546	0.9927033	1.1314225	0.9859126	1.3766681	1.1192093	1.1035551	1.0060022	1.2024068	1.224018	0.9551712	1.2437958	1.5025386	1.5857294	1.2695749	1.5274888	1.3453906
I97 Postprocedural disorders of circulatory system, not elsewhere classified	Hospital admissions data only	0.66646034	0.81328857	0.7166874	1.4574249	1.1350783	1.1482412	1.0221753	1.4377393	1.3390247	1.2558559	1.1669402	0.887055	1.078152	1.4394245	1.2992086	0.8800955	1.1659138	1.3494766	1.0198672	1.0553836	1.1960384	1.5198423	1.5117298	1.2276446	1.1947311	1.8585185	1.841029	1.1849366	0.96683913	1.3118857	0.8030762	0.5996393	0.7483182	1.2002431	0.93699634	1.2849945	1.2590295	1.0948806	1.2040653	1.2039597	1.231779	1.2159004	1.3066274	1.6556793	0.860232	1.0685189	1.0675483	0.96653837
I98 Other disorders of circulatory system in diseases classified elsewhere	Hospital admissions data only	1.5426153	1.1743389	1.3337289	1.5929395	1.8708042	1.4616123	0.9214597	1.1100222	1.6218992	1.2752825	1.333555	1.5348417	0.99540997	1.1113269	1.1885449	0.769226	1.8873267	1.6948378	2.1096709	2.1120992	1.5638866	1.92329	1.8949836	2.0734096	1.3519094	1.857621	1.7125458	1.7942841	1.8826709	1.519286	0.5298984	0.56563383	0.95378816	0.91408247	1.0712653	1.6649829	1.2897592	1.2847269	0.78850865	1.3518761	1.1677499	1.0039115	0.87637055	2.5004048	1.4547273	1.2944775	1.3320137	1.2646881
H71 Cholesteatoma of middle ear	Hospital admissions data only	1.2499076	0.9956343	1.0053172	1.21235	1.6184843	2.2383523	1.2066605	1.4406762	2.1733317	1.7478473	1.9001906	2.2731695	0.49233672	0.6596312	2.319335	1.1867706	2.2926831	1.4540468	1.8235244	1.4601691	0.9203168	1.4320405	1.7725782	0.9807974	1.8475224	1.3372368	2.4664314	2.208716	3.103028	0.8756734	1.537059	0.9053079	1.0793779	1.1795075	0.8985628	0.83741283	1.1636363	0.69918144	0.96528924	0.9510055	1.0897218	0.64857256	0.73092294	0.70408225	0.81182235	0.9184612	1.1542866	1.4315848
H73 Other disorders of tympanic membrane	Hospital admissions data only	0.90822536	0.9234817	0.99764603	0.9929942	1.188605	1.4993145	1.367021	1.1401359	1.6848247	1.5099396	1.171804	1.1375386	0.51579434	0.56275994	1.814433	0.78590834	1.3711841	1.1028082	1.1732624	1.1715081	0.9229894	1.2039746	1.3820899	0.9395712	1.2662659	0.87505233	1.467704	1.1936084	1.8207904	1.169541	1.5514529	0.6621231	1.2188756	1.3050363	1.0390772	0.55026305	1.2671368	0.95479494	1.3366524	1.3997775	1.0395206	0.8585493	1.0670406	0.46753427	0.7374319	0.9891668	0.9959942	0.93859184
H74 Other disorders of middle ear and mastoid	Hospital admissions data only	1.2913687	0.99962455	1.0196021	1.076403	1.3799804	1.1504455	1.1927385	1.0707248	1.8023933	1.4151658	1.2429432	1.2636762	0.74518913	0.8769383	1.5381597	0.9849548	1.2046934	1.4167736	1.293571	1.1601338	1.135845	1.2054912	1.4798005	1.1475219	1.285402	1.0848755	1.5019472	1.2897966	1.861687	1.1244342	1.0961696	0.62136865	0.89623326	1.3073393	1.0924097	0.6463959	1.2826818	1.0770063	1.2576705	1.3024918	1.2300273	1.0679914	1.0956446	0.6540951	0.9369298	1.1924452	1.2795906	1.1046115
H95 Postprocedural disorders of ear and mastoid process, not elsewhere classified	Hospital admissions data only	0.9335419	1.1412389	1.221194	1.5324188	1.9079448	2.1034763	1.4071738	1.4761012	2.3786821	1.6680541	1.3824645	1.2206305	0.60642886	0.70432365	1.5816453	0.8508446	1.8937615	1.5587406	1.9091388	1.7985672	1.3836147	1.8262495	1.7751061	1.4589709	1.4248369	1.46053	3.0233145	2.0873616	3.1507611	1.3568894	1.686764	0.64807415	1.4230986	1.4469987	1.0201675	0.7508606	1.139557	0.94246763	0.98084533	1.2011014	1.5298518	0.9222048	1.1630244	0.6653982	0.8036023	0.9109568	1.486113	1.2398479
O02 Other abnormal products of conception	Hospital admissions data only	2.0169559	1.9400798	1.9084333	1.9605166	1.6488454	2.1054826	1.5217674	0.8311872	1.7318529	1.7979723	1.0245092	1.3372821	0.5797972	0.63400936	1.0248312	0.8827625	1.2285353	1.3664656	1.6197184	2.0290568	3.307622	1.484907	1.706666	2.4902158	1.1679324	2.1676505	1.4990145	1.2883773	2.016013	1.2732387	0.83335596	1.1684664	2.2860641	1.2619619	0.7530629	0.95120853	0.76937896	1.3443663	1.9645257	1.7256486	1.1509864	1.6371706	1.6248534	3.1366298	1.3281535	1.2969123	2.089604	1.4008205
O07 Failed attempted abortion	Hospital admissions data only	1.0516754	1.1768504	0.7493312	2.815546	1.790544	4.3735976	2.1735618	2.0289524	2.0170987	1.6077787	2.0984752	1.3525639	0.6869538	0.72876334	0.9930965	1.0731709	2.0378883	1.9350947	1.849187	2.0339117	1.6746849	2.5486069	1.9162892	1.2740331	1.3575262	1.8828988	2.6295083	1.881061	2.312615	1.4528617	0.6712043	1.1661253	2.1746233	1.1841999	0.7701034	1.0287722	0.7030727	0.9355793	0.9880179	1.7800833	1.1709752	1.1217256	1.6475141	4.360803	0.7868276	0.8047005	4.3735976	1.7371504
O08 Complications following abortion and ectopic and molar pregnancy	Hospital admissions data only	0.8287003	0.99250567	1.1644894	1.5147688	1.7450852	1.0439053	1.0200552	1.8367386	2.520145	1.0782702	1.4720225	0.70943445	1.14371	0.70381695	0.6107159	0.592396	2.0845182	0.6042029	1.4219807	1.6691064	1.254281	2.765136	2.2367256	1.3893797	1.824671	2.79409	2.7222667	1.80738	1.6376225	2.527539	1.3057858	0.24004701	1.7301667	2.3459768	1.0951307	0.8615454	2.2515182	2.8362434	1.5920246	1.8395809	1.3973739	0.8838625	1.0684434	1.5879164	1.4987365	1.5850437	1.6571116	0.8060769
O10 Pre-existing hypertension complicating pregnancy, childbirth and the puerperium	Hospital admissions data only	0.8778768	1.527799	1.2155424	0.8395185	1.1003652	1.8231868	1.1281797	0.8888215	1.0146943	1.139112	1.153384	1.5140603	0.633006	0.7585344	0.2533339	1.7354548	1.4989804	1.6567913	1.3189757	1.9023051	1.0796751	0.9641296	0.9676668	0.8696639	0.76616526	1.0445745	0.7843343	1.8214072	0.8062737	0.5606753	1.0257313	1.5682356	0.5631446	0.57537436	0.72397524	0.6047563	1.1170796	0.6050517	0.89371735	0.84868896	0.92343867	0.97293764	0.6038711	1.0778973	1.1566268	1.8958143	0.86987627	1.0923353
O12 Gestational [pregnancy-induced] oedema and proteinuria without hypertension	Hospital admissions data only	1.9726589	1.8554051	1.8687022	1.4711095	1.5163722	1.8406291	1.3591429	0.892273	1.0685874	1.0529199	1.0133946	1.385865	0.7958596	1.0778973	0.9689809	1.4587928	1.4511335	1.7022517	1.8467057	1.9034666	1.809109	1.4796642	1.255382	1.4919522	0.99153876	1.4061434	1.1119608	1.5102761	1.1696225	1.0061069	0.8577011	1.09795	1.127476	0.9900326	0.8877575	1.0473676	0.90830576	0.98221755	1.1055951	1.1575979	1.0260522	1.099115	0.9928086	1.6642914	1.2194623	1.1904322	1.3799565	1.4208095
O13 Gestational [pregnancy-induced] hypertension without significant proteinuria	Hospital admissions data only	1.7079468	1.3564403	1.2936102	1.0575831	1.1645743	1.5859039	1.453098	0.9607959	1.0713965	0.9544267	0.7999124	1.1412984	0.98585606	1.0545214	0.6987093	1.4326282	1.0055573	1.1544042	1.3311677	1.4162065	1.4590179	0.9001532	1.0592061	0.8792453	0.8520453	1.0929091	0.7214071	1.3936735	0.9462931	0.8522555	0.83912575	1.6478717	0.80129015	0.79458416	0.78274024	1.2685971	0.9167625	0.81077945	1.0146221	0.9933726	0.95751995	1.1637118	0.8099744	1.335354	0.9416886	1.2194905	1.0485373	1.2814875
O14 Gestational [pregnancy-induced] hypertension with significant proteinuria	Hospital admissions data only	2.0196857	1.8906639	2.0652072	1.8083009	1.7133154	3.1055934	1.2814099	0.82792294	1.0342553	1.2628942	1.0900483	1.3078241	0.75827396	0.76242584	0.95890653	1.5760525	1.6620725	1.3968642	2.2511487	2.9634042	2.0013404	1.4864968	1.6191423	1.5246185	0.99518335	1.205066	1.1202185	2.3634765	1.4795965	1.1188409	0.98067105	1.4272288	1.3263038	1.0767841	0.8120555	0.8616631	0.83717483	0.8435146	1.199225	1.2115394	0.9811055	1.0325568	1.0299042	1.1980357	0.85609144	1.1125236	1.4465588	1.4806273
O16 Unspecified maternal hypertension	Hospital admissions data only	2.1839607	2.2608364	2.6432662	1.4967539	1.6638427	3.858901	1.8609245	0.98662704	1.0916647	0.86854774	0.9879162	1.3423454	0.7156608	0.8289506	0.46868578	2.0084991	2.2938945	2.3417802	3.1657002	2.8425403	2.1671813	1.497484	1.756966	1.411114	0.8152479	1.4654561	1.3124313	2.391298	1.5000405	1.0978659	0.9716407	2.127492	0.8472161	0.8233645	0.7755056	1.6001426	0.8496554	0.8448356	1.0160577	0.9648041	0.9875262	1.0561742	0.7247937	3.1150653	1.1189867	1.2383007	1.9846956	2.197696
O20 Haemorrhage in early pregnancy	Hospital admissions data only	1.4485029	1.9193661	1.8866293	1.6374892	1.6303729	1.9688613	1.8264406	0.7628406	1.3628335	1.7952496	0.964334	0.9488946	0.36548313	0.57844913	0.5252977	0.5334618	1.5095651	1.8864484	1.5112377	1.9918265	2.110432	1.5253499	1.5030622	2.1048615	0.998336	2.0724723	1.749171	1.1396908	1.1354474	0.7942803	0.7463675	1.2425251	2.6882532	0.97988683	0.82057804	0.73878485	0.992893	1.0083914	1.0383677	0.9386552	0.86985826	0.96636623	1.2157995	3.258297	1.4476454	1.5599847	2.2895517	1.1355093
O21 Excessive vomiting in pregnancy	Hospital admissions data only	2.2767613	3.302977	2.1927495	1.999448	1.6142684	2.8355513	2.0629172	1.2043176	1.3550428	1.3905674	1.2309973	1.4853195	1.2361926	1.524818	1.1864426	1.392096	1.5358396	1.6632758	1.5442994	1.7469324	2.318834	1.5923485	1.6122991	2.0624137	1.1348096	1.950748	1.5072372	1.559264	2.0493636	1.2099909	0.9617933	1.0809278	1.4097097	0.99759203	0.9642694	1.261267	0.7875483	1.1701179	0.96878594	1.5379032	1.3085517	1.4995295	1.708132	2.250236	1.647313	1.1650226	2.085706	2.0877438
O22 Venous complications in pregnancy	Hospital admissions data only	2.5461192	2.1725006	2.7449577	2.3988752	2.218597	2.896423	2.380207	1.2082934	1.3459756	1.8902682	1.4728614	2.2590432	0.9639531	1.8528023	1.6223679	1.2588828	1.7809527	2.5811684	1.6535586	2.361684	4.660219	2.0518668	1.7940446	2.5836904	1.4535712	2.6462526	1.5917654	1.6527514	1.8884232	0.9248488	0.72680885	0.61698526	0.91625243	1.0400577	0.87509495	1.3215544	0.8223768	0.7208007	0.90408665	1.1174206	1.2522922	1.2963096	1.3618416	2.156647	1.224777	1.1899962	1.097481	1.56594
O23 Infections of genito-urinary tract in pregnancy	Hospital admissions data only	1.9404168	2.2376359	1.621655	2.301238	1.6289562	2.9362946	2.6568692	1.3534558	1.4084024	1.6034667	1.2594821	1.489241	1.2209891	1.2550621	1.1622598	1.0168518	1.4879327	1.7614937	1.68749	1.7694243	2.5579572	1.4171288	1.72599	1.6548711	1.014973	1.4661703	1.7315612	1.9673923	2.3631837	1.3942133	1.3089031	1.459688	1.8851526	1.0875787	0.8905048	1.0054215	0.8040426	1.168907	1.0719908	1.4592247	1.0310069	1.4490514	1.405783	2.6527212	1.1791729	1.1527998	1.8790872	1.6295528
O26 Maternal care for other conditions predominantly related to pregnancy	Hospital admissions data only	2.123456	2.4559019	1.7090561	1.7895855	1.928991	3.0864315	1.6291747	1.224917	1.3838047	1.3346795	1.24779	1.4726635	1.1166961	1.2418686	0.9897729	1.2271988	1.5009284	1.6999862	2.0021412	1.9099385	2.4720714	1.9272515	1.7683655	2.0012488	1.4517918	1.9351209	1.7083464	1.6547564	2.2690136	1.8164661	1.3823075	1.050509	2.2915287	1.3617146	1.0451336	1.5361052	1.1159598	1.4104383	1.2278625	1.3375612	1.3244002	1.287766	1.475707	3.3995035	1.7916304	1.7432296	1.9417117	2.1133924
O28 Abnormal findings on antenatal screening of mother	Hospital admissions data only	2.2702394	2.275233	2.021042	1.4707615	1.8332294	4.934204	1.4815167	1.0688728	1.478265	1.703447	1.8599972	1.1738197	1.0039003	1.0145841	0.9861239	1.423609	1.6752982	5.4609995	2.9359362	2.280238	2.8331292	2.3281229	2.3694808	2.978896	1.7417023	2.6839905	1.8620986	2.4568124	3.631155	1.100617	1.301423	3.0629692	1.820282	0.8816422	1.0534742	1.5302721	1.191309	1.2891296	1.0881929	1.1388513	0.9859401	1.056271	0.7097746	7.7285547	1.7108449	1.4088173	6.075846	1.8526891
O32 Maternal care for known or suspected malpresentation of foetus	Hospital admissions data only	1.7685244	2.4671981	2.1981018	2.4954276	2.075192	2.447247	1.9614009	1.0008023	1.1905029	1.0971127	0.9373967	1.5670017	0.54371333	0.76834583	0.85282964	1.0974332	1.7101469	1.2057486	3.1607935	2.0318203	2.6871939	1.9661868	1.6357721	1.4662746	1.0039843	1.4951258	1.5353627	1.6632686	1.1118432	1.4888086	1.1804595	1.3060889	2.1169262	1.2613634	0.9594213	0.81104255	0.8723053	1.0965568	1.2357162	1.4086334	1.1283993	1.2107867	1.5366191	2.917369	1.3719137	1.1763865	1.4227878	1.7919685
O34 Maternal care for known or suspected abnormality of pelvic organs	Hospital admissions data only	0.88329744	1.8093274	1.8053079	1.3253715	1.1020597	0.9650719	1.4377255	1.0525259	1.3213097	0.9236956	0.88399076	1.0447521	0.66316676	0.6338081	0.4733825	1.3971484	1.579026	0.63706094	2.0632894	1.3394499	1.4536402	1.8323954	1.9123685	1.6334193	0.7678836	1.7010546	1.5579363	1.555754	0.5790412	1.4080694	0.7107114	0.5820979	1.2523015	0.956031	0.80374056	0.7475002	0.8978533	1.1472156	1.2839348	1.0896981	1.7545881	1.5174421	1.7335552	2.5891032	1.8266422	0.9065945	1.6815153	1.0003576
O35 Maternal care for known or suspected foetal abnormality and damage	Hospital admissions data only	1.0937363	1.7601323	1.228685	0.9911167	1.3196602	2.0194254	1.3335395	0.6490729	1.024777	0.9794685	0.72405386	0.9275387	0.26207134	0.29057485	0.28100902	0.44036573	1.4103217	1.2581615	1.4166831	2.0087986	1.4646041	1.0708735	1.4447346	1.3609298	0.8322146	1.0478098	1.0377045	1.0885675	1.1339537	0.8765409	0.6896705	1.1153401	2.2624469	0.77594864	0.8936719	0.5539704	0.89007914	0.9384627	0.92285174	0.89761996	0.79337597	0.6252283	0.8576738	2.4834979	1.4091643	1.3676742	2.4193957	1.3908174
O36 Maternal care for other known or suspected foetal problems	Hospital admissions data only	1.8224597	1.9666451	1.9985825	1.8329276	1.6094855	2.7536676	1.507626	0.95200217	1.2192408	1.4532048	1.3458593	1.3654689	0.65844095	0.9699446	0.75405836	1.0554404	1.5143805	2.0899231	2.2326674	1.7991168	2.6329892	1.9560188	1.5947608	1.8858182	1.3684244	2.1938953	1.6049126	1.735504	1.9949716	1.0843985	0.88170516	1.3835826	1.5323228	0.9131202	0.92665344	1.0859405	0.8771919	1.229791	1.1634433	1.1898947	1.1329764	1.3307785	1.1858218	5.232461	1.4342451	1.2496406	1.4166285	1.5655234
O40 Polyhydramnios	Hospital admissions data only	2.0860116	2.6877937	2.5462434	1.7726673	1.7632577	3.6743166	1.2926633	0.9666338	1.1310272	1.7548511	1.313809	1.2778958	0.4091274	0.8868706	0.73042876	1.5624268	1.9542755	1.8739904	3.1866174	2.6115944	1.576412	1.800402	1.6475745	1.5793782	1.2464224	1.7627842	1.4139321	2.0503645	0.9876976	0.8945032	0.8895243	2.2301643	1.5488776	0.9245779	1.1355388	0.9617376	1.704695	1.2252854	1.2385111	1.3952605	0.964116	0.7929988	0.93929267	3.1462643	1.68885	2.3149874	1.8156465	1.6809316
O41 Other disorders of amniotic fluid and membranes	Hospital admissions data only	2.0986993	2.5911126	2.0556273	1.6829976	1.6704993	2.4981685	2.1020644	1.1438147	1.4219807	1.2908618	1.0640885	1.4735358	0.9039211	1.0048947	0.9048319	1.2233949	1.4416434	1.3895494	1.8962772	1.8689302	2.5988736	1.3738846	1.5331819	1.6901906	1.0900542	1.7245789	1.3883837	1.9043963	1.6999935	0.99607855	0.975115	1.2521584	1.4068947	0.9795217	0.9753977	0.96918887	0.87802416	1.275453	1.2877535	1.2712368	1.0962759	1.3488128	1.3688416	2.0736158	1.477735	1.2028105	1.3457292	1.3522336
O42 Premature rupture of membranes	Hospital admissions data only	1.7872027	2.140348	2.3007638	2.6650548	2.1720405	3.303499	1.7522261	1.0499576	1.1964389	1.4132127	1.5562327	1.9596069	0.46407095	1.3194553	1.0153056	1.2398473	1.8919318	2.2587109	3.0394166	2.0603192	3.2744973	2.512195	1.8751675	1.7783713	1.2347679	1.8111106	2.0274813	2.063569	2.439348	1.9415528	1.30605	1.090305	2.185601	1.2541212	0.9942249	0.954303	0.71373826	1.0527525	1.063355	1.3243467	1.3133278	1.2851652	1.6488663	5.6887846	1.5177611	1.158822	1.4444073	1.9153013
O43 Placental disorders	Hospital admissions data only	1.4984316	1.3990808	1.4006187	1.3753738	1.1695467	1.4509121	1.4299879	1.0769767	1.1343595	1.0378065	1.04599	1.1247077	1.0570186	1.1902869	0.9961622	1.2707713	1.2309222	1.3030523	1.337459	1.3019394	1.6178193	1.1468906	1.2328019	1.3621742	1.0738261	1.3350122	1.1046581	1.3083919	1.3358272	0.92539936	0.914865	1.0474794	1.2165073	1.0033932	0.9471476	1.037205	0.8278156	0.97514755	1.0480549	0.99180925	1.0921019	1.1545461	1.1485368	1.7405466	1.1716186	0.929319	1.2430018	1.2263478
O44 Placenta praevia	Hospital admissions data only	0.6795102	1.7707281	2.2387288	1.7945329	1.8208884	2.003357	0.66378963	0.4961753	0.65324426	0.81808805	0.76299584	0.605877	0.33554462	0.36966506	0.35862714	0.5559387	2.2167132	1.3764026	3.5165553	2.4464612	0.89896935	2.103733	2.0350811	2.1990263	0.6885559	1.5095927	1.3681456	1.8231033	0.5754095	1.701992	1.3096169	0.8016244	1.6626372	1.3067492	0.84030455	0.6954616	0.9929651	0.83293027	1.0616935	0.8573685	0.9582581	0.7131799	1.0636498	3.450311	1.1338979	1.4557464	1.6087848	1.6024883
O45 Premature separation of placenta [abruptio placentae]	Hospital admissions data only	0.9905615	1.1772097	1.8037065	1.7740095	1.1532784	1.7940446	1.2749665	1.3086315	1.2805036	1.1839108	1.0386105	1.2210263	1.3164423	1.0035464	1.300748	1.4326087	1.2987647	1.3457292	1.2905861	1.150431	1.234562	1.2080722	1.3689252	1.3523163	1.1830441	1.3302946	1.1994028	1.4631845	1.3146356	1.092052	1.336235	1.2409362	1.3505428	1.1867324	1.1053463	1.0683959	0.9667002	1.0875124	1.333872	1.1371323	1.2358907	1.1892703	1.3378671	1.3019394	0.9558752	0.904335	1.4421715	1.072958
O46 Antepartum haemorrhage, not elsewhere classified	Hospital admissions data only	1.5457637	1.974083	1.9780134	1.9001925	1.6472421	3.1622524	1.5784032	0.949186	1.0546427	1.2199856	1.1586332	1.2061636	0.73139566	0.8777984	0.70042175	0.91395015	1.6359966	1.7867584	2.160072	1.8806422	1.9219393	1.568689	1.5816998	1.4504707	1.1064471	1.4362807	1.360793	1.7359784	1.7225863	1.2161348	1.0968729	1.4112587	1.4873687	0.9893926	0.914917	0.89412737	0.9173584	0.9649027	0.9969124	1.0955175	0.9384646	1.0287796	1.0541989	2.9525533	1.2324215	1.3952509	1.4297287	1.5896066
O47 False labour	Hospital admissions data only	1.8577154	2.2122266	2.0363133	1.8301612	1.7978568	3.2773178	2.094068	1.2574685	1.3723737	1.2171825	1.2749989	1.6170733	0.82874066	1.0230099	0.7941862	1.1667343	1.7771281	2.0626934	2.3289201	2.0542893	2.27707	1.6890104	1.5887781	1.7270952	1.2217604	1.7075529	1.7168363	1.969571	2.0117025	1.1834959	1.1433455	1.4171942	1.3768017	0.9823136	0.906146	0.9982256	0.83963096	1.0723915	0.9213809	1.0918391	1.1512161	1.2204489	1.1297703	3.8932836	1.3694376	1.2671688	1.3329676	1.6881629
O48 Prolonged pregnancy	Hospital admissions data only	1.9874121	1.924738	1.835753	1.8951246	1.4292312	2.6984959	1.9762465	1.2522157	1.3780627	1.301892	1.4292597	1.5946041	0.8033276	1.3572553	1.0314298	1.6253518	1.6499758	1.8235164	1.9800636	1.7377133	2.7521324	1.6781638	1.8050367	1.6607476	1.3979023	1.9261574	1.6381736	1.8367703	2.1285412	1.1414995	1.2073983	1.4375584	1.7575036	1.0218596	1.0912602	1.0768898	0.86178756	1.2586805	1.3987608	1.3419617	1.3431759	1.6372701	1.5687879	3.6746824	1.577907	1.0160683	1.4258516	1.5502799
O60 Preterm delivery	Hospital admissions data only	1.5149957	1.1822803	1.6146771	1.7267498	1.2701516	1.5449407	1.6725378	1.4732959	1.6619266	1.050659	1.1315435	1.1162001	1.4912171	1.6435413	1.3311013	1.4457023	1.5674984	1.2319108	1.4717132	1.5004636	1.8517157	1.5116953	1.6764499	1.5386453	1.2522702	1.8991257	1.660342	1.4649924	1.6018735	1.4489095	1.6248316	1.0623887	2.364903	1.3410541	1.0730041	1.5471524	1.1754732	1.1975185	1.4233283	1.2656432	1.2997203	1.3112651	1.4012299	1.8507177	1.3444905	1.0091023	1.4295326	1.3970072
O61 Failed induction of labour	Hospital admissions data only	1.5625412	1.7046326	1.5364021	1.4711634	1.1798136	1.2318166	1.658896	1.2144153	1.1067708	0.95725167	1.0313971	1.2350463	1.528993	0.95599556	0.9530193	1.831127	1.4695569	0.82508165	2.0719016	1.9464664	1.4714956	1.6163191	1.4019358	1.4634703	1.1554449	1.469826	1.3512354	1.6786145	0.77264106	0.92033273	0.87981856	1.1260643	1.026649	1.2795504	1.0537057	0.81747246	0.97506887	0.96304744	1.1900108	0.9749885	1.1931236	1.2121345	1.2778802	1.2057003	0.9723809	0.9954389	1.036822	1.1587182
O62 Abnormalities of forces of labour	Hospital admissions data only	1.8328077	1.687672	1.6415265	1.9712609	1.3341788	2.039075	1.7709043	1.3656577	1.4954411	1.1183314	1.1708955	1.2683899	1.195601	1.3263165	1.2269036	1.4135371	1.5531412	1.3548074	1.616946	1.3623452	2.328478	1.7209572	1.6069523	1.6870432	1.4990754	1.9835342	1.5416191	1.4032285	2.0308774	1.2156523	1.2164046	0.7702969	2.0507689	1.1877106	1.0299844	1.0461365	0.8506689	1.2046667	1.3361299	1.2439287	1.3331528	1.4702429	1.5651809	2.9596577	1.4216603	0.90061164	1.1183249	1.4449917
O63 Long labour	Hospital admissions data only	1.5034117	1.9539877	1.6314871	1.7521447	1.3108617	1.5511671	2.0221193	0.9523108	1.2661008	0.86853504	0.75656015	1.3326411	0.726792	0.86860394	0.8210292	0.84241474	1.4222018	0.9134701	1.6844941	1.4379287	2.3384626	1.5776192	1.3284953	1.4839612	1.1821681	1.5481759	1.2897663	1.0923128	1.3131028	1.291706	1.0895493	0.769657	3.2335775	1.2961214	0.92572945	0.8612591	0.87607956	1.3609003	1.4078753	1.2069814	1.3252304	1.3456146	1.5548525	3.230867	1.3870071	1.006873	1.0070577	1.4647855
O64 Obstructed labour due to malposition and malpresentation of foetus	Hospital admissions data only	1.2809756	1.727391	1.5621481	2.070935	1.4054141	1.9780844	2.0095072	1.4779843	1.3760083	1.0557656	1.122753	1.2383616	0.98701924	1.0882685	0.9062835	1.3020409	1.6213999	1.0079182	1.9488968	1.6235125	2.113328	1.7041749	1.6757755	1.6233804	1.2899079	1.8855056	1.8409786	1.5979087	1.6147829	1.1888081	1.6343938	0.9702361	2.2136073	1.2619171	1.0592905	0.8154791	0.8212092	1.1469567	1.3286942	1.1779643	1.2190922	1.3586167	1.658815	2.0699801	1.3476882	0.8326274	1.2412665	1.3107098
O66 Other obstructed labour	Hospital admissions data only	1.0563618	1.2550575	1.3274794	1.7166559	1.1326911	1.5537328	1.4564723	1.233655	1.2697505	0.96728855	1.0785968	1.0857189	1.050444	0.99926615	0.89706314	1.0586119	1.294838	0.9254088	1.4704063	1.1339114	1.579946	1.2772859	1.3629041	1.3108253	1.3597652	1.4126238	1.293675	1.2304611	1.6236914	0.9397476	1.019025	0.56515706	1.644924	1.1741241	1.0644042	0.6423991	0.8523574	0.9941072	1.3271858	0.8907581	1.0973805	1.1167084	1.2876267	1.8190864	1.2445936	0.8998248	0.8532365	0.94812226
O67 Labour and delivery complicated by intrapartum haemorrhage, not elsewhere classified	Hospital admissions data only	1.3476197	1.405071	1.393116	1.0056732	1.066836	1.3615092	1.3004304	1.0424409	1.2046117	1.0492711	1.0186036	1.1505715	0.98227566	0.85670376	1.076648	1.0567263	1.0197077	1.1416177	1.1691184	1.2461923	1.2738775	1.0930022	1.1070342	1.2002083	1.0878775	1.0646244	1.0006583	1.2021145	1.2925174	1.0585984	1.201381	1.1100112	1.4646142	1.1395292	1.0609593	0.93495136	1.1470656	1.1600204	1.2959932	1.0902704	1.0093129	1.1108245	1.0906032	1.2195554	1.1445479	1.0650793	1.1173524	0.9609865
O68 Labour and delivery complicated by foetal stress [distress]	Hospital admissions data only	1.2100697	1.5719938	1.2534363	2.0825427	1.3565569	1.361967	2.05559	1.4556533	1.4783676	0.9399564	0.78132206	1.0429779	1.2504392	1.016139	1.1189742	1.1064777	1.5573611	0.76781917	1.4460435	1.2475855	1.8610178	1.5868562	1.2283963	1.3737187	1.2055495	1.8730819	1.7117774	1.1065358	1.5342969	1.2889287	1.1372778	0.5765598	2.5977144	1.5260849	0.9619492	1.0075659	0.77567387	1.4504381	1.4193282	1.3670897	1.3992895	1.4956746	1.9231912	2.6175218	1.1566975	0.81640625	0.75740415	1.2883222
O69 Labour and delivery complicated by umbilical cord complications	Hospital admissions data only	1.4681345	1.544425	1.3365068	2.0306041	1.326295	1.8359915	1.6998118	1.7404051	1.6222358	1.1847543	1.3792408	1.2633085	1.4794384	1.5186028	1.2274711	1.388306	1.5625031	1.0847281	1.4225016	1.089583	1.9671682	1.5982555	1.7072982	1.5150462	1.4043852	1.890576	1.9726188	1.4323173	2.1066883	1.2742405	1.5375903	0.7443928	1.796967	1.1384053	1.1630214	0.97679526	0.8859869	1.3402781	1.2666671	1.3375678	1.2027016	1.4252247	1.5395311	2.1218293	1.4687917	0.8152966	1.1632345	1.2457107
O70 Perineal laceration during delivery	Hospital admissions data only	1.1083323	1.7597705	1.8193954	2.8387918	1.334405	1.844623	2.0276031	1.3615301	1.4826746	0.98591524	1.0374092	1.118912	0.978414	0.7201708	0.8006949	0.65569264	1.563268	0.65572643	1.6906852	0.8769016	1.6363736	1.3621055	1.5259379	0.8769762	1.2525381	1.7452593	1.4241879	1.4008616	1.1872103	1.6993426	1.057002	0.4779534	3.3392415	1.332249	1.1570206	1.0580822	1.0781199	1.6073982	1.6251476	1.5479826	1.277265	1.2301862	2.015867	3.5244696	1.4185516	1.0178926	0.9935808	0.9391644
O71 Other obstetric trauma	Hospital admissions data only	1.0360029	1.3036091	1.4383913	1.8072329	1.4656872	1.4296389	1.5605968	1.8134205	2.0151298	0.9995202	0.94490474	0.95118296	1.0902039	0.9494719	0.8142854	1.1836219	2.0014014	1.0276426	1.5964357	1.0454993	1.2865357	1.8134205	1.3080726	1.3900583	1.1296266	1.6812394	1.7636452	1.4891319	1.4167829	1.1908681	1.4862263	0.473059	1.6527514	0.994154	1.1455264	0.6556559	0.9213556	1.0060723	1.0943372	0.85586756	1.1332868	0.84033877	1.047927	1.8958143	1.4920433	1.0552118	0.94822675	0.925922
O72 Postpartum haemorrhage	Hospital admissions data only	1.1975895	1.1576943	1.1262318	1.3141093	1.1644487	0.9981632	1.287338	1.2475872	1.4091791	1.0103747	0.8924711	1.075107	0.99666065	1.3290722	1.1701653	1.2045368	1.289787	0.8617276	1.0212082	1.3256292	1.2408503	1.3439392	1.4421613	1.3938985	1.2577527	1.4716675	1.4472451	0.92504895	1.1911374	1.6326618	1.1729709	0.6090506	2.5096765	1.7390175	1.1335641	1.432728	1.2215593	1.1427555	1.3674518	1.1541969	1.355673	1.2074754	1.7414938	1.5258889	1.3711005	1.186054	0.74391776	1.2819632
O73 Retained placenta and membranes, without haemorrhage	Hospital admissions data only	1.1043264	1.0514387	1.1704929	1.6885923	0.9974227	1.3831186	1.4026291	1.5125823	1.5770664	1.099375	1.1854293	1.1916317	1.4936833	1.2024355	1.1562694	1.4635864	1.2738969	1.0395103	1.1305147	1.02141	1.4379525	1.304425	1.3677976	1.298091	1.350007	1.6592201	1.6356912	1.112907	1.526494	1.1320683	1.0215375	0.79394317	1.7216341	1.3447028	1.1555507	1.0351851	0.9299006	1.2422055	1.2295895	1.3015819	1.4074314	1.6668328	1.6723356	1.7590226	1.169221	0.8880826	1.0529876	1.2002083
O74 Complications of anaesthesia during labour and delivery	Hospital admissions data only	1.8627806	1.3545467	2.4176898	1.6479164	1.2937802	2.4094405	1.4916791	1.5874964	1.2518337	0.8620539	1.2877927	2.014146	1.2754335	1.618807	0.9696918	3.2533574	1.4646142	1.8718984	2.3058496	3.3013647	2.29686	1.8089986	2.158754	1.9023051	1.1772815	1.6828821	1.8482844	2.0709913	1.5890474	0.9752861	0.53291434	0.79522836	1.0258722	1.2010877	1.0450528	1.885659	0.7906789	0.63859403	0.8729611	0.97738665	1.0718616	1.1014403	1.3975445	1.3335463	0.9713652	0.880345	0.94343525	1.6649009
O75 Other complications of labour and delivery, not elsewhere classified	Hospital admissions data only	1.1558164	1.3736037	1.5322657	2.0404437	1.4380813	2.153946	1.3656151	1.3643069	1.353029	1.4143406	1.3344257	1.2935592	0.96316504	1.1462783	1.113268	1.2246312	1.6719682	1.5522096	1.7640903	1.2268157	1.6597704	1.6768225	1.5166067	1.451346	1.3619524	1.801814	1.7351866	1.5308543	1.7932711	1.10787	1.3383068	0.9082942	1.498863	1.014716	0.99832004	0.7813067	0.9174817	0.9753595	1.1721169	1.0704594	1.1787292	1.1754842	1.2936934	2.7892737	1.355757	0.88876677	1.1147836	1.1915044
O86 Other puerperal infections	Hospital admissions data only	1.8330672	1.6747564	1.3541126	2.5704777	1.5268761	1.7948114	1.944887	1.0897481	1.0759517	1.0829486	0.8122546	1.1783599	1.531023	2.0089035	1.4019123	1.0358921	1.3281224	0.769805	1.3267273	1.5610732	2.1685395	1.29164	1.8286587	1.3774363	0.99669	1.0870644	1.2756865	1.4126079	1.7715532	2.1022696	1.2499287	0.43337268	2.5719295	1.2585053	0.84896225	1.4556665	0.80400336	0.7416009	0.9559912	1.1066239	1.1237149	1.1987642	1.6753085	1.5002618	1.1779698	1.1990277	0.79490566	1.4815416
O87 Venous complications in the puerperium	Hospital admissions data only	1.092202	0.9852929	1.2959932	1.439094	1.2944121	1.5820796	1.0749408	1.1071018	1.2410309	1.4064438	1.4815167	1.3251083	0.9700322	1.5416625	1.0656646	1.1600204	1.3384389	1.8995206	1.3819373	1.1718332	1.5382787	1.696081	1.3755418	1.7792143	1.8339008	2.7315872	1.6323003	1.1144236	1.9426684	0.8466195	0.78558	0.8106159	0.9243409	0.90729284	0.8954646	1.0537314	0.8288267	0.9324439	0.82438695	0.89721525	1.1328719	1.097883	1.0803343	2.9535499	1.1241244	0.8748814	1.0070322	1.2735666
O90 Complications of the puerperium, not elsewhere classified	Hospital admissions data only	1.5803329	1.4005396	1.2853643	1.300109	1.1226194	1.2868341	1.1588597	1.0615588	1.1306424	1.094708	0.89866626	1.3202126	1.3439399	2.053577	1.4116082	1.651484	1.1501086	1.1992161	0.86842936	1.212411	1.3219779	1.0777053	1.1861712	1.2026135	0.80896634	1.1336626	1.2005746	1.1577909	1.4385275	1.8518865	1.080411	0.75504005	1.8212765	1.205498	1.1293423	2.772098	1.3887248	1.4014139	1.2585394	1.3315841	1.7810831	1.2959536	1.4628069	1.7923373	1.8186744	1.5971277	1.2376307	1.7905878
O94 Sequelae of complication of pregnancy, childbirth and the puerperium	Hospital admissions data only	0.7457723	1.0223407	1.2668605	0.89066786	0.9020473	0.9733831	1.0422817	0.8247393	0.98322415	0.61076564	0.6806932	0.7758829	0.63625973	0.63277423	0.56978285	0.85769784	1.2241697	0.5584213	0.9202597	1.1043348	0.7125771	0.61887103	0.8350979	0.6299996	0.6115863	0.6496806	0.6582221	0.9512991	0.5200613	1.2680595	0.84837824	1.6119055	0.96560186	0.8612913	1.0209765	1.6269293	1.1824846	0.74132484	0.6851114	0.8402362	1.113336	0.8178717	0.8160268	1.525004	1.1746976	1.6412915	1.3286108	1.7986495
O98 Maternal infectious and parasitic diseases classifiable elsewhere but complicating pregnancy, childbirth and the puerperium	Hospital admissions data only	3.1640582	2.8404012	2.5579572	3.193549	2.7196095	4.52788	2.569223	1.6265321	1.6541642	2.4212341	1.6517429	3.0592325	1.4483463	2.0704856	1.9722977	1.9190984	1.632101	2.56421	2.4738154	2.2354517	3.1842065	2.199183	1.6655108	1.8081155	1.2513753	1.7194289	1.8976666	2.952829	3.4194927	1.5743735	1.1365771	0.7249923	0.856168	1.2327267	0.94926906	1.2102125	0.902419	0.831157	0.99846005	1.1055825	1.0933691	1.1097741	1.1480987	1.4573022	1.0532894	1.6271279	1.1937791	1.9897088
O99 Other maternal diseases classifiable elsewhere but complicating pregnancy, childbirth and the puerperium	Hospital admissions data only	1.7843999	2.3973982	1.7505627	2.2082436	2.0679426	2.8716514	1.9246072	1.487732	1.6099949	1.5659667	1.423224	1.6765164	1.2374712	1.6943879	1.2260855	1.2185537	2.0141182	2.0281532	1.991244	2.0199041	2.850395	2.220506	1.9675648	2.467975	1.5126557	2.1454992	2.2028713	1.9734745	2.1299133	1.5620079	1.2401661	0.80521035	1.889757	1.4248132	0.99291044	1.3376238	1.0000558	1.2682784	1.1753273	1.313331	1.5034462	1.2676401	1.6088139	2.9670026	1.6990174	1.4099427	1.699041	2.0613382
D52 Folate deficiency anaemia	Hospital admissions data only	1.7525799	1.5774243	1.4639705	0.74467176	1.1272627	1.3057675	0.787202	0.88284415	1.0378876	0.977344	1.2034302	1.0539616	0.7792037	0.99943155	0.7781786	0.77520716	1.2805198	1.7319113	1.1394593	1.6266651	1.1546485	1.3190318	1.4063631	1.762424	1.236811	1.28193	0.8671781	1.1045665	1.8516294	1.4248083	0.7960404	0.5451253	1.0558807	0.8877888	1.1852646	1.6270542	1.0153587	1.1503094	1.051681	1.1505351	0.9870967	1.0573297	1.0424668	2.5036154	2.0364616	1.1957381	1.2135816	1.5396405
D55 Anaemia due to enzyme disorders	Hospital admissions data only	1.1820335	1.6356912	2.3428764	1.5256557	1.3139939	1.588708	0.47462073	0.61457986	0.7337622	0.676221	0.7576552	1.5083416	0.92142594	2.4088523	0.7080898	2.5938027	0.98209584	3.0689573	2.2991042	2.7803671	3.1783814	1.9130172	2.13266	2.957699	1.6444501	3.790582	0.7603885	1.3600142	1.7567929	2.1679971	0.72254056	0.8776357	1.7054235	0.93732256	0.89355373	1.9766362	1.3687581	1.2929908	0.83997977	1.2230588	1.6669345	1.0066674	1.1691898	30.957558	3.2052655	2.3871906	2.7335885	4.6014304
D57 Sickle-cell disorders	Hospital admissions data only	2.2488637	1.6275241	1.742587	1.0143164	1.0485853	1.4611794	1.2741215	1.1714323	1.2295382	1.0593231	1.1195824	1.1363862	1.3080627	1.8044121	1.1376024	1.7373723	1.2543155	2.4707975	1.3135178	1.5306067	2.3302596	1.5483006	1.6009842	1.804293	0.99161977	1.5125366	1.132713	1.7550492	3.4222624	1.7944463	1.952666	1.5137085	2.2701602	1.1477644	1.274425	2.4137495	1.3228853	1.10029	1.5057698	1.3326268	1.3320001	1.1410515	1.155196	4.7322392	1.5970751	1.3585854	2.419719	2.418669
D58 Other hereditary haemolytic anaemias	Hospital admissions data only	2.8743653	1.6923245	2.2865036	1.3174971	1.3472933	2.0245376	0.8730891	0.9345614	1.1723622	0.89311534	1.074727	1.3287601	1.5251902	2.2650836	1.3017755	1.322326	1.1169876	2.2302701	1.6179138	1.5593965	2.740661	1.7209337	1.6446968	1.8638232	1.3513966	1.972694	0.8712218	1.5349883	2.3715715	1.1896075	0.8999881	0.699587	1.334649	1.0074589	1.0407361	1.508988	0.94771564	0.843325	1.0104048	0.9259167	0.8658085	1.0489751	0.7845169	3.1775732	1.5406003	1.1019922	1.5902117	1.5654265
D59 Acquired haemolytic anaemia	Hospital admissions data only	3.477933	1.7098885	1.8547096	1.7842634	1.7809138	3.9307704	0.9582857	0.9624883	1.0619603	1.3227037	1.4926386	1.3465817	1.691794	3.8744888	1.7368305	1.7052952	0.94117016	4.242475	2.075402	2.21202	3.9092712	1.8145237	2.316808	2.7850256	1.9599141	2.2820578	1.7331375	1.5278248	4.9670534	1.5108693	1.1230028	1.0592701	2.261712	1.09038	1.2416519	1.8847878	0.9578698	0.7735735	0.81298846	0.839659	0.8659836	1.0187362	0.8903058	5.5367293	1.1910986	1.1137307	1.9495364	2.051688
D60 Acquired pure red cell aplasia [erythroblastopenia]	Hospital admissions data only	2.2229345	1.2862216	1.6689706	1.2701509	1.2785512	2.6282246	1.101642	0.9689375	1.0817199	1.1865151	1.2625762	0.76710105	1.5548923	1.7346077	1.8509938	1.1969894	0.8794857	2.8851311	1.2484763	1.5322815	1.3048829	1.5300386	1.3711829	2.3605313	1.1330793	1.5548923	1.2975762	1.092802	2.2013316	1.2040236	1.240425	1.1698322	1.6073862	0.93763727	1.0396134	1.0062566	0.86680233	0.88665414	0.81418604	0.77519655	0.7895216	1.0915356	0.77557516	1.6215758	1.2115427	1.0297617	2.5103197	1.401645
D61 Other aplastic anaemias	Hospital admissions data only	4.694829	2.80148	2.7786489	1.3142842	2.1082857	3.7162445	1.2439063	1.0632784	1.3455334	1.4163336	1.4613067	1.6489015	1.1087412	1.4148651	1.0159093	1.1521007	1.272875	3.2063084	2.552342	2.3062048	2.151361	1.8645853	1.938299	2.381192	1.394789	1.7008295	1.3768102	1.724145	3.0197756	2.0476837	0.7529688	0.80933464	0.9661726	0.97667205	1.3100973	1.4837662	0.9833635	1.1144588	0.9608628	0.9434462	0.8385163	1.078121	0.8861898	3.5855556	1.764027	1.4130408	2.3673422	1.7816116
D62 Acute posthaemorrhagic anaemia	Hospital admissions data only	0.7845679	1.1022348	1.159889	1.0420448	1.220924	0.8243811	0.92873544	1.0779955	1.2953424	0.9456586	0.9619379	0.9658166	1.0360225	0.9116257	0.7958833	0.7286421	1.3970891	1.1421101	1.1864903	1.3515731	0.90416723	1.4604794	1.2917427	1.2946396	1.1046546	1.4478021	1.4944943	1.2238481	1.0278926	1.6209877	1.1863014	0.83377004	1.3889151	1.4755267	1.0909082	1.1246247	1.2995871	1.4459249	1.2646868	1.3474749	1.312406	1.1285309	1.3474089	1.6190966	1.3836405	1.2020891	1.2479619	1.2778411
D63 Anaemia in chronic diseases classified elsewhere	Hospital admissions data only	1.248911	1.5294589	1.5100849	1.0879785	1.6292759	2.299475	0.99204075	1.0610368	1.2656846	1.1003225	1.2584721	1.1045384	1.3639717	1.0848203	0.925919	1.4059422	1.8030487	1.9889295	1.8696697	2.7168496	1.0890828	2.3473847	2.0757716	3.3321033	1.7271067	2.2737288	2.0690513	1.7772584	1.9938854	1.6541481	1.2305055	0.76045066	1.4580178	1.3133957	0.9865873	1.4512719	1.0233853	1.033141	0.8796669	0.8381652	1.0151697	0.8798639	0.8914075	2.265846	1.640382	1.3567607	3.2511945	1.4856514
D64 Other anaemias	Hospital admissions data only	0.68795896	1.4853029	1.2049575	1.3885307	1.8326682	1.2350937	1.1915921	1.2344825	1.460461	1.1957723	1.1922916	1.3262386	1.215027	1.2037569	0.95070624	0.8620695	1.8415315	1.8978014	1.9372976	2.1370773	1.4197682	2.755842	2.0762627	2.5331633	1.3573285	2.174356	1.5712297	1.7772429	1.3449646	1.2882084	1.5591722	0.93319994	1.4339615	1.381696	1.1006606	1.432303	1.0111169	1.0825182	1.0755727	0.8946309	1.3686085	0.83687824	1.0766866	1.804683	1.4454293	1.1925956	1.6896935	1.3304186
D65 Disseminated intravascular coagulation [defibrination syndrome]	Hospital admissions data only	8.843542	4.4634905	6.4336696	3.7973747	7.636857	18.697418	3.794697	2.2576342	3.3860781	2.570966	2.8832533	1.9018408	0.7167321	1.2032318	1.3668518	2.0955172	4.6470904	6.1959333	15.832174	7.3858495	4.7769494	6.08368	4.38881	4.8817487	1.8470813	4.053484	6.2343736	4.337914	3.2762063	4.4722166	0.67038554	1.7020497	1.671746	1.617545	1.8651824	4.159076	1.8168918	1.4304583	0.87037784	1.7380166	1.1811801	1.426593	1.3881677	7.383045	2.3346763	2.991772	6.76221	6.919568
D67 Hereditary factor ix deficiency	Hospital admissions data only	1.2802691	0.8834131	1.0207351	1.2639642	1.0223563	0.97353166	0.85461473	0.9443858	1.1146277	0.99258137	1.0155307	1.0502642	0.7377139	0.8452771	0.803915	0.6959003	0.7369938	0.7791811	0.88876724	0.8797004	1.1751279	0.8828201	0.9584092	0.86828494	0.97539026	1.0043123	0.82247716	0.9034799	1.1797272	1.1612954	0.710666	0.7211528	1.0199255	0.96271837	0.87530863	1.2912558	0.9461166	0.8400311	0.9599899	1.0960753	0.8633176	1.0709461	0.94750357	1.4085056	0.7866355	1.0174695	0.7676631	1.3115901
D69 Purpura and other haemorrhagic conditions	Hospital admissions data only	2.1496284	1.7480806	1.661482	1.0367517	1.2977788	1.989858	0.9247209	0.9721006	1.0642573	1.1237192	1.36274	1.1634474	0.989579	0.9694297	0.866383	1.4742264	1.2705219	2.0878925	1.5809306	1.5939695	1.4844761	1.3780483	1.5852433	1.802386	1.1829517	1.6538978	1.0795083	1.5423019	2.0817666	1.4480321	0.81847787	1.0685625	0.77578425	0.9267483	1.2388945	1.2452947	0.99989486	1.1038182	1.1156362	1.0928149	0.9880312	1.1601326	0.91442734	4.461224	1.5424366	1.2156966	2.0881915	1.5887399
D70 Agranulocytosis	Hospital admissions data only	2.0131407	3.3258321	3.2136486	1.52555	2.1209438	5.012388	2.0718827	1.0130112	1.609292	2.4203675	1.560709	0.5723584	1.0775383	0.612846	1.474734	1.1143229	1.6203544	3.1717644	2.026317	2.4710584	1.5252731	1.6574018	2.488514	2.672021	1.7120887	2.013164	1.5533372	2.167668	2.339873	1.5599194	1.7428099	1.0877032	1.0716118	1.4125818	1.2139663	0.8189251	1.1098965	0.94872445	1.1912874	1.1156431	0.9648917	0.79300344	0.9991181	2.3282652	1.0191443	1.6468601	5.317303	1.5599895
D73 Diseases of spleen	Hospital admissions data only	1.7736323	1.3245429	1.2941574	1.438164	1.6003056	1.7414167	0.97828174	1.2116145	1.3335998	1.1794051	1.3104917	1.0904167	1.7589662	1.5489088	1.1487511	1.35596	1.6036388	2.269466	1.9817368	1.7164159	1.6060861	2.8716757	1.7748824	3.0703142	1.7007351	3.1571634	1.9737629	1.6522506	2.0833905	1.2378985	1.0705378	1.129541	1.1698905	0.989917	1.0839988	1.2170337	0.95365477	0.9005541	0.87259275	0.76971763	1.071954	0.9958576	0.9100596	3.1841886	1.403847	1.1475899	2.251191	1.7676976
D74 Methaemoglobinaemia	Hospital admissions data only	3.0832264	1.8958143	4.112629	2.0111978	1.3532245	6.344931	0.7054799	0.87809116	0.8600568	1.384639	1.2265724	2.660504	0.27472293	3.13484	2.4497747	1.35587	0.899628	1.3795775	1.8312165	0.95499325	1.9455162	0.6534187	0.82318026	0.6204595	1.3489363	0.8316645	0.61578137	1.7371504	4.38643	1.2336298	3.0295026	2.176748	2.1746233	1.0277053	1.0325309	1.8330057	0.8644776	0.67136824	0.64549094	1.0009308	0.85055584	0.8298391	0.66500616	1.7731434	0.8192706	1.1860807	0.6186444	2.7369275
D76 Certain diseases involving lymphoreticular tissue and reticulohistiocytic system	Hospital admissions data only	2.293904	1.1081251	1.0912366	4.2859693	2.4649682	1.918103	1.8489839	2.2738605	2.6214159	2.4360871	1.7729162	0.95504934	2.1474	2.4708126	3.5123973	1.5290956	1.6515765	2.3338706	2.2579234	1.5800242	4.6900096	2.8164055	4.281263	4.090499	1.9780965	4.86174	5.1911135	1.994291	1.3817949	1.8394724	0.70147395	0.79465216	1.6607449	1.6835806	1.3720096	2.1229134	1.2499001	0.97262293	1.2028778	1.4845808	1.231762	1.6493906	2.0422962	3.327755	1.2248967	1.5231878	4.331108	1.9746224
D80 Immunodeficiency with predominantly antibody defects	Hospital admissions data only	10.381342	3.4166477	5.411051	3.523002	3.5076706	7.2233777	1.3152969	1.0844325	1.5271797	3.2830427	2.5864444	3.2923827	3.1683638	11.386626	5.8845353	2.5455558	1.0674328	6.4881926	4.0789266	1.9111167	8.765719	1.9576789	1.9525478	3.046974	2.834529	2.693112	1.3798833	3.4344194	24.358261	1.565681	4.0034747	0.95648384	2.747266	1.1259158	1.084408	2.949329	0.9397497	0.99371433	0.89304835	1.066748	1.1069789	1.0195158	0.96419024	4.200124	2.3371472	1.4971507	2.4594517	2.7241101
D82 Immunodeficiency associated with other major defects	Hospital admissions data only	1.7079468	1.6014454	1.372262	1.7338549	2.014638	2.0388143	2.9087062	3.0561633	4.63425	1.7645305	1.5789446	1.4940481	1.5189325	4.0850544	1.6448237	1.2258198	1.5803853	3.159641	1.2530142	1.1706015	4.38762	1.6303753	1.305757	1.5420911	1.1674428	2.2862923	3.0834775	1.5031108	5.318096	1.0943002	2.2861683	0.63917893	2.576761	1.3504621	1.1442143	1.8969942	1.362747	1.1966302	0.97178197	1.1495693	1.3477293	1.111499	1.2806859	2.6281533	1.73529	1.0468757	1.4460105	1.0328469
D83 Common variable immunodeficiency	Hospital admissions data only	18.65486	4.726678	8.100775	3.4345527	4.4977655	13.564036	1.8646007	1.9335206	3.3083572	6.8694453	6.4869447	3.4200492	3.9747593	22.960815	7.190919	3.1756666	0.81383413	22.54605	5.284159	1.9884138	23.095745	1.5983857	2.5421853	3.2311935	5.2319555	4.385002	1.7940811	4.3430953	57.89284	1.0044183	5.659856	2.1218293	3.8184469	1.3118036	1.9071103	2.428832	1.760777	0.9696055	0.5330011	1.101911	1.0558345	0.75760895	0.74072176	17.722538	3.1361156	1.915042	9.386362	2.5702686
D84 Other immunodeficiencies	Hospital admissions data only	7.5753713	2.8499799	3.9790347	2.01165	3.0097144	5.844098	1.5142791	1.3947958	1.8239951	2.7340364	2.5385077	3.1024013	2.2613666	7.153809	3.9165154	1.6897373	1.1598656	7.1828237	2.76846	1.928591	5.12223	2.4218175	1.9743721	2.652363	2.0005465	2.4241915	1.8808517	1.9263805	8.089158	1.4724298	1.5280726	0.71493185	1.9132084	0.9238482	1.0730418	2.360789	1.0841274	0.9475995	0.67836803	1.0027359	0.8932131	1.1052357	0.8265601	2.3864622	1.9546874	1.2562339	2.3825326	2.0053787
D89 Other disorders involving the immune mechanism, not elsewhere classified	Hospital admissions data only	6.0819554	2.414477	2.7552257	1.2872354	1.912957	3.0046718	0.81607527	0.7414875	1.1459764	1.4553266	1.4744351	1.650981	1.1607507	2.7815182	1.8826532	2.2011845	0.8558886	4.4442325	1.9187578	1.7888651	3.7723012	1.082297	1.7490004	2.3480716	1.7397228	2.1299713	1.0576465	1.7740241	6.8625946	1.4166169	1.4137042	1.3721958	1.8917739	0.9861447	1.2010598	3.3463602	0.848368	1.0932409	1.095027	0.9664715	1.2158185	1.1446761	0.9552561	5.9260154	2.2908676	1.4112183	6.102851	3.337536
N01 Rapidly progressive nephritic syndrome	Hospital admissions data only	1.0657296	1.5782219	1.1450021	1.704799	1.3295234	1.9744657	0.6874151	0.99846005	0.89923	1.0728434	1.653155	0.60137	1.8600539	5.940173	2.1315212	1.4714237	1.1277666	2.320533	1.2209705	1.2675178	1.8803722	2.1645594	1.4414674	2.6853013	2.544255	2.670265	1.719219	1.6701934	6.787204	1.3741992	3.8521552	0.9495588	3.4211626	1.3055202	1.1105534	2.917715	0.9348373	1.2559663	0.87854683	0.6644381	1.5135058	0.85430187	1.1136078	2.0279617	2.2256496	1.543357	2.602048	3.1226184
[truncated: 216 more rows]
[truncated: 551 more columns]
